# Supplementary material for: Differential Gene Expression in Human Fibroblasts Simultaneously Exposed to Ionizing Radiation and Simulated Microgravity
Source: Biomolecules. 2024 Jan 10;14(1):88. doi: 10.3390/biom14010088 (PMC10812944; doi:10.3390/biom14010088)
Supplement: Supplementary file 1 [file biomolecules-14-00088-s001.zip › Table S1.xlsx]

## Sheet: up
geneId	geneName	description	svalue
ENSG00000124762	CDKN1A	cyclin dependent kinase inhibitor 1A [Source:HGNC Symbol;Acc:HGNC:1784]	1.21402e-75
ENSG00000135679	MDM2	MDM2 proto-oncogene [Source:HGNC Symbol;Acc:HGNC:6973]	7.16079e-68
ENSG00000256664	NA	ribosomal L24 domain containing 1 (RSL24D1) pseudogene	4.00564e-36
ENSG00000250337	PURPL	p53 upregulated regulator of p53 levels [Source:HGNC Symbol;Acc:HGNC:48995]	2.38451e-31
ENSG00000244694	PTCHD4	patched domain containing 4 [Source:HGNC Symbol;Acc:HGNC:21345]	9.40582e-25
ENSG00000164938	TP53INP1	tumor protein p53 inducible nuclear protein 1 [Source:HGNC Symbol;Acc:HGNC:18022]	6.39928e-21
ENSG00000182752	PAPPA	pappalysin 1 [Source:HGNC Symbol;Acc:HGNC:8602]	1.80382e-20
ENSG00000048392	RRM2B	ribonucleotide reductase regulatory TP53 inducible subunit M2B [Source:HGNC Symbol;Acc:HGNC:17296]	9.01661e-19
ENSG00000159388	BTG2	BTG anti-proliferation factor 2 [Source:HGNC Symbol;Acc:HGNC:1131]	2.56501e-18
ENSG00000028277	POU2F2	POU class 2 homeobox 2 [Source:HGNC Symbol;Acc:HGNC:9213]	2.857e-17
ENSG00000172667	ZMAT3	zinc finger matrin-type 3 [Source:HGNC Symbol;Acc:HGNC:29983]	2.78971e-15
ENSG00000161513	FDXR	ferredoxin reductase [Source:HGNC Symbol;Acc:HGNC:3642]	5.43568e-15
ENSG00000080546	SESN1	sestrin 1 [Source:HGNC Symbol;Acc:HGNC:21595]	1.24204e-14
ENSG00000174307	PHLDA3	pleckstrin homology like domain family A member 3 [Source:HGNC Symbol;Acc:HGNC:8934]	1.66608e-14
ENSG00000120889	TNFRSF10B	TNF receptor superfamily member 10b [Source:HGNC Symbol;Acc:HGNC:11905]	1.07448e-13
ENSG00000154767	XPC	XPC complex subunit, DNA damage recognition and repair factor [Source:HGNC Symbol;Acc:HGNC:12816]	5.48397e-13
ENSG00000026103	FAS	Fas cell surface death receptor [Source:HGNC Symbol;Acc:HGNC:11920]	1.64577e-12
ENSG00000164125	GASK1B	golgi associated kinase 1B [Source:HGNC Symbol;Acc:HGNC:25312]	1.61599e-11
ENSG00000130513	GDF15	growth differentiation factor 15 [Source:HGNC Symbol;Acc:HGNC:30142]	3.48216e-11
ENSG00000168497	CAVIN2	caveolae associated protein 2 [Source:HGNC Symbol;Acc:HGNC:10690]	1.3021e-10
ENSG00000131080	EDA2R	ectodysplasin A2 receptor [Source:HGNC Symbol;Acc:HGNC:17756]	3.05762e-10
ENSG00000164070	HSPA4L	heat shock protein family A (Hsp70) member 4 like [Source:HGNC Symbol;Acc:HGNC:17041]	5.37864e-10
ENSG00000113328	CCNG1	cyclin G1 [Source:HGNC Symbol;Acc:HGNC:1592]	7.89706e-10
ENSG00000196576	PLXNB2	plexin B2 [Source:HGNC Symbol;Acc:HGNC:9104]	2.70218e-09
ENSG00000069020	MAST4	microtubule associated serine/threonine kinase family member 4 [Source:HGNC Symbol;Acc:HGNC:19037]	5.22672e-09
ENSG00000167196	FBXO22	F-box protein 22 [Source:HGNC Symbol;Acc:HGNC:13593]	8.07737e-09
ENSG00000105327	BBC3	BCL2 binding component 3 [Source:HGNC Symbol;Acc:HGNC:17868]	1.1536e-08
ENSG00000173846	PLK3	polo like kinase 3 [Source:HGNC Symbol;Acc:HGNC:2154]	1.47841e-08
ENSG00000134574	DDB2	damage specific DNA binding protein 2 [Source:HGNC Symbol;Acc:HGNC:2718]	2.22722e-08
ENSG00000179588	ZFPM1	zinc finger protein, FOG family member 1 [Source:HGNC Symbol;Acc:HGNC:19762]	4.22371e-08
ENSG00000196072	BLOC1S2	biogenesis of lysosomal organelles complex 1 subunit 2 [Source:HGNC Symbol;Acc:HGNC:20984]	6.23142e-08
ENSG00000132274	TRIM22	tripartite motif containing 22 [Source:HGNC Symbol;Acc:HGNC:16379]	7.51034e-08
ENSG00000170734	POLH	DNA polymerase eta [Source:HGNC Symbol;Acc:HGNC:9181]	1.50793e-07
ENSG00000228526	MIR34AHG	MIR34A host gene [Source:HGNC Symbol;Acc:HGNC:51913]	2.07774e-07
ENSG00000112249	ASCC3	activating signal cointegrator 1 complex subunit 3 [Source:HGNC Symbol;Acc:HGNC:18697]	2.78641e-07
ENSG00000171262	FAM98B	family with sequence similarity 98 member B [Source:HGNC Symbol;Acc:HGNC:26773]	4.71284e-07
ENSG00000148219	ASTN2	astrotactin 2 [Source:HGNC Symbol;Acc:HGNC:17021]	6.85757e-07
ENSG00000244509	APOBEC3C	apolipoprotein B mRNA editing enzyme catalytic subunit 3C [Source:HGNC Symbol;Acc:HGNC:17353]	2.28118e-06
ENSG00000165322	ARHGAP12	Rho GTPase activating protein 12 [Source:HGNC Symbol;Acc:HGNC:16348]	3.02238e-06
ENSG00000164236	ANKRD33B	ankyrin repeat domain 33B [Source:HGNC Symbol;Acc:HGNC:35240]	4.02202e-06
ENSG00000124177	CHD6	chromodomain helicase DNA binding protein 6 [Source:HGNC Symbol;Acc:HGNC:19057]	4.59476e-06
ENSG00000148400	NOTCH1	notch receptor 1 [Source:HGNC Symbol;Acc:HGNC:7881]	5.16791e-06
ENSG00000162944	RFTN2	raftlin family member 2 [Source:HGNC Symbol;Acc:HGNC:26402]	5.80618e-06
ENSG00000196814	MVB12B	multivesicular body subunit 12B [Source:HGNC Symbol;Acc:HGNC:23368]	7.24619e-06
ENSG00000207513	RNU1-3	RNA, U1 small nuclear 3 [Source:HGNC Symbol;Acc:HGNC:10130]	9.58243e-06
ENSG00000127241	MASP1	MBL associated serine protease 1 [Source:HGNC Symbol;Acc:HGNC:6901]	1.12014e-05
ENSG00000274266	SNORA73A	small nucleolar RNA, H/ACA box 73A [Source:HGNC Symbol;Acc:HGNC:10115]	1.20299e-05
ENSG00000167904	TMEM68	transmembrane protein 68 [Source:HGNC Symbol;Acc:HGNC:26510]	1.2934e-05
ENSG00000206652	RNU1-1	RNA, U1 small nuclear 1 [Source:HGNC Symbol;Acc:HGNC:10120]	1.47371e-05
ENSG00000132530	XAF1	XIAP associated factor 1 [Source:HGNC Symbol;Acc:HGNC:30932]	2.08969e-05
ENSG00000105514	RAB3D	RAB3D, member RAS oncogene family [Source:HGNC Symbol;Acc:HGNC:9779]	2.37332e-05
ENSG00000249859	PVT1	Pvt1 oncogene [Source:HGNC Symbol;Acc:HGNC:9709]	2.48566e-05
ENSG00000130684	ZNF337	zinc finger protein 337 [Source:HGNC Symbol;Acc:HGNC:15809]	2.61335e-05
ENSG00000170836	PPM1D	protein phosphatase, Mg2+/Mn2+ dependent 1D [Source:HGNC Symbol;Acc:HGNC:9277]	2.75032e-05
ENSG00000163071	SPATA18	spermatogenesis associated 18 [Source:HGNC Symbol;Acc:HGNC:29579]	2.8866e-05
ENSG00000137959	IFI44L	interferon induced protein 44 like [Source:HGNC Symbol;Acc:HGNC:17817]	3.03023e-05
ENSG00000181026	AEN	apoptosis enhancing nuclease [Source:HGNC Symbol;Acc:HGNC:25722]	3.36153e-05
ENSG00000134363	FST	follistatin [Source:HGNC Symbol;Acc:HGNC:3971]	3.7103e-05
ENSG00000222009	BTBD19	BTB domain containing 19 [Source:HGNC Symbol;Acc:HGNC:27145]	4.47641e-05
ENSG00000070882	OSBPL3	oxysterol binding protein like 3 [Source:HGNC Symbol;Acc:HGNC:16370]	5.18112e-05
ENSG00000009413	REV3L	REV3 like, DNA directed polymerase zeta catalytic subunit [Source:HGNC Symbol;Acc:HGNC:9968]	5.43555e-05
ENSG00000248429	GASK1B-AS1	GASK1B antisense RNA 1 [Source:HGNC Symbol;Acc:HGNC:53132]	5.72729e-05
ENSG00000146373	RNF217	ring finger protein 217 [Source:HGNC Symbol;Acc:HGNC:21487]	6.3601e-05
ENSG00000165072	MAMDC2	MAM domain containing 2 [Source:HGNC Symbol;Acc:HGNC:23673]	6.68328e-05
ENSG00000022567	SLC45A4	solute carrier family 45 member 4 [Source:HGNC Symbol;Acc:HGNC:29196]	7.01701e-05
ENSG00000171552	BCL2L1	BCL2 like 1 [Source:HGNC Symbol;Acc:HGNC:992]	7.35166e-05
ENSG00000147162	OGT	O-linked N-acetylglucosamine (GlcNAc) transferase [Source:HGNC Symbol;Acc:HGNC:8127]	8.0139e-05
ENSG00000204219	TCEA3	transcription elongation factor A3 [Source:HGNC Symbol;Acc:HGNC:11615]	8.35541e-05
ENSG00000164124	TMEM144	transmembrane protein 144 [Source:HGNC Symbol;Acc:HGNC:25633]	9.72128e-05
ENSG00000151065	DCP1B	decapping mRNA 1B [Source:HGNC Symbol;Acc:HGNC:24451]	0.000103845
ENSG00000233695	GAS6-AS1	GAS6 antisense RNA 1 [Source:HGNC Symbol;Acc:HGNC:39826]	0.000124256
ENSG00000127663	KDM4B	lysine demethylase 4B [Source:HGNC Symbol;Acc:HGNC:29136]	0.000131157
ENSG00000173575	CHD2	chromodomain helicase DNA binding protein 2 [Source:HGNC Symbol;Acc:HGNC:1917]	0.000134664
ENSG00000177106	EPS8L2	EPS8 like 2 [Source:HGNC Symbol;Acc:HGNC:21296]	0.00014643
ENSG00000116641	DOCK7	dedicator of cytokinesis 7 [Source:HGNC Symbol;Acc:HGNC:19190]	0.00015482
ENSG00000162783	IER5	immediate early response 5 [Source:HGNC Symbol;Acc:HGNC:5393]	0.000159179
ENSG00000136542	GALNT5	polypeptide N-acetylgalactosaminyltransferase 5 [Source:HGNC Symbol;Acc:HGNC:4127]	0.000167797
ENSG00000048707	VPS13D	vacuolar protein sorting 13 homolog D [Source:HGNC Symbol;Acc:HGNC:23595]	0.000181024
ENSG00000095397	WHRN	whirlin [Source:HGNC Symbol;Acc:HGNC:16361]	0.000185506
ENSG00000188153	COL4A5	collagen type IV alpha 5 chain [Source:HGNC Symbol;Acc:HGNC:2207]	0.00019901
ENSG00000090530	P3H2	prolyl 3-hydroxylase 2 [Source:HGNC Symbol;Acc:HGNC:19317]	0.00020408
ENSG00000171444	MCC	MCC regulator of WNT signaling pathway [Source:HGNC Symbol;Acc:HGNC:6935]	0.000214527
ENSG00000140443	IGF1R	insulin like growth factor 1 receptor [Source:HGNC Symbol;Acc:HGNC:5465]	0.000219891
ENSG00000000971	CFH	complement factor H [Source:HGNC Symbol;Acc:HGNC:4883]	0.00025383
ENSG00000100647	SUSD6	sushi domain containing 6 [Source:HGNC Symbol;Acc:HGNC:19956]	0.000274162
ENSG00000166592	RRAD	RRAD, Ras related glycolysis inhibitor and calcium channel regulator [Source:HGNC Symbol;Acc:HGNC:10446]	0.000281103
ENSG00000173209	AHSA2P	activator of HSP90 ATPase homolog 2, pseudogene [Source:HGNC Symbol;Acc:HGNC:20437]	0.000296614
ENSG00000196220	SRGAP3	SLIT-ROBO Rho GTPase activating protein 3 [Source:HGNC Symbol;Acc:HGNC:19744]	0.000336938
ENSG00000109046	WSB1	WD repeat and SOCS box containing 1 [Source:HGNC Symbol;Acc:HGNC:19221]	0.00036073
ENSG00000198743	SLC5A3	solute carrier family 5 member 3 [Source:HGNC Symbol;Acc:HGNC:11038]	0.000402754
ENSG00000085224	ATRX	ATRX chromatin remodeler [Source:HGNC Symbol;Acc:HGNC:886]	0.00043023
ENSG00000145632	PLK2	polo like kinase 2 [Source:HGNC Symbol;Acc:HGNC:19699]	0.000439313
ENSG00000124224	PPP4R1L	protein phosphatase 4 regulatory subunit 1 like (pseudogene) [Source:HGNC Symbol;Acc:HGNC:15755]	0.000493518
ENSG00000187953	PMS2CL	PMS2 C-terminal like pseudogene [Source:HGNC Symbol;Acc:HGNC:30061]	0.000522006
ENSG00000136531	SCN2A	sodium voltage-gated channel alpha subunit 2 [Source:HGNC Symbol;Acc:HGNC:10588]	0.000531686
ENSG00000102780	DGKH	diacylglycerol kinase eta [Source:HGNC Symbol;Acc:HGNC:2854]	0.000561056
ENSG00000181722	ZBTB20	zinc finger and BTB domain containing 20 [Source:HGNC Symbol;Acc:HGNC:13503]	0.000580943
ENSG00000265972	TXNIP	thioredoxin interacting protein [Source:HGNC Symbol;Acc:HGNC:16952]	0.000591217
ENSG00000246273	SBF2-AS1	SBF2 antisense RNA 1 [Source:HGNC Symbol;Acc:HGNC:27438]	0.000601839
ENSG00000177076	ACER2	alkaline ceramidase 2 [Source:HGNC Symbol;Acc:HGNC:23675]	0.000612571
ENSG00000162643	DNAI3	dynein axonemal intermediate chain 3 [Source:HGNC Symbol;Acc:HGNC:30711]	0.000645999
ENSG00000173193	PARP14	poly(ADP-ribose) polymerase family member 14 [Source:HGNC Symbol;Acc:HGNC:29232]	0.000657018
ENSG00000140382	HMG20A	high mobility group 20A [Source:HGNC Symbol;Acc:HGNC:5001]	0.000668035
ENSG00000157107	FCHO2	FCH and mu domain containing endocytic adaptor 2 [Source:HGNC Symbol;Acc:HGNC:25180]	0.000679119
ENSG00000090776	EFNB1	ephrin B1 [Source:HGNC Symbol;Acc:HGNC:3226]	0.000702465
ENSG00000123700	KCNJ2	potassium inwardly rectifying channel subfamily J member 2 [Source:HGNC Symbol;Acc:HGNC:6263]	0.000763771
ENSG00000263740	RN7SL4P	RNA, 7SL, cytoplasmic 4, pseudogene [Source:HGNC Symbol;Acc:HGNC:10039]	0.000776912
ENSG00000196369	SRGAP2B	SLIT-ROBO Rho GTPase activating protein 2B [Source:HGNC Symbol;Acc:HGNC:35237]	0.000816894
ENSG00000196951	SCOC-AS1	SCOC antisense RNA 1 [Source:HGNC Symbol;Acc:HGNC:50601]	0.000857576
ENSG00000141682	PMAIP1	phorbol-12-myristate-13-acetate-induced protein 1 [Source:HGNC Symbol;Acc:HGNC:9108]	0.000871131
ENSG00000140043	PTGR2	prostaglandin reductase 2 [Source:HGNC Symbol;Acc:HGNC:20149]	0.00091245
ENSG00000150991	UBC	ubiquitin C [Source:HGNC Symbol;Acc:HGNC:12468]	0.000995491

## Sheet: down
geneId	geneName	description	svalue
ENSG00000285920	NA	novel protein	8.9717e-15
ENSG00000189057	FAM111B	FAM111 trypsin like peptidase B [Source:HGNC Symbol;Acc:HGNC:24200]	6.56531e-11
ENSG00000165244	ZNF367	zinc finger protein 367 [Source:HGNC Symbol;Acc:HGNC:18320]	9.54977e-11
ENSG00000270882	H4C14	H4 clustered histone 14 [Source:HGNC Symbol;Acc:HGNC:4794]	1.85289e-08
ENSG00000130816	DNMT1	DNA methyltransferase 1 [Source:HGNC Symbol;Acc:HGNC:2976]	2.60655e-08
ENSG00000065328	MCM10	minichromosome maintenance 10 replication initiation factor [Source:HGNC Symbol;Acc:HGNC:18043]	3.13661e-08
ENSG00000168411	RFWD3	ring finger and WD repeat domain 3 [Source:HGNC Symbol;Acc:HGNC:25539]	3.66251e-08
ENSG00000094804	CDC6	cell division cycle 6 [Source:HGNC Symbol;Acc:HGNC:1744]	4.97162e-08
ENSG00000100297	MCM5	minichromosome maintenance complex component 5 [Source:HGNC Symbol;Acc:HGNC:6948]	8.73927e-08
ENSG00000167670	CHAF1A	chromatin assembly factor 1 subunit A [Source:HGNC Symbol;Acc:HGNC:1910]	1.1515e-07
ENSG00000276043	UHRF1	ubiquitin like with PHD and ring finger domains 1 [Source:HGNC Symbol;Acc:HGNC:12556]	3.71644e-07
ENSG00000118655	DCLRE1B	DNA cross-link repair 1B [Source:HGNC Symbol;Acc:HGNC:17641]	5.78471e-07
ENSG00000277157	H4C4	H4 clustered histone 4 [Source:HGNC Symbol;Acc:HGNC:4782]	8.04743e-07
ENSG00000197312	DDI2	DNA damage inducible 1 homolog 2 [Source:HGNC Symbol;Acc:HGNC:24578]	1.05564e-06
ENSG00000140534	TICRR	TOPBP1 interacting checkpoint and replication regulator [Source:HGNC Symbol;Acc:HGNC:28704]	1.35656e-06
ENSG00000286522	H3C2	H3 clustered histone 2 [Source:HGNC Symbol;Acc:HGNC:4776]	1.65397e-06
ENSG00000196787	H2AC11	H2A clustered histone 11 [Source:HGNC Symbol;Acc:HGNC:4737]	1.95417e-06
ENSG00000147526	TACC1	transforming acidic coiled-coil containing protein 1 [Source:HGNC Symbol;Acc:HGNC:11522]	2.61673e-06
ENSG00000161547	SRSF2	serine and arginine rich splicing factor 2 [Source:HGNC Symbol;Acc:HGNC:10783]	3.53071e-06
ENSG00000180596	H2BC4	H2B clustered histone 4 [Source:HGNC Symbol;Acc:HGNC:4757]	6.47892e-06
ENSG00000274997	H2AC12	H2A clustered histone 12 [Source:HGNC Symbol;Acc:HGNC:13671]	8.00185e-06
ENSG00000124635	H2BC11	H2B clustered histone 11 [Source:HGNC Symbol;Acc:HGNC:4761]	8.77418e-06
ENSG00000203852	H3C15	H3 clustered histone 15 [Source:HGNC Symbol;Acc:HGNC:20505]	1.0389e-05
ENSG00000168924	LETM1	leucine zipper and EF-hand containing transmembrane protein 1 [Source:HGNC Symbol;Acc:HGNC:6556]	1.3822e-05
ENSG00000203814	H2BC18	H2B clustered histone 18 [Source:HGNC Symbol;Acc:HGNC:24700]	1.56398e-05
ENSG00000158406	H4C8	H4 clustered histone 8 [Source:HGNC Symbol;Acc:HGNC:4788]	1.65483e-05
ENSG00000198824	CHAMP1	chromosome alignment maintaining phosphoprotein 1 [Source:HGNC Symbol;Acc:HGNC:20311]	1.74377e-05
ENSG00000273802	H2BC8	H2B clustered histone 8 [Source:HGNC Symbol;Acc:HGNC:4746]	1.83053e-05
ENSG00000120802	TMPO	thymopoietin [Source:HGNC Symbol;Acc:HGNC:11875]	1.91569e-05
ENSG00000188486	H2AX	H2A.X variant histone [Source:HGNC Symbol;Acc:HGNC:4739]	1.99891e-05
ENSG00000116062	MSH6	mutS homolog 6 [Source:HGNC Symbol;Acc:HGNC:7329]	2.18096e-05
ENSG00000162063	CCNF	cyclin F [Source:HGNC Symbol;Acc:HGNC:1591]	2.27021e-05
ENSG00000197409	H3C4	H3 clustered histone 4 [Source:HGNC Symbol;Acc:HGNC:4767]	3.18942e-05
ENSG00000104738	MCM4	minichromosome maintenance complex component 4 [Source:HGNC Symbol;Acc:HGNC:6947]	3.5373e-05
ENSG00000278828	H3C10	H3 clustered histone 10 [Source:HGNC Symbol;Acc:HGNC:4775]	3.89448e-05
ENSG00000284292	NA	novel protein, ARPC1A and ARPC1B readthrough	4.08713e-05
ENSG00000168874	ATOH8	atonal bHLH transcription factor 8 [Source:HGNC Symbol;Acc:HGNC:24126]	4.28341e-05
ENSG00000148840	PPRC1	PPARG related coactivator 1 [Source:HGNC Symbol;Acc:HGNC:30025]	4.70613e-05
ENSG00000275126	H4C13	H4 clustered histone 13 [Source:HGNC Symbol;Acc:HGNC:4791]	4.93636e-05
ENSG00000278705	H4C2	H4 clustered histone 2 [Source:HGNC Symbol;Acc:HGNC:4789]	6.0309e-05
ENSG00000076706	MCAM	melanoma cell adhesion molecule [Source:HGNC Symbol;Acc:HGNC:6934]	7.68148e-05
ENSG00000158373	H2BC5	H2B clustered histone 5 [Source:HGNC Symbol;Acc:HGNC:4747]	8.696e-05
ENSG00000164163	ABCE1	ATP binding cassette subfamily E member 1 [Source:HGNC Symbol;Acc:HGNC:69]	9.04094e-05
ENSG00000119969	HELLS	helicase, lymphoid specific [Source:HGNC Symbol;Acc:HGNC:4861]	9.38276e-05
ENSG00000128059	PPAT	phosphoribosyl pyrophosphate amidotransferase [Source:HGNC Symbol;Acc:HGNC:9238]	0.000100547
ENSG00000092470	WDR76	WD repeat domain 76 [Source:HGNC Symbol;Acc:HGNC:25773]	0.000107319
ENSG00000197153	H3C12	H3 clustered histone 12 [Source:HGNC Symbol;Acc:HGNC:4774]	0.000110749
ENSG00000168255	POLR2J3	RNA polymerase II subunit J3 [Source:HGNC Symbol;Acc:HGNC:33853]	0.000114187
ENSG00000182446	NPLOC4	NPL4 homolog, ubiquitin recognition factor [Source:HGNC Symbol;Acc:HGNC:18261]	0.000117574
ENSG00000156802	ATAD2	ATPase family AAA domain containing 2 [Source:HGNC Symbol;Acc:HGNC:30123]	0.000120928
ENSG00000101412	E2F1	E2F transcription factor 1 [Source:HGNC Symbol;Acc:HGNC:3113]	0.000127677
ENSG00000125968	ID1	inhibitor of DNA binding 1, HLH protein [Source:HGNC Symbol;Acc:HGNC:5360]	0.000138476
ENSG00000004777	ARHGAP33	Rho GTPase activating protein 33 [Source:HGNC Symbol;Acc:HGNC:23085]	0.000142312
ENSG00000288894	NA	novel protein	0.000150579
ENSG00000100401	RANGAP1	Ran GTPase activating protein 1 [Source:HGNC Symbol;Acc:HGNC:9854]	0.000163472
ENSG00000128283	CDC42EP1	CDC42 effector protein 1 [Source:HGNC Symbol;Acc:HGNC:17014]	0.000172165
ENSG00000288825	H2AC18	H2A clustered histone 18 [Source:HGNC Symbol;Acc:HGNC:4736]	0.000176619
ENSG00000273983	H3C8	H3 clustered histone 8 [Source:HGNC Symbol;Acc:HGNC:4772]	0.000190004
ENSG00000184357	H1-5	H1.5 linker histone, cluster member [Source:HGNC Symbol;Acc:HGNC:4719]	0.000194495
ENSG00000116133	DHCR24	24-dehydrocholesterol reductase [Source:HGNC Symbol;Acc:HGNC:2859]	0.000209106
ENSG00000278677	H2AC17	H2A clustered histone 17 [Source:HGNC Symbol;Acc:HGNC:4735]	0.000225325
ENSG00000138675	FGF5	fibroblast growth factor 5 [Source:HGNC Symbol;Acc:HGNC:3683]	0.000231001
ENSG00000085840	ORC1	origin recognition complex subunit 1 [Source:HGNC Symbol;Acc:HGNC:8487]	0.00023662
ENSG00000138376	BARD1	BRCA1 associated RING domain 1 [Source:HGNC Symbol;Acc:HGNC:952]	0.000242197
ENSG00000175305	CCNE2	cyclin E2 [Source:HGNC Symbol;Acc:HGNC:1590]	0.000248012
ENSG00000197903	H2BC12	H2B clustered histone 12 [Source:HGNC Symbol;Acc:HGNC:13954]	0.000260523
ENSG00000196747	H2AC13	H2A clustered histone 13 [Source:HGNC Symbol;Acc:HGNC:4725]	0.000267149
ENSG00000273213	H3-2	H3.2 histone (putative) [Source:HGNC Symbol;Acc:HGNC:32060]	0.000288409
ENSG00000185130	H2BC13	H2B clustered histone 13 [Source:HGNC Symbol;Acc:HGNC:4748]	0.000304731
ENSG00000269897	COMMD3-BMI1	COMMD3-BMI1 readthrough [Source:HGNC Symbol;Acc:HGNC:48326]	0.000312815
ENSG00000138092	CENPO	centromere protein O [Source:HGNC Symbol;Acc:HGNC:28152]	0.000320832
ENSG00000161800	RACGAP1	Rac GTPase activating protein 1 [Source:HGNC Symbol;Acc:HGNC:9804]	0.000328932
ENSG00000197061	H4C3	H4 clustered histone 3 [Source:HGNC Symbol;Acc:HGNC:4787]	0.000344913
ENSG00000075702	WDR62	WD repeat domain 62 [Source:HGNC Symbol;Acc:HGNC:24502]	0.000352818
ENSG00000146263	MMS22L	MMS22 like, DNA repair protein [Source:HGNC Symbol;Acc:HGNC:21475]	0.000368598
ENSG00000166508	MCM7	minichromosome maintenance complex component 7 [Source:HGNC Symbol;Acc:HGNC:6950]	0.000376709
ENSG00000177963	RIC8A	RIC8 guanine nucleotide exchange factor A [Source:HGNC Symbol;Acc:HGNC:29550]	0.000384898
ENSG00000137807	KIF23	kinesin family member 23 [Source:HGNC Symbol;Acc:HGNC:6392]	0.000393569
ENSG00000164045	CDC25A	cell division cycle 25A [Source:HGNC Symbol;Acc:HGNC:1725]	0.00041189
ENSG00000112118	MCM3	minichromosome maintenance complex component 3 [Source:HGNC Symbol;Acc:HGNC:6945]	0.000421066
ENSG00000101057	MYBL2	MYB proto-oncogene like 2 [Source:HGNC Symbol;Acc:HGNC:7548]	0.000448294
ENSG00000197020	ZNF100	zinc finger protein 100 [Source:HGNC Symbol;Acc:HGNC:12880]	0.000457216
ENSG00000151849	CENPJ	centromere protein J [Source:HGNC Symbol;Acc:HGNC:17272]	0.000466364
ENSG00000111206	FOXM1	forkhead box M1 [Source:HGNC Symbol;Acc:HGNC:3818]	0.000475465
ENSG00000184992	BRI3BP	BRI3 binding protein [Source:HGNC Symbol;Acc:HGNC:14251]	0.000484532
ENSG00000171848	RRM2	ribonucleotide reductase regulatory subunit M2 [Source:HGNC Symbol;Acc:HGNC:10452]	0.000502996
ENSG00000181072	CHRM2	cholinergic receptor muscarinic 2 [Source:HGNC Symbol;Acc:HGNC:1951]	0.000512443
ENSG00000213853	EMP2	epithelial membrane protein 2 [Source:HGNC Symbol;Acc:HGNC:3334]	0.000541353
ENSG00000007968	E2F2	E2F transcription factor 2 [Source:HGNC Symbol;Acc:HGNC:3114]	0.000551132
ENSG00000180340	FZD2	frizzled class receptor 2 [Source:HGNC Symbol;Acc:HGNC:4040]	0.000571051
ENSG00000162607	USP1	ubiquitin specific peptidase 1 [Source:HGNC Symbol;Acc:HGNC:12607]	0.000623691
ENSG00000075624	ACTB	actin beta [Source:HGNC Symbol;Acc:HGNC:132]	0.00063488
ENSG00000149428	HYOU1	hypoxia up-regulated 1 [Source:HGNC Symbol;Acc:HGNC:16931]	0.000690461
ENSG00000183735	TBK1	TANK binding kinase 1 [Source:HGNC Symbol;Acc:HGNC:11584]	0.000714472
ENSG00000173218	VANGL1	VANGL planar cell polarity protein 1 [Source:HGNC Symbol;Acc:HGNC:15512]	0.000726701
ENSG00000258947	TUBB3	tubulin beta 3 class III [Source:HGNC Symbol;Acc:HGNC:20772]	0.000739152
ENSG00000182963	GJC1	gap junction protein gamma 1 [Source:HGNC Symbol;Acc:HGNC:4280]	0.000751496
ENSG00000132383	RPA1	replication protein A1 [Source:HGNC Symbol;Acc:HGNC:10289]	0.000789999
ENSG00000167513	CDT1	chromatin licensing and DNA replication factor 1 [Source:HGNC Symbol;Acc:HGNC:24576]	0.000803358
ENSG00000106462	EZH2	enhancer of zeste 2 polycomb repressive complex 2 subunit [Source:HGNC Symbol;Acc:HGNC:3527]	0.00083052
ENSG00000179409	GEMIN4	gem nuclear organelle associated protein 4 [Source:HGNC Symbol;Acc:HGNC:15717]	0.000844098
ENSG00000110427	KIAA1549L	KIAA1549 like [Source:HGNC Symbol;Acc:HGNC:24836]	0.000884814
ENSG00000167081	PBX3	PBX homeobox 3 [Source:HGNC Symbol;Acc:HGNC:8634]	0.000898541
ENSG00000156735	BAG4	BAG cochaperone 4 [Source:HGNC Symbol;Acc:HGNC:940]	0.000926312
ENSG00000183598	H3C13	H3 clustered histone 13 [Source:HGNC Symbol;Acc:HGNC:25311]	0.000940128
ENSG00000276410	H2BC3	H2B clustered histone 3 [Source:HGNC Symbol;Acc:HGNC:4751]	0.000953819
ENSG00000142208	AKT1	AKT serine/threonine kinase 1 [Source:HGNC Symbol;Acc:HGNC:391]	0.000967581
ENSG00000228716	DHFR	dihydrofolate reductase [Source:HGNC Symbol;Acc:HGNC:2861]	0.000981242

## Sheet: BP-up
Gene Set	Description	Size	Expect	Ratio	P Value	FDR
GO:0072331	signal transduction by p53 class mediator	213	1.4807	8.7799	2.4173e-09	2.9426e-05
GO:0033554	cellular response to stress	1720	11.956	2.76	1.7022e-08	0.0001036
GO:0006950	response to stress	2954	20.534	2.1427	4.9721e-08	0.00018053
GO:0006974	cellular response to DNA damage stimulus	780	5.4221	3.873	5.9321e-08	0.00018053
GO:0050896	response to stimulus	6425	44.663	1.5225	4.0308e-07	0.00098134
GO:0030330	DNA damage response, signal transduction by p53 class mediator	103	0.716	11.173	5.5158e-07	0.0011191
GO:0035556	intracellular signal transduction	2257	15.689	2.2308	1.1177e-06	0.0019436
GO:0009628	response to abiotic stimulus	950	6.6038	3.18	1.5678e-06	0.0023856
GO:0097193	intrinsic apoptotic signaling pathway	263	1.8282	6.0168	1.986e-06	0.0026861
GO:0042770	signal transduction in response to DNA damage	128	0.88978	8.991	2.8801e-06	0.0031041
GO:0071214	cellular response to abiotic stimulus	275	1.9116	5.7542	3.06e-06	0.0031041
GO:0104004	cellular response to environmental stimulus	275	1.9116	5.7542	3.06e-06	0.0031041
GO:0051716	cellular response to stimulus	5361	37.267	1.5564	8.2212e-06	0.0076982
GO:0045862	positive regulation of proteolysis	308	2.141	5.1377	9.0283e-06	0.0078501
GO:0072332	intrinsic apoptotic signaling pathway by p53 class mediator	74	0.5144	11.664	1.2087e-05	0.0098091
GO:0031331	positive regulation of cellular catabolic process	323	2.2453	4.8991	1.4112e-05	0.010737
GO:0006915	apoptotic process	1582	10.997	2.3643	1.7301e-05	0.012388
GO:0034644	cellular response to UV	81	0.56306	10.656	2.0367e-05	0.013774
GO:0012501	programmed cell death	1641	11.407	2.2792	3.2984e-05	0.021132
GO:0008219	cell death	1751	12.172	2.2182	3.5796e-05	0.021395
GO:0006977	DNA damage response, signal transduction by p53 class mediator resulting in cell cycle arrest	55	0.38233	13.078	3.8384e-05	0.021395
GO:0072431	signal transduction involved in mitotic G1 DNA damage checkpoint	56	0.38928	12.844	4.1918e-05	0.021395
GO:1902400	intracellular signal transduction involved in G1 DNA damage checkpoint	56	0.38928	12.844	4.1918e-05	0.021395
GO:0072413	signal transduction involved in mitotic cell cycle checkpoint	57	0.39623	12.619	4.5698e-05	0.021395
GO:1902402	signal transduction involved in mitotic DNA damage checkpoint	57	0.39623	12.619	4.5698e-05	0.021395
GO:1902403	signal transduction involved in mitotic DNA integrity checkpoint	57	0.39623	12.619	4.5698e-05	0.021395
GO:0044773	mitotic DNA damage checkpoint	96	0.66734	8.991	5.3529e-05	0.024134
GO:0009896	positive regulation of catabolic process	375	2.6068	4.2198	5.5633e-05	0.024186
GO:0097190	apoptotic signaling pathway	520	3.6147	3.5964	5.8841e-05	0.024699
GO:0031571	mitotic G1 DNA damage checkpoint	62	0.43099	11.601	6.8722e-05	0.026986
GO:0044819	mitotic G1/S transition checkpoint	62	0.43099	11.601	6.8722e-05	0.026986
GO:0044783	G1 DNA damage checkpoint	63	0.43794	11.417	7.4241e-05	0.028242
GO:0071482	cellular response to light stimulus	105	0.7299	8.2203	8.8399e-05	0.031649
GO:0044774	mitotic DNA integrity checkpoint	105	0.7299	8.2203	8.8399e-05	0.031649
GO:0010508	positive regulation of autophagy	107	0.7438	8.0667	9.8174e-05	0.034145
GO:0007093	mitotic cell cycle checkpoint	160	1.1122	6.2937	0.00012211	0.041291
GO:0072395	signal transduction involved in cell cycle checkpoint	72	0.5005	9.99	0.0001407	0.042373
GO:0072401	signal transduction involved in DNA integrity checkpoint	72	0.5005	9.99	0.0001407	0.042373
GO:0072422	signal transduction involved in DNA damage checkpoint	72	0.5005	9.99	0.0001407	0.042373
GO:0071478	cellular response to radiation	164	1.14	6.1402	0.0001424	0.042373
GO:0003192	mitral valve formation	3	0.020854	95.904	0.00014272	0.042373
GO:0032434	regulation of proteasomal ubiquitin-dependent protein catabolic process	116	0.80636	7.4408	0.00015334	0.044443
GO:0010942	positive regulation of cell death	576	4.004	3.2467	0.00016447	0.046561
GO:0008625	extrinsic apoptotic signaling pathway via death domain receptors	75	0.52136	9.5904	0.00017075	0.047087
GO:0006919	activation of cysteine-type endopeptidase activity involved in apoptotic process	76	0.52831	9.4642	0.00018178	0.047087
GO:0071158	positive regulation of cell cycle arrest	76	0.52831	9.4642	0.00018178	0.047087
GO:0009612	response to mechanical stimulus	171	1.1887	5.8888	0.00018446	0.047087
GO:0071496	cellular response to external stimulus	291	2.0229	4.4491	0.00018567	0.047087

## Sheet: BP-down
Gene Set	Description	Size	Expect	Ratio	P Value	FDR
GO:0007049	cell cycle	1583	10.026	4.0894	<2.2e-16	<2.2e-16
GO:1903047	mitotic cell cycle process	751	4.7565	6.097	5.5511e-16	3.3787e-12
GO:0006270	DNA replication initiation	32	0.20267	49.341	3.3307e-15	1.2501e-11
GO:0000278	mitotic cell cycle	879	5.5672	5.3887	4.1078e-15	1.2501e-11
GO:0000082	G1/S transition of mitotic cell cycle	219	1.387	12.256	2.5091e-14	6.1087e-11
GO:0051276	chromosome organization	1042	6.5995	4.6973	5.2625e-14	1.0677e-10
GO:0044843	cell cycle G1/S phase transition	233	1.4757	11.52	6.9722e-14	1.2125e-10
GO:0022402	cell cycle process	1162	7.3595	4.3481	1.501e-13	2.284e-10
GO:0006261	DNA-dependent DNA replication	146	0.92469	15.14	3.2618e-13	4.1923e-10
GO:0006259	DNA metabolic process	890	5.6368	4.9673	3.4439e-13	4.1923e-10
GO:0006260	DNA replication	260	1.6467	10.324	4.2066e-13	4.6552e-10
GO:0044772	mitotic cell cycle phase transition	466	2.9514	7.1152	7.3608e-13	7.4669e-10
GO:0044770	cell cycle phase transition	500	3.1668	6.6314	2.8459e-12	2.6649e-09
GO:0071103	DNA conformation change	222	1.406	9.957	9.8939e-11	8.6027e-08
GO:0031497	chromatin assembly	113	0.71569	15.37	1.1376e-10	9.2317e-08
GO:0065004	protein-DNA complex assembly	191	1.2097	10.746	1.9076e-10	1.4513e-07
GO:0051726	regulation of cell cycle	1020	6.4602	4.0247	3.379e-10	2.4196e-07
GO:0006334	nucleosome assembly	96	0.60802	16.447	4.2903e-10	2.9014e-07
GO:0006333	chromatin assembly or disassembly	137	0.86769	12.677	9.1733e-10	5.8772e-07
GO:0071824	protein-DNA complex subunit organization	221	1.3997	9.2877	1.1587e-09	7.0527e-07
GO:0006323	DNA packaging	148	0.93736	11.735	2.0937e-09	1.2136e-06
GO:0034728	nucleosome organization	125	0.79169	12.631	5.821e-09	3.2209e-06
GO:0006996	organelle organization	3366	21.319	2.1577	6.7129e-09	3.5529e-06
GO:0000083	regulation of transcription involved in G1/S transition of mitotic cell cycle	26	0.16467	36.436	1.1154e-08	5.6574e-06
GO:0045786	negative regulation of cell cycle	515	3.2618	5.2119	1.77e-08	8.6183e-06
GO:0006325	chromatin organization	666	4.2181	4.5044	2.3585e-08	1.1042e-05
GO:0010564	regulation of cell cycle process	634	4.0154	4.2337	3.5554e-07	0.00016029
GO:0016043	cellular component organization	5294	33.53	1.6702	4.5517e-07	0.00019789
GO:0031570	DNA integrity checkpoint	157	0.99436	9.051	6.2041e-07	0.00026042
GO:0010948	negative regulation of cell cycle process	259	1.6404	6.7058	6.6296e-07	0.00026901
GO:0000075	cell cycle checkpoint	209	1.3237	7.5546	7.5351e-07	0.00029589
GO:0006974	cellular response to DNA damage stimulus	780	4.9401	3.6436	1.3618e-06	0.00051804
GO:0071840	cellular component organization or biogenesis	5465	34.613	1.6179	1.5497e-06	0.00057167
GO:0000076	DNA replication checkpoint	16	0.10134	39.473	2.5671e-06	0.0009191
GO:0010216	maintenance of DNA methylation	6	0.038001	78.945	4.831e-06	0.0016802
GO:0007093	mitotic cell cycle checkpoint	160	1.0134	7.8945	7.4952e-06	0.0025344
GO:0002227	innate immune response in mucosa	7	0.044335	67.667	8.4156e-06	0.0027687
GO:1901991	negative regulation of mitotic cell cycle phase transition	164	1.0387	7.702	8.9874e-06	0.0028791
GO:0006281	DNA repair	497	3.1478	4.1299	1.3269e-05	0.0041417
GO:0045814	negative regulation of gene expression, epigenetic	84	0.53202	11.278	1.4705e-05	0.0044749
GO:1901988	negative regulation of cell cycle phase transition	178	1.1274	7.0962	1.6341e-05	0.0048515
GO:0090304	nucleic acid metabolic process	4309	27.291	1.6855	1.7208e-05	0.0049876
GO:0045930	negative regulation of mitotic cell cycle	242	1.5327	5.872	2.1456e-05	0.0060742
GO:0033314	mitotic DNA replication checkpoint	10	0.063335	47.367	2.8459e-05	0.0078736
GO:0007346	regulation of mitotic cell cycle	544	3.4454	3.7731	3.4314e-05	0.0092823
GO:0034622	cellular protein-containing complex assembly	988	6.2575	2.8765	3.5798e-05	0.0093583
GO:0044818	mitotic G2/M transition checkpoint	30	0.19001	21.052	3.6132e-05	0.0093583
GO:0002385	mucosal immune response	11	0.069669	43.061	3.8953e-05	0.009677
GO:0006268	DNA unwinding involved in DNA replication	11	0.069669	43.061	3.8953e-05	0.009677
GO:0045787	positive regulation of cell cycle	334	2.1154	4.7273	4.6985e-05	0.011439
GO:0044774	mitotic DNA integrity checkpoint	105	0.66502	9.0223	5.2385e-05	0.012504
GO:1901990	regulation of mitotic cell cycle phase transition	341	2.1597	4.6302	5.5942e-05	0.013096
GO:0050830	defense response to Gram-positive bacterium	35	0.22167	18.045	6.7393e-05	0.015479
GO:0006342	chromatin silencing	69	0.43701	11.441	7.3707e-05	0.016615
GO:0002251	organ or tissue specific immune response	14	0.088669	33.834	8.476e-05	0.01876
GO:0070317	negative regulation of G0 to G1 transition	38	0.24067	16.62	9.3646e-05	0.020356
GO:1901987	regulation of cell cycle phase transition	368	2.3307	4.2905	0.00010545	0.022135
GO:0019731	antibacterial humoral response	15	0.095003	31.578	0.00010547	0.022135
GO:0051052	regulation of DNA metabolic process	372	2.3561	4.2444	0.00011526	0.023626
GO:1904116	response to vasopressin	3	0.019001	105.26	0.00011839	0.023626
GO:1904117	cellular response to vasopressin	3	0.019001	105.26	0.00011839	0.023626
GO:0071364	cellular response to epidermal growth factor stimulus	41	0.25967	15.404	0.00012664	0.024864
GO:0070316	regulation of G0 to G1 transition	42	0.26601	15.037	0.0001393	0.026556
GO:0090068	positive regulation of cell cycle process	241	1.5264	5.2412	0.00013962	0.026556
GO:0034502	protein localization to chromosome	80	0.50668	9.8681	0.00014932	0.027965
GO:0010972	negative regulation of G2/M transition of mitotic cell cycle	43	0.27234	14.687	0.00015285	0.028191
GO:0070849	response to epidermal growth factor	44	0.27867	14.354	0.00016732	0.029954
GO:0045023	G0 to G1 transition	44	0.27867	14.354	0.00016732	0.029954
GO:0000086	G2/M transition of mitotic cell cycle	186	1.178	5.9421	0.00017293	0.030508
GO:0006139	nucleobase-containing compound metabolic process	4862	30.794	1.5263	0.00020989	0.036006
GO:0000079	regulation of cyclin-dependent protein serine/threonine kinase activity	86	0.54468	9.1797	0.00021001	0.036006
GO:0009059	macromolecule biosynthetic process	4142	26.233	1.601	0.00022481	0.038008
GO:1990086	lens fiber cell apoptotic process	4	0.025334	78.945	0.00023581	0.039322
GO:0061844	antimicrobial humoral immune response mediated by antimicrobial peptide	20	0.12667	23.684	0.00025827	0.042173
GO:1904029	regulation of cyclin-dependent protein kinase activity	90	0.57002	8.7717	0.00025984	0.042173
GO:0036297	interstrand cross-link repair	50	0.31668	12.631	0.0002758	0.044175
GO:0034645	cellular macromolecule biosynthetic process	4037	25.568	1.6035	0.00028023	0.044301
GO:0140014	mitotic nuclear division	269	1.7037	4.6956	0.0002953	0.046086
GO:0010389	regulation of G2/M transition of mitotic cell cycle	145	0.91836	6.5334	0.00030956	0.047699
GO:0044839	cell cycle G2/M phase transition	205	1.2984	5.3914	0.00031363	0.047722

## Sheet: MF-down
Gene Set	Description	Size	Expect	Ratio	P Value	FDR
GO:0003677	DNA binding	2069	12.985	2.6955	6.0087e-09	1.7756e-05
GO:0003676	nucleic acid binding	3446	21.627	1.9883	4.3049e-07	0.00063605
GO:0003688	DNA replication origin binding	17	0.10669	37.492	3.2226e-06	0.0031743
GO:0005515	protein binding	9503	59.639	1.2743	5.2825e-06	0.0039024
GO:1901363	heterocyclic compound binding	5033	31.586	1.6146	1.1525e-05	0.0068112
GO:0097159	organic cyclic compound binding	5088	31.931	1.5972	1.6412e-05	0.007075
GO:0019899	enzyme binding	1993	12.508	2.2386	1.676e-05	0.007075
GO:0003682	chromatin binding	459	2.8806	4.1658	2.7168e-05	0.010035
GO:0003690	double-stranded DNA binding	751	4.7131	3.1826	5.788e-05	0.019004
GO:0046982	protein heterodimerization activity	375	2.3534	4.2491	0.00011429	0.033772
GO:0019900	kinase binding	640	4.0165	3.2366	0.00016276	0.042404
GO:0046983	protein dimerization activity	1024	6.4265	2.6453	0.0001722	0.042404

## Sheet: CC-down
Gene Set	Description	Size	Expect	Ratio	P Value	FDR
GO:0005694	chromosome	934	5.7812	6.0542	<2.2e-16	<2.2e-16
GO:0044427	chromosomal part	815	5.0446	6.9381	<2.2e-16	<2.2e-16
GO:0000785	chromatin	462	2.8596	7.3436	4.2677e-13	2.2926e-10
GO:0031981	nuclear lumen	3760	23.273	2.3632	5.5045e-13	2.2926e-10
GO:0044454	nuclear chromosome part	480	2.971	7.0682	8.9284e-13	2.5325e-10
GO:0000786	nucleosome	54	0.33424	29.918	9.1205e-13	2.5325e-10
GO:0005654	nucleoplasm	3243	20.073	2.4909	2.9796e-12	6.5605e-10
GO:0000228	nuclear chromosome	514	3.1815	6.6007	3.3129e-12	6.5605e-10
GO:0044428	nuclear part	4067	25.173	2.2246	3.7559e-12	6.5605e-10
GO:0044815	DNA packaging complex	62	0.38376	26.058	3.9379e-12	6.5605e-10
GO:0005634	nucleus	6239	38.617	1.7609	4.1254e-11	6.2482e-09
GO:0032993	protein-DNA complex	145	0.8975	13.37	8.1767e-11	1.1352e-08
GO:0031974	membrane-enclosed lumen	4703	29.11	1.9581	5.2366e-10	5.8161e-08
GO:0043233	organelle lumen	4703	29.11	1.9581	5.2366e-10	5.8161e-08
GO:0070013	intracellular organelle lumen	4703	29.11	1.9581	5.2366e-10	5.8161e-08
GO:0098687	chromosomal region	315	1.9497	7.6933	7.6652e-10	7.9814e-08
GO:0043232	intracellular non-membrane-bounded organelle	3644	22.555	2.1725	1.1449e-09	1.122e-07
GO:0043228	non-membrane-bounded organelle	3652	22.605	2.1677	1.2413e-09	1.1489e-07
GO:0042555	MCM complex	11	0.068086	73.436	3.6139e-09	3.1688e-07
GO:0000781	chromosome, telomeric region	134	0.82942	10.851	1.3405e-07	1.1166e-05
GO:0044446	intracellular organelle part	7876	48.75	1.4564	1.6011e-07	1.2702e-05
GO:0005657	replication fork	69	0.42709	16.39	2.1371e-07	1.6183e-05
GO:0000784	nuclear chromosome, telomeric region	103	0.63754	12.548	2.265e-07	1.6407e-05
GO:0044422	organelle part	8084	50.037	1.4189	6.4605e-07	4.4847e-05
GO:0043231	intracellular membrane-bounded organelle	9172	56.772	1.3035	1.1771e-05	0.00078441
GO:0000790	nuclear chromatin	306	1.894	5.2797	1.8521e-05	0.0011868
GO:0000792	heterochromatin	73	0.45185	11.066	8.6978e-05	0.0053669
GO:0097149	centralspindlin complex	3	0.018569	107.71	0.00011312	0.0067306
GO:0043596	nuclear replication fork	43	0.26616	15.029	0.00014024	0.0080566
GO:0015630	microtubule cytoskeleton	1079	6.6787	2.5454	0.00027802	0.015439
GO:0043227	membrane-bounded organelle	10193	63.091	1.2046	0.0003153	0.016766
GO:0043229	intracellular organelle	10419	64.49	1.194	0.00032204	0.016766
GO:0032991	protein-containing complex	4484	27.754	1.5493	0.00042698	0.021556
GO:0090543	Flemming body	27	0.16712	17.951	0.00060106	0.029452
GO:0090734	site of DNA damage	66	0.40852	9.7915	0.00073519	0.034995
GO:0005813	centrosome	489	3.0267	3.3039	0.00085094	0.03938
GO:0005815	microtubule organizing center	678	4.1966	2.8595	0.00090971	0.040962
GO:0000775	chromosome, centromeric region	187	1.1575	5.1837	0.0010543	0.046222

## Sheet: KEGG-up
Gene Set	Description	Size	Expect	Ratio	P Value	FDR
hsa04115	p53 signaling pathway	66	0.52174	24.917	1.1102e-15	3.6526e-13
hsa01524	Platinum drug resistance	68	0.53755	14.882	4.0721e-08	6.6986e-06

## Sheet: KEGG-down
Gene Set	Description	Size	Expect	Ratio	P Value	FDR
hsa05034	Alcoholism	149	1.7668	14.15	<2.2e-16	<2.2e-16
hsa05322	Systemic lupus erythematosus	96	1.1383	21.962	<2.2e-16	<2.2e-16
hsa05203	Viral carcinogenesis	183	2.17	6.9126	1.9779e-09	2.1691e-07
hsa04110	Cell cycle	117	1.3874	7.208	8.9696e-07	7.3775e-05
hsa03030	DNA replication	36	0.42688	11.713	5.7062e-05	0.0037547
hsa05206	MicroRNAs in cancer	140	1.6601	4.819	0.00021987	0.012056
hsa05202	Transcriptional misregulation in cancer	153	1.8142	4.4096	0.00040318	0.018949

## Sheet: TFT-down
Gene Set	Size	Expect	Ratio	P Value	FDR
TTTNNANAGCYR_UNKNOWN	106	0.78852	20.291	<2.2e-16	<2.2e-16
KRCTCNNNNMANAGC_UNKNOWN	57	0.42402	40.093	<2.2e-16	<2.2e-16
V$E2F_Q6	223	1.6589	10.248	3.9402e-13	5.6098e-11
V$E2F1_Q6	223	1.6589	10.248	3.9402e-13	5.6098e-11
V$E2F_Q4	225	1.6738	10.157	4.5608e-13	5.6098e-11
V$E2F1_Q3	229	1.7035	9.9794	6.0851e-13	6.2373e-11
V$E2F1_Q4_01	216	1.6068	9.9577	3.2946e-12	2.7189e-10
V$E2F1DP1RB_01	217	1.6142	9.9118	3.5367e-12	2.7189e-10
V$E2F_Q3_01	222	1.6514	9.6885	5.0153e-12	3.4271e-10
V$E2F_Q3	210	1.5622	9.602	2.8668e-11	1.7631e-09
V$E2F1DP1_01	220	1.6366	9.1656	5.5714e-11	2.6107e-09
V$E2F1DP2_01	220	1.6366	9.1656	5.5714e-11	2.6107e-09
V$E2F4DP2_01	220	1.6366	9.1656	5.5714e-11	2.6107e-09
V$E2F_02	221	1.644	9.1241	5.943e-11	2.6107e-09
V$E2F4DP1_01	223	1.6589	9.0423	6.7556e-11	2.7698e-09
V$E2F1_Q6_01	226	1.6812	8.9223	8.1677e-11	3.1395e-09
SGCGSSAAA_V$E2F1DP2_01	160	1.1902	10.922	1.3777e-10	4.9841e-09
V$E2F_Q4_01	221	1.644	8.5158	6.9345e-10	2.3693e-08
V$E2F_03	232	1.7258	8.1121	1.3109e-09	4.2431e-08
V$E2F_Q6_01	222	1.6514	7.8719	7.8209e-09	2.4049e-07
V$E2F_01	62	0.46121	17.346	1.5829e-08	4.6357e-07
KTGGYRSGAA_UNKNOWN	70	0.52072	11.522	1.2499e-05	0.0003494
V$E2F1_Q3_01	224	1.6663	5.4011	3.9845e-05	0.0010654
V$AP4_Q6_01	201	1.4952	4.6816	0.00071459	0.018311
TATAAA_V$TATA_01	918	6.8289	2.343	0.00099831	0.024558
