# Supplementary material for: Differential Gene Expression in Human Fibroblasts Simultaneously Exposed to Ionizing Radiation and Simulated Microgravity
Source: Biomolecules. 2024 Jan 10;14(1):88. doi: 10.3390/biom14010088 (PMC10812944; doi:10.3390/biom14010088)
Supplement: Supplementary file 1 [file biomolecules-14-00088-s001.zip › Table S10.xlsx]

## Sheet: up
geneId	geneName	description	svalue
ENSG00000215012	RTL10	retrotransposon Gag like 10 [Source:HGNC Symbol;Acc:HGNC:26112]	5.28084e-07
ENSG00000242265	PEG10	paternally expressed 10 [Source:HGNC Symbol;Acc:HGNC:14005]	4.06302e-06
ENSG00000116133	DHCR24	24-dehydrocholesterol reductase [Source:HGNC Symbol;Acc:HGNC:2859]	5.45354e-05
ENSG00000063660	GPC1	glypican 1 [Source:HGNC Symbol;Acc:HGNC:4449]	6.52767e-05
ENSG00000284292	NA	novel protein, ARPC1A and ARPC1B readthrough	8.32698e-05
ENSG00000169710	FASN	fatty acid synthase [Source:HGNC Symbol;Acc:HGNC:3594]	0.000163504
ENSG00000161547	SRSF2	serine and arginine rich splicing factor 2 [Source:HGNC Symbol;Acc:HGNC:10783]	0.000173317
ENSG00000123416	TUBA1B	tubulin alpha 1b [Source:HGNC Symbol;Acc:HGNC:18809]	0.00024834
ENSG00000158406	H4C8	H4 clustered histone 8 [Source:HGNC Symbol;Acc:HGNC:4788]	0.000331089
ENSG00000124208	PEDS1-UBE2V1	PEDS1-UBE2V1 readthrough [Source:HGNC Symbol;Acc:HGNC:33521]	0.000350865
ENSG00000204394	VARS1	valyl-tRNA synthetase 1 [Source:HGNC Symbol;Acc:HGNC:12651]	0.000370204
ENSG00000109971	HSPA8	heat shock protein family A (Hsp70) member 8 [Source:HGNC Symbol;Acc:HGNC:5241]	0.00039103
ENSG00000167552	TUBA1A	tubulin alpha 1a [Source:HGNC Symbol;Acc:HGNC:20766]	0.000411917
ENSG00000196230	TUBB	tubulin beta class I [Source:HGNC Symbol;Acc:HGNC:20778]	0.000432411
ENSG00000180596	H2BC4	H2B clustered histone 4 [Source:HGNC Symbol;Acc:HGNC:4757]	0.000472
ENSG00000135744	AGT	angiotensinogen [Source:HGNC Symbol;Acc:HGNC:333]	0.000529267
ENSG00000172061	LRRC15	leucine rich repeat containing 15 [Source:HGNC Symbol;Acc:HGNC:20818]	0.000548972
ENSG00000137807	KIF23	kinesin family member 23 [Source:HGNC Symbol;Acc:HGNC:6392]	0.000568634
ENSG00000134824	FADS2	fatty acid desaturase 2 [Source:HGNC Symbol;Acc:HGNC:3575]	0.000614016
ENSG00000099194	SCD	stearoyl-CoA desaturase [Source:HGNC Symbol;Acc:HGNC:10571]	0.000665342
ENSG00000254852	NPIPA2	nuclear pore complex interacting protein family member A2 [Source:HGNC Symbol;Acc:HGNC:41979]	0.000724832
ENSG00000173546	CSPG4	chondroitin sulfate proteoglycan 4 [Source:HGNC Symbol;Acc:HGNC:2466]	0.000757143
ENSG00000178105	DDX10	DEAD-box helicase 10 [Source:HGNC Symbol;Acc:HGNC:2735]	0.000789056
ENSG00000111206	FOXM1	forkhead box M1 [Source:HGNC Symbol;Acc:HGNC:3818]	0.000854615
ENSG00000214357	NEURL1B	neuralized E3 ubiquitin protein ligase 1B [Source:HGNC Symbol;Acc:HGNC:35422]	0.000888992
ENSG00000188486	H2AX	H2A.X variant histone [Source:HGNC Symbol;Acc:HGNC:4739]	0.000925046
ENSG00000167900	TK1	thymidine kinase 1 [Source:HGNC Symbol;Acc:HGNC:11830]	0.000960599

## Sheet: down
geneId	geneName	description	svalue
ENSG00000185745	IFIT1	interferon induced protein with tetratricopeptide repeats 1 [Source:HGNC Symbol;Acc:HGNC:5407]	6.99952e-12
ENSG00000245532	NEAT1	nuclear paraspeckle assembly transcript 1 [Source:HGNC Symbol;Acc:HGNC:30815]	5.84554e-10
ENSG00000157601	MX1	MX dynamin like GTPase 1 [Source:HGNC Symbol;Acc:HGNC:7532]	1.02681e-09
ENSG00000186918	ZNF395	zinc finger protein 395 [Source:HGNC Symbol;Acc:HGNC:18737]	1.00462e-08
ENSG00000111335	OAS2	2'-5'-oligoadenylate synthetase 2 [Source:HGNC Symbol;Acc:HGNC:8087]	2.17123e-08
ENSG00000126709	IFI6	interferon alpha inducible protein 6 [Source:HGNC Symbol;Acc:HGNC:4054]	4.50283e-08
ENSG00000135679	MDM2	MDM2 proto-oncogene [Source:HGNC Symbol;Acc:HGNC:6973]	6.2785e-08
ENSG00000133106	EPSTI1	epithelial stromal interaction 1 [Source:HGNC Symbol;Acc:HGNC:16465]	1.03218e-07
ENSG00000107201	DDX58	DExD/H-box helicase 58 [Source:HGNC Symbol;Acc:HGNC:19102]	1.58717e-07
ENSG00000137959	IFI44L	interferon induced protein 44 like [Source:HGNC Symbol;Acc:HGNC:17817]	2.07006e-07
ENSG00000176171	BNIP3	BCL2 interacting protein 3 [Source:HGNC Symbol;Acc:HGNC:1084]	2.55e-07
ENSG00000146674	IGFBP3	insulin like growth factor binding protein 3 [Source:HGNC Symbol;Acc:HGNC:5472]	3.41324e-07
ENSG00000112096	SOD2	superoxide dismutase 2 [Source:HGNC Symbol;Acc:HGNC:11180]	6.92608e-07
ENSG00000009413	REV3L	REV3 like, DNA directed polymerase zeta catalytic subunit [Source:HGNC Symbol;Acc:HGNC:9968]	9.60054e-07
ENSG00000250337	PURPL	p53 upregulated regulator of p53 levels [Source:HGNC Symbol;Acc:HGNC:48995]	1.21241e-06
ENSG00000077157	PPP1R12B	protein phosphatase 1 regulatory subunit 12B [Source:HGNC Symbol;Acc:HGNC:7619]	1.52331e-06
ENSG00000137628	DDX60	DExD/H-box helicase 60 [Source:HGNC Symbol;Acc:HGNC:25942]	2.26367e-06
ENSG00000173193	PARP14	poly(ADP-ribose) polymerase family member 14 [Source:HGNC Symbol;Acc:HGNC:29232]	5.97098e-06
ENSG00000124749	COL21A1	collagen type XXI alpha 1 chain [Source:HGNC Symbol;Acc:HGNC:17025]	8.19057e-06
ENSG00000135709	KIAA0513	KIAA0513 [Source:HGNC Symbol;Acc:HGNC:29058]	1.18548e-05
ENSG00000115415	STAT1	signal transducer and activator of transcription 1 [Source:HGNC Symbol;Acc:HGNC:11362]	1.52404e-05
ENSG00000206737	RNVU1-18	RNA, variant U1 small nuclear 18 [Source:HGNC Symbol;Acc:HGNC:37496]	1.8628e-05
ENSG00000119922	IFIT2	interferon induced protein with tetratricopeptide repeats 2 [Source:HGNC Symbol;Acc:HGNC:5409]	2.23138e-05
ENSG00000137965	IFI44	interferon induced protein 44 [Source:HGNC Symbol;Acc:HGNC:16938]	2.6111e-05
ENSG00000206588	RNU1-28P	RNA, U1 small nuclear 28, pseudogene [Source:HGNC Symbol;Acc:HGNC:37498]	2.97567e-05
ENSG00000134333	LDHA	lactate dehydrogenase A [Source:HGNC Symbol;Acc:HGNC:6535]	3.41354e-05
ENSG00000048707	VPS13D	vacuolar protein sorting 13 homolog D [Source:HGNC Symbol;Acc:HGNC:23595]	3.90757e-05
ENSG00000119917	IFIT3	interferon induced protein with tetratricopeptide repeats 3 [Source:HGNC Symbol;Acc:HGNC:5411]	4.38441e-05
ENSG00000165949	IFI27	interferon alpha inducible protein 27 [Source:HGNC Symbol;Acc:HGNC:5397]	4.88557e-05
ENSG00000175265	GOLGA8A	golgin A8 family member A [Source:HGNC Symbol;Acc:HGNC:31972]	6.00493e-05
ENSG00000196611	MMP1	matrix metallopeptidase 1 [Source:HGNC Symbol;Acc:HGNC:7155]	7.08667e-05
ENSG00000085224	ATRX	ATRX chromatin remodeler [Source:HGNC Symbol;Acc:HGNC:886]	7.70758e-05
ENSG00000163661	PTX3	pentraxin 3 [Source:HGNC Symbol;Acc:HGNC:9692]	8.97873e-05
ENSG00000089127	OAS1	2'-5'-oligoadenylate synthetase 1 [Source:HGNC Symbol;Acc:HGNC:8086]	9.76593e-05
ENSG00000185885	IFITM1	interferon induced transmembrane protein 1 [Source:HGNC Symbol;Acc:HGNC:5412]	0.000105847
ENSG00000187608	ISG15	ISG15 ubiquitin like modifier [Source:HGNC Symbol;Acc:HGNC:4053]	0.000113992
ENSG00000141469	SLC14A1	solute carrier family 14 member 1 (Kidd blood group) [Source:HGNC Symbol;Acc:HGNC:10918]	0.000121826
ENSG00000118503	TNFAIP3	TNF alpha induced protein 3 [Source:HGNC Symbol;Acc:HGNC:11896]	0.000129961
ENSG00000162433	AK4	adenylate kinase 4 [Source:HGNC Symbol;Acc:HGNC:363]	0.000137804
ENSG00000152952	PLOD2	procollagen-lysine,2-oxoglutarate 5-dioxygenase 2 [Source:HGNC Symbol;Acc:HGNC:9082]	0.000146177
ENSG00000183486	MX2	MX dynamin like GTPase 2 [Source:HGNC Symbol;Acc:HGNC:7533]	0.000154697
ENSG00000130589	HELZ2	helicase with zinc finger 2 [Source:HGNC Symbol;Acc:HGNC:30021]	0.000183946
ENSG00000205413	SAMD9	sterile alpha motif domain containing 9 [Source:HGNC Symbol;Acc:HGNC:1348]	0.000197036
ENSG00000138642	HERC6	HECT and RLD domain containing E3 ubiquitin protein ligase family member 6 [Source:HGNC Symbol;Acc:HGNC:26072]	0.000209727
ENSG00000055332	EIF2AK2	eukaryotic translation initiation factor 2 alpha kinase 2 [Source:HGNC Symbol;Acc:HGNC:9437]	0.000222061
ENSG00000104765	BNIP3L	BCL2 interacting protein 3 like [Source:HGNC Symbol;Acc:HGNC:1085]	0.000235442
ENSG00000235531	MSC-AS1	MSC antisense RNA 1 [Source:HGNC Symbol;Acc:HGNC:48724]	0.000260922
ENSG00000073614	KDM5A	lysine demethylase 5A [Source:HGNC Symbol;Acc:HGNC:9886]	0.000275512
ENSG00000132530	XAF1	XIAP associated factor 1 [Source:HGNC Symbol;Acc:HGNC:30932]	0.000290804
ENSG00000152256	PDK1	pyruvate dehydrogenase kinase 1 [Source:HGNC Symbol;Acc:HGNC:8809]	0.000311171
ENSG00000210082	MT-RNR2	mitochondrially encoded 16S rRNA [Source:HGNC Symbol;Acc:HGNC:7471]	0.000452429
ENSG00000138496	PARP9	poly(ADP-ribose) polymerase family member 9 [Source:HGNC Symbol;Acc:HGNC:24118]	0.000491362
ENSG00000265972	TXNIP	thioredoxin interacting protein [Source:HGNC Symbol;Acc:HGNC:16952]	0.000510533
ENSG00000102144	PGK1	phosphoglycerate kinase 1 [Source:HGNC Symbol;Acc:HGNC:8896]	0.000588262
ENSG00000188687	SLC4A5	solute carrier family 4 member 5 [Source:HGNC Symbol;Acc:HGNC:18168]	0.000639963
ENSG00000260604	NA	novel transcript	0.000692138
ENSG00000108256	NUFIP2	nuclear FMR1 interacting protein 2 [Source:HGNC Symbol;Acc:HGNC:17634]	0.00082037
ENSG00000111674	ENO2	enolase 2 [Source:HGNC Symbol;Acc:HGNC:3353]	0.000998062

## Sheet: BP-down
Gene Set	Description	Size	Expect	Ratio	P Value	FDR
GO:0009607	response to biotic stimulus	628	2.3283	10.308	<2.2e-16	<2.2e-16
GO:0043207	response to external biotic stimulus	602	2.2319	10.305	<2.2e-16	<2.2e-16
GO:0051707	response to other organism	601	2.2282	10.322	<2.2e-16	<2.2e-16
GO:0098542	defense response to other organism	285	1.0566	18.928	<2.2e-16	<2.2e-16
GO:0009615	response to virus	253	0.93798	22.389	<2.2e-16	<2.2e-16
GO:0051607	defense response to virus	183	0.67846	29.479	<2.2e-16	<2.2e-16
GO:0034340	response to type I interferon	72	0.26693	48.701	<2.2e-16	<2.2e-16
GO:0060337	type I interferon signaling pathway	67	0.2484	52.336	<2.2e-16	<2.2e-16
GO:0071357	cellular response to type I interferon	67	0.2484	52.336	<2.2e-16	<2.2e-16
GO:0045087	innate immune response	553	2.0502	9.7551	1.5543e-15	1.8921e-12
GO:0006952	defense response	1014	3.7593	6.1181	1.3212e-13	1.462e-10
GO:0019221	cytokine-mediated signaling pathway	525	1.9464	9.2479	1.5554e-13	1.5778e-10
GO:0002252	immune effector process	872	3.2329	6.4958	7.6761e-13	7.1878e-10
GO:0051704	multi-organism process	1776	6.5844	4.1006	5.0882e-12	4.4241e-09
GO:0034097	response to cytokine	869	3.2218	6.2078	7.7066e-12	6.2542e-09
GO:0009605	response to external stimulus	1660	6.1543	4.2247	8.5207e-12	6.4827e-09
GO:0043900	regulation of multi-organism process	283	1.0492	12.39	1.9238e-11	1.3776e-08
GO:0006950	response to stress	2954	10.952	2.9219	1.1021e-10	7.4534e-08
GO:0048525	negative regulation of viral process	70	0.25952	30.826	1.537e-10	9.6667e-08
GO:0071345	cellular response to cytokine stimulus	794	2.9437	6.1148	1.5882e-10	9.6667e-08
GO:0006955	immune response	1362	5.0495	4.3569	4.7696e-10	2.751e-07
GO:0043901	negative regulation of multi-organism process	121	0.4486	20.063	4.9718e-10	2.751e-07
GO:0002376	immune system process	2076	7.6966	3.3781	1.3525e-09	7.1581e-07
GO:1903901	negative regulation of viral life cycle	59	0.21874	32.002	1.7997e-09	9.1284e-07
GO:0050792	regulation of viral process	148	0.5487	16.402	2.9951e-09	1.4584e-06
GO:0035455	response to interferon-alpha	18	0.066734	74.925	4.6717e-09	2.1873e-06
GO:0043903	regulation of symbiosis, encompassing mutualism through parasitism	164	0.60802	14.802	7.402e-09	3.3372e-06
GO:1903900	regulation of viral life cycle	115	0.42635	18.764	8.5053e-09	3.6977e-06
GO:0045071	negative regulation of viral genome replication	42	0.15571	38.533	8.9119e-09	3.7408e-06
GO:0045069	regulation of viral genome replication	78	0.28918	24.206	1.322e-08	5.3643e-06
GO:0070887	cellular response to chemical stimulus	2433	9.0202	2.8824	4.2682e-08	1.676e-05
GO:0016032	viral process	641	2.3765	5.8911	4.6556e-08	1.771e-05
GO:0035456	response to interferon-beta	28	0.10381	48.166	5.2123e-08	1.9227e-05
GO:0019079	viral genome replication	102	0.37816	18.511	8.6442e-08	3.0252e-05
GO:0050691	regulation of defense response to virus by host	31	0.11493	43.505	8.9366e-08	3.0252e-05
GO:0050688	regulation of defense response to virus	61	0.22615	26.531	8.9465e-08	3.0252e-05
GO:0044403	symbiont process	684	2.5359	5.5208	1.0446e-07	3.4367e-05
GO:0044419	interspecies interaction between organisms	695	2.5767	5.4334	1.2725e-07	4.0762e-05
GO:0042221	response to chemical	3263	12.097	2.3972	2.427e-07	7.5755e-05
GO:0010033	response to organic substance	2480	9.1944	2.6103	1.4233e-06	0.00043315
GO:0002831	regulation of response to biotic stimulus	105	0.38928	15.413	2.2938e-06	0.00068102
GO:0019058	viral life cycle	244	0.90461	8.8436	2.7922e-06	0.00080927
GO:0071310	cellular response to organic substance	2031	7.5298	2.7889	3.4814e-06	0.00098556
GO:0042542	response to hydrogen peroxide	120	0.44489	13.486	4.9929e-06	0.0013813
GO:0060333	interferon-gamma-mediated signaling pathway	70	0.25952	19.266	5.7136e-06	0.0015456
GO:0000302	response to reactive oxygen species	191	0.70812	9.8854	6.0143e-06	0.0015916
GO:0034341	response to interferon-gamma	146	0.54128	11.085	1.5412e-05	0.0039916
GO:0050896	response to stimulus	6425	23.82	1.5953	2.4109e-05	0.0061142
GO:0006915	apoptotic process	1582	5.8651	2.8985	2.8196e-05	0.0070046
GO:0001666	response to hypoxia	260	0.96393	7.2619	4.4271e-05	0.010778
GO:0012501	programmed cell death	1641	6.0839	2.7943	4.5417e-05	0.010841
GO:0007166	cell surface receptor signaling pathway	2199	8.1526	2.4532	4.7764e-05	0.011181
GO:0009617	response to bacterium	364	1.3495	5.9281	5.1002e-05	0.011544
GO:0008637	apoptotic mitochondrial changes	110	0.40782	12.26	5.1721e-05	0.011544
GO:0035458	cellular response to interferon-beta	20	0.074148	40.459	5.216e-05	0.011544
GO:0036293	response to decreased oxygen levels	271	1.0047	6.9672	5.7571e-05	0.012514
GO:0048660	regulation of smooth muscle cell proliferation	113	0.41894	11.935	5.8826e-05	0.012563
GO:0048659	smooth muscle cell proliferation	115	0.42635	11.727	6.3966e-05	0.013425
GO:0007165	signal transduction	4221	15.649	1.8531	6.7599e-05	0.013762
GO:0060330	regulation of response to interferon-gamma	22	0.081563	36.781	7.0095e-05	0.013762
GO:0060334	regulation of interferon-gamma-mediated signaling pathway	22	0.081563	36.781	7.0095e-05	0.013762
GO:0002230	positive regulation of defense response to virus by host	22	0.081563	36.781	7.0095e-05	0.013762
GO:0006979	response to oxidative stress	383	1.4199	5.634	7.296e-05	0.014097
GO:0007005	mitochondrion organization	502	1.8611	4.8358	8.0132e-05	0.014824
GO:0003373	dynamin family protein polymerization involved in membrane fission	4	0.01483	134.86	8.0376e-05	0.014824
GO:0003374	dynamin family protein polymerization involved in mitochondrial fission	4	0.01483	134.86	8.0376e-05	0.014824
GO:0019674	NAD metabolic process	63	0.23357	17.126	8.4364e-05	0.015328
GO:0009636	response to toxic substance	393	1.457	5.4907	8.7369e-05	0.01564
GO:0070482	response to oxygen levels	292	1.0826	6.4661	9.2065e-05	0.016242
GO:0008219	cell death	1751	6.4917	2.6187	0.00010407	0.018097
GO:0023052	signaling	4564	16.921	1.773	0.00010643	0.018247
GO:0042981	regulation of apoptotic process	1246	4.6194	3.0307	0.0001139	0.019085
GO:0071346	cellular response to interferon-gamma	130	0.48196	10.374	0.00011445	0.019085
GO:0071456	cellular response to hypoxia	132	0.48938	10.217	0.00012299	0.019987
GO:0007154	cell communication	4596	17.039	1.7606	0.00012314	0.019987
GO:0043067	regulation of programmed cell death	1259	4.6676	2.9994	0.00012736	0.020399
GO:0035694	mitochondrial protein catabolic process	5	0.018537	107.89	0.00013364	0.021128
GO:0046031	ADP metabolic process	75	0.27806	14.386	0.00016663	0.026005
GO:0036294	cellular response to decreased oxygen levels	142	0.52645	9.4975	0.00017331	0.026705
GO:0010035	response to inorganic substance	435	1.6127	4.9605	0.00017633	0.026832
GO:0060759	regulation of response to cytokine stimulus	144	0.53387	9.3656	0.00018502	0.027805
GO:0006165	nucleoside diphosphate phosphorylation	81	0.3003	13.32	0.0002244	0.033313
GO:0000266	mitochondrial fission	33	0.12234	24.521	0.00024133	0.035394
GO:0046939	nucleotide phosphorylation	83	0.30772	12.999	0.00024652	0.035724
GO:0043086	negative regulation of catalytic activity	588	2.18	4.1285	0.00026479	0.03737
GO:0071453	cellular response to oxygen levels	156	0.57836	8.6452	0.00026852	0.03737
GO:0009135	purine nucleoside diphosphate metabolic process	85	0.31513	12.693	0.00027015	0.03737
GO:0009179	purine ribonucleoside diphosphate metabolic process	85	0.31513	12.693	0.00027015	0.03737
GO:0046719	regulation by virus of viral protein levels in host cell	7	0.025952	77.065	0.00027932	0.038204
GO:0010941	regulation of cell death	1360	5.0421	2.7766	0.00028846	0.039016
GO:0009185	ribonucleoside diphosphate metabolic process	87	0.32255	12.401	0.00029538	0.039513
GO:0033002	muscle cell proliferation	161	0.5969	8.3767	0.00031072	0.041113
GO:0046677	response to antibiotic	256	0.9491	6.3218	0.00034476	0.04506
GO:0006006	glucose metabolic process	165	0.61172	8.1736	0.00034795	0.04506
GO:0090148	membrane fission	8	0.029659	67.432	0.00037155	0.047609
GO:0019359	nicotinamide nucleotide biosynthetic process	93	0.34479	11.601	0.0003812	0.047839
GO:0019363	pyridine nucleotide biosynthetic process	93	0.34479	11.601	0.0003812	0.047839
GO:0048662	negative regulation of smooth muscle cell proliferation	39	0.14459	20.748	0.00039797	0.048934
GO:0032480	negative regulation of type I interferon production	39	0.14459	20.748	0.00039797	0.048934

## Sheet: MF-up
Gene Set	Description	Size	Expect	Ratio	P Value	FDR
GO:0004768	stearoyl-CoA 9-desaturase activity	3	0.0052809	378.72	8.8829e-06	0.013124
GO:0016215	acyl-CoA desaturase activity	3	0.0052809	378.72	8.8829e-06	0.013124
GO:0016717	oxidoreductase activity, acting on paired donors, with oxidation of a pair of donors resulting in the reduction of molecular oxygen to two molecules of water	5	0.0088015	227.23	2.9546e-05	0.029103

## Sheet: MF-down
GO:0003725	Description	Size	Expect	Ratio	P Value	FDR
GO:0003725	double-stranded RNA binding	68	0.2394	20.886	3.8208e-06	0.011291

## Sheet: KEGG-down
Gene Set	Description	Size	Expect	Ratio	P Value	FDR
hsa05162	Measles	100	0.48509	14.43	3.2362e-07	8.5587e-05
hsa05169	Epstein-Barr virus infection	159	0.77129	10.372	5.2029e-07	8.5587e-05
hsa05160	Hepatitis C	104	0.50449	11.893	7.9258e-06	0.0008692
hsa05164	Influenza A	134	0.65002	9.2305	3.3985e-05	0.0027953
hsa05168	Herpes simplex infection	152	0.73733	8.1374	6.9181e-05	0.0045521
hsa04621	NOD-like receptor signaling pathway	136	0.65972	7.579	0.0004236	0.023227
hsa04066	HIF-1 signaling pathway	88	0.42688	9.3704	0.00077548	0.036448

## Sheet: TFT-down
Gene Set	Size	Expect	Ratio	P Value	FDR
V$ISRE_01	203	0.64718	15.452	4.2152e-10	2.5924e-07
STTTCRNTTT_V$IRF_Q6	164	0.52285	13.388	6.66e-07	0.0002048
V$IRF7_01	208	0.66312	9.0481	4.3122e-05	0.00884
