# Supplementary material for: Differential Gene Expression in Human Fibroblasts Simultaneously Exposed to Ionizing Radiation and Simulated Microgravity
Source: Biomolecules. 2024 Jan 10;14(1):88. doi: 10.3390/biom14010088 (PMC10812944; doi:10.3390/biom14010088)
Supplement: Supplementary file 1 [file biomolecules-14-00088-s001.zip › Table S13.xlsx]

## Sheet: up
geneId	geneName	description	svalue
ENSG00000124762	CDKN1A	cyclin dependent kinase inhibitor 1A [Source:HGNC Symbol;Acc:HGNC:1784]	7.91976e-63
ENSG00000135679	MDM2	MDM2 proto-oncogene [Source:HGNC Symbol;Acc:HGNC:6973]	2.10221e-44
ENSG00000256664	NA	ribosomal L24 domain containing 1 (RSL24D1) pseudogene	1.13978e-22
ENSG00000174307	PHLDA3	pleckstrin homology like domain family A member 3 [Source:HGNC Symbol;Acc:HGNC:8934]	3.20198e-18
ENSG00000161513	FDXR	ferredoxin reductase [Source:HGNC Symbol;Acc:HGNC:3642]	7.93597e-17
ENSG00000168497	CAVIN2	caveolae associated protein 2 [Source:HGNC Symbol;Acc:HGNC:10690]	3.34065e-16
ENSG00000172667	ZMAT3	zinc finger matrin-type 3 [Source:HGNC Symbol;Acc:HGNC:29983]	3.04924e-15
ENSG00000244694	PTCHD4	patched domain containing 4 [Source:HGNC Symbol;Acc:HGNC:21345]	5.46189e-15
ENSG00000026103	FAS	Fas cell surface death receptor [Source:HGNC Symbol;Acc:HGNC:11920]	1.26917e-14
ENSG00000080546	SESN1	sestrin 1 [Source:HGNC Symbol;Acc:HGNC:21595]	2.09278e-13
ENSG00000159388	BTG2	BTG anti-proliferation factor 2 [Source:HGNC Symbol;Acc:HGNC:1131]	3.78503e-13
ENSG00000170734	POLH	DNA polymerase eta [Source:HGNC Symbol;Acc:HGNC:9181]	1.05723e-12
ENSG00000028277	POU2F2	POU class 2 homeobox 2 [Source:HGNC Symbol;Acc:HGNC:9213]	2.65843e-12
ENSG00000164938	TP53INP1	tumor protein p53 inducible nuclear protein 1 [Source:HGNC Symbol;Acc:HGNC:18022]	6.06276e-12
ENSG00000148400	NOTCH1	notch receptor 1 [Source:HGNC Symbol;Acc:HGNC:7881]	1.40504e-11
ENSG00000130513	GDF15	growth differentiation factor 15 [Source:HGNC Symbol;Acc:HGNC:30142]	2.80193e-11
ENSG00000250337	PURPL	p53 upregulated regulator of p53 levels [Source:HGNC Symbol;Acc:HGNC:48995]	4.20252e-11
ENSG00000182752	PAPPA	pappalysin 1 [Source:HGNC Symbol;Acc:HGNC:8602]	1.41678e-10
ENSG00000048392	RRM2B	ribonucleotide reductase regulatory TP53 inducible subunit M2B [Source:HGNC Symbol;Acc:HGNC:17296]	2.90416e-10
ENSG00000167196	FBXO22	F-box protein 22 [Source:HGNC Symbol;Acc:HGNC:13593]	6.18479e-10
ENSG00000120889	TNFRSF10B	TNF receptor superfamily member 10b [Source:HGNC Symbol;Acc:HGNC:11905]	1.25287e-09
ENSG00000164070	HSPA4L	heat shock protein family A (Hsp70) member 4 like [Source:HGNC Symbol;Acc:HGNC:17041]	1.99394e-09
ENSG00000196576	PLXNB2	plexin B2 [Source:HGNC Symbol;Acc:HGNC:9104]	1.18802e-08
ENSG00000154767	XPC	XPC complex subunit, DNA damage recognition and repair factor [Source:HGNC Symbol;Acc:HGNC:12816]	2.12902e-08
ENSG00000131080	EDA2R	ectodysplasin A2 receptor [Source:HGNC Symbol;Acc:HGNC:17756]	3.07183e-08
ENSG00000134574	DDB2	damage specific DNA binding protein 2 [Source:HGNC Symbol;Acc:HGNC:2718]	5.43331e-08
ENSG00000113328	CCNG1	cyclin G1 [Source:HGNC Symbol;Acc:HGNC:1592]	8.36841e-08
ENSG00000087088	BAX	BCL2 associated X, apoptosis regulator [Source:HGNC Symbol;Acc:HGNC:959]	1.15001e-07
ENSG00000162643	DNAI3	dynein axonemal intermediate chain 3 [Source:HGNC Symbol;Acc:HGNC:30711]	8.13363e-07
ENSG00000196072	BLOC1S2	biogenesis of lysosomal organelles complex 1 subunit 2 [Source:HGNC Symbol;Acc:HGNC:20984]	1.31973e-06
ENSG00000164125	GASK1B	golgi associated kinase 1B [Source:HGNC Symbol;Acc:HGNC:25312]	2.3799e-06
ENSG00000141068	KSR1	kinase suppressor of ras 1 [Source:HGNC Symbol;Acc:HGNC:6465]	3.03055e-06
ENSG00000173530	TNFRSF10D	TNF receptor superfamily member 10d [Source:HGNC Symbol;Acc:HGNC:11907]	3.65712e-06
ENSG00000206652	RNU1-1	RNA, U1 small nuclear 1 [Source:HGNC Symbol;Acc:HGNC:10120]	4.32206e-06
ENSG00000081189	MEF2C	myocyte enhancer factor 2C [Source:HGNC Symbol;Acc:HGNC:6996]	6.33816e-06
ENSG00000222009	BTBD19	BTB domain containing 19 [Source:HGNC Symbol;Acc:HGNC:27145]	7.05876e-06
ENSG00000105327	BBC3	BCL2 binding component 3 [Source:HGNC Symbol;Acc:HGNC:17868]	7.76275e-06
ENSG00000207513	RNU1-3	RNA, U1 small nuclear 3 [Source:HGNC Symbol;Acc:HGNC:10130]	8.97065e-06
ENSG00000173846	PLK3	polo like kinase 3 [Source:HGNC Symbol;Acc:HGNC:2154]	1.01266e-05
ENSG00000112249	ASCC3	activating signal cointegrator 1 complex subunit 3 [Source:HGNC Symbol;Acc:HGNC:18697]	1.15909e-05
ENSG00000171552	BCL2L1	BCL2 like 1 [Source:HGNC Symbol;Acc:HGNC:992]	1.45757e-05
ENSG00000148175	STOM	stomatin [Source:HGNC Symbol;Acc:HGNC:3383]	1.60375e-05
ENSG00000069020	MAST4	microtubule associated serine/threonine kinase family member 4 [Source:HGNC Symbol;Acc:HGNC:19037]	1.91825e-05
ENSG00000090776	EFNB1	ephrin B1 [Source:HGNC Symbol;Acc:HGNC:3226]	2.07331e-05
ENSG00000177576	C18orf32	chromosome 18 open reading frame 32 [Source:HGNC Symbol;Acc:HGNC:31690]	2.5764e-05
ENSG00000105270	CLIP3	CAP-Gly domain containing linker protein 3 [Source:HGNC Symbol;Acc:HGNC:24314]	3.19741e-05
ENSG00000181026	AEN	apoptosis enhancing nuclease [Source:HGNC Symbol;Acc:HGNC:25722]	3.53545e-05
ENSG00000165072	MAMDC2	MAM domain containing 2 [Source:HGNC Symbol;Acc:HGNC:23673]	3.88592e-05
ENSG00000065357	DGKA	diacylglycerol kinase alpha [Source:HGNC Symbol;Acc:HGNC:2849]	4.23376e-05
ENSG00000134363	FST	follistatin [Source:HGNC Symbol;Acc:HGNC:3971]	5.86708e-05
ENSG00000163071	SPATA18	spermatogenesis associated 18 [Source:HGNC Symbol;Acc:HGNC:29579]	6.56909e-05
ENSG00000248429	GASK1B-AS1	GASK1B antisense RNA 1 [Source:HGNC Symbol;Acc:HGNC:53132]	7.26731e-05
ENSG00000164236	ANKRD33B	ankyrin repeat domain 33B [Source:HGNC Symbol;Acc:HGNC:35240]	0.000103714
ENSG00000148219	ASTN2	astrotactin 2 [Source:HGNC Symbol;Acc:HGNC:17021]	0.000112839
ENSG00000162783	IER5	immediate early response 5 [Source:HGNC Symbol;Acc:HGNC:5393]	0.00012286
ENSG00000136542	GALNT5	polypeptide N-acetylgalactosaminyltransferase 5 [Source:HGNC Symbol;Acc:HGNC:4127]	0.000148392
ENSG00000152684	PELO	pelota mRNA surveillance and ribosome rescue factor [Source:HGNC Symbol;Acc:HGNC:8829]	0.000164298
ENSG00000124208	PEDS1-UBE2V1	PEDS1-UBE2V1 readthrough [Source:HGNC Symbol;Acc:HGNC:33521]	0.000180876
ENSG00000137802	MAPKBP1	mitogen-activated protein kinase binding protein 1 [Source:HGNC Symbol;Acc:HGNC:29536]	0.000197427
ENSG00000131747	TOP2A	DNA topoisomerase II alpha [Source:HGNC Symbol;Acc:HGNC:11989]	0.000217455
ENSG00000053254	FOXN3	forkhead box N3 [Source:HGNC Symbol;Acc:HGNC:1928]	0.000259049
ENSG00000040731	CDH10	cadherin 10 [Source:HGNC Symbol;Acc:HGNC:1749]	0.000282141
ENSG00000103852	TTC23	tetratricopeptide repeat domain 23 [Source:HGNC Symbol;Acc:HGNC:25730]	0.00030472
ENSG00000244509	APOBEC3C	apolipoprotein B mRNA editing enzyme catalytic subunit 3C [Source:HGNC Symbol;Acc:HGNC:17353]	0.0003512
ENSG00000261796	ISY1-RAB43	ISY1-RAB43 readthrough [Source:HGNC Symbol;Acc:HGNC:42969]	0.00043148
ENSG00000254852	NPIPA2	nuclear pore complex interacting protein family member A2 [Source:HGNC Symbol;Acc:HGNC:41979]	0.000459743
ENSG00000197852	INKA2	inka box actin regulator 2 [Source:HGNC Symbol;Acc:HGNC:28045]	0.000487395
ENSG00000167904	TMEM68	transmembrane protein 68 [Source:HGNC Symbol;Acc:HGNC:26510]	0.000547049
ENSG00000132470	ITGB4	integrin subunit beta 4 [Source:HGNC Symbol;Acc:HGNC:6158]	0.000579793
ENSG00000157168	NRG1	neuregulin 1 [Source:HGNC Symbol;Acc:HGNC:7997]	0.000613304
ENSG00000127663	KDM4B	lysine demethylase 4B [Source:HGNC Symbol;Acc:HGNC:29136]	0.0006515
ENSG00000129003	VPS13C	vacuolar protein sorting 13 homolog C [Source:HGNC Symbol;Acc:HGNC:23594]	0.000692657
ENSG00000261659	NA	novel transcript, antisense to FBXL16	0.000776823
ENSG00000140396	NCOA2	nuclear receptor coactivator 2 [Source:HGNC Symbol;Acc:HGNC:7669]	0.000822122
ENSG00000077942	FBLN1	fibulin 1 [Source:HGNC Symbol;Acc:HGNC:3600]	0.000866958
ENSG00000070882	OSBPL3	oxysterol binding protein like 3 [Source:HGNC Symbol;Acc:HGNC:16370]	0.000916225

## Sheet: down
geneId	geneName	description	svalue
ENSG00000254681	PKD1P5	polycystin 1, transient receptor potential channel interacting pseudogene 5 [Source:HGNC Symbol;Acc:HGNC:30069]	3.90939e-07
ENSG00000229124	VIM-AS1	VIM antisense RNA 1 [Source:HGNC Symbol;Acc:HGNC:44879]	1.85269e-06
ENSG00000165244	ZNF367	zinc finger protein 367 [Source:HGNC Symbol;Acc:HGNC:18320]	4.95655e-06
ENSG00000013573	DDX11	DEAD/H-box helicase 11 [Source:HGNC Symbol;Acc:HGNC:2736]	5.61888e-06
ENSG00000206588	RNU1-28P	RNA, U1 small nuclear 28, pseudogene [Source:HGNC Symbol;Acc:HGNC:37498]	1.30681e-05
ENSG00000075303	SLC25A40	solute carrier family 25 member 40 [Source:HGNC Symbol;Acc:HGNC:29680]	1.76064e-05
ENSG00000135362	PRR5L	proline rich 5 like [Source:HGNC Symbol;Acc:HGNC:25878]	2.32451e-05
ENSG00000189057	FAM111B	FAM111 trypsin like peptidase B [Source:HGNC Symbol;Acc:HGNC:24200]	2.87511e-05
ENSG00000198824	CHAMP1	chromosome alignment maintaining phosphoprotein 1 [Source:HGNC Symbol;Acc:HGNC:20311]	4.62606e-05
ENSG00000187741	FANCA	FA complementation group A [Source:HGNC Symbol;Acc:HGNC:3582]	5.18432e-05
ENSG00000167670	CHAF1A	chromatin assembly factor 1 subunit A [Source:HGNC Symbol;Acc:HGNC:1910]	7.97831e-05
ENSG00000183598	H3C13	H3 clustered histone 13 [Source:HGNC Symbol;Acc:HGNC:25311]	8.77806e-05
ENSG00000288894	NA	novel protein	9.55833e-05
ENSG00000119969	HELLS	helicase, lymphoid specific [Source:HGNC Symbol;Acc:HGNC:4861]	0.000133631
ENSG00000138346	DNA2	DNA replication helicase/nuclease 2 [Source:HGNC Symbol;Acc:HGNC:2939]	0.000237276
ENSG00000175305	CCNE2	cyclin E2 [Source:HGNC Symbol;Acc:HGNC:1590]	0.000326894
ENSG00000115421	PAPOLG	poly(A) polymerase gamma [Source:HGNC Symbol;Acc:HGNC:14982]	0.000377395
ENSG00000210082	MT-RNR2	mitochondrially encoded 16S rRNA [Source:HGNC Symbol;Acc:HGNC:7471]	0.000403801
ENSG00000164045	CDC25A	cell division cycle 25A [Source:HGNC Symbol;Acc:HGNC:1725]	0.000515536
ENSG00000102317	RBM3	RNA binding motif protein 3 [Source:HGNC Symbol;Acc:HGNC:9900]	0.000733064
ENSG00000118655	DCLRE1B	DNA cross-link repair 1B [Source:HGNC Symbol;Acc:HGNC:17641]	0.000967702

## Sheet: BP-up
Gene Set	Description	Size	Expect	Ratio	P Value	FDR
GO:0033554	cellular response to stress	1867	7.1907	4.1721	9.2315e-13	1.2037e-08
GO:0006974	cellular response to DNA damage stimulus	806	3.1043	6.1206	9.6079e-11	6.2639e-07
GO:0006950	response to stress	3686	14.197	2.6063	7.03e-10	3.0555e-06
GO:0044774	mitotic DNA integrity checkpoint	106	0.40826	19.596	6.909e-09	2.2522e-05
GO:0072331	signal transduction by p53 class mediator	218	0.83962	11.91	1.0031e-08	2.6158e-05
GO:0007093	mitotic cell cycle checkpoint	165	0.63549	14.162	1.301e-08	2.8272e-05
GO:0034644	cellular response to UV	81	0.31197	22.438	2.4942e-08	4.6459e-05
GO:0044773	mitotic DNA damage checkpoint	97	0.37359	18.737	8.7814e-08	0.00014313
GO:0097193	intrinsic apoptotic signaling pathway	285	1.0977	9.1102	1.2592e-07	0.00017335
GO:0000075	cell cycle checkpoint	216	0.83192	10.818	1.3295e-07	0.00017335
GO:0031570	DNA integrity checkpoint	158	0.60853	13.146	1.5763e-07	0.00018684
GO:0071214	cellular response to abiotic stimulus	320	1.2325	8.1138	3.6765e-07	0.00036875
GO:0104004	cellular response to environmental stimulus	320	1.2325	8.1138	3.6765e-07	0.00036875
GO:0072332	intrinsic apoptotic signaling pathway by p53 class mediator	76	0.29271	20.498	4.5491e-07	0.00041387
GO:0071482	cellular response to light stimulus	125	0.48143	14.54	5.0105e-07	0.00041387
GO:0051716	cellular response to stimulus	7067	27.218	1.7268	5.0786e-07	0.00041387
GO:0045930	negative regulation of mitotic cell cycle	256	0.98598	9.128	5.5877e-07	0.00041445
GO:0071478	cellular response to radiation	187	0.72023	11.108	5.7214e-07	0.00041445
GO:0050896	response to stimulus	8575	33.026	1.5745	7.7779e-07	0.00053377
GO:0009411	response to UV	140	0.53921	12.982	1.0787e-06	0.00067344
GO:0010942	positive regulation of cell death	659	2.5381	5.1219	1.0846e-06	0.00067344
GO:0006915	apoptotic process	1909	7.3525	2.9922	1.2387e-06	0.00073416
GO:0000077	DNA damage checkpoint	146	0.56232	12.449	1.4302e-06	0.00081078
GO:0097190	apoptotic signaling pathway	582	2.2416	5.3534	1.8913e-06	0.0010275
GO:0006977	DNA damage response, signal transduction by p53 class mediator resulting in cell cycle arrest	56	0.21568	23.182	2.3732e-06	0.0011182
GO:0042981	regulation of apoptotic process	1514	5.8311	3.2584	2.4426e-06	0.0011182
GO:0072431	signal transduction involved in mitotic G1 DNA damage checkpoint	57	0.21953	22.775	2.5937e-06	0.0011182
GO:1902400	intracellular signal transduction involved in G1 DNA damage checkpoint	57	0.21953	22.775	2.5937e-06	0.0011182
GO:0043067	regulation of programmed cell death	1528	5.8851	3.2285	2.8011e-06	0.0011182
GO:0043065	positive regulation of apoptotic process	605	2.3301	5.1499	2.8256e-06	0.0011182
GO:0072413	signal transduction involved in mitotic cell cycle checkpoint	58	0.22339	22.383	2.83e-06	0.0011182
GO:1902402	signal transduction involved in mitotic DNA damage checkpoint	58	0.22339	22.383	2.83e-06	0.0011182
GO:1902403	signal transduction involved in mitotic DNA integrity checkpoint	58	0.22339	22.383	2.83e-06	0.0011182
GO:0043068	positive regulation of programmed cell death	609	2.3455	5.1161	3.0243e-06	0.0011598
GO:0012501	programmed cell death	2039	7.8532	2.8014	3.7471e-06	0.001396
GO:0035556	intracellular signal transduction	2747	10.58	2.4575	3.8859e-06	0.0014075
GO:0031571	mitotic G1 DNA damage checkpoint	63	0.24264	20.606	4.2775e-06	0.0014677
GO:0044819	mitotic G1/S transition checkpoint	63	0.24264	20.606	4.2775e-06	0.0014677
GO:0044783	G1 DNA damage checkpoint	64	0.24649	20.284	4.6263e-06	0.0015467
GO:0009314	response to radiation	443	1.7062	5.861	6.846e-06	0.0022316
GO:0045786	negative regulation of cell cycle	559	2.153	5.1092	8.3473e-06	0.0025916
GO:0010941	regulation of cell death	1646	6.3395	2.9971	8.3479e-06	0.0025916
GO:0072401	signal transduction involved in DNA integrity checkpoint	73	0.28116	17.784	8.8744e-06	0.0026298
GO:0072422	signal transduction involved in DNA damage checkpoint	73	0.28116	17.784	8.8744e-06	0.0026298
GO:0072395	signal transduction involved in cell cycle checkpoint	74	0.28501	17.543	9.4893e-06	0.0027496
GO:0008219	cell death	2166	8.3423	2.6372	1.0099e-05	0.0028626
GO:0071158	positive regulation of cell cycle arrest	80	0.30812	16.228	1.3912e-05	0.0038597
GO:0008625	extrinsic apoptotic signaling pathway via death domain receptors	82	0.31582	15.832	1.5698e-05	0.0042642
GO:0009628	response to abiotic stimulus	1123	4.3252	3.468	1.7594e-05	0.0046817
GO:2000134	negative regulation of G1/S transition of mitotic cell cycle	94	0.36204	13.811	3.0479e-05	0.0079483
GO:1902531	regulation of intracellular signal transduction	1824	7.0251	2.7046	3.5965e-05	0.0089983
GO:0007050	cell cycle arrest	240	0.92435	7.5729	3.7038e-05	0.0089983
GO:0051153	regulation of striated muscle cell differentiation	98	0.37744	13.247	3.7266e-05	0.0089983
GO:1902807	negative regulation of cell cycle G1/S phase transition	98	0.37744	13.247	3.7266e-05	0.0089983
GO:0010224	response to UV-B	18	0.069327	43.273	4.2665e-05	0.010115
GO:1902263	apoptotic process involved in embryonic digit morphogenesis	3	0.011554	173.09	4.37e-05	0.010175
GO:1901991	negative regulation of mitotic cell cycle phase transition	169	0.6509	9.218	4.6598e-05	0.010606
GO:0006468	protein phosphorylation	1860	7.1637	2.6522	4.7179e-05	0.010606
GO:0045862	positive regulation of proteolysis	343	1.3211	6.0558	4.9122e-05	0.010856
GO:0030330	DNA damage response, signal transduction by p53 class mediator	105	0.40441	12.364	5.1903e-05	0.011279
GO:0071156	regulation of cell cycle arrest	106	0.40826	12.247	5.4311e-05	0.011439
GO:0031331	positive regulation of cellular catabolic process	348	1.3403	5.9688	5.4392e-05	0.011439
GO:0007346	regulation of mitotic cell cycle	578	2.2262	4.4921	6.6865e-05	0.013839
GO:0043496	regulation of protein homodimerization activity	21	0.080881	37.092	6.8969e-05	0.014051
GO:1901988	negative regulation of cell cycle phase transition	186	0.71637	8.3755	7.9369e-05	0.015921
GO:0070059	intrinsic apoptotic signaling pathway in response to endoplasmic reticulum stress	61	0.23494	17.026	8.8564e-05	0.017497
GO:0046902	regulation of mitochondrial membrane permeability	69	0.26575	15.052	0.00014337	0.026999
GO:0043066	negative regulation of apoptotic process	901	3.4702	3.458	0.00014468	0.026999
GO:1902339	positive regulation of apoptotic process involved in morphogenesis	5	0.019257	103.86	0.00014494	0.026999
GO:1904747	positive regulation of apoptotic process involved in development	5	0.019257	103.86	0.00014494	0.026999
GO:0042770	signal transduction in response to DNA damage	131	0.50454	9.9099	0.00014815	0.027207
GO:0048522	positive regulation of cellular process	5119	19.716	1.7245	0.00016324	0.029452
GO:0009896	positive regulation of catabolic process	409	1.5753	5.0785	0.00016676	0.029452
GO:0043069	negative regulation of programmed cell death	915	3.5241	3.4051	0.00016715	0.029452
GO:0009416	response to light stimulus	308	1.1863	5.9009	0.00017649	0.030683
GO:0031325	positive regulation of cellular metabolic process	3195	12.305	2.0316	0.00018021	0.030789
GO:2000045	regulation of G1/S transition of mitotic cell cycle	137	0.52765	9.4759	0.0001827	0.030789
GO:2001234	negative regulation of apoptotic signaling pathway	217	0.83577	7.179	0.00018458	0.030789
GO:0032270	positive regulation of cellular protein metabolic process	1543	5.9428	2.6923	0.00018654	0.030789
GO:0016310	phosphorylation	2247	8.6543	2.311	0.00019493	0.031771
GO:0001932	regulation of protein phosphorylation	1388	5.3459	2.8059	0.00019804	0.03188
GO:0071494	cellular response to UV-C	6	0.023109	86.547	0.00021687	0.034486
GO:0090559	regulation of membrane permeability	79	0.30427	13.146	0.00024211	0.038035
GO:0010212	response to ionizing radiation	149	0.57387	8.7128	0.00026997	0.041906
GO:0051147	regulation of muscle cell differentiation	150	0.57772	8.6547	0.00027845	0.042364
GO:0097194	execution phase of apoptosis	82	0.31582	12.665	0.00027942	0.042364
GO:1902806	regulation of cell cycle G1/S phase transition	152	0.58542	8.5408	0.00029604	0.043879
GO:0009966	regulation of signal transduction	3095	11.92	2.0134	0.00030134	0.043879
GO:0003348	cardiac endothelial cell differentiation	7	0.02696	74.183	0.00030287	0.043879
GO:0060956	endocardial cell differentiation	7	0.02696	74.183	0.00030287	0.043879
GO:1902042	negative regulation of extrinsic apoptotic signaling pathway via death domain receptors	35	0.1348	22.255	0.00032659	0.046796
GO:0048518	positive regulation of biological process	5771	22.227	1.6197	0.00033765	0.047855
GO:0045069	regulation of viral genome replication	87	0.33508	11.938	0.00035052	0.048621
GO:0006919	activation of cysteine-type endopeptidase activity involved in apoptotic process	87	0.33508	11.938	0.00035052	0.048621
GO:0045070	positive regulation of viral genome replication	36	0.13865	21.637	0.0003553	0.048766
GO:0060548	negative regulation of cell death	996	3.8361	3.1282	0.00036521	0.049604

## Sheet: BP-down
Gene Set	Description	Size	Expect	Ratio	P Value	FDR
GO:0007049	cell cycle	1739	1.4651	6.1428	1.8106e-06	0.023608
GO:0006259	DNA metabolic process	969	0.81639	8.5743	5.3623e-06	0.03496

## Sheet: CC-down
Gene Set	Description	Size	Expect	Ratio	P Value	FDR
GO:0031981	nuclear lumen	4012	3.2021	3.4352	1.5984e-05	0.016806
GO:0044427	chromosomal part	885	0.70635	8.4944	3.4339e-05	0.016806
GO:0005654	nucleoplasm	3426	2.7344	3.6571	3.6768e-05	0.016806
GO:0044428	nuclear part	4379	3.495	3.1473	3.8948e-05	0.016806
GO:0005694	chromosome	1013	0.80851	7.4211	7.3469e-05	0.025361
GO:0098687	chromosomal region	331	0.26418	15.141	0.00010732	0.030872
GO:0031974	membrane-enclosed lumen	5149	4.1096	2.6767	0.00019758	0.037891
GO:0043233	organelle lumen	5149	4.1096	2.6767	0.00019758	0.037891
GO:0070013	intracellular organelle lumen	5149	4.1096	2.6767	0.00019758	0.037891

## Sheet: KEGG-up
Gene Set	Description	Size	Expect	Ratio	P Value	FDR
hsa04115	p53 signaling pathway	72	0.35027	34.259	2.2204e-16	7.3053e-14
hsa01524	Platinum drug resistance	72	0.35027	22.84	1.313e-09	2.1599e-07
hsa05220	Chronic myeloid leukemia	76	0.36973	13.523	2.9415e-05	0.0032258
hsa05202	Transcriptional misregulation in cancer	184	0.89514	6.7029	0.00022797	0.01875
hsa05214	Glioma	71	0.34541	11.581	0.00036351	0.019079
hsa05218	Melanoma	72	0.35027	11.42	0.00038357	0.019079
hsa05212	Pancreatic cancer	75	0.36486	10.963	0.00044848	0.019079
hsa04210	Apoptosis	136	0.66162	7.5572	0.00046444	0.019079
hsa04215	Apoptosis	33	0.16054	18.687	0.00052193	0.019079
hsa05216	Thyroid cancer	37	0.18	16.667	0.00073343	0.022561
hsa05210	Colorectal cancer	86	0.41838	9.5607	0.00075432	0.022561
hsa05222	Small cell lung cancer	93	0.45243	8.8411	0.0010124	0.027755
hsa01522	Endocrine resistance	96	0.46703	8.5648	0.0011399	0.028849
