# Supplementary material for: Differential Gene Expression in Human Fibroblasts Simultaneously Exposed to Ionizing Radiation and Simulated Microgravity
Source: Biomolecules. 2024 Jan 10;14(1):88. doi: 10.3390/biom14010088 (PMC10812944; doi:10.3390/biom14010088)
Supplement: Supplementary file 1 [file biomolecules-14-00088-s001.zip › Table S14.xlsx]

## Sheet: up
geneId	geneName	description	svalue
ENSG00000182752	PAPPA	pappalysin 1 [Source:HGNC Symbol;Acc:HGNC:8602]	8.93785e-35
ENSG00000244694	PTCHD4	patched domain containing 4 [Source:HGNC Symbol;Acc:HGNC:21345]	1.26511e-29
ENSG00000250337	PURPL	p53 upregulated regulator of p53 levels [Source:HGNC Symbol;Acc:HGNC:48995]	3.65812e-29
ENSG00000127241	MASP1	MBL associated serine protease 1 [Source:HGNC Symbol;Acc:HGNC:6901]	5.49944e-26
ENSG00000124762	CDKN1A	cyclin dependent kinase inhibitor 1A [Source:HGNC Symbol;Acc:HGNC:1784]	4.95551e-23
ENSG00000172667	ZMAT3	zinc finger matrin-type 3 [Source:HGNC Symbol;Acc:HGNC:29983]	9.48731e-19
ENSG00000136542	GALNT5	polypeptide N-acetylgalactosaminyltransferase 5 [Source:HGNC Symbol;Acc:HGNC:4127]	2.4289e-18
ENSG00000101825	MXRA5	matrix remodeling associated 5 [Source:HGNC Symbol;Acc:HGNC:7539]	1.19423e-16
ENSG00000105270	CLIP3	CAP-Gly domain containing linker protein 3 [Source:HGNC Symbol;Acc:HGNC:24314]	2.17497e-16
ENSG00000135919	SERPINE2	serpin family E member 2 [Source:HGNC Symbol;Acc:HGNC:8951]	2.457e-16
ENSG00000123933	MXD4	MAX dimerization protein 4 [Source:HGNC Symbol;Acc:HGNC:13906]	1.2876e-15
ENSG00000113328	CCNG1	cyclin G1 [Source:HGNC Symbol;Acc:HGNC:1592]	3.90272e-15
ENSG00000072201	LNX1	ligand of numb-protein X 1 [Source:HGNC Symbol;Acc:HGNC:6657]	4.88592e-15
ENSG00000132386	SERPINF1	serpin family F member 1 [Source:HGNC Symbol;Acc:HGNC:8824]	6.28069e-15
ENSG00000168542	COL3A1	collagen type III alpha 1 chain [Source:HGNC Symbol;Acc:HGNC:2201]	1.69444e-14
ENSG00000196576	PLXNB2	plexin B2 [Source:HGNC Symbol;Acc:HGNC:9104]	1.87641e-14
ENSG00000168477	TNXB	tenascin XB [Source:HGNC Symbol;Acc:HGNC:11976]	2.07859e-14
ENSG00000144810	COL8A1	collagen type VIII alpha 1 chain [Source:HGNC Symbol;Acc:HGNC:2215]	6.38453e-14
ENSG00000149451	ADAM33	ADAM metallopeptidase domain 33 [Source:HGNC Symbol;Acc:HGNC:15478]	4.94036e-13
ENSG00000184347	SLIT3	slit guidance ligand 3 [Source:HGNC Symbol;Acc:HGNC:11087]	6.4576e-13
ENSG00000164125	GASK1B	golgi associated kinase 1B [Source:HGNC Symbol;Acc:HGNC:25312]	1.64847e-12
ENSG00000196205	EEF1A1P5	eukaryotic translation elongation factor 1 alpha 1 pseudogene 5 [Source:HGNC Symbol;Acc:HGNC:3200]	1.8833e-12
ENSG00000186340	THBS2	thrombospondin 2 [Source:HGNC Symbol;Acc:HGNC:11786]	2.26568e-12
ENSG00000168453	HR	HR lysine demethylase and nuclear receptor corepressor [Source:HGNC Symbol;Acc:HGNC:5172]	2.41556e-12
ENSG00000255248	MIR100HG	mir-100-let-7a-2-mir-125b-1 cluster host gene [Source:HGNC Symbol;Acc:HGNC:39522]	2.56485e-12
ENSG00000139263	LRIG3	leucine rich repeats and immunoglobulin like domains 3 [Source:HGNC Symbol;Acc:HGNC:30991]	4.2271e-12
ENSG00000169231	THBS3	thrombospondin 3 [Source:HGNC Symbol;Acc:HGNC:11787]	6.35237e-12
ENSG00000077942	FBLN1	fibulin 1 [Source:HGNC Symbol;Acc:HGNC:3600]	9.16458e-12
ENSG00000132274	TRIM22	tripartite motif containing 22 [Source:HGNC Symbol;Acc:HGNC:16379]	1.25867e-11
ENSG00000163346	PBXIP1	PBX homeobox interacting protein 1 [Source:HGNC Symbol;Acc:HGNC:21199]	1.4482e-11
ENSG00000165124	SVEP1	sushi, von Willebrand factor type A, EGF and pentraxin domain containing 1 [Source:HGNC Symbol;Acc:HGNC:15985]	1.85586e-11
ENSG00000123384	LRP1	LDL receptor related protein 1 [Source:HGNC Symbol;Acc:HGNC:6692]	2.64174e-11
ENSG00000174307	PHLDA3	pleckstrin homology like domain family A member 3 [Source:HGNC Symbol;Acc:HGNC:8934]	2.94016e-11
ENSG00000161513	FDXR	ferredoxin reductase [Source:HGNC Symbol;Acc:HGNC:3642]	3.25137e-11
ENSG00000185567	AHNAK2	AHNAK nucleoprotein 2 [Source:HGNC Symbol;Acc:HGNC:20125]	3.7835e-11
ENSG00000012822	CALCOCO1	calcium binding and coiled-coil domain 1 [Source:HGNC Symbol;Acc:HGNC:29306]	4.00353e-11
ENSG00000154767	XPC	XPC complex subunit, DNA damage recognition and repair factor [Source:HGNC Symbol;Acc:HGNC:12816]	4.69984e-11
ENSG00000087086	FTL	ferritin light chain [Source:HGNC Symbol;Acc:HGNC:3999]	5.21479e-11
ENSG00000170581	STAT2	signal transducer and activator of transcription 2 [Source:HGNC Symbol;Acc:HGNC:11363]	7.28774e-11
ENSG00000164938	TP53INP1	tumor protein p53 inducible nuclear protein 1 [Source:HGNC Symbol;Acc:HGNC:18022]	7.97778e-11
ENSG00000188157	AGRN	agrin [Source:HGNC Symbol;Acc:HGNC:329]	8.41534e-11
ENSG00000185630	PBX1	PBX homeobox 1 [Source:HGNC Symbol;Acc:HGNC:8632]	9.32066e-11
ENSG00000141753	IGFBP4	insulin like growth factor binding protein 4 [Source:HGNC Symbol;Acc:HGNC:5473]	9.80891e-11
ENSG00000265972	TXNIP	thioredoxin interacting protein [Source:HGNC Symbol;Acc:HGNC:16952]	1.13377e-10
ENSG00000150687	PRSS23	serine protease 23 [Source:HGNC Symbol;Acc:HGNC:14370]	1.78694e-10
ENSG00000011465	DCN	decorin [Source:HGNC Symbol;Acc:HGNC:2705]	1.86375e-10
ENSG00000156508	EEF1A1	eukaryotic translation elongation factor 1 alpha 1 [Source:HGNC Symbol;Acc:HGNC:3189]	2.11594e-10
ENSG00000105372	RPS19	ribosomal protein S19 [Source:HGNC Symbol;Acc:HGNC:10402]	3.04171e-10
ENSG00000189184	PCDH18	protocadherin 18 [Source:HGNC Symbol;Acc:HGNC:14268]	3.29031e-10
ENSG00000163491	NEK10	NIMA related kinase 10 [Source:HGNC Symbol;Acc:HGNC:18592]	3.55123e-10
ENSG00000150594	ADRA2A	adrenoceptor alpha 2A [Source:HGNC Symbol;Acc:HGNC:281]	3.70067e-10
ENSG00000152661	GJA1	gap junction protein alpha 1 [Source:HGNC Symbol;Acc:HGNC:4274]	3.85475e-10
ENSG00000244509	APOBEC3C	apolipoprotein B mRNA editing enzyme catalytic subunit 3C [Source:HGNC Symbol;Acc:HGNC:17353]	4.49379e-10
ENSG00000185088	RPS27L	ribosomal protein S27 like [Source:HGNC Symbol;Acc:HGNC:18476]	4.99353e-10
ENSG00000168398	BDKRB2	bradykinin receptor B2 [Source:HGNC Symbol;Acc:HGNC:1030]	5.17888e-10
ENSG00000113916	BCL6	BCL6 transcription repressor [Source:HGNC Symbol;Acc:HGNC:1001]	5.98125e-10
ENSG00000115380	EFEMP1	EGF containing fibulin extracellular matrix protein 1 [Source:HGNC Symbol;Acc:HGNC:3218]	6.6107e-10
ENSG00000117616	RSRP1	arginine and serine rich protein 1 [Source:HGNC Symbol;Acc:HGNC:25234]	7.04539e-10
ENSG00000178685	PARP10	poly(ADP-ribose) polymerase family member 10 [Source:HGNC Symbol;Acc:HGNC:25895]	7.4897e-10
ENSG00000185112	FAM43A	family with sequence similarity 43 member A [Source:HGNC Symbol;Acc:HGNC:26888]	7.72785e-10
ENSG00000136960	ENPP2	ectonucleotide pyrophosphatase/phosphodiesterase 2 [Source:HGNC Symbol;Acc:HGNC:3357]	8.21641e-10
ENSG00000142089	IFITM3	interferon induced transmembrane protein 3 [Source:HGNC Symbol;Acc:HGNC:5414]	1.05932e-09
ENSG00000213366	GSTM2	glutathione S-transferase mu 2 [Source:HGNC Symbol;Acc:HGNC:4634]	1.18896e-09
ENSG00000198795	ZNF521	zinc finger protein 521 [Source:HGNC Symbol;Acc:HGNC:24605]	1.27323e-09
ENSG00000131018	SYNE1	spectrin repeat containing nuclear envelope protein 1 [Source:HGNC Symbol;Acc:HGNC:17089]	1.31547e-09
ENSG00000124766	SOX4	SRY-box transcription factor 4 [Source:HGNC Symbol;Acc:HGNC:11200]	1.40381e-09
ENSG00000117984	CTSD	cathepsin D [Source:HGNC Symbol;Acc:HGNC:2529]	1.49769e-09
ENSG00000143387	CTSK	cathepsin K [Source:HGNC Symbol;Acc:HGNC:2536]	1.54498e-09
ENSG00000167779	IGFBP6	insulin like growth factor binding protein 6 [Source:HGNC Symbol;Acc:HGNC:5475]	1.73615e-09
ENSG00000189339	SLC35E2B	solute carrier family 35 member E2B [Source:HGNC Symbol;Acc:HGNC:33941]	1.95556e-09
ENSG00000095303	PTGS1	prostaglandin-endoperoxide synthase 1 [Source:HGNC Symbol;Acc:HGNC:9604]	2.27919e-09
ENSG00000110651	CD81	CD81 molecule [Source:HGNC Symbol;Acc:HGNC:1701]	2.58356e-09
ENSG00000229847	EMX2OS	EMX2 opposite strand/antisense RNA [Source:HGNC Symbol;Acc:HGNC:18511]	2.82466e-09
ENSG00000168016	TRANK1	tetratricopeptide repeat and ankyrin repeat containing 1 [Source:HGNC Symbol;Acc:HGNC:29011]	2.90687e-09
ENSG00000131080	EDA2R	ectodysplasin A2 receptor [Source:HGNC Symbol;Acc:HGNC:17756]	3.25673e-09
ENSG00000136531	SCN2A	sodium voltage-gated channel alpha subunit 2 [Source:HGNC Symbol;Acc:HGNC:10588]	3.43914e-09
ENSG00000177363	LRRN4CL	LRRN4 C-terminal like [Source:HGNC Symbol;Acc:HGNC:33724]	3.62918e-09
ENSG00000182796	TMEM198B	transmembrane protein 198B (pseudogene) [Source:HGNC Symbol;Acc:HGNC:43629]	3.82447e-09
ENSG00000175155	YPEL2	yippee like 2 [Source:HGNC Symbol;Acc:HGNC:18326]	4.64526e-09
ENSG00000145730	PAM	peptidylglycine alpha-amidating monooxygenase [Source:HGNC Symbol;Acc:HGNC:8596]	4.9779e-09
ENSG00000274012	RN7SL2	RNA component of signal recognition particle 7SL2 [Source:HGNC Symbol;Acc:HGNC:23134]	5.44892e-09
ENSG00000187535	IFT140	intraflagellar transport 140 [Source:HGNC Symbol;Acc:HGNC:29077]	5.85056e-09
ENSG00000048392	RRM2B	ribonucleotide reductase regulatory TP53 inducible subunit M2B [Source:HGNC Symbol;Acc:HGNC:17296]	5.98892e-09
ENSG00000168502	MTCL1	microtubule crosslinking factor 1 [Source:HGNC Symbol;Acc:HGNC:29121]	7.00774e-09
ENSG00000148180	GSN	gelsolin [Source:HGNC Symbol;Acc:HGNC:4620]	7.99772e-09
ENSG00000087245	MMP2	matrix metallopeptidase 2 [Source:HGNC Symbol;Acc:HGNC:7166]	8.20366e-09
ENSG00000112902	SEMA5A	semaphorin 5A [Source:HGNC Symbol;Acc:HGNC:10736]	9.585e-09
ENSG00000137501	SYTL2	synaptotagmin like 2 [Source:HGNC Symbol;Acc:HGNC:15585]	1.16853e-08
ENSG00000102908	NFAT5	nuclear factor of activated T cells 5 [Source:HGNC Symbol;Acc:HGNC:7774]	1.2648e-08
ENSG00000110436	SLC1A2	solute carrier family 1 member 2 [Source:HGNC Symbol;Acc:HGNC:10940]	1.29791e-08
ENSG00000164463	CREBRF	CREB3 regulatory factor [Source:HGNC Symbol;Acc:HGNC:24050]	1.33153e-08
ENSG00000168916	ZNF608	zinc finger protein 608 [Source:HGNC Symbol;Acc:HGNC:29238]	1.36659e-08
ENSG00000198542	ITGBL1	integrin subunit beta like 1 [Source:HGNC Symbol;Acc:HGNC:6164]	1.55997e-08
ENSG00000013016	EHD3	EH domain containing 3 [Source:HGNC Symbol;Acc:HGNC:3244]	1.60185e-08
ENSG00000119638	NEK9	NIMA related kinase 9 [Source:HGNC Symbol;Acc:HGNC:18591]	1.68819e-08
ENSG00000000971	CFH	complement factor H [Source:HGNC Symbol;Acc:HGNC:4883]	1.77609e-08
ENSG00000164292	RHOBTB3	Rho related BTB domain containing 3 [Source:HGNC Symbol;Acc:HGNC:18757]	1.86802e-08
ENSG00000137573	SULF1	sulfatase 1 [Source:HGNC Symbol;Acc:HGNC:20391]	1.96334e-08
ENSG00000276168	RN7SL1	RNA component of signal recognition particle 7SL1 [Source:HGNC Symbol;Acc:HGNC:10038]	2.01133e-08
ENSG00000196616	ADH1B	alcohol dehydrogenase 1B (class I), beta polypeptide [Source:HGNC Symbol;Acc:HGNC:250]	2.05987e-08
ENSG00000173706	HEG1	heart development protein with EGF like domains 1 [Source:HGNC Symbol;Acc:HGNC:29227]	2.25948e-08
ENSG00000171298	GAA	alpha glucosidase [Source:HGNC Symbol;Acc:HGNC:4065]	2.47205e-08
ENSG00000259295	CSPG4P12	chondroitin sulfate proteoglycan 4 pseudogene 12 [Source:HGNC Symbol;Acc:HGNC:48362]	2.52623e-08
ENSG00000048471	SNX29	sorting nexin 29 [Source:HGNC Symbol;Acc:HGNC:30542]	2.63607e-08
ENSG00000223745	CCDC18-AS1	CCDC18 antisense RNA 1 [Source:HGNC Symbol;Acc:HGNC:52262]	2.80998e-08
ENSG00000196139	AKR1C3	aldo-keto reductase family 1 member C3 [Source:HGNC Symbol;Acc:HGNC:386]	2.8712e-08
ENSG00000168300	PCMTD1	protein-L-isoaspartate (D-aspartate) O-methyltransferase domain containing 1 [Source:HGNC Symbol;Acc:HGNC:30483]	3.32073e-08
ENSG00000147162	OGT	O-linked N-acetylglucosamine (GlcNAc) transferase [Source:HGNC Symbol;Acc:HGNC:8127]	3.51746e-08
ENSG00000163071	SPATA18	spermatogenesis associated 18 [Source:HGNC Symbol;Acc:HGNC:29579]	3.65121e-08
ENSG00000122642	FKBP9	FKBP prolyl isomerase 9 [Source:HGNC Symbol;Acc:HGNC:3725]	3.7187e-08
ENSG00000167123	CERCAM	cerebral endothelial cell adhesion molecule [Source:HGNC Symbol;Acc:HGNC:23723]	4.06611e-08
ENSG00000163661	PTX3	pentraxin 3 [Source:HGNC Symbol;Acc:HGNC:9692]	4.21496e-08
ENSG00000137809	ITGA11	integrin subunit alpha 11 [Source:HGNC Symbol;Acc:HGNC:6136]	4.38159e-08
ENSG00000079102	RUNX1T1	RUNX1 partner transcriptional co-repressor 1 [Source:HGNC Symbol;Acc:HGNC:1535]	4.55157e-08
ENSG00000161011	SQSTM1	sequestosome 1 [Source:HGNC Symbol;Acc:HGNC:11280]	5.0901e-08
ENSG00000214548	MEG3	maternally expressed 3 [Source:HGNC Symbol;Acc:HGNC:14575]	5.28725e-08
ENSG00000158290	CUL4B	cullin 4B [Source:HGNC Symbol;Acc:HGNC:2555]	5.48771e-08
ENSG00000182670	TTC3	tetratricopeptide repeat domain 3 [Source:HGNC Symbol;Acc:HGNC:12393]	5.59192e-08
ENSG00000065534	MYLK	myosin light chain kinase [Source:HGNC Symbol;Acc:HGNC:7590]	6.25062e-08
ENSG00000154736	ADAMTS5	ADAM metallopeptidase with thrombospondin type 1 motif 5 [Source:HGNC Symbol;Acc:HGNC:221]	6.70673e-08
ENSG00000153246	PLA2R1	phospholipase A2 receptor 1 [Source:HGNC Symbol;Acc:HGNC:9042]	6.82393e-08
ENSG00000138131	LOXL4	lysyl oxidase like 4 [Source:HGNC Symbol;Acc:HGNC:17171]	7.18594e-08
ENSG00000162407	PLPP3	phospholipid phosphatase 3 [Source:HGNC Symbol;Acc:HGNC:9229]	7.87393e-08
ENSG00000172348	RCAN2	regulator of calcineurin 2 [Source:HGNC Symbol;Acc:HGNC:3041]	8.94465e-08
ENSG00000064309	CDON	cell adhesion associated, oncogene regulated [Source:HGNC Symbol;Acc:HGNC:17104]	9.10386e-08
ENSG00000147403	RPL10	ribosomal protein L10 [Source:HGNC Symbol;Acc:HGNC:10298]	9.75361e-08
ENSG00000143196	DPT	dermatopontin [Source:HGNC Symbol;Acc:HGNC:3011]	9.92128e-08
ENSG00000269821	KCNQ1OT1	KCNQ1 opposite strand/antisense transcript 1 [Source:HGNC Symbol;Acc:HGNC:6295]	1.11575e-07
ENSG00000105223	PLD3	phospholipase D family member 3 [Source:HGNC Symbol;Acc:HGNC:17158]	1.17119e-07
ENSG00000118971	CCND2	cyclin D2 [Source:HGNC Symbol;Acc:HGNC:1583]	1.18984e-07
ENSG00000185742	C11orf87	chromosome 11 open reading frame 87 [Source:HGNC Symbol;Acc:HGNC:33788]	1.24814e-07
ENSG00000164039	BDH2	3-hydroxybutyrate dehydrogenase 2 [Source:HGNC Symbol;Acc:HGNC:32389]	1.28901e-07
ENSG00000177666	PNPLA2	patatin like phospholipase domain containing 2 [Source:HGNC Symbol;Acc:HGNC:30802]	1.35271e-07
ENSG00000163520	FBLN2	fibulin 2 [Source:HGNC Symbol;Acc:HGNC:3601]	1.37461e-07
ENSG00000013293	SLC7A14	solute carrier family 7 member 14 [Source:HGNC Symbol;Acc:HGNC:29326]	1.3965e-07
ENSG00000135679	MDM2	MDM2 proto-oncogene [Source:HGNC Symbol;Acc:HGNC:6973]	1.44114e-07
ENSG00000164692	COL1A2	collagen type I alpha 2 chain [Source:HGNC Symbol;Acc:HGNC:2198]	1.58976e-07
ENSG00000142798	HSPG2	heparan sulfate proteoglycan 2 [Source:HGNC Symbol;Acc:HGNC:5273]	1.69155e-07
ENSG00000090863	GLG1	golgi glycoprotein 1 [Source:HGNC Symbol;Acc:HGNC:4316]	1.71734e-07
ENSG00000136859	ANGPTL2	angiopoietin like 2 [Source:HGNC Symbol;Acc:HGNC:490]	1.79586e-07
ENSG00000163453	IGFBP7	insulin like growth factor binding protein 7 [Source:HGNC Symbol;Acc:HGNC:5476]	1.82231e-07
ENSG00000163815	CLEC3B	C-type lectin domain family 3 member B [Source:HGNC Symbol;Acc:HGNC:11891]	1.90807e-07
ENSG00000143382	ADAMTSL4	ADAMTS like 4 [Source:HGNC Symbol;Acc:HGNC:19706]	1.93829e-07
ENSG00000171150	SOCS5	suppressor of cytokine signaling 5 [Source:HGNC Symbol;Acc:HGNC:16852]	2.06594e-07
ENSG00000139112	GABARAPL1	GABA type A receptor associated protein like 1 [Source:HGNC Symbol;Acc:HGNC:4068]	2.16771e-07
ENSG00000111799	COL12A1	collagen type XII alpha 1 chain [Source:HGNC Symbol;Acc:HGNC:2188]	2.51122e-07
ENSG00000172831	CES2	carboxylesterase 2 [Source:HGNC Symbol;Acc:HGNC:1864]	2.5929e-07
ENSG00000166482	MFAP4	microfibril associated protein 4 [Source:HGNC Symbol;Acc:HGNC:7035]	2.85012e-07
ENSG00000171451	DSEL	dermatan sulfate epimerase like [Source:HGNC Symbol;Acc:HGNC:18144]	3.07904e-07
ENSG00000164237	CMBL	carboxymethylenebutenolidase homolog [Source:HGNC Symbol;Acc:HGNC:25090]	3.12588e-07
ENSG00000277639	NA	novel protein	3.17322e-07
ENSG00000137497	NUMA1	nuclear mitotic apparatus protein 1 [Source:HGNC Symbol;Acc:HGNC:8059]	3.31682e-07
ENSG00000169184	MN1	MN1 proto-oncogene, transcriptional regulator [Source:HGNC Symbol;Acc:HGNC:7180]	3.36888e-07
ENSG00000167996	FTH1	ferritin heavy chain 1 [Source:HGNC Symbol;Acc:HGNC:3976]	3.42397e-07
ENSG00000115414	FN1	fibronectin 1 [Source:HGNC Symbol;Acc:HGNC:3778]	3.48144e-07
ENSG00000233276	GPX1	glutathione peroxidase 1 [Source:HGNC Symbol;Acc:HGNC:4553]	3.65437e-07
ENSG00000132718	SYT11	synaptotagmin 11 [Source:HGNC Symbol;Acc:HGNC:19239]	3.71252e-07
ENSG00000139329	LUM	lumican [Source:HGNC Symbol;Acc:HGNC:6724]	3.82913e-07
ENSG00000184384	MAML2	mastermind like transcriptional coactivator 2 [Source:HGNC Symbol;Acc:HGNC:16259]	4.00887e-07
ENSG00000197746	PSAP	prosaposin [Source:HGNC Symbol;Acc:HGNC:9498]	4.07079e-07
ENSG00000137414	FAM8A1	family with sequence similarity 8 member A1 [Source:HGNC Symbol;Acc:HGNC:16372]	4.13406e-07
ENSG00000183160	TMEM119	transmembrane protein 119 [Source:HGNC Symbol;Acc:HGNC:27884]	4.19794e-07
ENSG00000159388	BTG2	BTG anti-proliferation factor 2 [Source:HGNC Symbol;Acc:HGNC:1131]	4.39539e-07
ENSG00000181523	SGSH	N-sulfoglucosamine sulfohydrolase [Source:HGNC Symbol;Acc:HGNC:10818]	4.46274e-07
ENSG00000061455	PRDM6	PR/SET domain 6 [Source:HGNC Symbol;Acc:HGNC:9350]	4.59894e-07
ENSG00000154229	PRKCA	protein kinase C alpha [Source:HGNC Symbol;Acc:HGNC:9393]	4.66795e-07
ENSG00000182568	SATB1	SATB homeobox 1 [Source:HGNC Symbol;Acc:HGNC:10541]	4.73897e-07
ENSG00000204381	LAYN	layilin [Source:HGNC Symbol;Acc:HGNC:29471]	4.88169e-07
ENSG00000165861	ZFYVE1	zinc finger FYVE-type containing 1 [Source:HGNC Symbol;Acc:HGNC:13180]	5.0287e-07
ENSG00000106829	TLE4	TLE family member 4, transcriptional corepressor [Source:HGNC Symbol;Acc:HGNC:11840]	5.17827e-07
ENSG00000197774	EME2	essential meiotic structure-specific endonuclease subunit 2 [Source:HGNC Symbol;Acc:HGNC:27289]	5.25285e-07
ENSG00000171862	PTEN	phosphatase and tensin homolog [Source:HGNC Symbol;Acc:HGNC:9588]	5.32829e-07
ENSG00000253537	PCDHGA7	protocadherin gamma subfamily A, 7 [Source:HGNC Symbol;Acc:HGNC:8705]	5.4058e-07
ENSG00000127663	KDM4B	lysine demethylase 4B [Source:HGNC Symbol;Acc:HGNC:29136]	5.88946e-07
ENSG00000173482	PTPRM	protein tyrosine phosphatase receptor type M [Source:HGNC Symbol;Acc:HGNC:9675]	5.97266e-07
ENSG00000182871	COL18A1	collagen type XVIII alpha 1 chain [Source:HGNC Symbol;Acc:HGNC:2195]	6.14293e-07
ENSG00000132530	XAF1	XIAP associated factor 1 [Source:HGNC Symbol;Acc:HGNC:30932]	6.60668e-07
ENSG00000159403	C1R	complement C1r [Source:HGNC Symbol;Acc:HGNC:1246]	6.70206e-07
ENSG00000178031	ADAMTSL1	ADAMTS like 1 [Source:HGNC Symbol;Acc:HGNC:14632]	6.89368e-07
ENSG00000173531	MST1	macrophage stimulating 1 [Source:HGNC Symbol;Acc:HGNC:7380]	6.98949e-07
ENSG00000044090	CUL7	cullin 7 [Source:HGNC Symbol;Acc:HGNC:21024]	7.18153e-07
ENSG00000181722	ZBTB20	zinc finger and BTB domain containing 20 [Source:HGNC Symbol;Acc:HGNC:13503]	7.3741e-07
ENSG00000070614	NDST1	N-deacetylase and N-sulfotransferase 1 [Source:HGNC Symbol;Acc:HGNC:7680]	7.47033e-07
ENSG00000167658	EEF2	eukaryotic translation elongation factor 2 [Source:HGNC Symbol;Acc:HGNC:3214]	7.56853e-07
ENSG00000188906	LRRK2	leucine rich repeat kinase 2 [Source:HGNC Symbol;Acc:HGNC:18618]	8.38712e-07
ENSG00000072195	SPEG	striated muscle enriched protein kinase [Source:HGNC Symbol;Acc:HGNC:16901]	8.59785e-07
ENSG00000175938	ORAI3	ORAI calcium release-activated calcium modulator 3 [Source:HGNC Symbol;Acc:HGNC:28185]	8.70355e-07
ENSG00000204262	COL5A2	collagen type V alpha 2 chain [Source:HGNC Symbol;Acc:HGNC:2210]	8.80957e-07
ENSG00000222009	BTBD19	BTB domain containing 19 [Source:HGNC Symbol;Acc:HGNC:27145]	9.13296e-07
ENSG00000124222	STX16	syntaxin 16 [Source:HGNC Symbol;Acc:HGNC:11431]	9.57993e-07
ENSG00000188153	COL4A5	collagen type IV alpha 5 chain [Source:HGNC Symbol;Acc:HGNC:2207]	1.02993e-06
ENSG00000251432	LINC02615	long intergenic non-protein coding RNA 2615 [Source:HGNC Symbol;Acc:HGNC:53402]	1.04216e-06
ENSG00000172915	NBEA	neurobeachin [Source:HGNC Symbol;Acc:HGNC:7648]	1.05449e-06
ENSG00000122884	P4HA1	prolyl 4-hydroxylase subunit alpha 1 [Source:HGNC Symbol;Acc:HGNC:8546]	1.06685e-06
ENSG00000140945	CDH13	cadherin 13 [Source:HGNC Symbol;Acc:HGNC:1753]	1.09251e-06
ENSG00000148926	ADM	adrenomedullin [Source:HGNC Symbol;Acc:HGNC:259]	1.10546e-06
ENSG00000103145	HCFC1R1	host cell factor C1 regulator 1 [Source:HGNC Symbol;Acc:HGNC:21198]	1.1978e-06
ENSG00000260578	NA	novel transcript	1.22466e-06
ENSG00000165029	ABCA1	ATP binding cassette subfamily A member 1 [Source:HGNC Symbol;Acc:HGNC:29]	1.26594e-06
ENSG00000071242	RPS6KA2	ribosomal protein S6 kinase A2 [Source:HGNC Symbol;Acc:HGNC:10431]	1.34985e-06
ENSG00000188554	NBR1	NBR1 autophagy cargo receptor [Source:HGNC Symbol;Acc:HGNC:6746]	1.36397e-06
ENSG00000173918	C1QTNF1	C1q and TNF related 1 [Source:HGNC Symbol;Acc:HGNC:14324]	1.40632e-06
ENSG00000142102	PGGHG	protein-glucosylgalactosylhydroxylysine glucosidase [Source:HGNC Symbol;Acc:HGNC:26210]	1.52296e-06
ENSG00000132424	PNISR	PNN interacting serine and arginine rich protein [Source:HGNC Symbol;Acc:HGNC:21222]	1.55394e-06
ENSG00000108306	FBXL20	F-box and leucine rich repeat protein 20 [Source:HGNC Symbol;Acc:HGNC:24679]	1.66673e-06
ENSG00000102287	GABRE	gamma-aminobutyric acid type A receptor subunit epsilon [Source:HGNC Symbol;Acc:HGNC:4085]	1.70003e-06
ENSG00000171992	SYNPO	synaptopodin [Source:HGNC Symbol;Acc:HGNC:30672]	1.75123e-06
ENSG00000112306	RPS12	ribosomal protein S12 [Source:HGNC Symbol;Acc:HGNC:10385]	1.7685e-06
ENSG00000250722	SELENOP	selenoprotein P [Source:HGNC Symbol;Acc:HGNC:10751]	1.80306e-06
ENSG00000105327	BBC3	BCL2 binding component 3 [Source:HGNC Symbol;Acc:HGNC:17868]	1.83766e-06
ENSG00000146278	PNRC1	proline rich nuclear receptor coactivator 1 [Source:HGNC Symbol;Acc:HGNC:17278]	1.90714e-06
ENSG00000173517	PEAK1	pseudopodium enriched atypical kinase 1 [Source:HGNC Symbol;Acc:HGNC:29431]	2.03006e-06
ENSG00000090238	YPEL3	yippee like 3 [Source:HGNC Symbol;Acc:HGNC:18327]	2.04774e-06
ENSG00000224078	SNHG14	small nucleolar RNA host gene 14 [Source:HGNC Symbol;Acc:HGNC:37462]	2.06555e-06
ENSG00000164619	BMPER	BMP binding endothelial regulator [Source:HGNC Symbol;Acc:HGNC:24154]	2.11952e-06
ENSG00000183801	OLFML1	olfactomedin like 1 [Source:HGNC Symbol;Acc:HGNC:24473]	2.13759e-06
ENSG00000114374	USP9Y	ubiquitin specific peptidase 9 Y-linked [Source:HGNC Symbol;Acc:HGNC:12633]	2.29025e-06
ENSG00000143320	CRABP2	cellular retinoic acid binding protein 2 [Source:HGNC Symbol;Acc:HGNC:2339]	2.31031e-06
ENSG00000197321	SVIL	supervillin [Source:HGNC Symbol;Acc:HGNC:11480]	2.3509e-06
ENSG00000119938	PPP1R3C	protein phosphatase 1 regulatory subunit 3C [Source:HGNC Symbol;Acc:HGNC:9293]	2.37161e-06
ENSG00000120885	CLU	clusterin [Source:HGNC Symbol;Acc:HGNC:2095]	2.39229e-06
ENSG00000182179	UBA7	ubiquitin like modifier activating enzyme 7 [Source:HGNC Symbol;Acc:HGNC:12471]	2.43388e-06
ENSG00000275131	PDE4DIPP2	PDE4DIP pseudogene 2 [Source:HGNC Symbol;Acc:HGNC:55081]	2.45486e-06
ENSG00000172037	LAMB2	laminin subunit beta 2 [Source:HGNC Symbol;Acc:HGNC:6487]	2.4758e-06
ENSG00000277209	RPPH1	ribonuclease P RNA component H1 [Source:HGNC Symbol;Acc:HGNC:19273]	2.51788e-06
ENSG00000142541	RPL13A	ribosomal protein L13a [Source:HGNC Symbol;Acc:HGNC:10304]	2.62883e-06
ENSG00000168056	LTBP3	latent transforming growth factor beta binding protein 3 [Source:HGNC Symbol;Acc:HGNC:6716]	2.74438e-06
ENSG00000113369	ARRDC3	arrestin domain containing 3 [Source:HGNC Symbol;Acc:HGNC:29263]	2.76776e-06
ENSG00000067369	TP53BP1	tumor protein p53 binding protein 1 [Source:HGNC Symbol;Acc:HGNC:11999]	2.79113e-06
ENSG00000165322	ARHGAP12	Rho GTPase activating protein 12 [Source:HGNC Symbol;Acc:HGNC:16348]	2.81456e-06
ENSG00000163931	TKT	transketolase [Source:HGNC Symbol;Acc:HGNC:11834]	2.86206e-06
ENSG00000126012	KDM5C	lysine demethylase 5C [Source:HGNC Symbol;Acc:HGNC:11114]	2.88628e-06
ENSG00000125965	GDF5	growth differentiation factor 5 [Source:HGNC Symbol;Acc:HGNC:4220]	3.10948e-06
ENSG00000145592	RPL37	ribosomal protein L37 [Source:HGNC Symbol;Acc:HGNC:10347]	3.13525e-06
ENSG00000197956	S100A6	S100 calcium binding protein A6 [Source:HGNC Symbol;Acc:HGNC:10496]	3.1612e-06
ENSG00000118898	PPL	periplakin [Source:HGNC Symbol;Acc:HGNC:9273]	3.18731e-06
ENSG00000166741	NNMT	nicotinamide N-methyltransferase [Source:HGNC Symbol;Acc:HGNC:7861]	3.21358e-06
ENSG00000089472	HEPH	hephaestin [Source:HGNC Symbol;Acc:HGNC:4866]	3.26737e-06
ENSG00000130707	ASS1	argininosuccinate synthase 1 [Source:HGNC Symbol;Acc:HGNC:758]	3.32178e-06
ENSG00000275395	FCGBP	Fc fragment of IgG binding protein [Source:HGNC Symbol;Acc:HGNC:13572]	3.46117e-06
ENSG00000231500	RPS18	ribosomal protein S18 [Source:HGNC Symbol;Acc:HGNC:10401]	3.547e-06
ENSG00000138735	PDE5A	phosphodiesterase 5A [Source:HGNC Symbol;Acc:HGNC:8784]	3.57613e-06
ENSG00000136826	KLF4	Kruppel like factor 4 [Source:HGNC Symbol;Acc:HGNC:6348]	3.63486e-06
ENSG00000138674	SEC31A	SEC31 homolog A, COPII coat complex component [Source:HGNC Symbol;Acc:HGNC:17052]	3.78364e-06
ENSG00000166780	BMERB1	bMERB domain containing 1 [Source:HGNC Symbol;Acc:HGNC:19213]	3.81398e-06
ENSG00000173846	PLK3	polo like kinase 3 [Source:HGNC Symbol;Acc:HGNC:2154]	3.90778e-06
ENSG00000144730	IL17RD	interleukin 17 receptor D [Source:HGNC Symbol;Acc:HGNC:17616]	3.97099e-06
ENSG00000100154	TTC28	tetratricopeptide repeat domain 28 [Source:HGNC Symbol;Acc:HGNC:29179]	4.06766e-06
ENSG00000071082	RPL31	ribosomal protein L31 [Source:HGNC Symbol;Acc:HGNC:10334]	4.1005e-06
ENSG00000274266	SNORA73A	small nucleolar RNA, H/ACA box 73A [Source:HGNC Symbol;Acc:HGNC:10115]	4.16752e-06
ENSG00000006534	ALDH3B1	aldehyde dehydrogenase 3 family member B1 [Source:HGNC Symbol;Acc:HGNC:410]	4.20125e-06
ENSG00000107738	VSIR	V-set immunoregulatory receptor [Source:HGNC Symbol;Acc:HGNC:30085]	4.37378e-06
ENSG00000196154	S100A4	S100 calcium binding protein A4 [Source:HGNC Symbol;Acc:HGNC:10494]	4.48328e-06
ENSG00000187955	COL14A1	collagen type XIV alpha 1 chain [Source:HGNC Symbol;Acc:HGNC:2191]	4.51987e-06
ENSG00000274180	NATD1	N-acetyltransferase domain containing 1 [Source:HGNC Symbol;Acc:HGNC:30770]	4.55641e-06
ENSG00000180875	GREM2	gremlin 2, DAN family BMP antagonist [Source:HGNC Symbol;Acc:HGNC:17655]	4.59295e-06
ENSG00000254122	PCDHGB7	protocadherin gamma subfamily B, 7 [Source:HGNC Symbol;Acc:HGNC:8714]	4.63013e-06
ENSG00000204131	NHSL2	NHS like 2 [Source:HGNC Symbol;Acc:HGNC:33737]	4.70455e-06
ENSG00000144642	RBMS3	RNA binding motif single stranded interacting protein 3 [Source:HGNC Symbol;Acc:HGNC:13427]	4.74212e-06
ENSG00000102910	LONP2	lon peptidase 2, peroxisomal [Source:HGNC Symbol;Acc:HGNC:20598]	4.81735e-06
ENSG00000203875	SNHG5	small nucleolar RNA host gene 5 [Source:HGNC Symbol;Acc:HGNC:21026]	4.89348e-06
ENSG00000152409	JMY	junction mediating and regulatory protein, p53 cofactor [Source:HGNC Symbol;Acc:HGNC:28916]	4.97093e-06
ENSG00000108963	DPH1	diphthamide biosynthesis 1 [Source:HGNC Symbol;Acc:HGNC:3003]	5.01058e-06
ENSG00000170271	FAXDC2	fatty acid hydroxylase domain containing 2 [Source:HGNC Symbol;Acc:HGNC:1334]	5.17059e-06
ENSG00000166046	TCP11L2	t-complex 11 like 2 [Source:HGNC Symbol;Acc:HGNC:28627]	5.25355e-06
ENSG00000243649	CFB	complement factor B [Source:HGNC Symbol;Acc:HGNC:1037]	5.38003e-06
ENSG00000115295	CLIP4	CAP-Gly domain containing linker protein family member 4 [Source:HGNC Symbol;Acc:HGNC:26108]	5.4647e-06
ENSG00000140464	PML	PML nuclear body scaffold [Source:HGNC Symbol;Acc:HGNC:9113]	5.63511e-06
ENSG00000116106	EPHA4	EPH receptor A4 [Source:HGNC Symbol;Acc:HGNC:3388]	5.80844e-06
ENSG00000116678	LEPR	leptin receptor [Source:HGNC Symbol;Acc:HGNC:6554]	5.85241e-06
ENSG00000244257	PKD1P1	polycystin 1, transient receptor potential channel interacting pseudogene 1 [Source:HGNC Symbol;Acc:HGNC:30065]	5.9854e-06
ENSG00000250903	GMDS-DT	GMDS divergent transcript [Source:HGNC Symbol;Acc:HGNC:48993]	6.25529e-06
ENSG00000105514	RAB3D	RAB3D, member RAS oncogene family [Source:HGNC Symbol;Acc:HGNC:9779]	6.30126e-06
ENSG00000080546	SESN1	sestrin 1 [Source:HGNC Symbol;Acc:HGNC:21595]	6.34749e-06
ENSG00000105855	ITGB8	integrin subunit beta 8 [Source:HGNC Symbol;Acc:HGNC:6163]	6.39393e-06
ENSG00000119801	YPEL5	yippee like 5 [Source:HGNC Symbol;Acc:HGNC:18329]	6.53607e-06
ENSG00000166441	RPL27A	ribosomal protein L27a [Source:HGNC Symbol;Acc:HGNC:10329]	6.58367e-06
ENSG00000164761	TNFRSF11B	TNF receptor superfamily member 11b [Source:HGNC Symbol;Acc:HGNC:11909]	6.63142e-06
ENSG00000214021	TTLL3	tubulin tyrosine ligase like 3 [Source:HGNC Symbol;Acc:HGNC:24483]	6.82465e-06
ENSG00000141756	FKBP10	FKBP prolyl isomerase 10 [Source:HGNC Symbol;Acc:HGNC:18169]	6.87332e-06
ENSG00000110455	ACCS	1-aminocyclopropane-1-carboxylate synthase homolog (inactive) [Source:HGNC Symbol;Acc:HGNC:23989]	6.92204e-06
ENSG00000148143	ZNF462	zinc finger protein 462 [Source:HGNC Symbol;Acc:HGNC:21684]	7.23346e-06
ENSG00000254772	EEF1G	eukaryotic translation elongation factor 1 gamma [Source:HGNC Symbol;Acc:HGNC:3213]	7.3401e-06
ENSG00000166750	SLFN5	schlafen family member 5 [Source:HGNC Symbol;Acc:HGNC:28286]	7.44762e-06
ENSG00000157873	TNFRSF14	TNF receptor superfamily member 14 [Source:HGNC Symbol;Acc:HGNC:11912]	7.61112e-06
ENSG00000269900	RMRP	RNA component of mitochondrial RNA processing endoribonuclease [Source:HGNC Symbol;Acc:HGNC:10031]	7.83385e-06
ENSG00000120820	GLT8D2	glycosyltransferase 8 domain containing 2 [Source:HGNC Symbol;Acc:HGNC:24890]	7.88978e-06
ENSG00000141448	GATA6	GATA binding protein 6 [Source:HGNC Symbol;Acc:HGNC:4174]	7.94608e-06
ENSG00000170296	GABARAP	GABA type A receptor-associated protein [Source:HGNC Symbol;Acc:HGNC:4067]	8.00231e-06
ENSG00000102401	ARMCX3	armadillo repeat containing X-linked 3 [Source:HGNC Symbol;Acc:HGNC:24065]	8.05861e-06
ENSG00000263740	RN7SL4P	RNA, 7SL, cytoplasmic 4, pseudogene [Source:HGNC Symbol;Acc:HGNC:10039]	8.11487e-06
ENSG00000205978	NYNRIN	NYN domain and retroviral integrase containing [Source:HGNC Symbol;Acc:HGNC:20165]	8.17132e-06
ENSG00000150347	ARID5B	AT-rich interaction domain 5B [Source:HGNC Symbol;Acc:HGNC:17362]	8.28593e-06
ENSG00000087088	BAX	BCL2 associated X, apoptosis regulator [Source:HGNC Symbol;Acc:HGNC:959]	8.5759e-06
ENSG00000124212	PTGIS	prostaglandin I2 synthase [Source:HGNC Symbol;Acc:HGNC:9603]	8.63457e-06
ENSG00000106823	ECM2	extracellular matrix protein 2 [Source:HGNC Symbol;Acc:HGNC:3154]	8.81178e-06
ENSG00000118473	SGIP1	SH3GL interacting endocytic adaptor 1 [Source:HGNC Symbol;Acc:HGNC:25412]	9.11886e-06
ENSG00000090006	LTBP4	latent transforming growth factor beta binding protein 4 [Source:HGNC Symbol;Acc:HGNC:6717]	9.18148e-06
ENSG00000101439	CST3	cystatin C [Source:HGNC Symbol;Acc:HGNC:2475]	9.24487e-06
ENSG00000279759	NA	TEC	9.50006e-06
ENSG00000171680	PLEKHG5	pleckstrin homology and RhoGEF domain containing G5 [Source:HGNC Symbol;Acc:HGNC:29105]	9.69754e-06
ENSG00000135749	PCNX2	pecanex 2 [Source:HGNC Symbol;Acc:HGNC:8736]	9.89869e-06
ENSG00000183458	PKD1P3	polycystin 1, transient receptor potential channel interacting pseudogene 3 [Source:HGNC Symbol;Acc:HGNC:30067]	1.01004e-05
ENSG00000143545	RAB13	RAB13, member RAS oncogene family [Source:HGNC Symbol;Acc:HGNC:9762]	1.01679e-05
ENSG00000260032	NORAD	non-coding RNA activated by DNA damage [Source:HGNC Symbol;Acc:HGNC:44311]	1.02368e-05
ENSG00000276547	PCDHGB5	protocadherin gamma subfamily B, 5 [Source:HGNC Symbol;Acc:HGNC:8712]	1.03056e-05
ENSG00000131981	LGALS3	galectin 3 [Source:HGNC Symbol;Acc:HGNC:6563]	1.04441e-05
ENSG00000131386	GALNT15	polypeptide N-acetylgalactosaminyltransferase 15 [Source:HGNC Symbol;Acc:HGNC:21531]	1.08029e-05
ENSG00000120889	TNFRSF10B	TNF receptor superfamily member 10b [Source:HGNC Symbol;Acc:HGNC:11905]	1.10231e-05
ENSG00000167615	LENG8	leukocyte receptor cluster member 8 [Source:HGNC Symbol;Acc:HGNC:15500]	1.10979e-05
ENSG00000175061	SNHG29	small nucleolar RNA host gene 29 [Source:HGNC Symbol;Acc:HGNC:28619]	1.11733e-05
ENSG00000006715	VPS41	VPS41 subunit of HOPS complex [Source:HGNC Symbol;Acc:HGNC:12713]	1.14036e-05
ENSG00000012171	SEMA3B	semaphorin 3B [Source:HGNC Symbol;Acc:HGNC:10724]	1.16373e-05
ENSG00000204219	TCEA3	transcription elongation factor A3 [Source:HGNC Symbol;Acc:HGNC:11615]	1.17935e-05
ENSG00000156011	PSD3	pleckstrin and Sec7 domain containing 3 [Source:HGNC Symbol;Acc:HGNC:19093]	1.1872e-05
ENSG00000162643	DNAI3	dynein axonemal intermediate chain 3 [Source:HGNC Symbol;Acc:HGNC:30711]	1.21081e-05
ENSG00000163629	PTPN13	protein tyrosine phosphatase non-receptor type 13 [Source:HGNC Symbol;Acc:HGNC:9646]	1.23462e-05
ENSG00000162849	KIF26B	kinesin family member 26B [Source:HGNC Symbol;Acc:HGNC:25484]	1.24259e-05
ENSG00000144218	AFF3	AF4/FMR2 family member 3 [Source:HGNC Symbol;Acc:HGNC:6473]	1.25061e-05
ENSG00000164733	CTSB	cathepsin B [Source:HGNC Symbol;Acc:HGNC:2527]	1.27504e-05
ENSG00000173230	GOLGB1	golgin B1 [Source:HGNC Symbol;Acc:HGNC:4429]	1.29135e-05
ENSG00000154781	CCDC174	coiled-coil domain containing 174 [Source:HGNC Symbol;Acc:HGNC:28033]	1.30785e-05
ENSG00000257354	MIRLET7IHG	MIRLET7I host gene [Source:HGNC Symbol;Acc:HGNC:55478]	1.31631e-05
ENSG00000113721	PDGFRB	platelet derived growth factor receptor beta [Source:HGNC Symbol;Acc:HGNC:8804]	1.33325e-05
ENSG00000145425	RPS3A	ribosomal protein S3A [Source:HGNC Symbol;Acc:HGNC:10421]	1.34172e-05
ENSG00000136878	USP20	ubiquitin specific peptidase 20 [Source:HGNC Symbol;Acc:HGNC:12619]	1.3502e-05
ENSG00000134853	PDGFRA	platelet derived growth factor receptor alpha [Source:HGNC Symbol;Acc:HGNC:8803]	1.40165e-05
ENSG00000102265	TIMP1	TIMP metallopeptidase inhibitor 1 [Source:HGNC Symbol;Acc:HGNC:11820]	1.41035e-05
ENSG00000253910	PCDHGB2	protocadherin gamma subfamily B, 2 [Source:HGNC Symbol;Acc:HGNC:8709]	1.41919e-05
ENSG00000198720	ANKRD13B	ankyrin repeat domain 13B [Source:HGNC Symbol;Acc:HGNC:26363]	1.43694e-05
ENSG00000215386	MIR99AHG	mir-99a-let-7c cluster host gene [Source:HGNC Symbol;Acc:HGNC:1274]	1.4547e-05
ENSG00000135452	TSPAN31	tetraspanin 31 [Source:HGNC Symbol;Acc:HGNC:10539]	1.46363e-05
ENSG00000135931	ARMC9	armadillo repeat containing 9 [Source:HGNC Symbol;Acc:HGNC:20730]	1.49964e-05
ENSG00000174807	CD248	CD248 molecule [Source:HGNC Symbol;Acc:HGNC:18219]	1.51776e-05
ENSG00000009413	REV3L	REV3 like, DNA directed polymerase zeta catalytic subunit [Source:HGNC Symbol;Acc:HGNC:9968]	1.52685e-05
ENSG00000132716	DCAF8	DDB1 and CUL4 associated factor 8 [Source:HGNC Symbol;Acc:HGNC:24891]	1.53596e-05
ENSG00000136003	ISCU	iron-sulfur cluster assembly enzyme [Source:HGNC Symbol;Acc:HGNC:29882]	1.55416e-05
ENSG00000171444	MCC	MCC regulator of WNT signaling pathway [Source:HGNC Symbol;Acc:HGNC:6935]	1.59069e-05
ENSG00000153071	DAB2	DAB adaptor protein 2 [Source:HGNC Symbol;Acc:HGNC:2662]	1.59995e-05
ENSG00000145934	TENM2	teneurin transmembrane protein 2 [Source:HGNC Symbol;Acc:HGNC:29943]	1.60922e-05
ENSG00000179583	CIITA	class II major histocompatibility complex transactivator [Source:HGNC Symbol;Acc:HGNC:7067]	1.61854e-05
ENSG00000126005	MMP24OS	MMP24 opposite strand [Source:HGNC Symbol;Acc:HGNC:44421]	1.62786e-05
ENSG00000162944	RFTN2	raftlin family member 2 [Source:HGNC Symbol;Acc:HGNC:26402]	1.64656e-05
ENSG00000119681	LTBP2	latent transforming growth factor beta binding protein 2 [Source:HGNC Symbol;Acc:HGNC:6715]	1.65593e-05
ENSG00000104870	FCGRT	Fc fragment of IgG receptor and transporter [Source:HGNC Symbol;Acc:HGNC:3621]	1.68409e-05
ENSG00000138642	HERC6	HECT and RLD domain containing E3 ubiquitin protein ligase family member 6 [Source:HGNC Symbol;Acc:HGNC:26072]	1.70303e-05
ENSG00000105426	PTPRS	protein tyrosine phosphatase receptor type S [Source:HGNC Symbol;Acc:HGNC:9681]	1.75106e-05
ENSG00000183401	CCDC159	coiled-coil domain containing 159 [Source:HGNC Symbol;Acc:HGNC:26996]	1.7902e-05
ENSG00000122707	RECK	reversion inducing cysteine rich protein with kazal motifs [Source:HGNC Symbol;Acc:HGNC:11345]	1.82997e-05
ENSG00000251562	MALAT1	metastasis associated lung adenocarcinoma transcript 1 [Source:HGNC Symbol;Acc:HGNC:29665]	1.84005e-05
ENSG00000197971	MBP	myelin basic protein [Source:HGNC Symbol;Acc:HGNC:6925]	1.86045e-05
ENSG00000124098	FAM210B	family with sequence similarity 210 member B [Source:HGNC Symbol;Acc:HGNC:16102]	1.89125e-05
ENSG00000115461	IGFBP5	insulin like growth factor binding protein 5 [Source:HGNC Symbol;Acc:HGNC:5474]	1.9017e-05
ENSG00000244754	N4BP2L2	NEDD4 binding protein 2 like 2 [Source:HGNC Symbol;Acc:HGNC:26916]	1.91218e-05
ENSG00000140264	SERF2	small EDRK-rich factor 2 [Source:HGNC Symbol;Acc:HGNC:10757]	1.9331e-05
ENSG00000001461	NIPAL3	NIPA like domain containing 3 [Source:HGNC Symbol;Acc:HGNC:25233]	1.94357e-05
ENSG00000152377	SPOCK1	SPARC (osteonectin), cwcv and kazal like domains proteoglycan 1 [Source:HGNC Symbol;Acc:HGNC:11251]	1.99637e-05
ENSG00000177169	ULK1	unc-51 like autophagy activating kinase 1 [Source:HGNC Symbol;Acc:HGNC:12558]	2.01781e-05
ENSG00000221869	CEBPD	CCAAT enhancer binding protein delta [Source:HGNC Symbol;Acc:HGNC:1835]	2.03943e-05
ENSG00000185201	IFITM2	interferon induced transmembrane protein 2 [Source:HGNC Symbol;Acc:HGNC:5413]	2.07206e-05
ENSG00000134419	RPS15A	ribosomal protein S15a [Source:HGNC Symbol;Acc:HGNC:10389]	2.10522e-05
ENSG00000103222	ABCC1	ATP binding cassette subfamily C member 1 [Source:HGNC Symbol;Acc:HGNC:51]	2.11636e-05
ENSG00000239779	WBP1	WW domain binding protein 1 [Source:HGNC Symbol;Acc:HGNC:12737]	2.12752e-05
ENSG00000230590	FTX	FTX transcript, XIST regulator [Source:HGNC Symbol;Acc:HGNC:37190]	2.13877e-05
ENSG00000168487	BMP1	bone morphogenetic protein 1 [Source:HGNC Symbol;Acc:HGNC:1067]	2.15003e-05
ENSG00000103150	MLYCD	malonyl-CoA decarboxylase [Source:HGNC Symbol;Acc:HGNC:7150]	2.16145e-05
ENSG00000142192	APP	amyloid beta precursor protein [Source:HGNC Symbol;Acc:HGNC:620]	2.17293e-05
ENSG00000184117	NIPSNAP1	nipsnap homolog 1 [Source:HGNC Symbol;Acc:HGNC:7827]	2.21929e-05
ENSG00000114166	KAT2B	lysine acetyltransferase 2B [Source:HGNC Symbol;Acc:HGNC:8638]	2.29103e-05
ENSG00000220785	MTMR9LP	myotubularin related protein 9 like, pseudogene [Source:HGNC Symbol;Acc:HGNC:27920]	2.30317e-05
ENSG00000262209	PCDHGB3	protocadherin gamma subfamily B, 3 [Source:HGNC Symbol;Acc:HGNC:8710]	2.32752e-05
ENSG00000196159	FAT4	FAT atypical cadherin 4 [Source:HGNC Symbol;Acc:HGNC:23109]	2.33974e-05
ENSG00000106333	PCOLCE	procollagen C-endopeptidase enhancer [Source:HGNC Symbol;Acc:HGNC:8738]	2.35198e-05
ENSG00000122420	PTGFR	prostaglandin F receptor [Source:HGNC Symbol;Acc:HGNC:9600]	2.37646e-05
ENSG00000186815	TPCN1	two pore segment channel 1 [Source:HGNC Symbol;Acc:HGNC:18182]	2.40092e-05
ENSG00000112096	SOD2	superoxide dismutase 2 [Source:HGNC Symbol;Acc:HGNC:11180]	2.43755e-05
ENSG00000240303	ACAD11	acyl-CoA dehydrogenase family member 11 [Source:HGNC Symbol;Acc:HGNC:30211]	2.49906e-05
ENSG00000126870	DYNC2I1	dynein 2 intermediate chain 1 [Source:HGNC Symbol;Acc:HGNC:21862]	2.52418e-05
ENSG00000133112	TPT1	tumor protein, translationally-controlled 1 [Source:HGNC Symbol;Acc:HGNC:12022]	2.53696e-05
ENSG00000102359	SRPX2	sushi repeat containing protein X-linked 2 [Source:HGNC Symbol;Acc:HGNC:30668]	2.58863e-05
ENSG00000196535	MYO18A	myosin XVIIIA [Source:HGNC Symbol;Acc:HGNC:31104]	2.60178e-05
ENSG00000128656	CHN1	chimerin 1 [Source:HGNC Symbol;Acc:HGNC:1943]	2.64135e-05
ENSG00000121898	CPXM2	carboxypeptidase X, M14 family member 2 [Source:HGNC Symbol;Acc:HGNC:26977]	2.65469e-05
ENSG00000162645	GBP2	guanylate binding protein 2 [Source:HGNC Symbol;Acc:HGNC:4183]	2.68173e-05
ENSG00000082482	KCNK2	potassium two pore domain channel subfamily K member 2 [Source:HGNC Symbol;Acc:HGNC:6277]	2.69527e-05
ENSG00000088367	EPB41L1	erythrocyte membrane protein band 4.1 like 1 [Source:HGNC Symbol;Acc:HGNC:3378]	2.73638e-05
ENSG00000104447	TRPS1	transcriptional repressor GATA binding 1 [Source:HGNC Symbol;Acc:HGNC:12340]	2.76403e-05
ENSG00000177600	RPLP2	ribosomal protein lateral stalk subunit P2 [Source:HGNC Symbol;Acc:HGNC:10377]	2.7918e-05
ENSG00000197558	SSPOP	SCO-spondin, pseudogene [Source:HGNC Symbol;Acc:HGNC:21998]	2.81982e-05
ENSG00000109046	WSB1	WD repeat and SOCS box containing 1 [Source:HGNC Symbol;Acc:HGNC:19221]	2.83406e-05
ENSG00000123240	OPTN	optineurin [Source:HGNC Symbol;Acc:HGNC:17142]	2.86268e-05
ENSG00000256043	CTSO	cathepsin O [Source:HGNC Symbol;Acc:HGNC:2542]	2.90696e-05
ENSG00000203930	LINC00632	long intergenic non-protein coding RNA 632 [Source:HGNC Symbol;Acc:HGNC:27865]	2.93709e-05
ENSG00000053254	FOXN3	forkhead box N3 [Source:HGNC Symbol;Acc:HGNC:1928]	2.9676e-05
ENSG00000146122	DAAM2	dishevelled associated activator of morphogenesis 2 [Source:HGNC Symbol;Acc:HGNC:18143]	2.99817e-05
ENSG00000167617	CDC42EP5	CDC42 effector protein 5 [Source:HGNC Symbol;Acc:HGNC:17408]	3.05949e-05
ENSG00000177954	RPS27	ribosomal protein S27 [Source:HGNC Symbol;Acc:HGNC:10416]	3.10627e-05
ENSG00000168679	SLC16A4	solute carrier family 16 member 4 [Source:HGNC Symbol;Acc:HGNC:10925]	3.12212e-05
ENSG00000129048	ACKR4	atypical chemokine receptor 4 [Source:HGNC Symbol;Acc:HGNC:1611]	3.18595e-05
ENSG00000234741	GAS5	growth arrest specific 5 [Source:HGNC Symbol;Acc:HGNC:16355]	3.26864e-05
ENSG00000112773	TENT5A	terminal nucleotidyltransferase 5A [Source:HGNC Symbol;Acc:HGNC:18345]	3.30223e-05
ENSG00000020181	ADGRA2	adhesion G protein-coupled receptor A2 [Source:HGNC Symbol;Acc:HGNC:17849]	3.35342e-05
ENSG00000110628	SLC22A18	solute carrier family 22 member 18 [Source:HGNC Symbol;Acc:HGNC:10964]	3.40515e-05
ENSG00000111077	TNS2	tensin 2 [Source:HGNC Symbol;Acc:HGNC:19737]	3.4399e-05
ENSG00000104805	NUCB1	nucleobindin 1 [Source:HGNC Symbol;Acc:HGNC:8043]	3.45751e-05
ENSG00000055609	KMT2C	lysine methyltransferase 2C [Source:HGNC Symbol;Acc:HGNC:13726]	3.4927e-05
ENSG00000178104	PDE4DIP	phosphodiesterase 4D interacting protein [Source:HGNC Symbol;Acc:HGNC:15580]	3.56397e-05
ENSG00000079931	MOXD1	monooxygenase DBH like 1 [Source:HGNC Symbol;Acc:HGNC:21063]	3.58205e-05
ENSG00000138834	MAPK8IP3	mitogen-activated protein kinase 8 interacting protein 3 [Source:HGNC Symbol;Acc:HGNC:6884]	3.74796e-05
ENSG00000142156	COL6A1	collagen type VI alpha 1 chain [Source:HGNC Symbol;Acc:HGNC:2211]	3.76669e-05
ENSG00000113739	STC2	stanniocalcin 2 [Source:HGNC Symbol;Acc:HGNC:11374]	3.82373e-05
ENSG00000132879	FBXO44	F-box protein 44 [Source:HGNC Symbol;Acc:HGNC:24847]	3.86215e-05
ENSG00000030582	GRN	granulin precursor [Source:HGNC Symbol;Acc:HGNC:4601]	3.88168e-05
ENSG00000146674	IGFBP3	insulin like growth factor binding protein 3 [Source:HGNC Symbol;Acc:HGNC:5472]	3.94111e-05
ENSG00000182195	LDOC1	LDOC1 regulator of NFKB signaling [Source:HGNC Symbol;Acc:HGNC:6548]	3.98171e-05
ENSG00000011028	MRC2	mannose receptor C type 2 [Source:HGNC Symbol;Acc:HGNC:16875]	4.00214e-05
ENSG00000105612	DNASE2	deoxyribonuclease 2, lysosomal [Source:HGNC Symbol;Acc:HGNC:2960]	4.02264e-05
ENSG00000100299	ARSA	arylsulfatase A [Source:HGNC Symbol;Acc:HGNC:713]	4.0848e-05
ENSG00000141338	ABCA8	ATP binding cassette subfamily A member 8 [Source:HGNC Symbol;Acc:HGNC:38]	4.1264e-05
ENSG00000035862	TIMP2	TIMP metallopeptidase inhibitor 2 [Source:HGNC Symbol;Acc:HGNC:11821]	4.14732e-05
ENSG00000135862	LAMC1	laminin subunit gamma 1 [Source:HGNC Symbol;Acc:HGNC:6492]	4.16833e-05
ENSG00000049449	RCN1	reticulocalbin 1 [Source:HGNC Symbol;Acc:HGNC:9934]	4.23171e-05
ENSG00000174233	ADCY6	adenylate cyclase 6 [Source:HGNC Symbol;Acc:HGNC:237]	4.29571e-05
ENSG00000184481	FOXO4	forkhead box O4 [Source:HGNC Symbol;Acc:HGNC:7139]	4.31729e-05
ENSG00000140545	MFGE8	milk fat globule EGF and factor V/VIII domain containing [Source:HGNC Symbol;Acc:HGNC:7036]	4.38215e-05
ENSG00000166147	FBN1	fibrillin 1 [Source:HGNC Symbol;Acc:HGNC:3603]	4.40386e-05
ENSG00000109654	TRIM2	tripartite motif containing 2 [Source:HGNC Symbol;Acc:HGNC:15974]	4.53984e-05
ENSG00000012817	KDM5D	lysine demethylase 5D [Source:HGNC Symbol;Acc:HGNC:11115]	4.58615e-05
ENSG00000134363	FST	follistatin [Source:HGNC Symbol;Acc:HGNC:3971]	4.60945e-05
ENSG00000124343	XG	Xg glycoprotein (Xg blood group) [Source:HGNC Symbol;Acc:HGNC:12806]	4.63285e-05
ENSG00000119408	NEK6	NIMA related kinase 6 [Source:HGNC Symbol;Acc:HGNC:7749]	4.65642e-05
ENSG00000163513	TGFBR2	transforming growth factor beta receptor 2 [Source:HGNC Symbol;Acc:HGNC:11773]	4.80065e-05
ENSG00000134574	DDB2	damage specific DNA binding protein 2 [Source:HGNC Symbol;Acc:HGNC:2718]	4.82475e-05
ENSG00000130158	DOCK6	dedicator of cytokinesis 6 [Source:HGNC Symbol;Acc:HGNC:19189]	4.87308e-05
ENSG00000111424	VDR	vitamin D receptor [Source:HGNC Symbol;Acc:HGNC:12679]	4.92201e-05
ENSG00000151176	PLBD2	phospholipase B domain containing 2 [Source:HGNC Symbol;Acc:HGNC:27283]	4.94653e-05
ENSG00000104960	PTOV1	PTOV1 extended AT-hook containing adaptor protein [Source:HGNC Symbol;Acc:HGNC:9632]	5.02004e-05
ENSG00000064205	CCN5	cellular communication network factor 5 [Source:HGNC Symbol;Acc:HGNC:12770]	5.09345e-05
ENSG00000258727	AP1G2-AS1	AP1G2 antisense RNA 1 [Source:HGNC Symbol;Acc:HGNC:55442]	5.11819e-05
ENSG00000112208	BAG2	BAG cochaperone 2 [Source:HGNC Symbol;Acc:HGNC:938]	5.16943e-05
ENSG00000166888	STAT6	signal transducer and activator of transcription 6 [Source:HGNC Symbol;Acc:HGNC:11368]	5.35291e-05
ENSG00000184465	WDR27	WD repeat domain 27 [Source:HGNC Symbol;Acc:HGNC:21248]	5.37919e-05
ENSG00000145348	TBCK	TBC1 domain containing kinase [Source:HGNC Symbol;Acc:HGNC:28261]	5.45798e-05
ENSG00000140688	RUSF1	RUS family member 1 [Source:HGNC Symbol;Acc:HGNC:25848]	5.53724e-05
ENSG00000035115	SH3YL1	SH3 and SYLF domain containing 1 [Source:HGNC Symbol;Acc:HGNC:29546]	5.59006e-05
ENSG00000166963	MAP1A	microtubule associated protein 1A [Source:HGNC Symbol;Acc:HGNC:6835]	5.61648e-05
ENSG00000240771	ARHGEF25	Rho guanine nucleotide exchange factor 25 [Source:HGNC Symbol;Acc:HGNC:30275]	5.6434e-05
ENSG00000265808	SEC22B	SEC22 homolog B, vesicle trafficking protein [Source:HGNC Symbol;Acc:HGNC:10700]	5.67038e-05
ENSG00000013297	CLDN11	claudin 11 [Source:HGNC Symbol;Acc:HGNC:8514]	5.8061e-05
ENSG00000144369	FAM171B	family with sequence similarity 171 member B [Source:HGNC Symbol;Acc:HGNC:29412]	5.86104e-05
ENSG00000065923	SLC9A7	solute carrier family 9 member A7 [Source:HGNC Symbol;Acc:HGNC:17123]	5.88868e-05
ENSG00000153944	MSI2	musashi RNA binding protein 2 [Source:HGNC Symbol;Acc:HGNC:18585]	6.00034e-05
ENSG00000187391	MAGI2	membrane associated guanylate kinase, WW and PDZ domain containing 2 [Source:HGNC Symbol;Acc:HGNC:18957]	6.02867e-05
ENSG00000160691	SHC1	SHC adaptor protein 1 [Source:HGNC Symbol;Acc:HGNC:10840]	6.14212e-05
ENSG00000173209	AHSA2P	activator of HSP90 ATPase homolog 2, pseudogene [Source:HGNC Symbol;Acc:HGNC:20437]	6.25681e-05
ENSG00000148219	ASTN2	astrotactin 2 [Source:HGNC Symbol;Acc:HGNC:17021]	6.28574e-05
ENSG00000160932	LY6E	lymphocyte antigen 6 family member E [Source:HGNC Symbol;Acc:HGNC:6727]	6.34424e-05
ENSG00000198265	HELZ	helicase with zinc finger [Source:HGNC Symbol;Acc:HGNC:16878]	6.40298e-05
ENSG00000170370	EMX2	empty spiracles homeobox 2 [Source:HGNC Symbol;Acc:HGNC:3341]	6.52225e-05
ENSG00000108828	VAT1	vesicle amine transport 1 [Source:HGNC Symbol;Acc:HGNC:16919]	6.61342e-05
ENSG00000124177	CHD6	chromodomain helicase DNA binding protein 6 [Source:HGNC Symbol;Acc:HGNC:19057]	6.89037e-05
ENSG00000165102	HGSNAT	heparan-alpha-glucosaminide N-acetyltransferase [Source:HGNC Symbol;Acc:HGNC:26527]	6.98459e-05
ENSG00000126458	RRAS	RAS related [Source:HGNC Symbol;Acc:HGNC:10447]	7.01635e-05
ENSG00000114796	KLHL24	kelch like family member 24 [Source:HGNC Symbol;Acc:HGNC:25947]	7.04839e-05
ENSG00000149212	SESN3	sestrin 3 [Source:HGNC Symbol;Acc:HGNC:23060]	7.08044e-05
ENSG00000100316	RPL3	ribosomal protein L3 [Source:HGNC Symbol;Acc:HGNC:10332]	7.14447e-05
ENSG00000063046	EIF4B	eukaryotic translation initiation factor 4B [Source:HGNC Symbol;Acc:HGNC:3285]	7.17656e-05
ENSG00000197013	ZNF429	zinc finger protein 429 [Source:HGNC Symbol;Acc:HGNC:20817]	7.20875e-05
ENSG00000164236	ANKRD33B	ankyrin repeat domain 33B [Source:HGNC Symbol;Acc:HGNC:35240]	7.24092e-05
ENSG00000127914	AKAP9	A-kinase anchoring protein 9 [Source:HGNC Symbol;Acc:HGNC:379]	7.27312e-05
ENSG00000174611	KY	kyphoscoliosis peptidase [Source:HGNC Symbol;Acc:HGNC:26576]	7.40442e-05
ENSG00000065357	DGKA	diacylglycerol kinase alpha [Source:HGNC Symbol;Acc:HGNC:2849]	7.47101e-05
ENSG00000138336	TET1	tet methylcytosine dioxygenase 1 [Source:HGNC Symbol;Acc:HGNC:29484]	7.60586e-05
ENSG00000105640	RPL18A	ribosomal protein L18a [Source:HGNC Symbol;Acc:HGNC:10311]	7.67421e-05
ENSG00000128739	SNRPN	small nuclear ribonucleoprotein polypeptide N [Source:HGNC Symbol;Acc:HGNC:11164]	7.70837e-05
ENSG00000125991	ERGIC3	ERGIC and golgi 3 [Source:HGNC Symbol;Acc:HGNC:15927]	7.91607e-05
ENSG00000213930	GALT	galactose-1-phosphate uridylyltransferase [Source:HGNC Symbol;Acc:HGNC:4135]	7.95106e-05
ENSG00000149499	EML3	EMAP like 3 [Source:HGNC Symbol;Acc:HGNC:26666]	8.02137e-05
ENSG00000013364	MVP	major vault protein [Source:HGNC Symbol;Acc:HGNC:7531]	8.05666e-05
ENSG00000106976	DNM1	dynamin 1 [Source:HGNC Symbol;Acc:HGNC:2972]	8.09191e-05
ENSG00000101751	POLI	DNA polymerase iota [Source:HGNC Symbol;Acc:HGNC:9182]	8.16233e-05
ENSG00000259024	TVP23C-CDRT4	TVP23C-CDRT4 readthrough [Source:HGNC Symbol;Acc:HGNC:42961]	8.26835e-05
ENSG00000135916	ITM2C	integral membrane protein 2C [Source:HGNC Symbol;Acc:HGNC:6175]	8.33945e-05
ENSG00000257093	DENND11	DENN domain containing 11 [Source:HGNC Symbol;Acc:HGNC:29472]	8.55481e-05
ENSG00000118263	KLF7	Kruppel like factor 7 [Source:HGNC Symbol;Acc:HGNC:6350]	8.70258e-05
ENSG00000137207	YIPF3	Yip1 domain family member 3 [Source:HGNC Symbol;Acc:HGNC:21023]	8.85191e-05
ENSG00000111801	BTN3A3	butyrophilin subfamily 3 member A3 [Source:HGNC Symbol;Acc:HGNC:1140]	8.89004e-05
ENSG00000173548	SNX33	sorting nexin 33 [Source:HGNC Symbol;Acc:HGNC:28468]	8.92836e-05
ENSG00000160445	ZER1	zyg-11 related cell cycle regulator [Source:HGNC Symbol;Acc:HGNC:30960]	9.00569e-05
ENSG00000108771	DHX58	DExH-box helicase 58 [Source:HGNC Symbol;Acc:HGNC:29517]	9.2017e-05
ENSG00000166887	VPS39	VPS39 subunit of HOPS complex [Source:HGNC Symbol;Acc:HGNC:20593]	9.24087e-05
ENSG00000185532	PRKG1	protein kinase cGMP-dependent 1 [Source:HGNC Symbol;Acc:HGNC:9414]	9.32018e-05
ENSG00000244560	NA	zinc finger protein pseudogene	9.36003e-05
ENSG00000108107	RPL28	ribosomal protein L28 [Source:HGNC Symbol;Acc:HGNC:10330]	9.47964e-05
ENSG00000116001	TIA1	TIA1 cytotoxic granule associated RNA binding protein [Source:HGNC Symbol;Acc:HGNC:11802]	9.51952e-05
ENSG00000003402	CFLAR	CASP8 and FADD like apoptosis regulator [Source:HGNC Symbol;Acc:HGNC:1876]	9.64003e-05
ENSG00000272668	NA	novel transcript, antisense to VSIG8	9.7206e-05
ENSG00000026950	BTN3A1	butyrophilin subfamily 3 member A1 [Source:HGNC Symbol;Acc:HGNC:1138]	9.76086e-05
ENSG00000138061	CYP1B1	cytochrome P450 family 1 subfamily B member 1 [Source:HGNC Symbol;Acc:HGNC:2597]	9.80114e-05
ENSG00000138496	PARP9	poly(ADP-ribose) polymerase family member 9 [Source:HGNC Symbol;Acc:HGNC:24118]	9.96372e-05
ENSG00000204291	COL15A1	collagen type XV alpha 1 chain [Source:HGNC Symbol;Acc:HGNC:2192]	0.000100865
ENSG00000130684	ZNF337	zinc finger protein 337 [Source:HGNC Symbol;Acc:HGNC:15809]	0.000101275
ENSG00000040731	CDH10	cadherin 10 [Source:HGNC Symbol;Acc:HGNC:1749]	0.000102511
ENSG00000227051	C14orf132	chromosome 14 open reading frame 132 [Source:HGNC Symbol;Acc:HGNC:20346]	0.000102926
ENSG00000230551	NA	novel transcript	0.000103341
ENSG00000196268	ZNF493	zinc finger protein 493 [Source:HGNC Symbol;Acc:HGNC:23708]	0.000104593
ENSG00000169604	ANTXR1	ANTXR cell adhesion molecule 1 [Source:HGNC Symbol;Acc:HGNC:21014]	0.000105017
ENSG00000108509	CAMTA2	calmodulin binding transcription activator 2 [Source:HGNC Symbol;Acc:HGNC:18807]	0.000106731
ENSG00000169083	AR	androgen receptor [Source:HGNC Symbol;Acc:HGNC:644]	0.000108028
ENSG00000206262	FOXL2NB	FOXL2 neighbor [Source:HGNC Symbol;Acc:HGNC:34428]	0.000109776
ENSG00000111653	ING4	inhibitor of growth family member 4 [Source:HGNC Symbol;Acc:HGNC:19423]	0.000110657
ENSG00000076344	RGS11	regulator of G protein signaling 11 [Source:HGNC Symbol;Acc:HGNC:9993]	0.000111104
ENSG00000069020	MAST4	microtubule associated serine/threonine kinase family member 4 [Source:HGNC Symbol;Acc:HGNC:19037]	0.000112907
ENSG00000177030	DEAF1	DEAF1 transcription factor [Source:HGNC Symbol;Acc:HGNC:14677]	0.000113358
ENSG00000177694	NAALADL2	N-acetylated alpha-linked acidic dipeptidase like 2 [Source:HGNC Symbol;Acc:HGNC:23219]	0.000114268
ENSG00000019144	PHLDB1	pleckstrin homology like domain family B member 1 [Source:HGNC Symbol;Acc:HGNC:23697]	0.000114726
ENSG00000179222	MAGED1	MAGE family member D1 [Source:HGNC Symbol;Acc:HGNC:6813]	0.000115185
ENSG00000168615	ADAM9	ADAM metallopeptidase domain 9 [Source:HGNC Symbol;Acc:HGNC:216]	0.00011657
ENSG00000174348	PODN	podocan [Source:HGNC Symbol;Acc:HGNC:23174]	0.000117037
ENSG00000011105	TSPAN9	tetraspanin 9 [Source:HGNC Symbol;Acc:HGNC:21640]	0.000118904
ENSG00000176658	MYO1D	myosin ID [Source:HGNC Symbol;Acc:HGNC:7598]	0.000119372
ENSG00000126432	PRDX5	peroxiredoxin 5 [Source:HGNC Symbol;Acc:HGNC:9355]	0.00011984
ENSG00000136010	ALDH1L2	aldehyde dehydrogenase 1 family member L2 [Source:HGNC Symbol;Acc:HGNC:26777]	0.000120309
ENSG00000104774	MAN2B1	mannosidase alpha class 2B member 1 [Source:HGNC Symbol;Acc:HGNC:6826]	0.000121721
ENSG00000139178	C1RL	complement C1r subcomponent like [Source:HGNC Symbol;Acc:HGNC:21265]	0.000123147
ENSG00000240184	PCDHGC3	protocadherin gamma subfamily C, 3 [Source:HGNC Symbol;Acc:HGNC:8716]	0.000123628
ENSG00000233608	TWIST2	twist family bHLH transcription factor 2 [Source:HGNC Symbol;Acc:HGNC:20670]	0.000124111
ENSG00000265681	RPL17	ribosomal protein L17 [Source:HGNC Symbol;Acc:HGNC:10307]	0.000124595
ENSG00000105701	FKBP8	FKBP prolyl isomerase 8 [Source:HGNC Symbol;Acc:HGNC:3724]	0.000125079
ENSG00000168306	ACOX2	acyl-CoA oxidase 2 [Source:HGNC Symbol;Acc:HGNC:120]	0.000127034
ENSG00000181690	PLAG1	PLAG1 zinc finger [Source:HGNC Symbol;Acc:HGNC:9045]	0.000128513
ENSG00000134138	MEIS2	Meis homeobox 2 [Source:HGNC Symbol;Acc:HGNC:7001]	0.000129006
ENSG00000260565	ERVK13-1	endogenous retrovirus group K13 member 1 [Source:HGNC Symbol;Acc:HGNC:27548]	0.000130002
ENSG00000198034	RPS4X	ribosomal protein S4 X-linked [Source:HGNC Symbol;Acc:HGNC:10424]	0.000131498
ENSG00000013288	MAN2B2	mannosidase alpha class 2B member 2 [Source:HGNC Symbol;Acc:HGNC:29623]	0.000132498
ENSG00000174564	IL20RB	interleukin 20 receptor subunit beta [Source:HGNC Symbol;Acc:HGNC:6004]	0.000134526
ENSG00000128482	RNF112	ring finger protein 112 [Source:HGNC Symbol;Acc:HGNC:12968]	0.000135041
ENSG00000116260	QSOX1	quiescin sulfhydryl oxidase 1 [Source:HGNC Symbol;Acc:HGNC:9756]	0.000135558
ENSG00000155792	DEPTOR	DEP domain containing MTOR interacting protein [Source:HGNC Symbol;Acc:HGNC:22953]	0.000136074
ENSG00000091136	LAMB1	laminin subunit beta 1 [Source:HGNC Symbol;Acc:HGNC:6486]	0.000137636
ENSG00000080298	RFX3	regulatory factor X3 [Source:HGNC Symbol;Acc:HGNC:9984]	0.000138162
ENSG00000186399	GOLGA8R	golgin A8 family member R [Source:HGNC Symbol;Acc:HGNC:44407]	0.000139225
ENSG00000165406	MARCHF8	membrane associated ring-CH-type finger 8 [Source:HGNC Symbol;Acc:HGNC:23356]	0.000142451
ENSG00000139899	CBLN3	cerebellin 3 precursor [Source:HGNC Symbol;Acc:HGNC:20146]	0.000142991
ENSG00000123700	KCNJ2	potassium inwardly rectifying channel subfamily J member 2 [Source:HGNC Symbol;Acc:HGNC:6263]	0.000144611
ENSG00000233967	NA	novel transcript	0.000146236
ENSG00000006756	ARSD	arylsulfatase D [Source:HGNC Symbol;Acc:HGNC:717]	0.000146779
ENSG00000246430	LINC00968	long intergenic non-protein coding RNA 968 [Source:HGNC Symbol;Acc:HGNC:48727]	0.000147323
ENSG00000142534	RPS11	ribosomal protein S11 [Source:HGNC Symbol;Acc:HGNC:10384]	0.000147868
ENSG00000081189	MEF2C	myocyte enhancer factor 2C [Source:HGNC Symbol;Acc:HGNC:6996]	0.000152348
ENSG00000142676	RPL11	ribosomal protein L11 [Source:HGNC Symbol;Acc:HGNC:10301]	0.000152917
ENSG00000099875	MKNK2	MAPK interacting serine/threonine kinase 2 [Source:HGNC Symbol;Acc:HGNC:7111]	0.000154058
ENSG00000113296	THBS4	thrombospondin 4 [Source:HGNC Symbol;Acc:HGNC:11788]	0.000154629
ENSG00000156113	KCNMA1	potassium calcium-activated channel subfamily M alpha 1 [Source:HGNC Symbol;Acc:HGNC:6284]	0.000156337
ENSG00000174444	RPL4	ribosomal protein L4 [Source:HGNC Symbol;Acc:HGNC:10353]	0.00015691
ENSG00000141699	RETREG3	reticulophagy regulator family member 3 [Source:HGNC Symbol;Acc:HGNC:27258]	0.000157482
ENSG00000246273	SBF2-AS1	SBF2 antisense RNA 1 [Source:HGNC Symbol;Acc:HGNC:27438]	0.000158056
ENSG00000280128	NA	TEC	0.000159203
ENSG00000130313	PGLS	6-phosphogluconolactonase [Source:HGNC Symbol;Acc:HGNC:8903]	0.000162086
ENSG00000142173	COL6A2	collagen type VI alpha 2 chain [Source:HGNC Symbol;Acc:HGNC:2212]	0.000162663
ENSG00000083444	PLOD1	procollagen-lysine,2-oxoglutarate 5-dioxygenase 1 [Source:HGNC Symbol;Acc:HGNC:9081]	0.000163241
ENSG00000177830	CHID1	chitinase domain containing 1 [Source:HGNC Symbol;Acc:HGNC:28474]	0.000163819
ENSG00000162804	SNED1	sushi, nidogen and EGF like domains 1 [Source:HGNC Symbol;Acc:HGNC:24696]	0.000164398
ENSG00000144713	RPL32	ribosomal protein L32 [Source:HGNC Symbol;Acc:HGNC:10336]	0.000165564
ENSG00000164099	PRSS12	serine protease 12 [Source:HGNC Symbol;Acc:HGNC:9477]	0.000166734
ENSG00000172890	NADSYN1	NAD synthetase 1 [Source:HGNC Symbol;Acc:HGNC:29832]	0.000167323
ENSG00000151135	TMEM263	transmembrane protein 263 [Source:HGNC Symbol;Acc:HGNC:28281]	0.000167911
ENSG00000135506	OS9	OS9 endoplasmic reticulum lectin [Source:HGNC Symbol;Acc:HGNC:16994]	0.000168501
ENSG00000235703	LINC00894	long intergenic non-protein coding RNA 894 [Source:HGNC Symbol;Acc:HGNC:48579]	0.000169699
ENSG00000170153	RNF150	ring finger protein 150 [Source:HGNC Symbol;Acc:HGNC:23138]	0.000170301
ENSG00000047346	FAM214A	family with sequence similarity 214 member A [Source:HGNC Symbol;Acc:HGNC:25609]	0.000170914
ENSG00000196295	GARS1-DT	GARS1 divergent transcript [Source:HGNC Symbol;Acc:HGNC:48951]	0.000171525
ENSG00000183775	KCTD16	potassium channel tetramerization domain containing 16 [Source:HGNC Symbol;Acc:HGNC:29244]	0.000172751
ENSG00000172270	BSG	basigin (Ok blood group) [Source:HGNC Symbol;Acc:HGNC:1116]	0.000173363
ENSG00000223768	LINC00205	long intergenic non-protein coding RNA 205 [Source:HGNC Symbol;Acc:HGNC:16420]	0.000173975
ENSG00000089289	IGBP1	immunoglobulin binding protein 1 [Source:HGNC Symbol;Acc:HGNC:5461]	0.000174588
ENSG00000142687	KIAA0319L	KIAA0319 like [Source:HGNC Symbol;Acc:HGNC:30071]	0.000175202
ENSG00000143850	PLEKHA6	pleckstrin homology domain containing A6 [Source:HGNC Symbol;Acc:HGNC:17053]	0.000178272
ENSG00000281000	SNORD3D	small nucleolar RNA, C/D box 3D [Source:HGNC Symbol;Acc:HGNC:33192]	0.000178888
ENSG00000123096	SSPN	sarcospan [Source:HGNC Symbol;Acc:HGNC:11322]	0.000180753
ENSG00000278771	RN7SL3	RNA component of signal recognition particle 7SL3 [Source:HGNC Symbol;Acc:HGNC:23135]	0.000181379
ENSG00000100288	CHKB	choline kinase beta [Source:HGNC Symbol;Acc:HGNC:1938]	0.000182005
ENSG00000049323	LTBP1	latent transforming growth factor beta binding protein 1 [Source:HGNC Symbol;Acc:HGNC:6714]	0.000182634
ENSG00000173575	CHD2	chromodomain helicase DNA binding protein 2 [Source:HGNC Symbol;Acc:HGNC:1917]	0.000183266
ENSG00000259343	TMC3-AS1	TMC3 antisense RNA 1 [Source:HGNC Symbol;Acc:HGNC:51424]	0.000183899
ENSG00000119950	MXI1	MAX interactor 1, dimerization protein [Source:HGNC Symbol;Acc:HGNC:7534]	0.000184532
ENSG00000105373	NOP53	NOP53 ribosome biogenesis factor [Source:HGNC Symbol;Acc:HGNC:4333]	0.000185805
ENSG00000118855	MFSD1	major facilitator superfamily domain containing 1 [Source:HGNC Symbol;Acc:HGNC:25874]	0.000188377
ENSG00000121310	ECHDC2	enoyl-CoA hydratase domain containing 2 [Source:HGNC Symbol;Acc:HGNC:23408]	0.000190317
ENSG00000176046	NUPR1	nuclear protein 1, transcriptional regulator [Source:HGNC Symbol;Acc:HGNC:29990]	0.000190964
ENSG00000197756	RPL37A	ribosomal protein L37a [Source:HGNC Symbol;Acc:HGNC:10348]	0.000191612
ENSG00000106624	AEBP1	AE binding protein 1 [Source:HGNC Symbol;Acc:HGNC:303]	0.000192259
ENSG00000174332	GLIS1	GLIS family zinc finger 1 [Source:HGNC Symbol;Acc:HGNC:29525]	0.000192909
ENSG00000196562	SULF2	sulfatase 2 [Source:HGNC Symbol;Acc:HGNC:20392]	0.000194211
ENSG00000184319	RPL23AP82	ribosomal protein L23a pseudogene 82 [Source:HGNC Symbol;Acc:HGNC:33730]	0.000196182
ENSG00000138380	CARF	calcium responsive transcription factor [Source:HGNC Symbol;Acc:HGNC:14435]	0.000196839
ENSG00000114251	WNT5A	Wnt family member 5A [Source:HGNC Symbol;Acc:HGNC:12784]	0.000197497
ENSG00000271533	NA	novel transcript, sense intronic FTX	0.000199488
ENSG00000180447	GAS1	growth arrest specific 1 [Source:HGNC Symbol;Acc:HGNC:4165]	0.000200154
ENSG00000114735	HEMK1	HemK methyltransferase family member 1 [Source:HGNC Symbol;Acc:HGNC:24923]	0.000201499
ENSG00000183044	ABAT	4-aminobutyrate aminotransferase [Source:HGNC Symbol;Acc:HGNC:23]	0.000202177
ENSG00000204231	RXRB	retinoid X receptor beta [Source:HGNC Symbol;Acc:HGNC:10478]	0.000203547
ENSG00000196569	LAMA2	laminin subunit alpha 2 [Source:HGNC Symbol;Acc:HGNC:6482]	0.000204927
ENSG00000152217	SETBP1	SET binding protein 1 [Source:HGNC Symbol;Acc:HGNC:15573]	0.000205618
ENSG00000071246	VASH1	vasohibin 1 [Source:HGNC Symbol;Acc:HGNC:19964]	0.00020631
ENSG00000103888	CEMIP	cell migration inducing hyaluronidase 1 [Source:HGNC Symbol;Acc:HGNC:29213]	0.000209109
ENSG00000135736	CCDC102A	coiled-coil domain containing 102A [Source:HGNC Symbol;Acc:HGNC:28097]	0.000210519
ENSG00000228526	MIR34AHG	MIR34A host gene [Source:HGNC Symbol;Acc:HGNC:51913]	0.000211229
ENSG00000125691	RPL23	ribosomal protein L23 [Source:HGNC Symbol;Acc:HGNC:10316]	0.000214089
ENSG00000100354	TNRC6B	trinucleotide repeat containing adaptor 6B [Source:HGNC Symbol;Acc:HGNC:29190]	0.00021699
ENSG00000221978	CCNL2	cyclin L2 [Source:HGNC Symbol;Acc:HGNC:20570]	0.000218453
ENSG00000176971	FIBIN	fin bud initiation factor homolog [Source:HGNC Symbol;Acc:HGNC:33747]	0.000219928
ENSG00000198728	LDB1	LIM domain binding 1 [Source:HGNC Symbol;Acc:HGNC:6532]	0.000221409
ENSG00000132793	LPIN3	lipin 3 [Source:HGNC Symbol;Acc:HGNC:14451]	0.000222148
ENSG00000181513	ACBD4	acyl-CoA binding domain containing 4 [Source:HGNC Symbol;Acc:HGNC:23337]	0.000223632
ENSG00000186591	UBE2H	ubiquitin conjugating enzyme E2 H [Source:HGNC Symbol;Acc:HGNC:12484]	0.000224379
ENSG00000120875	DUSP4	dual specificity phosphatase 4 [Source:HGNC Symbol;Acc:HGNC:3070]	0.000226621
ENSG00000099326	MZF1	myeloid zinc finger 1 [Source:HGNC Symbol;Acc:HGNC:13108]	0.000228119
ENSG00000123636	BAZ2B	bromodomain adjacent to zinc finger domain 2B [Source:HGNC Symbol;Acc:HGNC:963]	0.000234167
ENSG00000058453	CROCC	ciliary rootlet coiled-coil, rootletin [Source:HGNC Symbol;Acc:HGNC:21299]	0.000236461
ENSG00000186635	ARAP1	ArfGAP with RhoGAP domain, ankyrin repeat and PH domain 1 [Source:HGNC Symbol;Acc:HGNC:16925]	0.000237237
ENSG00000206538	VGLL3	vestigial like family member 3 [Source:HGNC Symbol;Acc:HGNC:24327]	0.000238794
ENSG00000175309	PHYKPL	5-phosphohydroxy-L-lysine phospho-lyase [Source:HGNC Symbol;Acc:HGNC:28249]	0.000241916
ENSG00000170889	RPS9	ribosomal protein S9 [Source:HGNC Symbol;Acc:HGNC:10442]	0.000242699
ENSG00000002586	CD99	CD99 molecule (Xg blood group) [Source:HGNC Symbol;Acc:HGNC:7082]	0.000243484
ENSG00000184371	CSF1	colony stimulating factor 1 [Source:HGNC Symbol;Acc:HGNC:2432]	0.000245848
ENSG00000249859	PVT1	Pvt1 oncogene [Source:HGNC Symbol;Acc:HGNC:9709]	0.000249019
ENSG00000156535	CD109	CD109 molecule [Source:HGNC Symbol;Acc:HGNC:21685]	0.000251408
ENSG00000153291	SLC25A27	solute carrier family 25 member 27 [Source:HGNC Symbol;Acc:HGNC:21065]	0.000254661
ENSG00000127540	UQCR11	ubiquinol-cytochrome c reductase, complex III subunit XI [Source:HGNC Symbol;Acc:HGNC:30862]	0.000255478
ENSG00000156587	UBE2L6	ubiquitin conjugating enzyme E2 L6 [Source:HGNC Symbol;Acc:HGNC:12490]	0.000257112
ENSG00000130724	CHMP2A	charged multivesicular body protein 2A [Source:HGNC Symbol;Acc:HGNC:30216]	0.000257939
ENSG00000108821	COL1A1	collagen type I alpha 1 chain [Source:HGNC Symbol;Acc:HGNC:2197]	0.000259609
ENSG00000050165	DKK3	dickkopf WNT signaling pathway inhibitor 3 [Source:HGNC Symbol;Acc:HGNC:2893]	0.000266511
ENSG00000122870	BICC1	BicC family RNA binding protein 1 [Source:HGNC Symbol;Acc:HGNC:19351]	0.000268257
ENSG00000107731	UNC5B	unc-5 netrin receptor B [Source:HGNC Symbol;Acc:HGNC:12568]	0.000269131
ENSG00000185896	LAMP1	lysosomal associated membrane protein 1 [Source:HGNC Symbol;Acc:HGNC:6499]	0.000270004
ENSG00000136156	ITM2B	integral membrane protein 2B [Source:HGNC Symbol;Acc:HGNC:6174]	0.000270878
ENSG00000124813	RUNX2	RUNX family transcription factor 2 [Source:HGNC Symbol;Acc:HGNC:10472]	0.000274397
ENSG00000204054	LINC00963	long intergenic non-protein coding RNA 963 [Source:HGNC Symbol;Acc:HGNC:48716]	0.000275281
ENSG00000167733	HSD11B1L	hydroxysteroid 11-beta dehydrogenase 1 like [Source:HGNC Symbol;Acc:HGNC:30419]	0.000276165
ENSG00000233927	RPS28	ribosomal protein S28 [Source:HGNC Symbol;Acc:HGNC:10418]	0.000277052
ENSG00000163697	APBB2	amyloid beta precursor protein binding family B member 2 [Source:HGNC Symbol;Acc:HGNC:582]	0.000278844
ENSG00000131067	GGT7	gamma-glutamyltransferase 7 [Source:HGNC Symbol;Acc:HGNC:4259]	0.000281549
ENSG00000105429	MEGF8	multiple EGF like domains 8 [Source:HGNC Symbol;Acc:HGNC:3233]	0.000283357
ENSG00000069702	TGFBR3	transforming growth factor beta receptor 3 [Source:HGNC Symbol;Acc:HGNC:11774]	0.000284267
ENSG00000116016	EPAS1	endothelial PAS domain protein 1 [Source:HGNC Symbol;Acc:HGNC:3374]	0.000285177
ENSG00000225138	SLC9A3-AS1	SLC9A3 antisense RNA 1 [Source:HGNC Symbol;Acc:HGNC:40550]	0.000286086
ENSG00000204946	ZNF783	zinc finger family member 783 [Source:HGNC Symbol;Acc:HGNC:27222]	0.000286995
ENSG00000133639	BTG1	BTG anti-proliferation factor 1 [Source:HGNC Symbol;Acc:HGNC:1130]	0.000288827
ENSG00000109475	RPL34	ribosomal protein L34 [Source:HGNC Symbol;Acc:HGNC:10340]	0.000289747
ENSG00000111961	SASH1	SAM and SH3 domain containing 1 [Source:HGNC Symbol;Acc:HGNC:19182]	0.000292518
ENSG00000198753	PLXNB3	plexin B3 [Source:HGNC Symbol;Acc:HGNC:9105]	0.000295344
ENSG00000244038	DDOST	dolichyl-diphosphooligosaccharide--protein glycosyltransferase non-catalytic subunit [Source:HGNC Symbol;Acc:HGNC:2728]	0.000296287
ENSG00000095397	WHRN	whirlin [Source:HGNC Symbol;Acc:HGNC:16361]	0.000297235
ENSG00000114626	ABTB1	ankyrin repeat and BTB domain containing 1 [Source:HGNC Symbol;Acc:HGNC:18275]	0.000298181
ENSG00000172216	CEBPB	CCAAT enhancer binding protein beta [Source:HGNC Symbol;Acc:HGNC:1834]	0.000299127
ENSG00000171503	ETFDH	electron transfer flavoprotein dehydrogenase [Source:HGNC Symbol;Acc:HGNC:3483]	0.000300083
ENSG00000054148	PHPT1	phosphohistidine phosphatase 1 [Source:HGNC Symbol;Acc:HGNC:30033]	0.000304899
ENSG00000115504	EHBP1	EH domain binding protein 1 [Source:HGNC Symbol;Acc:HGNC:29144]	0.00030587
ENSG00000166974	MAPRE2	microtubule associated protein RP/EB family member 2 [Source:HGNC Symbol;Acc:HGNC:6891]	0.000308787
ENSG00000173559	NABP1	nucleic acid binding protein 1 [Source:HGNC Symbol;Acc:HGNC:26232]	0.000309769
ENSG00000110318	CEP126	centrosomal protein 126 [Source:HGNC Symbol;Acc:HGNC:29264]	0.000313754
ENSG00000143341	HMCN1	hemicentin 1 [Source:HGNC Symbol;Acc:HGNC:19194]	0.000314757
ENSG00000213614	HEXA	hexosaminidase subunit alpha [Source:HGNC Symbol;Acc:HGNC:4878]	0.000315761
ENSG00000067066	SP100	SP100 nuclear antigen [Source:HGNC Symbol;Acc:HGNC:11206]	0.00031677
ENSG00000257524	NA	novel protein	0.000318789
ENSG00000221955	SLC12A8	solute carrier family 12 member 8 [Source:HGNC Symbol;Acc:HGNC:15595]	0.000321841
ENSG00000116991	SIPA1L2	signal induced proliferation associated 1 like 2 [Source:HGNC Symbol;Acc:HGNC:23800]	0.00032286
ENSG00000164040	PGRMC2	progesterone receptor membrane component 2 [Source:HGNC Symbol;Acc:HGNC:16089]	0.000323878
ENSG00000215769	ARHGAP27P1-BPTFP1-KPNA2P3	ARHGAP27P1-BPTFP1-KPNA2P3 readthrough, transcribed pseudogene [Source:HGNC Symbol;Acc:HGNC:52873]	0.000324898
ENSG00000168000	BSCL2	BSCL2 lipid droplet biogenesis associated, seipin [Source:HGNC Symbol;Acc:HGNC:15832]	0.000325918
ENSG00000102316	MAGED2	MAGE family member D2 [Source:HGNC Symbol;Acc:HGNC:16353]	0.000327967
ENSG00000126775	ATG14	autophagy related 14 [Source:HGNC Symbol;Acc:HGNC:19962]	0.000331072
ENSG00000104047	DTWD1	DTW domain containing 1 [Source:HGNC Symbol;Acc:HGNC:30926]	0.000333142
ENSG00000099957	P2RX6	purinergic receptor P2X 6 [Source:HGNC Symbol;Acc:HGNC:8538]	0.000335213
ENSG00000188158	NHS	NHS actin remodeling regulator [Source:HGNC Symbol;Acc:HGNC:7820]	0.000338316
ENSG00000081377	CDC14B	cell division cycle 14B [Source:HGNC Symbol;Acc:HGNC:1719]	0.00033935
ENSG00000204941	PSG5	pregnancy specific beta-1-glycoprotein 5 [Source:HGNC Symbol;Acc:HGNC:9522]	0.000340388
ENSG00000213918	DNASE1	deoxyribonuclease 1 [Source:HGNC Symbol;Acc:HGNC:2956]	0.000345653
ENSG00000115464	USP34	ubiquitin specific peptidase 34 [Source:HGNC Symbol;Acc:HGNC:20066]	0.000346711
ENSG00000141574	SECTM1	secreted and transmembrane 1 [Source:HGNC Symbol;Acc:HGNC:10707]	0.000347768
ENSG00000092096	SLC22A17	solute carrier family 22 member 17 [Source:HGNC Symbol;Acc:HGNC:23095]	0.000350958
ENSG00000112655	PTK7	protein tyrosine kinase 7 (inactive) [Source:HGNC Symbol;Acc:HGNC:9618]	0.000353097
ENSG00000118495	PLAGL1	PLAG1 like zinc finger 1 [Source:HGNC Symbol;Acc:HGNC:9046]	0.000354168
ENSG00000163565	IFI16	interferon gamma inducible protein 16 [Source:HGNC Symbol;Acc:HGNC:5395]	0.000357385
ENSG00000197182	MIRLET7BHG	MIRLET7B host gene [Source:HGNC Symbol;Acc:HGNC:37189]	0.000360623
ENSG00000148082	SHC3	SHC adaptor protein 3 [Source:HGNC Symbol;Acc:HGNC:18181]	0.000363865
ENSG00000263934	SNORD3A	small nucleolar RNA, C/D box 3A [Source:HGNC Symbol;Acc:HGNC:33189]	0.000368231
ENSG00000073792	IGF2BP2	insulin like growth factor 2 mRNA binding protein 2 [Source:HGNC Symbol;Acc:HGNC:28867]	0.00037042
ENSG00000179954	SSC5D	scavenger receptor cysteine rich family member with 5 domains [Source:HGNC Symbol;Acc:HGNC:26641]	0.000372613
ENSG00000105856	HBP1	HMG-box transcription factor 1 [Source:HGNC Symbol;Acc:HGNC:23200]	0.00037371
ENSG00000122507	BBS9	Bardet-Biedl syndrome 9 [Source:HGNC Symbol;Acc:HGNC:30000]	0.000374816
ENSG00000124006	OBSL1	obscurin like cytoskeletal adaptor 1 [Source:HGNC Symbol;Acc:HGNC:29092]	0.000375921
ENSG00000204580	DDR1	discoidin domain receptor tyrosine kinase 1 [Source:HGNC Symbol;Acc:HGNC:2730]	0.000377027
ENSG00000174938	SEZ6L2	seizure related 6 homolog like 2 [Source:HGNC Symbol;Acc:HGNC:30844]	0.000380373
ENSG00000124614	RPS10	ribosomal protein S10 [Source:HGNC Symbol;Acc:HGNC:10383]	0.000381499
ENSG00000163703	CRELD1	cysteine rich with EGF like domains 1 [Source:HGNC Symbol;Acc:HGNC:14630]	0.000382631
ENSG00000177000	MTHFR	methylenetetrahydrofolate reductase [Source:HGNC Symbol;Acc:HGNC:7436]	0.000383765
ENSG00000141258	SGSM2	small G protein signaling modulator 2 [Source:HGNC Symbol;Acc:HGNC:29026]	0.000388315
ENSG00000100938	GMPR2	guanosine monophosphate reductase 2 [Source:HGNC Symbol;Acc:HGNC:4377]	0.000389458
ENSG00000143507	DUSP10	dual specificity phosphatase 10 [Source:HGNC Symbol;Acc:HGNC:3065]	0.000391748
ENSG00000136048	DRAM1	DNA damage regulated autophagy modulator 1 [Source:HGNC Symbol;Acc:HGNC:25645]	0.000394046
ENSG00000149131	SERPING1	serpin family G member 1 [Source:HGNC Symbol;Acc:HGNC:1228]	0.000396353
ENSG00000166340	TPP1	tripeptidyl peptidase 1 [Source:HGNC Symbol;Acc:HGNC:2073]	0.000397509
ENSG00000102804	TSC22D1	TSC22 domain family member 1 [Source:HGNC Symbol;Acc:HGNC:16826]	0.000398665
ENSG00000280441	NA	novel transcript	0.000403305
ENSG00000164877	MICALL2	MICAL like 2 [Source:HGNC Symbol;Acc:HGNC:29672]	0.000406878
ENSG00000150593	PDCD4	programmed cell death 4 [Source:HGNC Symbol;Acc:HGNC:8763]	0.000409269
ENSG00000149557	FEZ1	fasciculation and elongation protein zeta 1 [Source:HGNC Symbol;Acc:HGNC:3659]	0.000411673
ENSG00000197530	MIB2	MIB E3 ubiquitin protein ligase 2 [Source:HGNC Symbol;Acc:HGNC:30577]	0.000412876
ENSG00000244242	IFITM10	interferon induced transmembrane protein 10 [Source:HGNC Symbol;Acc:HGNC:40022]	0.000414078
ENSG00000070214	SLC44A1	solute carrier family 44 member 1 [Source:HGNC Symbol;Acc:HGNC:18798]	0.00041529
ENSG00000118181	RPS25	ribosomal protein S25 [Source:HGNC Symbol;Acc:HGNC:10413]	0.000418952
ENSG00000137642	SORL1	sortilin related receptor 1 [Source:HGNC Symbol;Acc:HGNC:11185]	0.000421392
ENSG00000130304	SLC27A1	solute carrier family 27 member 1 [Source:HGNC Symbol;Acc:HGNC:10995]	0.000423841
ENSG00000179832	MROH1	maestro heat like repeat family member 1 [Source:HGNC Symbol;Acc:HGNC:26958]	0.000426304
ENSG00000232653	GOLGA8N	golgin A8 family member N [Source:HGNC Symbol;Acc:HGNC:44405]	0.000428777
ENSG00000173821	RNF213	ring finger protein 213 [Source:HGNC Symbol;Acc:HGNC:14539]	0.000430033
ENSG00000281649	EBLN3P	endogenous Bornavirus like nucleoprotein 3, pseudogene [Source:HGNC Symbol;Acc:HGNC:50682]	0.000432549
ENSG00000052126	PLEKHA5	pleckstrin homology domain containing A5 [Source:HGNC Symbol;Acc:HGNC:30036]	0.000437592
ENSG00000182220	ATP6AP2	ATPase H+ transporting accessory protein 2 [Source:HGNC Symbol;Acc:HGNC:18305]	0.000438856
ENSG00000145526	CDH18	cadherin 18 [Source:HGNC Symbol;Acc:HGNC:1757]	0.000440121
ENSG00000168899	VAMP5	vesicle associated membrane protein 5 [Source:HGNC Symbol;Acc:HGNC:12646]	0.000442659
ENSG00000196950	SLC39A10	solute carrier family 39 member 10 [Source:HGNC Symbol;Acc:HGNC:20861]	0.000443935
ENSG00000088280	ASAP3	ArfGAP with SH3 domain, ankyrin repeat and PH domain 3 [Source:HGNC Symbol;Acc:HGNC:14987]	0.000445213
ENSG00000006282	SPATA20	spermatogenesis associated 20 [Source:HGNC Symbol;Acc:HGNC:26125]	0.000446491
ENSG00000145687	SSBP2	single stranded DNA binding protein 2 [Source:HGNC Symbol;Acc:HGNC:15831]	0.000449044
ENSG00000204681	GABBR1	gamma-aminobutyric acid type B receptor subunit 1 [Source:HGNC Symbol;Acc:HGNC:4070]	0.000451604
ENSG00000068724	TTC7A	tetratricopeptide repeat domain 7A [Source:HGNC Symbol;Acc:HGNC:19750]	0.000456826
ENSG00000109625	CPZ	carboxypeptidase Z [Source:HGNC Symbol;Acc:HGNC:2333]	0.000459461
ENSG00000197728	RPS26	ribosomal protein S26 [Source:HGNC Symbol;Acc:HGNC:10414]	0.000463427
ENSG00000256664	NA	ribosomal L24 domain containing 1 (RSL24D1) pseudogene	0.000467408
ENSG00000108406	DHX40	DEAH-box helicase 40 [Source:HGNC Symbol;Acc:HGNC:18018]	0.000471412
ENSG00000126790	L3HYPDH	trans-L-3-hydroxyproline dehydratase [Source:HGNC Symbol;Acc:HGNC:20488]	0.000474089
ENSG00000165115	KIF27	kinesin family member 27 [Source:HGNC Symbol;Acc:HGNC:18632]	0.000475427
ENSG00000100321	SYNGR1	synaptogyrin 1 [Source:HGNC Symbol;Acc:HGNC:11498]	0.000483481
ENSG00000277152	NA	novel transcript	0.000488904
ENSG00000128710	HOXD10	homeobox D10 [Source:HGNC Symbol;Acc:HGNC:5133]	0.00049027
ENSG00000149577	SIDT2	SID1 transmembrane family member 2 [Source:HGNC Symbol;Acc:HGNC:24272]	0.00049164
ENSG00000267002	NA	novel transcript	0.000493013
ENSG00000173898	SPTBN2	spectrin beta, non-erythrocytic 2 [Source:HGNC Symbol;Acc:HGNC:11276]	0.00049576
ENSG00000166473	PKD1L2	polycystin 1 like 2 (gene/pseudogene) [Source:HGNC Symbol;Acc:HGNC:21715]	0.000505391
ENSG00000181396	OGFOD3	2-oxoglutarate and iron dependent oxygenase domain containing 3 [Source:HGNC Symbol;Acc:HGNC:26174]	0.000510907
ENSG00000149257	SERPINH1	serpin family H member 1 [Source:HGNC Symbol;Acc:HGNC:1546]	0.000512288
ENSG00000068885	IFT80	intraflagellar transport 80 [Source:HGNC Symbol;Acc:HGNC:29262]	0.00051367
ENSG00000261934	PCDHGA9	protocadherin gamma subfamily A, 9 [Source:HGNC Symbol;Acc:HGNC:8707]	0.000517843
ENSG00000233695	GAS6-AS1	GAS6 antisense RNA 1 [Source:HGNC Symbol;Acc:HGNC:39826]	0.000519237
ENSG00000171105	INSR	insulin receptor [Source:HGNC Symbol;Acc:HGNC:6091]	0.000520641
ENSG00000169100	SLC25A6	solute carrier family 25 member 6 [Source:HGNC Symbol;Acc:HGNC:10992]	0.000522047
ENSG00000115183	TANC1	tetratricopeptide repeat, ankyrin repeat and coiled-coil containing 1 [Source:HGNC Symbol;Acc:HGNC:29364]	0.000526291
ENSG00000169660	HEXD	hexosaminidase D [Source:HGNC Symbol;Acc:HGNC:26307]	0.000527714
ENSG00000181458	TMEM45A	transmembrane protein 45A [Source:HGNC Symbol;Acc:HGNC:25480]	0.000530567
ENSG00000114779	ABHD14B	abhydrolase domain containing 14B [Source:HGNC Symbol;Acc:HGNC:28235]	0.000536341
ENSG00000185551	NR2F2	nuclear receptor subfamily 2 group F member 2 [Source:HGNC Symbol;Acc:HGNC:7976]	0.00053926
ENSG00000136044	APPL2	adaptor protein, phosphotyrosine interacting with PH domain and leucine zipper 2 [Source:HGNC Symbol;Acc:HGNC:18242]	0.000540718
ENSG00000161970	RPL26	ribosomal protein L26 [Source:HGNC Symbol;Acc:HGNC:10327]	0.000548054
ENSG00000253159	PCDHGA12	protocadherin gamma subfamily A, 12 [Source:HGNC Symbol;Acc:HGNC:8699]	0.000549525
ENSG00000115107	STEAP3	STEAP3 metalloreductase [Source:HGNC Symbol;Acc:HGNC:24592]	0.000550997
ENSG00000138002	IFT172	intraflagellar transport 172 [Source:HGNC Symbol;Acc:HGNC:30391]	0.000552471
ENSG00000126001	CEP250	centrosomal protein 250 [Source:HGNC Symbol;Acc:HGNC:1859]	0.000553952
ENSG00000172986	GXYLT2	glucoside xylosyltransferase 2 [Source:HGNC Symbol;Acc:HGNC:33383]	0.000555445
ENSG00000236552	RPL13AP5	ribosomal protein L13a pseudogene 5 [Source:HGNC Symbol;Acc:HGNC:23736]	0.000565954
ENSG00000200795	RNU4-1	RNA, U4 small nuclear 1 [Source:HGNC Symbol;Acc:HGNC:10192]	0.000570543
ENSG00000018408	WWTR1	WW domain containing transcription regulator 1 [Source:HGNC Symbol;Acc:HGNC:24042]	0.000581425
ENSG00000135365	PHF21A	PHD finger protein 21A [Source:HGNC Symbol;Acc:HGNC:24156]	0.00058298
ENSG00000070087	PFN2	profilin 2 [Source:HGNC Symbol;Acc:HGNC:8882]	0.000590746
ENSG00000075826	SEC31B	SEC31 homolog B, COPII coat complex component [Source:HGNC Symbol;Acc:HGNC:23197]	0.000593849
ENSG00000177409	SAMD9L	sterile alpha motif domain containing 9 like [Source:HGNC Symbol;Acc:HGNC:1349]	0.00059541
ENSG00000033867	SLC4A7	solute carrier family 4 member 7 [Source:HGNC Symbol;Acc:HGNC:11033]	0.000596975
ENSG00000170275	CRTAP	cartilage associated protein [Source:HGNC Symbol;Acc:HGNC:2379]	0.000600109
ENSG00000228451	SDAD1P1	SDA1 domain containing 1 pseudogene 1 [Source:HGNC Symbol;Acc:HGNC:31403]	0.000601679
ENSG00000178662	CSRNP3	cysteine and serine rich nuclear protein 3 [Source:HGNC Symbol;Acc:HGNC:30729]	0.000607985
ENSG00000133059	DSTYK	dual serine/threonine and tyrosine protein kinase [Source:HGNC Symbol;Acc:HGNC:29043]	0.000609562
ENSG00000064601	CTSA	cathepsin A [Source:HGNC Symbol;Acc:HGNC:9251]	0.000612715
ENSG00000148700	ADD3	adducin 3 [Source:HGNC Symbol;Acc:HGNC:245]	0.000615878
ENSG00000154122	ANKH	ANKH inorganic pyrophosphate transport regulator [Source:HGNC Symbol;Acc:HGNC:15492]	0.000617464
ENSG00000115556	PLCD4	phospholipase C delta 4 [Source:HGNC Symbol;Acc:HGNC:9062]	0.000619056
ENSG00000107281	NPDC1	neural proliferation, differentiation and control 1 [Source:HGNC Symbol;Acc:HGNC:7899]	0.000623897
ENSG00000166793	YPEL4	yippee like 4 [Source:HGNC Symbol;Acc:HGNC:18328]	0.000633653
ENSG00000173193	PARP14	poly(ADP-ribose) polymerase family member 14 [Source:HGNC Symbol;Acc:HGNC:29232]	0.000636912
ENSG00000140396	NCOA2	nuclear receptor coactivator 2 [Source:HGNC Symbol;Acc:HGNC:7669]	0.000638541
ENSG00000157404	KIT	KIT proto-oncogene, receptor tyrosine kinase [Source:HGNC Symbol;Acc:HGNC:6342]	0.000641807
ENSG00000016391	CHDH	choline dehydrogenase [Source:HGNC Symbol;Acc:HGNC:24288]	0.000645077
ENSG00000104823	ECH1	enoyl-CoA hydratase 1 [Source:HGNC Symbol;Acc:HGNC:3149]	0.000646716
ENSG00000164932	CTHRC1	collagen triple helix repeat containing 1 [Source:HGNC Symbol;Acc:HGNC:18831]	0.00065333
ENSG00000060642	PIGV	phosphatidylinositol glycan anchor biosynthesis class V [Source:HGNC Symbol;Acc:HGNC:26031]	0.000659967
ENSG00000154262	ABCA6	ATP binding cassette subfamily A member 6 [Source:HGNC Symbol;Acc:HGNC:36]	0.00066164
ENSG00000215039	CD27-AS1	CD27 antisense RNA 1 [Source:HGNC Symbol;Acc:HGNC:43896]	0.000663313
ENSG00000247809	NR2F2-AS1	NR2F2 antisense RNA 1 [Source:HGNC Symbol;Acc:HGNC:44222]	0.00066499
ENSG00000175662	TOM1L2	target of myb1 like 2 membrane trafficking protein [Source:HGNC Symbol;Acc:HGNC:11984]	0.000668351
ENSG00000026297	RNASET2	ribonuclease T2 [Source:HGNC Symbol;Acc:HGNC:21686]	0.000670032
ENSG00000013523	ANGEL1	angel homolog 1 [Source:HGNC Symbol;Acc:HGNC:19961]	0.000675075
ENSG00000148303	RPL7A	ribosomal protein L7a [Source:HGNC Symbol;Acc:HGNC:10364]	0.000681858
ENSG00000010404	IDS	iduronate 2-sulfatase [Source:HGNC Symbol;Acc:HGNC:5389]	0.000683563
ENSG00000173068	BNC2	basonuclin 2 [Source:HGNC Symbol;Acc:HGNC:30988]	0.000685268
ENSG00000075223	SEMA3C	semaphorin 3C [Source:HGNC Symbol;Acc:HGNC:10725]	0.000686985
ENSG00000170004	CHD3	chromodomain helicase DNA binding protein 3 [Source:HGNC Symbol;Acc:HGNC:1918]	0.000690434
ENSG00000164663	USP49	ubiquitin specific peptidase 49 [Source:HGNC Symbol;Acc:HGNC:20078]	0.000692161
ENSG00000100739	BDKRB1	bradykinin receptor B1 [Source:HGNC Symbol;Acc:HGNC:1029]	0.000693891
ENSG00000130517	PGPEP1	pyroglutamyl-peptidase I [Source:HGNC Symbol;Acc:HGNC:13568]	0.000699095
ENSG00000134759	ELP2	elongator acetyltransferase complex subunit 2 [Source:HGNC Symbol;Acc:HGNC:18248]	0.000702572
ENSG00000170421	KRT8	keratin 8 [Source:HGNC Symbol;Acc:HGNC:6446]	0.00070782
ENSG00000049130	KITLG	KIT ligand [Source:HGNC Symbol;Acc:HGNC:6343]	0.000709587
ENSG00000084636	COL16A1	collagen type XVI alpha 1 chain [Source:HGNC Symbol;Acc:HGNC:2193]	0.000713126
ENSG00000099290	WASHC2A	WASH complex subunit 2A [Source:HGNC Symbol;Acc:HGNC:23416]	0.000714905
ENSG00000169992	NLGN2	neuroligin 2 [Source:HGNC Symbol;Acc:HGNC:14290]	0.000716686
ENSG00000133216	EPHB2	EPH receptor B2 [Source:HGNC Symbol;Acc:HGNC:3393]	0.000718465
ENSG00000162244	RPL29	ribosomal protein L29 [Source:HGNC Symbol;Acc:HGNC:10331]	0.000723851
ENSG00000050405	LIMA1	LIM domain and actin binding 1 [Source:HGNC Symbol;Acc:HGNC:24636]	0.000731107
ENSG00000168159	RNF187	ring finger protein 187 [Source:HGNC Symbol;Acc:HGNC:27146]	0.000732926
ENSG00000176444	CLK2	CDC like kinase 2 [Source:HGNC Symbol;Acc:HGNC:2069]	0.00073475
ENSG00000077157	PPP1R12B	protein phosphatase 1 regulatory subunit 12B [Source:HGNC Symbol;Acc:HGNC:7619]	0.000743888
ENSG00000128652	HOXD3	homeobox D3 [Source:HGNC Symbol;Acc:HGNC:5137]	0.000745717
ENSG00000130635	COL5A1	collagen type V alpha 1 chain [Source:HGNC Symbol;Acc:HGNC:2209]	0.000756838
ENSG00000135924	DNAJB2	DnaJ heat shock protein family (Hsp40) member B2 [Source:HGNC Symbol;Acc:HGNC:5228]	0.000760571
ENSG00000204611	ZNF616	zinc finger protein 616 [Source:HGNC Symbol;Acc:HGNC:28062]	0.000762438
ENSG00000143669	LYST	lysosomal trafficking regulator [Source:HGNC Symbol;Acc:HGNC:1968]	0.000764317
ENSG00000128923	MINDY2	MINDY lysine 48 deubiquitinase 2 [Source:HGNC Symbol;Acc:HGNC:26954]	0.00077188
ENSG00000235770	LINC00607	long intergenic non-protein coding RNA 607 [Source:HGNC Symbol;Acc:HGNC:43944]	0.000773775
ENSG00000110013	SIAE	sialic acid acetylesterase [Source:HGNC Symbol;Acc:HGNC:18187]	0.000777562
ENSG00000143847	PPFIA4	PTPRF interacting protein alpha 4 [Source:HGNC Symbol;Acc:HGNC:9248]	0.000779454
ENSG00000244306	DUXAP10	double homeobox A pseudogene 10 [Source:NCBI gene (formerly Entrezgene);Acc:503639]	0.000785142
ENSG00000151914	DST	dystonin [Source:HGNC Symbol;Acc:HGNC:1090]	0.000790851
ENSG00000288656	NA	novel protein	0.000794661
ENSG00000180902	D2HGDH	D-2-hydroxyglutarate dehydrogenase [Source:HGNC Symbol;Acc:HGNC:28358]	0.000796572
ENSG00000105974	CAV1	caveolin 1 [Source:HGNC Symbol;Acc:HGNC:1527]	0.000798488
ENSG00000135677	GNS	glucosamine (N-acetyl)-6-sulfatase [Source:HGNC Symbol;Acc:HGNC:4422]	0.000800406
ENSG00000196951	SCOC-AS1	SCOC antisense RNA 1 [Source:HGNC Symbol;Acc:HGNC:50601]	0.000806187
ENSG00000184867	ARMCX2	armadillo repeat containing X-linked 2 [Source:HGNC Symbol;Acc:HGNC:16869]	0.000813936
ENSG00000185189	NRBP2	nuclear receptor binding protein 2 [Source:HGNC Symbol;Acc:HGNC:19339]	0.000815878
ENSG00000010322	NISCH	nischarin [Source:HGNC Symbol;Acc:HGNC:18006]	0.000817827
ENSG00000165655	ZNF503	zinc finger protein 503 [Source:HGNC Symbol;Acc:HGNC:23589]	0.000819775
ENSG00000183098	GPC6	glypican 6 [Source:HGNC Symbol;Acc:HGNC:4454]	0.000827595
ENSG00000137802	MAPKBP1	mitogen-activated protein kinase binding protein 1 [Source:HGNC Symbol;Acc:HGNC:29536]	0.000831516
ENSG00000188549	CCDC9B	coiled-coil domain containing 9B [Source:HGNC Symbol;Acc:HGNC:33488]	0.000837414
ENSG00000006042	TMEM98	transmembrane protein 98 [Source:HGNC Symbol;Acc:HGNC:24529]	0.000839384
ENSG00000088970	KIZ	kizuna centrosomal protein [Source:HGNC Symbol;Acc:HGNC:15865]	0.000841362
ENSG00000167526	RPL13	ribosomal protein L13 [Source:HGNC Symbol;Acc:HGNC:10303]	0.000857298
ENSG00000283041	NA	eukaryotic translation elongation factor 1 gamma (	0.000859299
ENSG00000127220	ABHD8	abhydrolase domain containing 8 [Source:HGNC Symbol;Acc:HGNC:23759]	0.000861301
ENSG00000063438	AHRR	aryl-hydrocarbon receptor repressor [Source:HGNC Symbol;Acc:HGNC:346]	0.000863308
ENSG00000221852	KRTAP1-5	keratin associated protein 1-5 [Source:HGNC Symbol;Acc:HGNC:16777]	0.000865317
ENSG00000130518	IQCN	IQ motif containing N [Source:HGNC Symbol;Acc:HGNC:29350]	0.00086733
ENSG00000187608	ISG15	ISG15 ubiquitin like modifier [Source:HGNC Symbol;Acc:HGNC:4053]	0.00086936
ENSG00000172819	RARG	retinoic acid receptor gamma [Source:HGNC Symbol;Acc:HGNC:9866]	0.00087344
ENSG00000226137	BAIAP2-DT	BAIAP2 divergent transcript [Source:HGNC Symbol;Acc:HGNC:44342]	0.000875482
ENSG00000151917	BEND6	BEN domain containing 6 [Source:HGNC Symbol;Acc:HGNC:20871]	0.000881603
ENSG00000160584	SIK3	SIK family kinase 3 [Source:HGNC Symbol;Acc:HGNC:29165]	0.000885681
ENSG00000100968	NFATC4	nuclear factor of activated T cells 4 [Source:HGNC Symbol;Acc:HGNC:7778]	0.000887725
ENSG00000172638	EFEMP2	EGF containing fibulin extracellular matrix protein 2 [Source:HGNC Symbol;Acc:HGNC:3219]	0.000889769
ENSG00000121741	ZMYM2	zinc finger MYM-type containing 2 [Source:HGNC Symbol;Acc:HGNC:12989]	0.000893885
ENSG00000198755	RPL10A	ribosomal protein L10a [Source:HGNC Symbol;Acc:HGNC:10299]	0.000898015
ENSG00000011523	CEP68	centrosomal protein 68 [Source:HGNC Symbol;Acc:HGNC:29076]	0.00090008
ENSG00000140450	ARRDC4	arrestin domain containing 4 [Source:HGNC Symbol;Acc:HGNC:28087]	0.000912502
ENSG00000066777	ARFGEF1	ADP ribosylation factor guanine nucleotide exchange factor 1 [Source:HGNC Symbol;Acc:HGNC:15772]	0.000916688
ENSG00000149115	TNKS1BP1	tankyrase 1 binding protein 1 [Source:HGNC Symbol;Acc:HGNC:19081]	0.000920905
ENSG00000121691	CAT	catalase [Source:HGNC Symbol;Acc:HGNC:1516]	0.000923018
ENSG00000126804	ZBTB1	zinc finger and BTB domain containing 1 [Source:HGNC Symbol;Acc:HGNC:20259]	0.000927249
ENSG00000113140	SPARC	secreted protein acidic and cysteine rich [Source:HGNC Symbol;Acc:HGNC:11219]	0.000933651
ENSG00000231721	LINC-PINT	long intergenic non-protein coding RNA, p53 induced transcript [Source:HGNC Symbol;Acc:HGNC:26885]	0.000935789
ENSG00000108381	ASPA	aspartoacylase [Source:HGNC Symbol;Acc:HGNC:756]	0.000937928
ENSG00000060138	YBX3	Y-box binding protein 3 [Source:HGNC Symbol;Acc:HGNC:2428]	0.000940066
ENSG00000132970	WASF3	WASP family member 3 [Source:HGNC Symbol;Acc:HGNC:12734]	0.000942209
ENSG00000237125	HAND2-AS1	HAND2 antisense RNA 1 [Source:HGNC Symbol;Acc:HGNC:48872]	0.000948646
ENSG00000197448	GSTK1	glutathione S-transferase kappa 1 [Source:HGNC Symbol;Acc:HGNC:16906]	0.000950797
ENSG00000162981	LRATD1	LRAT domain containing 1 [Source:HGNC Symbol;Acc:HGNC:20743]	0.000952951
ENSG00000072840	EVC	EvC ciliary complex subunit 1 [Source:HGNC Symbol;Acc:HGNC:3497]	0.000959426
ENSG00000181804	SLC9A9	solute carrier family 9 member A9 [Source:HGNC Symbol;Acc:HGNC:20653]	0.000961589
ENSG00000145362	ANK2	ankyrin 2 [Source:HGNC Symbol;Acc:HGNC:493]	0.000963752
ENSG00000156042	CFAP70	cilia and flagella associated protein 70 [Source:HGNC Symbol;Acc:HGNC:30726]	0.000965918
ENSG00000115738	ID2	inhibitor of DNA binding 2 [Source:HGNC Symbol;Acc:HGNC:5361]	0.000974602
ENSG00000153714	LURAP1L	leucine rich adaptor protein 1 like [Source:HGNC Symbol;Acc:HGNC:31452]	0.000981132
ENSG00000100439	ABHD4	abhydrolase domain containing 4, N-acyl phospholipase B [Source:HGNC Symbol;Acc:HGNC:20154]	0.000983316
ENSG00000253731	PCDHGA6	protocadherin gamma subfamily A, 6 [Source:HGNC Symbol;Acc:HGNC:8704]	0.000989897
ENSG00000107957	SH3PXD2A	SH3 and PX domains 2A [Source:HGNC Symbol;Acc:HGNC:23664]	0.000992092
ENSG00000177106	EPS8L2	EPS8 like 2 [Source:HGNC Symbol;Acc:HGNC:21296]	0.000998685

## Sheet: down
geneId	geneName	description	svalue
ENSG00000066279	ASPM	assembly factor for spindle microtubules [Source:HGNC Symbol;Acc:HGNC:19048]	2.80953e-122
ENSG00000148773	MKI67	marker of proliferation Ki-67 [Source:HGNC Symbol;Acc:HGNC:7107]	7.4074e-108
ENSG00000088325	TPX2	TPX2 microtubule nucleation factor [Source:HGNC Symbol;Acc:HGNC:1249]	3.31799e-89
ENSG00000183856	IQGAP3	IQ motif containing GTPase activating protein 3 [Source:HGNC Symbol;Acc:HGNC:20669]	1.16136e-85
ENSG00000188229	TUBB4B	tubulin beta 4B class IVb [Source:HGNC Symbol;Acc:HGNC:20771]	1.36244e-80
ENSG00000182481	KPNA2	karyopherin subunit alpha 2 [Source:HGNC Symbol;Acc:HGNC:6395]	2.67226e-80
ENSG00000117724	CENPF	centromere protein F [Source:HGNC Symbol;Acc:HGNC:1857]	1.93884e-74
ENSG00000184357	H1-5	H1.5 linker histone, cluster member [Source:HGNC Symbol;Acc:HGNC:4719]	3.53139e-72
ENSG00000138182	KIF20B	kinesin family member 20B [Source:HGNC Symbol;Acc:HGNC:7212]	1.94893e-71
ENSG00000138778	CENPE	centromere protein E [Source:HGNC Symbol;Acc:HGNC:1856]	6.74666e-71
ENSG00000138160	KIF11	kinesin family member 11 [Source:HGNC Symbol;Acc:HGNC:6388]	1.29394e-69
ENSG00000134057	CCNB1	cyclin B1 [Source:HGNC Symbol;Acc:HGNC:1579]	2.82214e-69
ENSG00000203852	H3C15	H3 clustered histone 15 [Source:HGNC Symbol;Acc:HGNC:20505]	1.09709e-66
ENSG00000138180	CEP55	centrosomal protein 55 [Source:HGNC Symbol;Acc:HGNC:1161]	4.85529e-66
ENSG00000131747	TOP2A	DNA topoisomerase II alpha [Source:HGNC Symbol;Acc:HGNC:11989]	7.20846e-65
ENSG00000120802	TMPO	thymopoietin [Source:HGNC Symbol;Acc:HGNC:11875]	3.20669e-64
ENSG00000136108	CKAP2	cytoskeleton associated protein 2 [Source:HGNC Symbol;Acc:HGNC:1990]	1.76063e-62
ENSG00000123485	HJURP	Holliday junction recognition protein [Source:HGNC Symbol;Acc:HGNC:25444]	4.28064e-62
ENSG00000286522	H3C2	H3 clustered histone 2 [Source:HGNC Symbol;Acc:HGNC:4776]	2.05015e-60
ENSG00000013810	TACC3	transforming acidic coiled-coil containing protein 3 [Source:HGNC Symbol;Acc:HGNC:11524]	5.78333e-58
ENSG00000167553	TUBA1C	tubulin alpha 1c [Source:HGNC Symbol;Acc:HGNC:20768]	1.53102e-57
ENSG00000166851	PLK1	polo like kinase 1 [Source:HGNC Symbol;Acc:HGNC:9077]	2.65479e-57
ENSG00000117399	CDC20	cell division cycle 20 [Source:HGNC Symbol;Acc:HGNC:1723]	4.84602e-57
ENSG00000111206	FOXM1	forkhead box M1 [Source:HGNC Symbol;Acc:HGNC:3818]	1.46998e-56
ENSG00000186185	KIF18B	kinesin family member 18B [Source:HGNC Symbol;Acc:HGNC:27102]	1.57801e-55
ENSG00000196787	H2AC11	H2A clustered histone 11 [Source:HGNC Symbol;Acc:HGNC:4737]	3.08937e-55
ENSG00000188486	H2AX	H2A.X variant histone [Source:HGNC Symbol;Acc:HGNC:4739]	9.97098e-55
ENSG00000113810	SMC4	structural maintenance of chromosomes 4 [Source:HGNC Symbol;Acc:HGNC:14013]	1.74833e-54
ENSG00000126787	DLGAP5	DLG associated protein 5 [Source:HGNC Symbol;Acc:HGNC:16864]	4.7552e-54
ENSG00000108106	UBE2S	ubiquitin conjugating enzyme E2 S [Source:HGNC Symbol;Acc:HGNC:17895]	9.68353e-54
ENSG00000175063	UBE2C	ubiquitin conjugating enzyme E2 C [Source:HGNC Symbol;Acc:HGNC:15937]	1.53595e-53
ENSG00000112984	KIF20A	kinesin family member 20A [Source:HGNC Symbol;Acc:HGNC:9787]	2.12077e-53
ENSG00000169679	BUB1	BUB1 mitotic checkpoint serine/threonine kinase [Source:HGNC Symbol;Acc:HGNC:1148]	3.59386e-53
ENSG00000075218	GTSE1	G2 and S-phase expressed 1 [Source:HGNC Symbol;Acc:HGNC:13698]	2.68238e-52
ENSG00000203814	H2BC18	H2B clustered histone 18 [Source:HGNC Symbol;Acc:HGNC:24700]	7.54263e-52
ENSG00000087586	AURKA	aurora kinase A [Source:HGNC Symbol;Acc:HGNC:11393]	2.86511e-51
ENSG00000011426	ANLN	anillin actin binding protein [Source:HGNC Symbol;Acc:HGNC:14082]	6.26531e-51
ENSG00000288825	H2AC18	H2A clustered histone 18 [Source:HGNC Symbol;Acc:HGNC:4736]	2.85809e-50
ENSG00000170540	ARL6IP1	ADP ribosylation factor like GTPase 6 interacting protein 1 [Source:HGNC Symbol;Acc:HGNC:697]	5.11678e-50
ENSG00000214357	NEURL1B	neuralized E3 ubiquitin protein ligase 1B [Source:HGNC Symbol;Acc:HGNC:35422]	1.52004e-49
ENSG00000089685	BIRC5	baculoviral IAP repeat containing 5 [Source:HGNC Symbol;Acc:HGNC:593]	3.08858e-49
ENSG00000198826	ARHGAP11A	Rho GTPase activating protein 11A [Source:HGNC Symbol;Acc:HGNC:15783]	5.77032e-49
ENSG00000090889	KIF4A	kinesin family member 4A [Source:HGNC Symbol;Acc:HGNC:13339]	1.00758e-48
ENSG00000117632	STMN1	stathmin 1 [Source:HGNC Symbol;Acc:HGNC:6510]	2.06526e-48
ENSG00000145386	CCNA2	cyclin A2 [Source:HGNC Symbol;Acc:HGNC:1578]	6.74201e-48
ENSG00000198901	PRC1	protein regulator of cytokinesis 1 [Source:HGNC Symbol;Acc:HGNC:9341]	1.41048e-47
ENSG00000118193	KIF14	kinesin family member 14 [Source:HGNC Symbol;Acc:HGNC:19181]	2.59834e-47
ENSG00000197409	H3C4	H3 clustered histone 4 [Source:HGNC Symbol;Acc:HGNC:4767]	7.46291e-47
ENSG00000162063	CCNF	cyclin F [Source:HGNC Symbol;Acc:HGNC:1591]	1.41111e-46
ENSG00000186193	SAPCD2	suppressor APC domain containing 2 [Source:HGNC Symbol;Acc:HGNC:28055]	2.18259e-46
ENSG00000274997	H2AC12	H2A clustered histone 12 [Source:HGNC Symbol;Acc:HGNC:13671]	3.70894e-46
ENSG00000100297	MCM5	minichromosome maintenance complex component 5 [Source:HGNC Symbol;Acc:HGNC:6948]	5.42091e-46
ENSG00000129195	PIMREG	PICALM interacting mitotic regulator [Source:HGNC Symbol;Acc:HGNC:25483]	7.82769e-46
ENSG00000287080	H3C3	H3 clustered histone 3 [Source:HGNC Symbol;Acc:HGNC:4768]	2.04172e-45
ENSG00000196747	H2AC13	H2A clustered histone 13 [Source:HGNC Symbol;Acc:HGNC:4725]	4.55698e-45
ENSG00000277157	H4C4	H4 clustered histone 4 [Source:HGNC Symbol;Acc:HGNC:4782]	1.54476e-44
ENSG00000237649	KIFC1	kinesin family member C1 [Source:HGNC Symbol;Acc:HGNC:6389]	3.45234e-44
ENSG00000164611	PTTG1	PTTG1 regulator of sister chromatid separation, securin [Source:HGNC Symbol;Acc:HGNC:9690]	6.48072e-44
ENSG00000274641	H2BC17	H2B clustered histone 17 [Source:HGNC Symbol;Acc:HGNC:4758]	9.87811e-44
ENSG00000137807	KIF23	kinesin family member 23 [Source:HGNC Symbol;Acc:HGNC:6392]	1.84908e-43
ENSG00000273983	H3C8	H3 clustered histone 8 [Source:HGNC Symbol;Acc:HGNC:4772]	3.63007e-43
ENSG00000139734	DIAPH3	diaphanous related formin 3 [Source:HGNC Symbol;Acc:HGNC:15480]	5.39271e-43
ENSG00000124635	H2BC11	H2B clustered histone 11 [Source:HGNC Symbol;Acc:HGNC:4761]	1.18645e-42
ENSG00000123416	TUBA1B	tubulin alpha 1b [Source:HGNC Symbol;Acc:HGNC:18809]	2.50902e-42
ENSG00000278828	H3C10	H3 clustered histone 10 [Source:HGNC Symbol;Acc:HGNC:4775]	4.82121e-42
ENSG00000157456	CCNB2	cyclin B2 [Source:HGNC Symbol;Acc:HGNC:1580]	1.06517e-41
ENSG00000137804	NUSAP1	nucleolar and spindle associated protein 1 [Source:HGNC Symbol;Acc:HGNC:18538]	2.00529e-41
ENSG00000169607	CKAP2L	cytoskeleton associated protein 2 like [Source:HGNC Symbol;Acc:HGNC:26877]	3.45302e-41
ENSG00000276043	UHRF1	ubiquitin like with PHD and ring finger domains 1 [Source:HGNC Symbol;Acc:HGNC:12556]	7.98981e-41
ENSG00000079616	KIF22	kinesin family member 22 [Source:HGNC Symbol;Acc:HGNC:6391]	1.34491e-40
ENSG00000137812	KNL1	kinetochore scaffold 1 [Source:HGNC Symbol;Acc:HGNC:24054]	3.37231e-40
ENSG00000101057	MYBL2	MYB proto-oncogene like 2 [Source:HGNC Symbol;Acc:HGNC:7548]	8.24336e-40
ENSG00000277075	H2AC8	H2A clustered histone 8 [Source:HGNC Symbol;Acc:HGNC:4724]	1.50698e-39
ENSG00000134690	CDCA8	cell division cycle associated 8 [Source:HGNC Symbol;Acc:HGNC:14629]	2.82444e-39
ENSG00000196866	H2AC7	H2A clustered histone 7 [Source:HGNC Symbol;Acc:HGNC:4729]	6.00736e-39
ENSG00000178999	AURKB	aurora kinase B [Source:HGNC Symbol;Acc:HGNC:11390]	1.02146e-38
ENSG00000163535	SGO2	shugoshin 2 [Source:HGNC Symbol;Acc:HGNC:30812]	2.4443e-38
ENSG00000197903	H2BC12	H2B clustered histone 12 [Source:HGNC Symbol;Acc:HGNC:13954]	4.19581e-38
ENSG00000112742	TTK	TTK protein kinase [Source:HGNC Symbol;Acc:HGNC:12401]	6.37964e-38
ENSG00000114346	ECT2	epithelial cell transforming 2 [Source:HGNC Symbol;Acc:HGNC:3155]	1.36503e-37
ENSG00000273802	H2BC8	H2B clustered histone 8 [Source:HGNC Symbol;Acc:HGNC:4746]	2.50677e-37
ENSG00000185130	H2BC13	H2B clustered histone 13 [Source:HGNC Symbol;Acc:HGNC:4748]	3.83866e-37
ENSG00000154839	SKA1	spindle and kinetochore associated complex subunit 1 [Source:HGNC Symbol;Acc:HGNC:28109]	7.86496e-37
ENSG00000139354	GAS2L3	growth arrest specific 2 like 3 [Source:HGNC Symbol;Acc:HGNC:27475]	1.3466e-36
ENSG00000170312	CDK1	cyclin dependent kinase 1 [Source:HGNC Symbol;Acc:HGNC:1722]	2.11388e-36
ENSG00000278677	H2AC17	H2A clustered histone 17 [Source:HGNC Symbol;Acc:HGNC:4735]	3.09966e-36
ENSG00000075702	WDR62	WD repeat domain 62 [Source:HGNC Symbol;Acc:HGNC:24502]	4.30369e-36
ENSG00000143228	NUF2	NUF2 component of NDC80 kinetochore complex [Source:HGNC Symbol;Acc:HGNC:14621]	5.48603e-36
ENSG00000113368	LMNB1	lamin B1 [Source:HGNC Symbol;Acc:HGNC:6637]	6.66646e-36
ENSG00000072571	HMMR	hyaluronan mediated motility receptor [Source:HGNC Symbol;Acc:HGNC:5012]	7.92684e-36
ENSG00000164104	HMGB2	high mobility group box 2 [Source:HGNC Symbol;Acc:HGNC:5000]	9.26601e-36
ENSG00000270882	H4C14	H4 clustered histone 14 [Source:HGNC Symbol;Acc:HGNC:4794]	1.17842e-35
ENSG00000146918	NCAPG2	non-SMC condensin II complex subunit G2 [Source:HGNC Symbol;Acc:HGNC:21904]	1.42845e-35
ENSG00000142945	KIF2C	kinesin family member 2C [Source:HGNC Symbol;Acc:HGNC:6393]	1.76965e-35
ENSG00000136824	SMC2	structural maintenance of chromosomes 2 [Source:HGNC Symbol;Acc:HGNC:14011]	2.48586e-35
ENSG00000176014	TUBB6	tubulin beta 6 class V [Source:HGNC Symbol;Acc:HGNC:20776]	3.9159e-35
ENSG00000171848	RRM2	ribonucleotide reductase regulatory subunit M2 [Source:HGNC Symbol;Acc:HGNC:10452]	5.81383e-35
ENSG00000117650	NEK2	NIMA related kinase 2 [Source:HGNC Symbol;Acc:HGNC:7745]	1.56416e-34
ENSG00000068489	PRR11	proline rich 11 [Source:HGNC Symbol;Acc:HGNC:25619]	3.37585e-34
ENSG00000168078	PBK	PDZ binding kinase [Source:HGNC Symbol;Acc:HGNC:18282]	6.0467e-34
ENSG00000109805	NCAPG	non-SMC condensin I complex subunit G [Source:HGNC Symbol;Acc:HGNC:24304]	9.34446e-34
ENSG00000166508	MCM7	minichromosome maintenance complex component 7 [Source:HGNC Symbol;Acc:HGNC:6950]	1.38277e-33
ENSG00000128944	KNSTRN	kinetochore localized astrin (SPAG5) binding protein [Source:HGNC Symbol;Acc:HGNC:30767]	2.45704e-33
ENSG00000164032	H2AZ1	H2A.Z variant histone 1 [Source:HGNC Symbol;Acc:HGNC:4741]	4.02426e-33
ENSG00000180596	H2BC4	H2B clustered histone 4 [Source:HGNC Symbol;Acc:HGNC:4757]	5.59288e-33
ENSG00000176619	LMNB2	lamin B2 [Source:HGNC Symbol;Acc:HGNC:6638]	7.60242e-33
ENSG00000158373	H2BC5	H2B clustered histone 5 [Source:HGNC Symbol;Acc:HGNC:4747]	9.82151e-33
ENSG00000277775	H3C7	H3 clustered histone 7 [Source:HGNC Symbol;Acc:HGNC:4773]	1.25847e-32
ENSG00000080986	NDC80	NDC80 kinetochore complex component [Source:HGNC Symbol;Acc:HGNC:16909]	1.77537e-32
ENSG00000124575	H1-3	H1.3 linker histone, cluster member [Source:HGNC Symbol;Acc:HGNC:4717]	2.51941e-32
ENSG00000076382	SPAG5	sperm associated antigen 5 [Source:HGNC Symbol;Acc:HGNC:13452]	4.91796e-32
ENSG00000187741	FANCA	FA complementation group A [Source:HGNC Symbol;Acc:HGNC:3582]	7.99203e-32
ENSG00000184661	CDCA2	cell division cycle associated 2 [Source:HGNC Symbol;Acc:HGNC:14623]	1.11095e-31
ENSG00000161800	RACGAP1	Rac GTPase activating protein 1 [Source:HGNC Symbol;Acc:HGNC:9804]	1.60366e-31
ENSG00000071539	TRIP13	thyroid hormone receptor interactor 13 [Source:HGNC Symbol;Acc:HGNC:12307]	2.4254e-31
ENSG00000024526	DEPDC1	DEP domain containing 1 [Source:HGNC Symbol;Acc:HGNC:22949]	3.81395e-31
ENSG00000112029	FBXO5	F-box protein 5 [Source:HGNC Symbol;Acc:HGNC:13584]	5.28703e-31
ENSG00000112118	MCM3	minichromosome maintenance complex component 3 [Source:HGNC Symbol;Acc:HGNC:6945]	7.65317e-31
ENSG00000197061	H4C3	H4 clustered histone 3 [Source:HGNC Symbol;Acc:HGNC:4787]	1.0607e-30
ENSG00000165304	MELK	maternal embryonic leucine zipper kinase [Source:HGNC Symbol;Acc:HGNC:16870]	1.45258e-30
ENSG00000109685	NSD2	nuclear receptor binding SET domain protein 2 [Source:HGNC Symbol;Acc:HGNC:12766]	1.8384e-30
ENSG00000176890	TYMS	thymidylate synthetase [Source:HGNC Symbol;Acc:HGNC:12441]	2.75273e-30
ENSG00000142731	PLK4	polo like kinase 4 [Source:HGNC Symbol;Acc:HGNC:11397]	4.00549e-30
ENSG00000275126	H4C13	H4 clustered histone 13 [Source:HGNC Symbol;Acc:HGNC:4791]	6.71627e-30
ENSG00000102384	CENPI	centromere protein I [Source:HGNC Symbol;Acc:HGNC:3968]	9.39774e-30
ENSG00000092853	CLSPN	claspin [Source:HGNC Symbol;Acc:HGNC:19715]	1.60723e-29
ENSG00000278588	H2BC10	H2B clustered histone 10 [Source:HGNC Symbol;Acc:HGNC:4756]	2.02679e-29
ENSG00000183598	H3C13	H3 clustered histone 13 [Source:HGNC Symbol;Acc:HGNC:25311]	2.52011e-29
ENSG00000158406	H4C8	H4 clustered histone 8 [Source:HGNC Symbol;Acc:HGNC:4788]	5.26645e-29
ENSG00000196230	TUBB	tubulin beta class I [Source:HGNC Symbol;Acc:HGNC:20778]	1.10128e-28
ENSG00000163507	CIP2A	cellular inhibitor of PP2A [Source:HGNC Symbol;Acc:HGNC:29302]	2.30181e-28
ENSG00000167900	TK1	thymidine kinase 1 [Source:HGNC Symbol;Acc:HGNC:11830]	3.86773e-28
ENSG00000127564	PKMYT1	protein kinase, membrane associated tyrosine/threonine 1 [Source:HGNC Symbol;Acc:HGNC:29650]	6.20214e-28
ENSG00000167325	RRM1	ribonucleotide reductase catalytic subunit M1 [Source:HGNC Symbol;Acc:HGNC:10451]	1.13346e-27
ENSG00000111665	CDCA3	cell division cycle associated 3 [Source:HGNC Symbol;Acc:HGNC:14624]	1.64882e-27
ENSG00000146670	CDCA5	cell division cycle associated 5 [Source:HGNC Symbol;Acc:HGNC:14626]	2.2602e-27
ENSG00000228716	DHFR	dihydrofolate reductase [Source:HGNC Symbol;Acc:HGNC:2861]	2.9567e-27
ENSG00000121152	NCAPH	non-SMC condensin I complex subunit H [Source:HGNC Symbol;Acc:HGNC:1112]	4.22001e-27
ENSG00000276903	H2AC16	H2A clustered histone 16 [Source:HGNC Symbol;Acc:HGNC:4730]	5.5815e-27
ENSG00000156970	BUB1B	BUB1 mitotic checkpoint serine/threonine kinase B [Source:HGNC Symbol;Acc:HGNC:1149]	7.02139e-27
ENSG00000104738	MCM4	minichromosome maintenance complex component 4 [Source:HGNC Symbol;Acc:HGNC:6947]	9.14324e-27
ENSG00000189403	HMGB1	high mobility group box 1 [Source:HGNC Symbol;Acc:HGNC:4983]	1.31379e-26
ENSG00000051341	POLQ	DNA polymerase theta [Source:HGNC Symbol;Acc:HGNC:9186]	1.73171e-26
ENSG00000105011	ASF1B	anti-silencing function 1B histone chaperone [Source:HGNC Symbol;Acc:HGNC:20996]	2.15413e-26
ENSG00000122483	CCDC18	coiled-coil domain containing 18 [Source:HGNC Symbol;Acc:HGNC:30370]	2.57826e-26
ENSG00000270276	H4C15	H4 clustered histone 15 [Source:HGNC Symbol;Acc:HGNC:29607]	3.44878e-26
ENSG00000156802	ATAD2	ATPase family AAA domain containing 2 [Source:HGNC Symbol;Acc:HGNC:30123]	4.33056e-26
ENSG00000184445	KNTC1	kinetochore associated 1 [Source:HGNC Symbol;Acc:HGNC:17255]	7.07415e-26
ENSG00000137310	TCF19	transcription factor 19 [Source:HGNC Symbol;Acc:HGNC:11629]	8.90358e-26
ENSG00000122966	CIT	citron rho-interacting serine/threonine kinase [Source:HGNC Symbol;Acc:HGNC:1985]	1.19773e-25
ENSG00000144554	FANCD2	FA complementation group D2 [Source:HGNC Symbol;Acc:HGNC:3585]	1.59667e-25
ENSG00000140534	TICRR	TOPBP1 interacting checkpoint and replication regulator [Source:HGNC Symbol;Acc:HGNC:28704]	2.92809e-25
ENSG00000104889	RNASEH2A	ribonuclease H2 subunit A [Source:HGNC Symbol;Acc:HGNC:18518]	4.60083e-25
ENSG00000101447	FAM83D	family with sequence similarity 83 member D [Source:HGNC Symbol;Acc:HGNC:16122]	6.5891e-25
ENSG00000106462	EZH2	enhancer of zeste 2 polycomb repressive complex 2 subunit [Source:HGNC Symbol;Acc:HGNC:3527]	8.75822e-25
ENSG00000130816	DNMT1	DNA methyltransferase 1 [Source:HGNC Symbol;Acc:HGNC:2976]	1.13791e-24
ENSG00000161888	SPC24	SPC24 component of NDC80 kinetochore complex [Source:HGNC Symbol;Acc:HGNC:26913]	1.45569e-24
ENSG00000186871	ERCC6L	ERCC excision repair 6 like, spindle assembly checkpoint helicase [Source:HGNC Symbol;Acc:HGNC:20794]	1.87025e-24
ENSG00000174442	ZWILCH	zwilch kinetochore protein [Source:HGNC Symbol;Acc:HGNC:25468]	2.32266e-24
ENSG00000149503	INCENP	inner centromere protein [Source:HGNC Symbol;Acc:HGNC:6058]	3.00821e-24
ENSG00000168496	FEN1	flap structure-specific endonuclease 1 [Source:HGNC Symbol;Acc:HGNC:3650]	4.07877e-24
ENSG00000274290	H2BC6	H2B clustered histone 6 [Source:HGNC Symbol;Acc:HGNC:4753]	5.68659e-24
ENSG00000166451	CENPN	centromere protein N [Source:HGNC Symbol;Acc:HGNC:30873]	7.90147e-24
ENSG00000100526	CDKN3	cyclin dependent kinase inhibitor 3 [Source:HGNC Symbol;Acc:HGNC:1791]	1.0186e-23
ENSG00000076003	MCM6	minichromosome maintenance complex component 6 [Source:HGNC Symbol;Acc:HGNC:6949]	1.25029e-23
ENSG00000197153	H3C12	H3 clustered histone 12 [Source:HGNC Symbol;Acc:HGNC:4774]	1.53102e-23
ENSG00000171241	SHCBP1	SHC binding and spindle associated 1 [Source:HGNC Symbol;Acc:HGNC:29547]	1.8314e-23
ENSG00000189159	JPT1	Jupiter microtubule associated homolog 1 [Source:HGNC Symbol;Acc:HGNC:14569]	2.14068e-23
ENSG00000149639	SOGA1	suppressor of glucose, autophagy associated 1 [Source:HGNC Symbol;Acc:HGNC:16111]	2.50511e-23
ENSG00000135476	ESPL1	extra spindle pole bodies like 1, separase [Source:HGNC Symbol;Acc:HGNC:16856]	2.86842e-23
ENSG00000166881	NEMP1	nuclear envelope integral membrane protein 1 [Source:HGNC Symbol;Acc:HGNC:29001]	3.49162e-23
ENSG00000151503	NCAPD3	non-SMC condensin II complex subunit D3 [Source:HGNC Symbol;Acc:HGNC:28952]	4.12787e-23
ENSG00000276368	H2AC14	H2A clustered histone 14 [Source:HGNC Symbol;Acc:HGNC:4727]	6.12796e-23
ENSG00000164754	RAD21	RAD21 cohesin complex component [Source:HGNC Symbol;Acc:HGNC:9811]	7.80559e-23
ENSG00000144959	NCEH1	neutral cholesterol ester hydrolase 1 [Source:HGNC Symbol;Acc:HGNC:29260]	1.32439e-22
ENSG00000198830	HMGN2	high mobility group nucleosomal binding domain 2 [Source:HGNC Symbol;Acc:HGNC:4986]	1.94098e-22
ENSG00000173207	CKS1B	CDC28 protein kinase regulatory subunit 1B [Source:HGNC Symbol;Acc:HGNC:19083]	2.59815e-22
ENSG00000123136	DDX39A	DExD-box helicase 39A [Source:HGNC Symbol;Acc:HGNC:17821]	3.26548e-22
ENSG00000135451	TROAP	trophinin associated protein [Source:HGNC Symbol;Acc:HGNC:12327]	4.19996e-22
ENSG00000143476	DTL	denticleless E3 ubiquitin protein ligase homolog [Source:HGNC Symbol;Acc:HGNC:30288]	5.69377e-22
ENSG00000111602	TIMELESS	timeless circadian regulator [Source:HGNC Symbol;Acc:HGNC:11813]	7.1756e-22
ENSG00000167670	CHAF1A	chromatin assembly factor 1 subunit A [Source:HGNC Symbol;Acc:HGNC:1910]	8.82916e-22
ENSG00000276410	H2BC3	H2B clustered histone 3 [Source:HGNC Symbol;Acc:HGNC:4751]	1.09e-21
ENSG00000142230	SAE1	SUMO1 activating enzyme subunit 1 [Source:HGNC Symbol;Acc:HGNC:30660]	1.36493e-21
ENSG00000154473	BUB3	BUB3 mitotic checkpoint protein [Source:HGNC Symbol;Acc:HGNC:1151]	1.6673e-21
ENSG00000278463	H2AC4	H2A clustered histone 4 [Source:HGNC Symbol;Acc:HGNC:4734]	2.10233e-21
ENSG00000233822	H2BC15	H2B clustered histone 15 [Source:HGNC Symbol;Acc:HGNC:4749]	2.58221e-21
ENSG00000122952	ZWINT	ZW10 interacting kinetochore protein [Source:HGNC Symbol;Acc:HGNC:13195]	3.22589e-21
ENSG00000184678	H2BC21	H2B clustered histone 21 [Source:HGNC Symbol;Acc:HGNC:4760]	3.99933e-21
ENSG00000179750	APOBEC3B	apolipoprotein B mRNA editing enzyme catalytic subunit 3B [Source:HGNC Symbol;Acc:HGNC:17352]	5.01833e-21
ENSG00000278637	H4C1	H4 clustered histone 1 [Source:HGNC Symbol;Acc:HGNC:4781]	6.4473e-21
ENSG00000101003	GINS1	GINS complex subunit 1 [Source:HGNC Symbol;Acc:HGNC:28980]	7.89528e-21
ENSG00000171320	ESCO2	establishment of sister chromatid cohesion N-acetyltransferase 2 [Source:HGNC Symbol;Acc:HGNC:27230]	1.04043e-20
ENSG00000168298	H1-4	H1.4 linker histone, cluster member [Source:HGNC Symbol;Acc:HGNC:4718]	1.34361e-20
ENSG00000099901	RANBP1	RAN binding protein 1 [Source:HGNC Symbol;Acc:HGNC:9847]	2.03664e-20
ENSG00000151725	CENPU	centromere protein U [Source:HGNC Symbol;Acc:HGNC:21348]	3.03457e-20
ENSG00000094916	CBX5	chromobox 5 [Source:HGNC Symbol;Acc:HGNC:1555]	4.19703e-20
ENSG00000164109	MAD2L1	mitotic arrest deficient 2 like 1 [Source:HGNC Symbol;Acc:HGNC:6763]	5.47131e-20
ENSG00000134222	PSRC1	proline and serine rich coiled-coil 1 [Source:HGNC Symbol;Acc:HGNC:24472]	6.98777e-20
ENSG00000100401	RANGAP1	Ran GTPase activating protein 1 [Source:HGNC Symbol;Acc:HGNC:9854]	8.50068e-20
ENSG00000277224	H2BC7	H2B clustered histone 7 [Source:HGNC Symbol;Acc:HGNC:4752]	1.03426e-19
ENSG00000123219	CENPK	centromere protein K [Source:HGNC Symbol;Acc:HGNC:29479]	1.32827e-19
ENSG00000139618	BRCA2	BRCA2 DNA repair associated [Source:HGNC Symbol;Acc:HGNC:1101]	1.75052e-19
ENSG00000010292	NCAPD2	non-SMC condensin I complex subunit D2 [Source:HGNC Symbol;Acc:HGNC:24305]	2.33728e-19
ENSG00000123975	CKS2	CDC28 protein kinase regulatory subunit 2 [Source:HGNC Symbol;Acc:HGNC:2000]	3.06284e-19
ENSG00000278705	H4C2	H4 clustered histone 2 [Source:HGNC Symbol;Acc:HGNC:4789]	4.02716e-19
ENSG00000121621	KIF18A	kinesin family member 18A [Source:HGNC Symbol;Acc:HGNC:29441]	5.18395e-19
ENSG00000101412	E2F1	E2F transcription factor 1 [Source:HGNC Symbol;Acc:HGNC:3113]	6.36087e-19
ENSG00000124207	CSE1L	chromosome segregation 1 like [Source:HGNC Symbol;Acc:HGNC:2431]	7.92266e-19
ENSG00000165244	ZNF367	zinc finger protein 367 [Source:HGNC Symbol;Acc:HGNC:18320]	1.17107e-18
ENSG00000146263	MMS22L	MMS22 like, DNA repair protein [Source:HGNC Symbol;Acc:HGNC:21475]	1.39423e-18
ENSG00000187837	H1-2	H1.2 linker histone, cluster member [Source:HGNC Symbol;Acc:HGNC:4716]	1.62375e-18
ENSG00000213853	EMP2	epithelial membrane protein 2 [Source:HGNC Symbol;Acc:HGNC:3334]	1.88398e-18
ENSG00000175592	FOSL1	FOS like 1, AP-1 transcription factor subunit [Source:HGNC Symbol;Acc:HGNC:13718]	2.14673e-18
ENSG00000123473	STIL	STIL centriolar assembly protein [Source:HGNC Symbol;Acc:HGNC:10879]	2.74652e-18
ENSG00000151849	CENPJ	centromere protein J [Source:HGNC Symbol;Acc:HGNC:17272]	3.14926e-18
ENSG00000275379	H3C11	H3 clustered histone 11 [Source:HGNC Symbol;Acc:HGNC:4771]	3.58369e-18
ENSG00000091409	ITGA6	integrin subunit alpha 6 [Source:HGNC Symbol;Acc:HGNC:6142]	4.02084e-18
ENSG00000213186	TRIM59	tripartite motif containing 59 [Source:HGNC Symbol;Acc:HGNC:30834]	4.49899e-18
ENSG00000176208	ATAD5	ATPase family AAA domain containing 5 [Source:HGNC Symbol;Acc:HGNC:25752]	4.98214e-18
ENSG00000121957	GPSM2	G protein signaling modulator 2 [Source:HGNC Symbol;Acc:HGNC:29501]	5.52004e-18
ENSG00000187514	PTMA	prothymosin alpha [Source:HGNC Symbol;Acc:HGNC:9623]	6.1089e-18
ENSG00000138092	CENPO	centromere protein O [Source:HGNC Symbol;Acc:HGNC:28152]	6.81475e-18
ENSG00000124795	DEK	DEK proto-oncogene [Source:HGNC Symbol;Acc:HGNC:2768]	7.53513e-18
ENSG00000129810	SGO1	shugoshin 1 [Source:HGNC Symbol;Acc:HGNC:25088]	8.26143e-18
ENSG00000175216	CKAP5	cytoskeleton associated protein 5 [Source:HGNC Symbol;Acc:HGNC:28959]	9.29615e-18
ENSG00000092470	WDR76	WD repeat domain 76 [Source:HGNC Symbol;Acc:HGNC:25773]	1.05838e-17
ENSG00000072501	SMC1A	structural maintenance of chromosomes 1A [Source:HGNC Symbol;Acc:HGNC:11111]	1.24329e-17
ENSG00000276966	H4C5	H4 clustered histone 5 [Source:HGNC Symbol;Acc:HGNC:4790]	1.44876e-17
ENSG00000275714	H3C1	H3 clustered histone 1 [Source:HGNC Symbol;Acc:HGNC:4766]	1.65466e-17
ENSG00000170961	HAS2	hyaluronan synthase 2 [Source:HGNC Symbol;Acc:HGNC:4819]	1.88577e-17
ENSG00000115163	CENPA	centromere protein A [Source:HGNC Symbol;Acc:HGNC:1851]	2.14262e-17
ENSG00000012048	BRCA1	BRCA1 DNA repair associated [Source:HGNC Symbol;Acc:HGNC:1100]	2.40965e-17
ENSG00000197238	H4C11	H4 clustered histone 11 [Source:HGNC Symbol;Acc:HGNC:4785]	2.70337e-17
ENSG00000162745	OLFML2B	olfactomedin like 2B [Source:HGNC Symbol;Acc:HGNC:24558]	3.0265e-17
ENSG00000198176	TFDP1	transcription factor Dp-1 [Source:HGNC Symbol;Acc:HGNC:11749]	3.38208e-17
ENSG00000170779	CDCA4	cell division cycle associated 4 [Source:HGNC Symbol;Acc:HGNC:14625]	3.74413e-17
ENSG00000275713	H2BC9	H2B clustered histone 9 [Source:HGNC Symbol;Acc:HGNC:4755]	4.10535e-17
ENSG00000133119	RFC3	replication factor C subunit 3 [Source:HGNC Symbol;Acc:HGNC:9971]	4.54703e-17
ENSG00000189057	FAM111B	FAM111 trypsin like peptidase B [Source:HGNC Symbol;Acc:HGNC:24200]	5.28675e-17
ENSG00000143401	ANP32E	acidic nuclear phosphoprotein 32 family member E [Source:HGNC Symbol;Acc:HGNC:16673]	6.05297e-17
ENSG00000132383	RPA1	replication protein A1 [Source:HGNC Symbol;Acc:HGNC:10289]	7.01627e-17
ENSG00000100242	SUN2	Sad1 and UNC84 domain containing 2 [Source:HGNC Symbol;Acc:HGNC:14210]	8.16355e-17
ENSG00000073111	MCM2	minichromosome maintenance complex component 2 [Source:HGNC Symbol;Acc:HGNC:6944]	9.38726e-17
ENSG00000101868	POLA1	DNA polymerase alpha 1, catalytic subunit [Source:HGNC Symbol;Acc:HGNC:9173]	1.0614e-16
ENSG00000065328	MCM10	minichromosome maintenance 10 replication initiation factor [Source:HGNC Symbol;Acc:HGNC:18043]	1.32822e-16
ENSG00000134291	TMEM106C	transmembrane protein 106C [Source:HGNC Symbol;Acc:HGNC:28775]	1.48338e-16
ENSG00000164087	POC1A	POC1 centriolar protein A [Source:HGNC Symbol;Acc:HGNC:24488]	1.70084e-16
ENSG00000284946	NA	novel protein	1.92901e-16
ENSG00000132341	RAN	RAN, member RAS oncogene family [Source:HGNC Symbol;Acc:HGNC:9846]	2.75603e-16
ENSG00000162607	USP1	ubiquitin specific peptidase 1 [Source:HGNC Symbol;Acc:HGNC:12607]	3.14869e-16
ENSG00000127586	CHTF18	chromosome transmission fidelity factor 18 [Source:HGNC Symbol;Acc:HGNC:18435]	3.59314e-16
ENSG00000029993	HMGB3	high mobility group box 3 [Source:HGNC Symbol;Acc:HGNC:5004]	4.04227e-16
ENSG00000119969	HELLS	helicase, lymphoid specific [Source:HGNC Symbol;Acc:HGNC:4861]	4.55247e-16
ENSG00000091651	ORC6	origin recognition complex subunit 6 [Source:HGNC Symbol;Acc:HGNC:17151]	5.10839e-16
ENSG00000005022	SLC25A5	solute carrier family 25 member 5 [Source:HGNC Symbol;Acc:HGNC:10991]	5.67915e-16
ENSG00000169908	TM4SF1	transmembrane 4 L six family member 1 [Source:HGNC Symbol;Acc:HGNC:11853]	6.37393e-16
ENSG00000131462	TUBG1	tubulin gamma 1 [Source:HGNC Symbol;Acc:HGNC:12417]	7.14429e-16
ENSG00000073756	PTGS2	prostaglandin-endoperoxide synthase 2 [Source:HGNC Symbol;Acc:HGNC:9605]	8.13191e-16
ENSG00000170515	PA2G4	proliferation-associated 2G4 [Source:HGNC Symbol;Acc:HGNC:8550]	9.13115e-16
ENSG00000148019	CEP78	centrosomal protein 78 [Source:HGNC Symbol;Acc:HGNC:25740]	1.01788e-15
ENSG00000072864	NDE1	nudE neurodevelopment protein 1 [Source:HGNC Symbol;Acc:HGNC:17619]	1.14716e-15
ENSG00000138623	SEMA7A	semaphorin 7A (John Milton Hagen blood group) [Source:HGNC Symbol;Acc:HGNC:10741]	1.44089e-15
ENSG00000092820	EZR	ezrin [Source:HGNC Symbol;Acc:HGNC:12691]	1.6937e-15
ENSG00000284906	NA	novel protein	1.98819e-15
ENSG00000177602	HASPIN	histone H3 associated protein kinase [Source:HGNC Symbol;Acc:HGNC:19682]	2.3118e-15
ENSG00000123080	CDKN2C	cyclin dependent kinase inhibitor 2C [Source:HGNC Symbol;Acc:HGNC:1789]	2.67709e-15
ENSG00000163808	KIF15	kinesin family member 15 [Source:HGNC Symbol;Acc:HGNC:17273]	3.05521e-15
ENSG00000160957	RECQL4	RecQ like helicase 4 [Source:HGNC Symbol;Acc:HGNC:9949]	3.47519e-15
ENSG00000111252	SH2B3	SH2B adaptor protein 3 [Source:HGNC Symbol;Acc:HGNC:29605]	4.38762e-15
ENSG00000145715	RASA1	RAS p21 protein activator 1 [Source:HGNC Symbol;Acc:HGNC:9871]	5.4993e-15
ENSG00000140525	FANCI	FA complementation group I [Source:HGNC Symbol;Acc:HGNC:25568]	7.23105e-15
ENSG00000184260	H2AC20	H2A clustered histone 20 [Source:HGNC Symbol;Acc:HGNC:4738]	8.27541e-15
ENSG00000077152	UBE2T	ubiquitin conjugating enzyme E2 T [Source:HGNC Symbol;Acc:HGNC:25009]	9.49299e-15
ENSG00000103995	CEP152	centrosomal protein 152 [Source:HGNC Symbol;Acc:HGNC:29298]	1.07337e-14
ENSG00000197451	HNRNPAB	heterogeneous nuclear ribonucleoprotein A/B [Source:HGNC Symbol;Acc:HGNC:5034]	1.19976e-14
ENSG00000119403	PHF19	PHD finger protein 19 [Source:HGNC Symbol;Acc:HGNC:24566]	1.356e-14
ENSG00000116560	SFPQ	splicing factor proline and glutamine rich [Source:HGNC Symbol;Acc:HGNC:10774]	1.51412e-14
ENSG00000131470	PSMC3IP	PSMC3 interacting protein [Source:HGNC Symbol;Acc:HGNC:17928]	2.28861e-14
ENSG00000124610	H1-1	H1.1 linker histone, cluster member [Source:HGNC Symbol;Acc:HGNC:4715]	2.50911e-14
ENSG00000183684	ALYREF	Aly/REF export factor [Source:HGNC Symbol;Acc:HGNC:19071]	2.76521e-14
ENSG00000185480	PARPBP	PARP1 binding protein [Source:HGNC Symbol;Acc:HGNC:26074]	3.08912e-14
ENSG00000085840	ORC1	origin recognition complex subunit 1 [Source:HGNC Symbol;Acc:HGNC:8487]	3.41471e-14
ENSG00000092140	G2E3	G2/M-phase specific E3 ubiquitin protein ligase [Source:HGNC Symbol;Acc:HGNC:20338]	3.74291e-14
ENSG00000049541	RFC2	replication factor C subunit 2 [Source:HGNC Symbol;Acc:HGNC:9970]	4.07094e-14
ENSG00000186638	KIF24	kinesin family member 24 [Source:HGNC Symbol;Acc:HGNC:19916]	4.39946e-14
ENSG00000109674	NEIL3	nei like DNA glycosylase 3 [Source:HGNC Symbol;Acc:HGNC:24573]	4.72841e-14
ENSG00000196584	XRCC2	X-ray repair cross complementing 2 [Source:HGNC Symbol;Acc:HGNC:12829]	5.07452e-14
ENSG00000176170	SPHK1	sphingosine kinase 1 [Source:HGNC Symbol;Acc:HGNC:11240]	5.4296e-14
ENSG00000184270	H2AC21	H2A clustered histone 21 [Source:HGNC Symbol;Acc:HGNC:20508]	5.88635e-14
ENSG00000152253	SPC25	SPC25 component of NDC80 kinetochore complex [Source:HGNC Symbol;Acc:HGNC:24031]	6.88132e-14
ENSG00000281344	HELLPAR	HELLP associated long non-coding RNA [Source:HGNC Symbol;Acc:HGNC:43984]	7.39739e-14
ENSG00000114999	TTL	tubulin tyrosine ligase [Source:HGNC Symbol;Acc:HGNC:21586]	7.9778e-14
ENSG00000128567	PODXL	podocalyxin like [Source:HGNC Symbol;Acc:HGNC:9171]	8.59365e-14
ENSG00000116237	ICMT	isoprenylcysteine carboxyl methyltransferase [Source:HGNC Symbol;Acc:HGNC:5350]	9.2233e-14
ENSG00000132646	PCNA	proliferating cell nuclear antigen [Source:HGNC Symbol;Acc:HGNC:8729]	1.00988e-13
ENSG00000178295	GEN1	GEN1 Holliday junction 5' flap endonuclease [Source:HGNC Symbol;Acc:HGNC:26881]	1.09848e-13
ENSG00000206053	JPT2	Jupiter microtubule associated homolog 2 [Source:HGNC Symbol;Acc:HGNC:14137]	1.18868e-13
ENSG00000058804	NDC1	NDC1 transmembrane nucleoporin [Source:HGNC Symbol;Acc:HGNC:25525]	1.28546e-13
ENSG00000175166	PSMD2	proteasome 26S subunit ubiquitin receptor, non-ATPase 2 [Source:HGNC Symbol;Acc:HGNC:9559]	1.38202e-13
ENSG00000161692	DBF4B	DBF4 zinc finger B [Source:HGNC Symbol;Acc:HGNC:17883]	1.49988e-13
ENSG00000112081	SRSF3	serine and arginine rich splicing factor 3 [Source:HGNC Symbol;Acc:HGNC:10785]	1.62834e-13
ENSG00000100714	MTHFD1	methylenetetrahydrofolate dehydrogenase, cyclohydrolase and formyltetrahydrofolate synthetase 1 [Source:HGNC Symbol;Acc:HGNC:7432]	1.80717e-13
ENSG00000275221	H2AC15	H2A clustered histone 15 [Source:HGNC Symbol;Acc:HGNC:4726]	1.99955e-13
ENSG00000168393	DTYMK	deoxythymidylate kinase [Source:HGNC Symbol;Acc:HGNC:3061]	2.20864e-13
ENSG00000118655	DCLRE1B	DNA cross-link repair 1B [Source:HGNC Symbol;Acc:HGNC:17641]	2.42335e-13
ENSG00000184216	IRAK1	interleukin 1 receptor associated kinase 1 [Source:HGNC Symbol;Acc:HGNC:6112]	2.64948e-13
ENSG00000134802	SLC43A3	solute carrier family 43 member 3 [Source:HGNC Symbol;Acc:HGNC:17466]	2.91618e-13
ENSG00000213551	DNAJC9	DnaJ heat shock protein family (Hsp40) member C9 [Source:HGNC Symbol;Acc:HGNC:19123]	3.19935e-13
ENSG00000093000	NUP50	nucleoporin 50 [Source:HGNC Symbol;Acc:HGNC:8065]	3.48848e-13
ENSG00000029153	ARNTL2	aryl hydrocarbon receptor nuclear translocator like 2 [Source:HGNC Symbol;Acc:HGNC:18984]	3.7793e-13
ENSG00000213347	MXD3	MAX dimerization protein 3 [Source:HGNC Symbol;Acc:HGNC:14008]	4.08126e-13
ENSG00000253729	PRKDC	protein kinase, DNA-activated, catalytic subunit [Source:HGNC Symbol;Acc:HGNC:9413]	4.50139e-13
ENSG00000102172	SMS	spermine synthase [Source:HGNC Symbol;Acc:HGNC:11123]	5.43987e-13
ENSG00000168411	RFWD3	ring finger and WD repeat domain 3 [Source:HGNC Symbol;Acc:HGNC:25539]	5.93981e-13
ENSG00000160949	TONSL	tonsoku like, DNA repair protein [Source:HGNC Symbol;Acc:HGNC:7801]	6.98229e-13
ENSG00000025770	NCAPH2	non-SMC condensin II complex subunit H2 [Source:HGNC Symbol;Acc:HGNC:25071]	7.5053e-13
ENSG00000138376	BARD1	BRCA1 associated RING domain 1 [Source:HGNC Symbol;Acc:HGNC:952]	8.12679e-13
ENSG00000205476	CCDC85C	coiled-coil domain containing 85C [Source:HGNC Symbol;Acc:HGNC:35459]	8.92581e-13
ENSG00000006634	DBF4	DBF4 zinc finger [Source:HGNC Symbol;Acc:HGNC:17364]	9.76098e-13
ENSG00000183963	SMTN	smoothelin [Source:HGNC Symbol;Acc:HGNC:11126]	1.05997e-12
ENSG00000180573	H2AC6	H2A clustered histone 6 [Source:HGNC Symbol;Acc:HGNC:4733]	1.14462e-12
ENSG00000149636	DSN1	DSN1 component of MIS12 kinetochore complex [Source:HGNC Symbol;Acc:HGNC:16165]	1.23692e-12
ENSG00000101224	CDC25B	cell division cycle 25B [Source:HGNC Symbol;Acc:HGNC:1726]	1.33461e-12
ENSG00000131504	DIAPH1	diaphanous related formin 1 [Source:HGNC Symbol;Acc:HGNC:2876]	1.43356e-12
ENSG00000094804	CDC6	cell division cycle 6 [Source:HGNC Symbol;Acc:HGNC:1744]	1.53298e-12
ENSG00000138675	FGF5	fibroblast growth factor 5 [Source:HGNC Symbol;Acc:HGNC:3683]	1.76615e-12
ENSG00000035499	DEPDC1B	DEP domain containing 1B [Source:HGNC Symbol;Acc:HGNC:24902]	2.00201e-12
ENSG00000101945	SUV39H1	suppressor of variegation 3-9 homolog 1 [Source:HGNC Symbol;Acc:HGNC:11479]	2.12238e-12
ENSG00000166833	NAV2	neuron navigator 2 [Source:HGNC Symbol;Acc:HGNC:15997]	2.72218e-12
ENSG00000177084	POLE	DNA polymerase epsilon, catalytic subunit [Source:HGNC Symbol;Acc:HGNC:9177]	2.888e-12
ENSG00000224126	UBE2SP2	ubiquitin conjugating enzyme E2 S pseudogene 2 [Source:HGNC Symbol;Acc:HGNC:32196]	3.05544e-12
ENSG00000122566	HNRNPA2B1	heterogeneous nuclear ribonucleoprotein A2/B1 [Source:HGNC Symbol;Acc:HGNC:5033]	3.22316e-12
ENSG00000011304	PTBP1	polypyrimidine tract binding protein 1 [Source:HGNC Symbol;Acc:HGNC:9583]	3.39482e-12
ENSG00000197299	BLM	BLM RecQ like helicase [Source:HGNC Symbol;Acc:HGNC:1058]	3.56655e-12
ENSG00000184207	PGP	phosphoglycolate phosphatase [Source:HGNC Symbol;Acc:HGNC:8909]	3.7472e-12
ENSG00000040275	SPDL1	spindle apparatus coiled-coil protein 1 [Source:HGNC Symbol;Acc:HGNC:26010]	3.95364e-12
ENSG00000136811	ODF2	outer dense fiber of sperm tails 2 [Source:HGNC Symbol;Acc:HGNC:8114]	4.51068e-12
ENSG00000116670	MAD2L2	mitotic arrest deficient 2 like 2 [Source:HGNC Symbol;Acc:HGNC:6764]	4.82107e-12
ENSG00000130726	TRIM28	tripartite motif containing 28 [Source:HGNC Symbol;Acc:HGNC:16384]	5.14237e-12
ENSG00000082153	BZW1	basic leucine zipper and W2 domains 1 [Source:HGNC Symbol;Acc:HGNC:18380]	5.47474e-12
ENSG00000108424	KPNB1	karyopherin subunit beta 1 [Source:HGNC Symbol;Acc:HGNC:6400]	5.8583e-12
ENSG00000147536	GINS4	GINS complex subunit 4 [Source:HGNC Symbol;Acc:HGNC:28226]	6.89182e-12
ENSG00000153044	CENPH	centromere protein H [Source:HGNC Symbol;Acc:HGNC:17268]	7.43304e-12
ENSG00000105968	H2AZ2	H2A.Z variant histone 2 [Source:HGNC Symbol;Acc:HGNC:20664]	7.98233e-12
ENSG00000130520	LSM4	LSM4 homolog, U6 small nuclear RNA and mRNA degradation associated [Source:HGNC Symbol;Acc:HGNC:17259]	8.55032e-12
ENSG00000143549	TPM3	tropomyosin 3 [Source:HGNC Symbol;Acc:HGNC:12012]	9.88804e-12
ENSG00000167513	CDT1	chromatin licensing and DNA replication factor 1 [Source:HGNC Symbol;Acc:HGNC:24576]	1.07818e-11
ENSG00000173456	RNF26	ring finger protein 26 [Source:HGNC Symbol;Acc:HGNC:14646]	1.16812e-11
ENSG00000089280	FUS	FUS RNA binding protein [Source:HGNC Symbol;Acc:HGNC:4010]	1.35168e-11
ENSG00000095319	NUP188	nucleoporin 188 [Source:HGNC Symbol;Acc:HGNC:17859]	1.54484e-11
ENSG00000129173	E2F8	E2F transcription factor 8 [Source:HGNC Symbol;Acc:HGNC:24727]	1.64344e-11
ENSG00000185361	TNFAIP8L1	TNF alpha induced protein 8 like 1 [Source:HGNC Symbol;Acc:HGNC:28279]	1.74644e-11
ENSG00000000460	C1orf112	chromosome 1 open reading frame 112 [Source:HGNC Symbol;Acc:HGNC:25565]	1.96891e-11
ENSG00000154920	EME1	essential meiotic structure-specific endonuclease 1 [Source:HGNC Symbol;Acc:HGNC:24965]	2.09511e-11
ENSG00000103342	GSPT1	G1 to S phase transition 1 [Source:HGNC Symbol;Acc:HGNC:4621]	2.22273e-11
ENSG00000143621	ILF2	interleukin enhancer binding factor 2 [Source:HGNC Symbol;Acc:HGNC:6037]	2.36012e-11
ENSG00000273542	H4C12	H4 clustered histone 12 [Source:HGNC Symbol;Acc:HGNC:4784]	2.50035e-11
ENSG00000130052	STARD8	StAR related lipid transfer domain containing 8 [Source:HGNC Symbol;Acc:HGNC:19161]	2.79003e-11
ENSG00000095002	MSH2	mutS homolog 2 [Source:HGNC Symbol;Acc:HGNC:7325]	3.09238e-11
ENSG00000130204	TOMM40	translocase of outer mitochondrial membrane 40 [Source:HGNC Symbol;Acc:HGNC:18001]	3.42168e-11
ENSG00000274618	H4C6	H4 clustered histone 6 [Source:HGNC Symbol;Acc:HGNC:4783]	3.59899e-11
ENSG00000132780	NASP	nuclear autoantigenic sperm protein [Source:HGNC Symbol;Acc:HGNC:7644]	4.22696e-11
ENSG00000185697	MYBL1	MYB proto-oncogene like 1 [Source:HGNC Symbol;Acc:HGNC:7547]	4.45869e-11
ENSG00000080839	RBL1	RB transcriptional corepressor like 1 [Source:HGNC Symbol;Acc:HGNC:9893]	4.9549e-11
ENSG00000158402	CDC25C	cell division cycle 25C [Source:HGNC Symbol;Acc:HGNC:1727]	5.4795e-11
ENSG00000160014	CALM3	calmodulin 3 [Source:HGNC Symbol;Acc:HGNC:1449]	5.74527e-11
ENSG00000198554	WDHD1	WD repeat and HMG-box DNA binding protein 1 [Source:HGNC Symbol;Acc:HGNC:23170]	6.02806e-11
ENSG00000120539	MASTL	microtubule associated serine/threonine kinase like [Source:HGNC Symbol;Acc:HGNC:19042]	6.31778e-11
ENSG00000166845	C18orf54	chromosome 18 open reading frame 54 [Source:HGNC Symbol;Acc:HGNC:13796]	6.61086e-11
ENSG00000119397	CNTRL	centriolin [Source:HGNC Symbol;Acc:HGNC:1858]	6.94654e-11
ENSG00000170759	KIF5B	kinesin family member 5B [Source:HGNC Symbol;Acc:HGNC:6324]	7.63254e-11
ENSG00000093009	CDC45	cell division cycle 45 [Source:HGNC Symbol;Acc:HGNC:1739]	8.85618e-11
ENSG00000170006	TMEM154	transmembrane protein 154 [Source:HGNC Symbol;Acc:HGNC:26489]	1.03142e-10
ENSG00000136492	BRIP1	BRCA1 interacting helicase 1 [Source:HGNC Symbol;Acc:HGNC:20473]	1.08271e-10
ENSG00000162073	PAQR4	progestin and adipoQ receptor family member 4 [Source:HGNC Symbol;Acc:HGNC:26386]	1.18997e-10
ENSG00000111581	NUP107	nucleoporin 107 [Source:HGNC Symbol;Acc:HGNC:29914]	1.24674e-10
ENSG00000149548	CCDC15	coiled-coil domain containing 15 [Source:HGNC Symbol;Acc:HGNC:25798]	1.30743e-10
ENSG00000166803	PCLAF	PCNA clamp associated factor [Source:HGNC Symbol;Acc:HGNC:28961]	1.36864e-10
ENSG00000126453	BCL2L12	BCL2 like 12 [Source:HGNC Symbol;Acc:HGNC:13787]	1.43433e-10
ENSG00000213024	NUP62	nucleoporin 62 [Source:HGNC Symbol;Acc:HGNC:8066]	1.50044e-10
ENSG00000105486	LIG1	DNA ligase 1 [Source:HGNC Symbol;Acc:HGNC:6598]	1.56834e-10
ENSG00000132967	HMGB1P5	high mobility group box 1 pseudogene 5 [Source:HGNC Symbol;Acc:HGNC:4997]	1.63642e-10
ENSG00000173546	CSPG4	chondroitin sulfate proteoglycan 4 [Source:HGNC Symbol;Acc:HGNC:2466]	1.71031e-10
ENSG00000125835	SNRPB	small nuclear ribonucleoprotein polypeptides B and B1 [Source:HGNC Symbol;Acc:HGNC:11153]	1.94666e-10
ENSG00000100629	CEP128	centrosomal protein 128 [Source:HGNC Symbol;Acc:HGNC:20359]	2.02957e-10
ENSG00000150753	CCT5	chaperonin containing TCP1 subunit 5 [Source:HGNC Symbol;Acc:HGNC:1618]	2.2024e-10
ENSG00000103257	SLC7A5	solute carrier family 7 member 5 [Source:HGNC Symbol;Acc:HGNC:11063]	2.28932e-10
ENSG00000057252	SOAT1	sterol O-acyltransferase 1 [Source:HGNC Symbol;Acc:HGNC:11177]	2.38067e-10
ENSG00000108829	LRRC59	leucine rich repeat containing 59 [Source:HGNC Symbol;Acc:HGNC:28817]	2.47217e-10
ENSG00000197771	MCMBP	minichromosome maintenance complex binding protein [Source:HGNC Symbol;Acc:HGNC:25782]	2.56984e-10
ENSG00000198824	CHAMP1	chromosome alignment maintaining phosphoprotein 1 [Source:HGNC Symbol;Acc:HGNC:20311]	2.68098e-10
ENSG00000125885	MCM8	minichromosome maintenance 8 homologous recombination repair factor [Source:HGNC Symbol;Acc:HGNC:16147]	2.79799e-10
ENSG00000138346	DNA2	DNA replication helicase/nuclease 2 [Source:HGNC Symbol;Acc:HGNC:2939]	2.91995e-10
ENSG00000187678	SPRY4	sprouty RTK signaling antagonist 4 [Source:HGNC Symbol;Acc:HGNC:15533]	3.16508e-10
ENSG00000128245	YWHAH	tyrosine 3-monooxygenase/tryptophan 5-monooxygenase activation protein eta [Source:HGNC Symbol;Acc:HGNC:12853]	3.41732e-10
ENSG00000111247	RAD51AP1	RAD51 associated protein 1 [Source:HGNC Symbol;Acc:HGNC:16956]	4.0114e-10
ENSG00000168621	GDNF	glial cell derived neurotrophic factor [Source:HGNC Symbol;Acc:HGNC:4232]	4.1688e-10
ENSG00000115355	CCDC88A	coiled-coil domain containing 88A [Source:HGNC Symbol;Acc:HGNC:25523]	4.33128e-10
ENSG00000115758	ODC1	ornithine decarboxylase 1 [Source:HGNC Symbol;Acc:HGNC:8109]	4.656e-10
ENSG00000097021	ACOT7	acyl-CoA thioesterase 7 [Source:HGNC Symbol;Acc:HGNC:24157]	4.82461e-10
ENSG00000133302	SLF1	SMC5-SMC6 complex localization factor 1 [Source:HGNC Symbol;Acc:HGNC:25408]	5.36398e-10
ENSG00000100162	CENPM	centromere protein M [Source:HGNC Symbol;Acc:HGNC:18352]	5.56818e-10
ENSG00000185347	TEDC1	tubulin epsilon and delta complex 1 [Source:HGNC Symbol;Acc:HGNC:20127]	5.77407e-10
ENSG00000136122	BORA	BORA aurora kinase A activator [Source:HGNC Symbol;Acc:HGNC:24724]	6.19063e-10
ENSG00000168439	STIP1	stress induced phosphoprotein 1 [Source:HGNC Symbol;Acc:HGNC:11387]	6.40085e-10
ENSG00000136450	SRSF1	serine and arginine rich splicing factor 1 [Source:HGNC Symbol;Acc:HGNC:10780]	6.82379e-10
ENSG00000109971	HSPA8	heat shock protein family A (Hsp70) member 8 [Source:HGNC Symbol;Acc:HGNC:5241]	7.26734e-10
ENSG00000103966	EHD4	EH domain containing 4 [Source:HGNC Symbol;Acc:HGNC:3245]	7.96993e-10
ENSG00000132436	FIGNL1	fidgetin like 1 [Source:HGNC Symbol;Acc:HGNC:13286]	8.47053e-10
ENSG00000120334	CENPL	centromere protein L [Source:HGNC Symbol;Acc:HGNC:17879]	8.72382e-10
ENSG00000128708	HAT1	histone acetyltransferase 1 [Source:HGNC Symbol;Acc:HGNC:4821]	8.9797e-10
ENSG00000171793	CTPS1	CTP synthase 1 [Source:HGNC Symbol;Acc:HGNC:2519]	9.23686e-10
ENSG00000161547	SRSF2	serine and arginine rich splicing factor 2 [Source:HGNC Symbol;Acc:HGNC:10783]	9.50262e-10
ENSG00000182010	RTKN2	rhotekin 2 [Source:HGNC Symbol;Acc:HGNC:19364]	9.76785e-10
ENSG00000151466	SCLT1	sodium channel and clathrin linker 1 [Source:HGNC Symbol;Acc:HGNC:26406]	1.00391e-09
ENSG00000196419	XRCC6	X-ray repair cross complementing 6 [Source:HGNC Symbol;Acc:HGNC:4055]	1.03139e-09
ENSG00000112312	GMNN	geminin DNA replication inhibitor [Source:HGNC Symbol;Acc:HGNC:17493]	1.08787e-09
ENSG00000147274	RBMX	RNA binding motif protein X-linked [Source:HGNC Symbol;Acc:HGNC:9910]	1.11798e-09
ENSG00000273213	H3-2	H3.2 histone (putative) [Source:HGNC Symbol;Acc:HGNC:32060]	1.14879e-09
ENSG00000161638	ITGA5	integrin subunit alpha 5 [Source:HGNC Symbol;Acc:HGNC:6141]	1.23101e-09
ENSG00000051180	RAD51	RAD51 recombinase [Source:HGNC Symbol;Acc:HGNC:9817]	1.35769e-09
ENSG00000076706	MCAM	melanoma cell adhesion molecule [Source:HGNC Symbol;Acc:HGNC:6934]	1.45021e-09
ENSG00000182504	CEP97	centrosomal protein 97 [Source:HGNC Symbol;Acc:HGNC:26244]	1.59301e-09
ENSG00000014138	POLA2	DNA polymerase alpha 2, accessory subunit [Source:HGNC Symbol;Acc:HGNC:30073]	1.64087e-09
ENSG00000075624	ACTB	actin beta [Source:HGNC Symbol;Acc:HGNC:132]	1.68856e-09
ENSG00000183207	RUVBL2	RuvB like AAA ATPase 2 [Source:HGNC Symbol;Acc:HGNC:10475]	1.78628e-09
ENSG00000198056	PRIM1	DNA primase subunit 1 [Source:HGNC Symbol;Acc:HGNC:9369]	1.83805e-09
ENSG00000110427	KIAA1549L	KIAA1549 like [Source:HGNC Symbol;Acc:HGNC:24836]	1.89623e-09
ENSG00000165480	SKA3	spindle and kinetochore associated complex subunit 3 [Source:HGNC Symbol;Acc:HGNC:20262]	2.01554e-09
ENSG00000189308	LIN54	lin-54 DREAM MuvB core complex component [Source:HGNC Symbol;Acc:HGNC:25397]	2.07568e-09
ENSG00000154127	UBASH3B	ubiquitin associated and SH3 domain containing B [Source:HGNC Symbol;Acc:HGNC:29884]	2.13937e-09
ENSG00000128050	PAICS	phosphoribosylaminoimidazole carboxylase and phosphoribosylaminoimidazolesuccinocarboxamide synthase [Source:HGNC Symbol;Acc:HGNC:8587]	2.20398e-09
ENSG00000055044	NOP58	NOP58 ribonucleoprotein [Source:HGNC Symbol;Acc:HGNC:29926]	2.35455e-09
ENSG00000256663	NA	ubiquitin-like with PHD and ring finger domains 1 (UHRF1) pseudogene	2.42985e-09
ENSG00000101367	MAPRE1	microtubule associated protein RP/EB family member 1 [Source:HGNC Symbol;Acc:HGNC:6890]	2.50534e-09
ENSG00000062485	CS	citrate synthase [Source:HGNC Symbol;Acc:HGNC:2422]	2.66278e-09
ENSG00000141522	ARHGDIA	Rho GDP dissociation inhibitor alpha [Source:HGNC Symbol;Acc:HGNC:678]	2.74358e-09
ENSG00000123374	CDK2	cyclin dependent kinase 2 [Source:HGNC Symbol;Acc:HGNC:1771]	2.99104e-09
ENSG00000117143	UAP1	UDP-N-acetylglucosamine pyrophosphorylase 1 [Source:HGNC Symbol;Acc:HGNC:12457]	3.07756e-09
ENSG00000025772	TOMM34	translocase of outer mitochondrial membrane 34 [Source:HGNC Symbol;Acc:HGNC:15746]	3.16578e-09
ENSG00000258947	TUBB3	tubulin beta 3 class III [Source:HGNC Symbol;Acc:HGNC:20772]	3.34758e-09
ENSG00000107566	ERLIN1	ER lipid raft associated 1 [Source:HGNC Symbol;Acc:HGNC:16947]	3.53217e-09
ENSG00000144283	PKP4	plakophilin 4 [Source:HGNC Symbol;Acc:HGNC:9026]	3.72694e-09
ENSG00000238266	LINC00707	long intergenic non-protein coding RNA 707 [Source:HGNC Symbol;Acc:HGNC:44691]	3.92177e-09
ENSG00000075303	SLC25A40	solute carrier family 25 member 40 [Source:HGNC Symbol;Acc:HGNC:29680]	4.01986e-09
ENSG00000128973	CLN6	CLN6 transmembrane ER protein [Source:HGNC Symbol;Acc:HGNC:2077]	4.11793e-09
ENSG00000247077	PGAM5	PGAM family member 5, mitochondrial serine/threonine protein phosphatase [Source:HGNC Symbol;Acc:HGNC:28763]	4.22199e-09
ENSG00000120647	CCDC77	coiled-coil domain containing 77 [Source:HGNC Symbol;Acc:HGNC:28203]	4.32568e-09
ENSG00000147065	MSN	moesin [Source:HGNC Symbol;Acc:HGNC:7373]	4.43245e-09
ENSG00000198805	PNP	purine nucleoside phosphorylase [Source:HGNC Symbol;Acc:HGNC:7892]	4.53886e-09
ENSG00000101639	CEP192	centrosomal protein 192 [Source:HGNC Symbol;Acc:HGNC:25515]	4.75312e-09
ENSG00000221829	FANCG	FA complementation group G [Source:HGNC Symbol;Acc:HGNC:3588]	4.86361e-09
ENSG00000160298	C21orf58	chromosome 21 open reading frame 58 [Source:HGNC Symbol;Acc:HGNC:1300]	5.09282e-09
ENSG00000143815	LBR	lamin B receptor [Source:HGNC Symbol;Acc:HGNC:6518]	5.21042e-09
ENSG00000120699	EXOSC8	exosome component 8 [Source:HGNC Symbol;Acc:HGNC:17035]	5.3286e-09
ENSG00000107282	APBA1	amyloid beta precursor protein binding family A member 1 [Source:HGNC Symbol;Acc:HGNC:578]	5.58105e-09
ENSG00000139505	MTMR6	myotubularin related protein 6 [Source:HGNC Symbol;Acc:HGNC:7453]	5.71516e-09
ENSG00000164924	YWHAZ	tyrosine 3-monooxygenase/tryptophan 5-monooxygenase activation protein zeta [Source:HGNC Symbol;Acc:HGNC:12855]	6.12775e-09
ENSG00000259316	NA	novel protein	6.26687e-09
ENSG00000100578	KIAA0586	KIAA0586 [Source:HGNC Symbol;Acc:HGNC:19960]	6.44673e-09
ENSG00000115241	PPM1G	protein phosphatase, Mg2+/Mn2+ dependent 1G [Source:HGNC Symbol;Acc:HGNC:9278]	6.63086e-09
ENSG00000102317	RBM3	RNA binding motif protein 3 [Source:HGNC Symbol;Acc:HGNC:9900]	6.81485e-09
ENSG00000168077	SCARA3	scavenger receptor class A member 3 [Source:HGNC Symbol;Acc:HGNC:19000]	7.20336e-09
ENSG00000082898	XPO1	exportin 1 [Source:HGNC Symbol;Acc:HGNC:12825]	7.40193e-09
ENSG00000102054	RBBP7	RB binding protein 7, chromatin remodeling factor [Source:HGNC Symbol;Acc:HGNC:9890]	7.5998e-09
ENSG00000080824	HSP90AA1	heat shock protein 90 alpha family class A member 1 [Source:HGNC Symbol;Acc:HGNC:5253]	7.79909e-09
ENSG00000166801	FAM111A	FAM111 trypsin like peptidase A [Source:HGNC Symbol;Acc:HGNC:24725]	8.4129e-09
ENSG00000125944	HNRNPR	heterogeneous nuclear ribonucleoprotein R [Source:HGNC Symbol;Acc:HGNC:5047]	8.62304e-09
ENSG00000183688	RFLNB	refilin B [Source:HGNC Symbol;Acc:HGNC:28705]	8.83829e-09
ENSG00000147874	HAUS6	HAUS augmin like complex subunit 6 [Source:HGNC Symbol;Acc:HGNC:25948]	9.06101e-09
ENSG00000104885	DOT1L	DOT1 like histone lysine methyltransferase [Source:HGNC Symbol;Acc:HGNC:24948]	9.32058e-09
ENSG00000131351	HAUS8	HAUS augmin like complex subunit 8 [Source:HGNC Symbol;Acc:HGNC:30532]	9.86878e-09
ENSG00000062822	POLD1	DNA polymerase delta 1, catalytic subunit [Source:HGNC Symbol;Acc:HGNC:9175]	1.01578e-08
ENSG00000142634	EFHD2	EF-hand domain family member D2 [Source:HGNC Symbol;Acc:HGNC:28670]	1.04576e-08
ENSG00000148229	POLE3	DNA polymerase epsilon 3, accessory subunit [Source:HGNC Symbol;Acc:HGNC:13546]	1.0765e-08
ENSG00000162636	FAM102B	family with sequence similarity 102 member B [Source:HGNC Symbol;Acc:HGNC:27637]	1.10716e-08
ENSG00000109814	UGDH	UDP-glucose 6-dehydrogenase [Source:HGNC Symbol;Acc:HGNC:12525]	1.13776e-08
ENSG00000110713	NUP98	nucleoporin 98 and 96 precursor [Source:HGNC Symbol;Acc:HGNC:8068]	1.19961e-08
ENSG00000176692	FOXC2	forkhead box C2 [Source:HGNC Symbol;Acc:HGNC:3801]	1.23203e-08
ENSG00000136068	FLNB	filamin B [Source:HGNC Symbol;Acc:HGNC:3755]	1.40271e-08
ENSG00000065882	TBC1D1	TBC1 domain family member 1 [Source:HGNC Symbol;Acc:HGNC:11578]	1.43983e-08
ENSG00000138668	HNRNPD	heterogeneous nuclear ribonucleoprotein D [Source:HGNC Symbol;Acc:HGNC:5036]	1.47848e-08
ENSG00000273703	H2BC14	H2B clustered histone 14 [Source:HGNC Symbol;Acc:HGNC:4750]	1.51855e-08
ENSG00000020922	MRE11	MRE11 homolog, double strand break repair nuclease [Source:HGNC Symbol;Acc:HGNC:7230]	1.64482e-08
ENSG00000166483	WEE1	WEE1 G2 checkpoint kinase [Source:HGNC Symbol;Acc:HGNC:12761]	1.73213e-08
ENSG00000135362	PRR5L	proline rich 5 like [Source:HGNC Symbol;Acc:HGNC:25878]	1.8207e-08
ENSG00000144354	CDCA7	cell division cycle associated 7 [Source:HGNC Symbol;Acc:HGNC:14628]	1.9157e-08
ENSG00000130402	ACTN4	actinin alpha 4 [Source:HGNC Symbol;Acc:HGNC:166]	2.1087e-08
ENSG00000006327	TNFRSF12A	TNF receptor superfamily member 12A [Source:HGNC Symbol;Acc:HGNC:18152]	2.15793e-08
ENSG00000186432	KPNA4	karyopherin subunit alpha 4 [Source:HGNC Symbol;Acc:HGNC:6397]	2.20872e-08
ENSG00000213719	CLIC1	chloride intracellular channel 1 [Source:HGNC Symbol;Acc:HGNC:2062]	2.31232e-08
ENSG00000115884	SDC1	syndecan 1 [Source:HGNC Symbol;Acc:HGNC:10658]	2.3656e-08
ENSG00000070814	TCOF1	treacle ribosome biogenesis factor 1 [Source:HGNC Symbol;Acc:HGNC:11654]	2.41879e-08
ENSG00000133030	MPRIP	myosin phosphatase Rho interacting protein [Source:HGNC Symbol;Acc:HGNC:30321]	2.58091e-08
ENSG00000102007	PLP2	proteolipid protein 2 [Source:HGNC Symbol;Acc:HGNC:9087]	2.69248e-08
ENSG00000154640	BTG3	BTG anti-proliferation factor 3 [Source:HGNC Symbol;Acc:HGNC:1132]	2.75027e-08
ENSG00000004700	RECQL	RecQ like helicase [Source:HGNC Symbol;Acc:HGNC:9948]	2.93274e-08
ENSG00000120217	CD274	CD274 molecule [Source:HGNC Symbol;Acc:HGNC:17635]	2.99433e-08
ENSG00000168476	REEP4	receptor accessory protein 4 [Source:HGNC Symbol;Acc:HGNC:26176]	3.05757e-08
ENSG00000198055	GRK6	G protein-coupled receptor kinase 6 [Source:HGNC Symbol;Acc:HGNC:4545]	3.12332e-08
ENSG00000173457	PPP1R14B	protein phosphatase 1 regulatory inhibitor subunit 14B [Source:HGNC Symbol;Acc:HGNC:9057]	3.18923e-08
ENSG00000126261	UBA2	ubiquitin like modifier activating enzyme 2 [Source:HGNC Symbol;Acc:HGNC:30661]	3.25509e-08
ENSG00000125912	NCLN	nicalin [Source:HGNC Symbol;Acc:HGNC:26923]	3.38646e-08
ENSG00000060749	QSER1	glutamine and serine rich 1 [Source:HGNC Symbol;Acc:HGNC:26154]	3.45207e-08
ENSG00000151287	TEX30	testis expressed 30 [Source:HGNC Symbol;Acc:HGNC:25188]	3.58404e-08
ENSG00000102901	CENPT	centromere protein T [Source:HGNC Symbol;Acc:HGNC:25787]	3.78624e-08
ENSG00000132361	CLUH	clustered mitochondria homolog [Source:HGNC Symbol;Acc:HGNC:29094]	3.85456e-08
ENSG00000149428	HYOU1	hypoxia up-regulated 1 [Source:HGNC Symbol;Acc:HGNC:16931]	3.92332e-08
ENSG00000091436	MAP3K20	mitogen-activated protein kinase kinase kinase 20 [Source:HGNC Symbol;Acc:HGNC:17797]	3.99445e-08
ENSG00000145375	SPATA5	spermatogenesis associated 5 [Source:HGNC Symbol;Acc:HGNC:18119]	4.13857e-08
ENSG00000203760	CENPW	centromere protein W [Source:HGNC Symbol;Acc:HGNC:21488]	4.29839e-08
ENSG00000105323	HNRNPUL1	heterogeneous nuclear ribonucleoprotein U like 1 [Source:HGNC Symbol;Acc:HGNC:17011]	4.46463e-08
ENSG00000124789	NUP153	nucleoporin 153 [Source:HGNC Symbol;Acc:HGNC:8062]	4.63862e-08
ENSG00000130695	CEP85	centrosomal protein 85 [Source:HGNC Symbol;Acc:HGNC:25309]	4.7255e-08
ENSG00000136527	TRA2B	transformer 2 beta homolog [Source:HGNC Symbol;Acc:HGNC:10781]	4.8135e-08
ENSG00000132507	EIF5A	eukaryotic translation initiation factor 5A [Source:HGNC Symbol;Acc:HGNC:3300]	4.9027e-08
ENSG00000269825	NA	novel zinc finger protein	4.99328e-08
ENSG00000005189	REXO5	RNA exonuclease 5 [Source:HGNC Symbol;Acc:HGNC:24661]	5.18769e-08
ENSG00000115875	SRSF7	serine and arginine rich splicing factor 7 [Source:HGNC Symbol;Acc:HGNC:10789]	5.38694e-08
ENSG00000176974	SHMT1	serine hydroxymethyltransferase 1 [Source:HGNC Symbol;Acc:HGNC:10850]	5.6974e-08
ENSG00000265241	RBM8A	RNA binding motif protein 8A [Source:HGNC Symbol;Acc:HGNC:9905]	5.80471e-08
ENSG00000158710	TAGLN2	transgelin 2 [Source:HGNC Symbol;Acc:HGNC:11554]	5.91396e-08
ENSG00000070950	RAD18	RAD18 E3 ubiquitin protein ligase [Source:HGNC Symbol;Acc:HGNC:18278]	6.02524e-08
ENSG00000177889	UBE2N	ubiquitin conjugating enzyme E2 N [Source:HGNC Symbol;Acc:HGNC:12492]	6.13802e-08
ENSG00000142856	ITGB3BP	integrin subunit beta 3 binding protein [Source:HGNC Symbol;Acc:HGNC:6157]	6.36345e-08
ENSG00000181544	FANCB	FA complementation group B [Source:HGNC Symbol;Acc:HGNC:3583]	6.47703e-08
ENSG00000182628	SKA2	spindle and kinetochore associated complex subunit 2 [Source:HGNC Symbol;Acc:HGNC:28006]	6.59191e-08
ENSG00000092201	SUPT16H	SPT16 homolog, facilitates chromatin remodeling subunit [Source:HGNC Symbol;Acc:HGNC:11465]	6.94169e-08
ENSG00000164163	ABCE1	ATP binding cassette subfamily E member 1 [Source:HGNC Symbol;Acc:HGNC:69]	7.0637e-08
ENSG00000140451	PIF1	PIF1 5'-to-3' DNA helicase [Source:HGNC Symbol;Acc:HGNC:26220]	7.31542e-08
ENSG00000135913	USP37	ubiquitin specific peptidase 37 [Source:HGNC Symbol;Acc:HGNC:20063]	7.44867e-08
ENSG00000197785	ATAD3A	ATPase family AAA domain containing 3A [Source:HGNC Symbol;Acc:HGNC:25567]	7.58298e-08
ENSG00000100664	EIF5	eukaryotic translation initiation factor 5 [Source:HGNC Symbol;Acc:HGNC:3299]	7.72851e-08
ENSG00000147224	PRPS1	phosphoribosyl pyrophosphate synthetase 1 [Source:HGNC Symbol;Acc:HGNC:9462]	8.0192e-08
ENSG00000146731	CCT6A	chaperonin containing TCP1 subunit 6A [Source:HGNC Symbol;Acc:HGNC:1620]	8.16561e-08
ENSG00000156876	SASS6	SAS-6 centriolar assembly protein [Source:HGNC Symbol;Acc:HGNC:25403]	8.31609e-08
ENSG00000119333	DYNC2I2	dynein 2 intermediate chain 2 [Source:HGNC Symbol;Acc:HGNC:28296]	8.47202e-08
ENSG00000196081	ZNF724	zinc finger protein 724 [Source:HGNC Symbol;Acc:HGNC:32460]	8.62888e-08
ENSG00000163110	PDLIM5	PDZ and LIM domain 5 [Source:HGNC Symbol;Acc:HGNC:17468]	8.78621e-08
ENSG00000012963	UBR7	ubiquitin protein ligase E3 component n-recognin 7 [Source:HGNC Symbol;Acc:HGNC:20344]	9.2632e-08
ENSG00000067082	KLF6	Kruppel like factor 6 [Source:HGNC Symbol;Acc:HGNC:2235]	9.42371e-08
ENSG00000205208	C4orf46	chromosome 4 open reading frame 46 [Source:HGNC Symbol;Acc:HGNC:27320]	9.58565e-08
ENSG00000125817	CENPB	centromere protein B [Source:HGNC Symbol;Acc:HGNC:1852]	1.00917e-07
ENSG00000155561	NUP205	nucleoporin 205 [Source:HGNC Symbol;Acc:HGNC:18658]	1.02657e-07
ENSG00000148248	SURF4	surfeit 4 [Source:HGNC Symbol;Acc:HGNC:11476]	1.04434e-07
ENSG00000114850	SSR3	signal sequence receptor subunit 3 [Source:HGNC Symbol;Acc:HGNC:11325]	1.06224e-07
ENSG00000156136	DCK	deoxycytidine kinase [Source:HGNC Symbol;Acc:HGNC:2704]	1.0801e-07
ENSG00000183814	LIN9	lin-9 DREAM MuvB core complex component [Source:HGNC Symbol;Acc:HGNC:30830]	1.09795e-07
ENSG00000123146	ADGRE5	adhesion G protein-coupled receptor E5 [Source:HGNC Symbol;Acc:HGNC:1711]	1.13427e-07
ENSG00000135018	UBQLN1	ubiquilin 1 [Source:HGNC Symbol;Acc:HGNC:12508]	1.15276e-07
ENSG00000142208	AKT1	AKT serine/threonine kinase 1 [Source:HGNC Symbol;Acc:HGNC:391]	1.20896e-07
ENSG00000119335	SET	SET nuclear proto-oncogene [Source:HGNC Symbol;Acc:HGNC:10760]	1.22847e-07
ENSG00000125319	HROB	homologous recombination factor with OB-fold [Source:HGNC Symbol;Acc:HGNC:28460]	1.26837e-07
ENSG00000154429	CCSAP	centriole, cilia and spindle associated protein [Source:HGNC Symbol;Acc:HGNC:29578]	1.30966e-07
ENSG00000066044	ELAVL1	ELAV like RNA binding protein 1 [Source:HGNC Symbol;Acc:HGNC:3312]	1.33096e-07
ENSG00000113569	NUP155	nucleoporin 155 [Source:HGNC Symbol;Acc:HGNC:8063]	1.41868e-07
ENSG00000129484	PARP2	poly(ADP-ribose) polymerase 2 [Source:HGNC Symbol;Acc:HGNC:272]	1.46508e-07
ENSG00000163918	RFC4	replication factor C subunit 4 [Source:HGNC Symbol;Acc:HGNC:9972]	1.48942e-07
ENSG00000110880	CORO1C	coronin 1C [Source:HGNC Symbol;Acc:HGNC:2254]	1.51428e-07
ENSG00000204469	PRRC2A	proline rich coiled-coil 2A [Source:HGNC Symbol;Acc:HGNC:13918]	1.53936e-07
ENSG00000013573	DDX11	DEAD/H-box helicase 11 [Source:HGNC Symbol;Acc:HGNC:2736]	1.56456e-07
ENSG00000163781	TOPBP1	DNA topoisomerase II binding protein 1 [Source:HGNC Symbol;Acc:HGNC:17008]	1.61496e-07
ENSG00000110958	PTGES3	prostaglandin E synthase 3 [Source:HGNC Symbol;Acc:HGNC:16049]	1.64034e-07
ENSG00000181938	GINS3	GINS complex subunit 3 [Source:HGNC Symbol;Acc:HGNC:25851]	1.66573e-07
ENSG00000110395	CBL	Cbl proto-oncogene [Source:HGNC Symbol;Acc:HGNC:1541]	1.74325e-07
ENSG00000147155	EBP	EBP cholestenol delta-isomerase [Source:HGNC Symbol;Acc:HGNC:3133]	1.76946e-07
ENSG00000173402	DAG1	dystroglycan 1 [Source:HGNC Symbol;Acc:HGNC:2666]	1.85002e-07
ENSG00000149294	NCAM1	neural cell adhesion molecule 1 [Source:HGNC Symbol;Acc:HGNC:7656]	1.87811e-07
ENSG00000135540	NHSL1	NHS like 1 [Source:HGNC Symbol;Acc:HGNC:21021]	1.96916e-07
ENSG00000196510	ANAPC7	anaphase promoting complex subunit 7 [Source:HGNC Symbol;Acc:HGNC:17380]	2.00065e-07
ENSG00000148110	MFSD14B	major facilitator superfamily domain containing 14B [Source:HGNC Symbol;Acc:HGNC:23376]	2.03332e-07
ENSG00000121068	TBX2	T-box transcription factor 2 [Source:HGNC Symbol;Acc:HGNC:11597]	2.09874e-07
ENSG00000116830	TTF2	transcription termination factor 2 [Source:HGNC Symbol;Acc:HGNC:12398]	2.13275e-07
ENSG00000165501	LRR1	leucine rich repeat protein 1 [Source:HGNC Symbol;Acc:HGNC:19742]	2.20485e-07
ENSG00000179409	GEMIN4	gem nuclear organelle associated protein 4 [Source:HGNC Symbol;Acc:HGNC:15717]	2.24198e-07
ENSG00000077514	POLD3	DNA polymerase delta 3, accessory subunit [Source:HGNC Symbol;Acc:HGNC:20932]	2.27977e-07
ENSG00000153207	AHCTF1	AT-hook containing transcription factor 1 [Source:HGNC Symbol;Acc:HGNC:24618]	2.318e-07
ENSG00000130669	PAK4	p21 (RAC1) activated kinase 4 [Source:HGNC Symbol;Acc:HGNC:16059]	2.35626e-07
ENSG00000143368	SF3B4	splicing factor 3b subunit 4 [Source:HGNC Symbol;Acc:HGNC:10771]	2.39464e-07
ENSG00000101182	PSMA7	proteasome 20S subunit alpha 7 [Source:HGNC Symbol;Acc:HGNC:9536]	2.43299e-07
ENSG00000143321	HDGF	heparin binding growth factor [Source:HGNC Symbol;Acc:HGNC:4856]	2.47216e-07
ENSG00000204410	MSH5	mutS homolog 5 [Source:HGNC Symbol;Acc:HGNC:7328]	2.55143e-07
ENSG00000270647	TAF15	TATA-box binding protein associated factor 15 [Source:HGNC Symbol;Acc:HGNC:11547]	2.63474e-07
ENSG00000197415	VEPH1	ventricular zone expressed PH domain containing 1 [Source:HGNC Symbol;Acc:HGNC:25735]	2.67681e-07
ENSG00000129911	KLF16	Kruppel like factor 16 [Source:HGNC Symbol;Acc:HGNC:16857]	2.71985e-07
ENSG00000172845	SP3	Sp3 transcription factor [Source:HGNC Symbol;Acc:HGNC:11208]	2.76332e-07
ENSG00000170144	HNRNPA3	heterogeneous nuclear ribonucleoprotein A3 [Source:HGNC Symbol;Acc:HGNC:24941]	2.80678e-07
ENSG00000155366	RHOC	ras homolog family member C [Source:HGNC Symbol;Acc:HGNC:669]	2.89437e-07
ENSG00000149554	CHEK1	checkpoint kinase 1 [Source:HGNC Symbol;Acc:HGNC:1925]	2.93918e-07
ENSG00000172732	MUS81	MUS81 structure-specific endonuclease subunit [Source:HGNC Symbol;Acc:HGNC:29814]	2.98555e-07
ENSG00000102900	NUP93	nucleoporin 93 [Source:HGNC Symbol;Acc:HGNC:28958]	3.0323e-07
ENSG00000123908	AGO2	argonaute RISC catalytic component 2 [Source:HGNC Symbol;Acc:HGNC:3263]	3.2206e-07
ENSG00000136875	PRPF4	pre-mRNA processing factor 4 [Source:HGNC Symbol;Acc:HGNC:17349]	3.2683e-07
ENSG00000160299	PCNT	pericentrin [Source:HGNC Symbol;Acc:HGNC:16068]	3.53894e-07
ENSG00000233966	UBE2SP1	ubiquitin conjugating enzyme E2 S pseudogene 1 [Source:HGNC Symbol;Acc:HGNC:30864]	3.59632e-07
ENSG00000103018	CYB5B	cytochrome b5 type B [Source:HGNC Symbol;Acc:HGNC:24374]	3.77086e-07
ENSG00000125450	NUP85	nucleoporin 85 [Source:HGNC Symbol;Acc:HGNC:8734]	3.88851e-07
ENSG00000078369	GNB1	G protein subunit beta 1 [Source:HGNC Symbol;Acc:HGNC:4396]	3.94775e-07
ENSG00000103121	CMC2	C-X9-C motif containing 2 [Source:HGNC Symbol;Acc:HGNC:24447]	4.26246e-07
ENSG00000117593	DARS2	aspartyl-tRNA synthetase 2, mitochondrial [Source:HGNC Symbol;Acc:HGNC:25538]	4.32897e-07
ENSG00000214706	IFRD2	interferon related developmental regulator 2 [Source:HGNC Symbol;Acc:HGNC:5457]	4.53065e-07
ENSG00000135074	ADAM19	ADAM metallopeptidase domain 19 [Source:HGNC Symbol;Acc:HGNC:197]	4.81028e-07
ENSG00000139350	NEDD1	NEDD1 gamma-tubulin ring complex targeting factor [Source:HGNC Symbol;Acc:HGNC:7723]	4.95529e-07
ENSG00000119185	ITGB1BP1	integrin subunit beta 1 binding protein 1 [Source:HGNC Symbol;Acc:HGNC:23927]	5.10352e-07
ENSG00000259768	NA	novel transcript, antisense to ZFHX3	5.48332e-07
ENSG00000261236	BOP1	BOP1 ribosomal biogenesis factor [Source:HGNC Symbol;Acc:HGNC:15519]	5.5617e-07
ENSG00000143933	CALM2	calmodulin 2 [Source:HGNC Symbol;Acc:HGNC:1445]	5.64235e-07
ENSG00000166197	NOLC1	nucleolar and coiled-body phosphoprotein 1 [Source:HGNC Symbol;Acc:HGNC:15608]	5.72458e-07
ENSG00000076242	MLH1	mutL homolog 1 [Source:HGNC Symbol;Acc:HGNC:7127]	5.80703e-07
ENSG00000086475	SEPHS1	selenophosphate synthetase 1 [Source:HGNC Symbol;Acc:HGNC:19685]	6.05572e-07
ENSG00000116062	MSH6	mutS homolog 6 [Source:HGNC Symbol;Acc:HGNC:7329]	6.23377e-07
ENSG00000103495	MAZ	MYC associated zinc finger protein [Source:HGNC Symbol;Acc:HGNC:6914]	6.32576e-07
ENSG00000143799	PARP1	poly(ADP-ribose) polymerase 1 [Source:HGNC Symbol;Acc:HGNC:270]	6.41895e-07
ENSG00000051128	HOMER3	homer scaffold protein 3 [Source:HGNC Symbol;Acc:HGNC:17514]	6.51213e-07
ENSG00000100139	MICALL1	MICAL like 1 [Source:HGNC Symbol;Acc:HGNC:29804]	6.79774e-07
ENSG00000099331	MYO9B	myosin IXB [Source:HGNC Symbol;Acc:HGNC:7609]	7.08513e-07
ENSG00000162775	RBM15	RNA binding motif protein 15 [Source:HGNC Symbol;Acc:HGNC:14959]	7.27789e-07
ENSG00000173540	GMPPB	GDP-mannose pyrophosphorylase B [Source:HGNC Symbol;Acc:HGNC:22932]	7.66892e-07
ENSG00000108055	SMC3	structural maintenance of chromosomes 3 [Source:HGNC Symbol;Acc:HGNC:2468]	7.77018e-07
ENSG00000139437	TCHP	trichoplein keratin filament binding [Source:HGNC Symbol;Acc:HGNC:28135]	7.8714e-07
ENSG00000108064	TFAM	transcription factor A, mitochondrial [Source:HGNC Symbol;Acc:HGNC:11741]	7.9738e-07
ENSG00000156504	PABIR2	PABIR family member 2 [Source:HGNC Symbol;Acc:HGNC:30490]	8.07635e-07
ENSG00000165732	DDX21	DExD-box helicase 21 [Source:HGNC Symbol;Acc:HGNC:2744]	8.18002e-07
ENSG00000103489	XYLT1	xylosyltransferase 1 [Source:HGNC Symbol;Acc:HGNC:15516]	8.28344e-07
ENSG00000047410	TPR	translocated promoter region, nuclear basket protein [Source:HGNC Symbol;Acc:HGNC:12017]	8.49214e-07
ENSG00000115687	PASK	PAS domain containing serine/threonine kinase [Source:HGNC Symbol;Acc:HGNC:17270]	8.91642e-07
ENSG00000078668	VDAC3	voltage dependent anion channel 3 [Source:HGNC Symbol;Acc:HGNC:12674]	9.02419e-07
ENSG00000182378	PLCXD1	phosphatidylinositol specific phospholipase C X domain containing 1 [Source:HGNC Symbol;Acc:HGNC:23148]	9.24293e-07
ENSG00000053372	MRTO4	MRT4 homolog, ribosome maturation factor [Source:HGNC Symbol;Acc:HGNC:18477]	9.35363e-07
ENSG00000149269	PAK1	p21 (RAC1) activated kinase 1 [Source:HGNC Symbol;Acc:HGNC:8590]	9.46502e-07
ENSG00000012660	ELOVL5	ELOVL fatty acid elongase 5 [Source:HGNC Symbol;Acc:HGNC:21308]	9.69818e-07
ENSG00000120438	TCP1	t-complex 1 [Source:HGNC Symbol;Acc:HGNC:11655]	9.81646e-07
ENSG00000159055	MIS18A	MIS18 kinetochore protein A [Source:HGNC Symbol;Acc:HGNC:1286]	9.93586e-07
ENSG00000221823	PPP3R1	protein phosphatase 3 regulatory subunit B, alpha [Source:HGNC Symbol;Acc:HGNC:9317]	1.00561e-06
ENSG00000133816	MICAL2	microtubule associated monooxygenase, calponin and LIM domain containing 2 [Source:HGNC Symbol;Acc:HGNC:24693]	1.01773e-06
ENSG00000215784	FAM72D	family with sequence similarity 72 member D [Source:HGNC Symbol;Acc:HGNC:33593]	1.07965e-06
ENSG00000186660	ZFP91	ZFP91 zinc finger protein, atypical E3 ubiquitin ligase [Source:HGNC Symbol;Acc:HGNC:14983]	1.11854e-06
ENSG00000084774	CAD	carbamoyl-phosphate synthetase 2, aspartate transcarbamylase, and dihydroorotase [Source:HGNC Symbol;Acc:HGNC:1424]	1.13161e-06
ENSG00000135446	CDK4	cyclin dependent kinase 4 [Source:HGNC Symbol;Acc:HGNC:1773]	1.14471e-06
ENSG00000182446	NPLOC4	NPL4 homolog, ubiquitin recognition factor [Source:HGNC Symbol;Acc:HGNC:18261]	1.15781e-06
ENSG00000167460	TPM4	tropomyosin 4 [Source:HGNC Symbol;Acc:HGNC:12013]	1.17098e-06
ENSG00000172757	CFL1	cofilin 1 [Source:HGNC Symbol;Acc:HGNC:1874]	1.1844e-06
ENSG00000170017	ALCAM	activated leukocyte cell adhesion molecule [Source:HGNC Symbol;Acc:HGNC:400]	1.21118e-06
ENSG00000164889	SLC4A2	solute carrier family 4 member 2 [Source:HGNC Symbol;Acc:HGNC:11028]	1.23818e-06
ENSG00000115159	GPD2	glycerol-3-phosphate dehydrogenase 2 [Source:HGNC Symbol;Acc:HGNC:4456]	1.25207e-06
ENSG00000174371	EXO1	exonuclease 1 [Source:HGNC Symbol;Acc:HGNC:3511]	1.2798e-06
ENSG00000242125	SNHG3	small nucleolar RNA host gene 3 [Source:HGNC Symbol;Acc:HGNC:10118]	1.29365e-06
ENSG00000079156	OSBPL6	oxysterol binding protein like 6 [Source:HGNC Symbol;Acc:HGNC:16388]	1.30765e-06
ENSG00000081026	MAGI3	membrane associated guanylate kinase, WW and PDZ domain containing 3 [Source:HGNC Symbol;Acc:HGNC:29647]	1.32168e-06
ENSG00000167081	PBX3	PBX homeobox 3 [Source:HGNC Symbol;Acc:HGNC:8634]	1.33572e-06
ENSG00000189320	FAM180A	family with sequence similarity 180 member A [Source:HGNC Symbol;Acc:HGNC:33773]	1.37807e-06
ENSG00000128283	CDC42EP1	CDC42 effector protein 1 [Source:HGNC Symbol;Acc:HGNC:17014]	1.39218e-06
ENSG00000120253	NUP43	nucleoporin 43 [Source:HGNC Symbol;Acc:HGNC:21182]	1.42045e-06
ENSG00000110321	EIF4G2	eukaryotic translation initiation factor 4 gamma 2 [Source:HGNC Symbol;Acc:HGNC:3297]	1.4346e-06
ENSG00000285077	ARHGAP11B	Rho GTPase activating protein 11B [Source:HGNC Symbol;Acc:HGNC:15782]	1.44874e-06
ENSG00000186298	PPP1CC	protein phosphatase 1 catalytic subunit gamma [Source:HGNC Symbol;Acc:HGNC:9283]	1.46289e-06
ENSG00000169813	HNRNPF	heterogeneous nuclear ribonucleoprotein F [Source:HGNC Symbol;Acc:HGNC:5039]	1.47754e-06
ENSG00000172009	THOP1	thimet oligopeptidase 1 [Source:HGNC Symbol;Acc:HGNC:11793]	1.49248e-06
ENSG00000129355	CDKN2D	cyclin dependent kinase inhibitor 2D [Source:HGNC Symbol;Acc:HGNC:1790]	1.5076e-06
ENSG00000152240	HAUS1	HAUS augmin like complex subunit 1 [Source:HGNC Symbol;Acc:HGNC:25174]	1.53833e-06
ENSG00000096746	HNRNPH3	heterogeneous nuclear ribonucleoprotein H3 [Source:HGNC Symbol;Acc:HGNC:5043]	1.56952e-06
ENSG00000162613	FUBP1	far upstream element binding protein 1 [Source:HGNC Symbol;Acc:HGNC:4004]	1.58543e-06
ENSG00000071626	DAZAP1	DAZ associated protein 1 [Source:HGNC Symbol;Acc:HGNC:2683]	1.60144e-06
ENSG00000125686	MED1	mediator complex subunit 1 [Source:HGNC Symbol;Acc:HGNC:9234]	1.6176e-06
ENSG00000109881	CCDC34	coiled-coil domain containing 34 [Source:HGNC Symbol;Acc:HGNC:25079]	1.63394e-06
ENSG00000139641	ESYT1	extended synaptotagmin 1 [Source:HGNC Symbol;Acc:HGNC:29534]	1.65034e-06
ENSG00000148840	PPRC1	PPARG related coactivator 1 [Source:HGNC Symbol;Acc:HGNC:30025]	1.68324e-06
ENSG00000154217	PITPNC1	phosphatidylinositol transfer protein cytoplasmic 1 [Source:HGNC Symbol;Acc:HGNC:21045]	1.71682e-06
ENSG00000184009	ACTG1	actin gamma 1 [Source:HGNC Symbol;Acc:HGNC:144]	1.73404e-06
ENSG00000153187	HNRNPU	heterogeneous nuclear ribonucleoprotein U [Source:HGNC Symbol;Acc:HGNC:5048]	1.78576e-06
ENSG00000100479	POLE2	DNA polymerase epsilon 2, accessory subunit [Source:HGNC Symbol;Acc:HGNC:9178]	1.82036e-06
ENSG00000184014	DENND5A	DENN domain containing 5A [Source:HGNC Symbol;Acc:HGNC:19344]	1.85497e-06
ENSG00000096060	FKBP5	FKBP prolyl isomerase 5 [Source:HGNC Symbol;Acc:HGNC:3721]	1.8723e-06
ENSG00000181588	MEX3D	mex-3 RNA binding family member D [Source:HGNC Symbol;Acc:HGNC:16734]	1.88967e-06
ENSG00000123505	AMD1	adenosylmethionine decarboxylase 1 [Source:HGNC Symbol;Acc:HGNC:457]	1.92461e-06
ENSG00000128951	DUT	deoxyuridine triphosphatase [Source:HGNC Symbol;Acc:HGNC:3078]	1.94205e-06
ENSG00000086827	ZW10	zw10 kinetochore protein [Source:HGNC Symbol;Acc:HGNC:13194]	1.95956e-06
ENSG00000156381	ANKRD9	ankyrin repeat domain 9 [Source:HGNC Symbol;Acc:HGNC:20096]	1.97708e-06
ENSG00000131236	CAP1	cyclase associated actin cytoskeleton regulatory protein 1 [Source:HGNC Symbol;Acc:HGNC:20040]	1.99463e-06
ENSG00000108010	GLRX3	glutaredoxin 3 [Source:HGNC Symbol;Acc:HGNC:15987]	2.01236e-06
ENSG00000092445	TYRO3	TYRO3 protein tyrosine kinase [Source:HGNC Symbol;Acc:HGNC:12446]	2.08352e-06
ENSG00000167005	NUDT21	nudix hydrolase 21 [Source:HGNC Symbol;Acc:HGNC:13870]	2.10145e-06
ENSG00000145907	G3BP1	G3BP stress granule assembly factor 1 [Source:HGNC Symbol;Acc:HGNC:30292]	2.15578e-06
ENSG00000160818	GPATCH4	G-patch domain containing 4 [Source:HGNC Symbol;Acc:HGNC:25982]	2.17423e-06
ENSG00000157227	MMP14	matrix metallopeptidase 14 [Source:HGNC Symbol;Acc:HGNC:7160]	2.19267e-06
ENSG00000074416	MGLL	monoglyceride lipase [Source:HGNC Symbol;Acc:HGNC:17038]	2.21151e-06
ENSG00000172531	PPP1CA	protein phosphatase 1 catalytic subunit alpha [Source:HGNC Symbol;Acc:HGNC:9281]	2.23078e-06
ENSG00000126215	XRCC3	X-ray repair cross complementing 3 [Source:HGNC Symbol;Acc:HGNC:12830]	2.25023e-06
ENSG00000197632	SERPINB2	serpin family B member 2 [Source:HGNC Symbol;Acc:HGNC:8584]	2.2702e-06
ENSG00000136938	ANP32B	acidic nuclear phosphoprotein 32 family member B [Source:HGNC Symbol;Acc:HGNC:16677]	2.33051e-06
ENSG00000080345	RIF1	replication timing regulatory factor 1 [Source:HGNC Symbol;Acc:HGNC:23207]	2.41293e-06
ENSG00000141030	COPS3	COP9 signalosome subunit 3 [Source:HGNC Symbol;Acc:HGNC:2239]	2.49675e-06
ENSG00000137168	PPIL1	peptidylprolyl isomerase like 1 [Source:HGNC Symbol;Acc:HGNC:9260]	2.53953e-06
ENSG00000136158	SPRY2	sprouty RTK signaling antagonist 2 [Source:HGNC Symbol;Acc:HGNC:11270]	2.5618e-06
ENSG00000111445	RFC5	replication factor C subunit 5 [Source:HGNC Symbol;Acc:HGNC:9973]	2.5841e-06
ENSG00000134109	EDEM1	ER degradation enhancing alpha-mannosidase like protein 1 [Source:HGNC Symbol;Acc:HGNC:18967]	2.60638e-06
ENSG00000166411	IDH3A	isocitrate dehydrogenase (NAD(+)) 3 catalytic subunit alpha [Source:HGNC Symbol;Acc:HGNC:5384]	2.6518e-06
ENSG00000153922	CHD1	chromodomain helicase DNA binding protein 1 [Source:HGNC Symbol;Acc:HGNC:1915]	2.67477e-06
ENSG00000108468	CBX1	chromobox 1 [Source:HGNC Symbol;Acc:HGNC:1551]	2.69795e-06
ENSG00000136848	DAB2IP	DAB2 interacting protein [Source:HGNC Symbol;Acc:HGNC:17294]	2.72108e-06
ENSG00000167088	SNRPD1	small nuclear ribonucleoprotein D1 polypeptide [Source:HGNC Symbol;Acc:HGNC:11158]	2.83819e-06
ENSG00000067955	CBFB	core-binding factor subunit beta [Source:HGNC Symbol;Acc:HGNC:1539]	2.91052e-06
ENSG00000235162	C12orf75	chromosome 12 open reading frame 75 [Source:HGNC Symbol;Acc:HGNC:35164]	2.93476e-06
ENSG00000188312	CENPP	centromere protein P [Source:HGNC Symbol;Acc:HGNC:32933]	2.9593e-06
ENSG00000241360	PDXP	pyridoxal phosphatase [Source:HGNC Symbol;Acc:HGNC:30259]	2.98384e-06
ENSG00000119787	ATL2	atlastin GTPase 2 [Source:HGNC Symbol;Acc:HGNC:24047]	3.00876e-06
ENSG00000204899	MZT1	mitotic spindle organizing protein 1 [Source:HGNC Symbol;Acc:HGNC:33830]	3.03376e-06
ENSG00000145604	SKP2	S-phase kinase associated protein 2 [Source:HGNC Symbol;Acc:HGNC:10901]	3.05896e-06
ENSG00000103326	CAPN15	calpain 15 [Source:HGNC Symbol;Acc:HGNC:11182]	3.08425e-06
ENSG00000085999	RAD54L	RAD54 like [Source:HGNC Symbol;Acc:HGNC:9826]	3.24042e-06
ENSG00000141076	UTP4	UTP4 small subunit processome component [Source:HGNC Symbol;Acc:HGNC:1983]	3.29427e-06
ENSG00000082497	SERTAD4	SERTA domain containing 4 [Source:HGNC Symbol;Acc:HGNC:25236]	3.34935e-06
ENSG00000172115	CYCS	cytochrome c, somatic [Source:HGNC Symbol;Acc:HGNC:19986]	3.37702e-06
ENSG00000239306	RBM14	RNA binding motif protein 14 [Source:HGNC Symbol;Acc:HGNC:14219]	3.40483e-06
ENSG00000159147	DONSON	DNA replication fork stabilization factor DONSON [Source:HGNC Symbol;Acc:HGNC:2993]	3.43279e-06
ENSG00000080823	MOK	MOK protein kinase [Source:HGNC Symbol;Acc:HGNC:9833]	3.48961e-06
ENSG00000173674	EIF1AX	eukaryotic translation initiation factor 1A X-linked [Source:HGNC Symbol;Acc:HGNC:3250]	3.51814e-06
ENSG00000152795	HNRNPDL	heterogeneous nuclear ribonucleoprotein D like [Source:HGNC Symbol;Acc:HGNC:5037]	3.6053e-06
ENSG00000284292	NA	novel protein, ARPC1A and ARPC1B readthrough	3.66437e-06
ENSG00000103978	TMEM87A	transmembrane protein 87A [Source:HGNC Symbol;Acc:HGNC:24522]	3.69389e-06
ENSG00000165934	CPSF2	cleavage and polyadenylation specific factor 2 [Source:HGNC Symbol;Acc:HGNC:2325]	3.72368e-06
ENSG00000170027	YWHAG	tyrosine 3-monooxygenase/tryptophan 5-monooxygenase activation protein gamma [Source:HGNC Symbol;Acc:HGNC:12852]	3.75365e-06
ENSG00000087087	SRRT	serrate, RNA effector molecule [Source:HGNC Symbol;Acc:HGNC:24101]	3.84507e-06
ENSG00000141560	FN3KRP	fructosamine 3 kinase related protein [Source:HGNC Symbol;Acc:HGNC:25700]	3.87623e-06
ENSG00000096433	ITPR3	inositol 1,4,5-trisphosphate receptor type 3 [Source:HGNC Symbol;Acc:HGNC:6182]	3.93928e-06
ENSG00000112640	PPP2R5D	protein phosphatase 2 regulatory subunit B'delta [Source:HGNC Symbol;Acc:HGNC:9312]	4.00315e-06
ENSG00000137337	MDC1	mediator of DNA damage checkpoint 1 [Source:HGNC Symbol;Acc:HGNC:21163]	4.03541e-06
ENSG00000060688	SNRNP40	small nuclear ribonucleoprotein U5 subunit 40 [Source:HGNC Symbol;Acc:HGNC:30857]	4.13376e-06
ENSG00000134308	YWHAQ	tyrosine 3-monooxygenase/tryptophan 5-monooxygenase activation protein theta [Source:HGNC Symbol;Acc:HGNC:12854]	4.23536e-06
ENSG00000157557	ETS2	ETS proto-oncogene 2, transcription factor [Source:HGNC Symbol;Acc:HGNC:3489]	4.26951e-06
ENSG00000114491	UMPS	uridine monophosphate synthetase [Source:HGNC Symbol;Acc:HGNC:12563]	4.30424e-06
ENSG00000156471	PTDSS1	phosphatidylserine synthase 1 [Source:HGNC Symbol;Acc:HGNC:9587]	4.33903e-06
ENSG00000101974	ATP11C	ATPase phospholipid transporting 11C [Source:HGNC Symbol;Acc:HGNC:13554]	4.41023e-06
ENSG00000149136	SSRP1	structure specific recognition protein 1 [Source:HGNC Symbol;Acc:HGNC:11327]	4.44664e-06
ENSG00000119326	CTNNAL1	catenin alpha like 1 [Source:HGNC Symbol;Acc:HGNC:2512]	4.66732e-06
ENSG00000205581	HMGN1	high mobility group nucleosome binding domain 1 [Source:HGNC Symbol;Acc:HGNC:4984]	4.77976e-06
ENSG00000179950	PUF60	poly(U) binding splicing factor 60 [Source:HGNC Symbol;Acc:HGNC:17042]	4.85524e-06
ENSG00000120137	PANK3	pantothenate kinase 3 [Source:HGNC Symbol;Acc:HGNC:19365]	4.93184e-06
ENSG00000134001	EIF2S1	eukaryotic translation initiation factor 2 subunit alpha [Source:HGNC Symbol;Acc:HGNC:3265]	5.05033e-06
ENSG00000172795	DCP2	decapping mRNA 2 [Source:HGNC Symbol;Acc:HGNC:24452]	5.09006e-06
ENSG00000140848	CPNE2	copine 2 [Source:HGNC Symbol;Acc:HGNC:2315]	5.13005e-06
ENSG00000116750	UCHL5	ubiquitin C-terminal hydrolase L5 [Source:HGNC Symbol;Acc:HGNC:19678]	5.21187e-06
ENSG00000104147	OIP5	Opa interacting protein 5 [Source:HGNC Symbol;Acc:HGNC:20300]	5.29552e-06
ENSG00000116133	DHCR24	24-dehydrocholesterol reductase [Source:HGNC Symbol;Acc:HGNC:2859]	5.33768e-06
ENSG00000186480	INSIG1	insulin induced gene 1 [Source:HGNC Symbol;Acc:HGNC:6083]	5.42237e-06
ENSG00000120526	NUDCD1	NudC domain containing 1 [Source:HGNC Symbol;Acc:HGNC:24306]	5.50705e-06
ENSG00000106399	RPA3	replication protein A3 [Source:HGNC Symbol;Acc:HGNC:10291]	5.54943e-06
ENSG00000165916	PSMC3	proteasome 26S subunit, ATPase 3 [Source:HGNC Symbol;Acc:HGNC:9549]	5.59216e-06
ENSG00000070010	UFD1	ubiquitin recognition factor in ER associated degradation 1 [Source:HGNC Symbol;Acc:HGNC:12520]	5.67815e-06
ENSG00000087191	PSMC5	proteasome 26S subunit, ATPase 5 [Source:HGNC Symbol;Acc:HGNC:9552]	5.7215e-06
ENSG00000131467	PSME3	proteasome activator subunit 3 [Source:HGNC Symbol;Acc:HGNC:9570]	5.76486e-06
ENSG00000158859	ADAMTS4	ADAM metallopeptidase with thrombospondin type 1 motif 4 [Source:HGNC Symbol;Acc:HGNC:220]	5.89639e-06
ENSG00000163923	RPL39L	ribosomal protein L39 like [Source:HGNC Symbol;Acc:HGNC:17094]	5.94084e-06
ENSG00000166446	CDYL2	chromodomain Y like 2 [Source:HGNC Symbol;Acc:HGNC:23030]	6.02988e-06
ENSG00000176105	YES1	YES proto-oncogene 1, Src family tyrosine kinase [Source:HGNC Symbol;Acc:HGNC:12841]	6.0743e-06
ENSG00000244486	SCARF2	scavenger receptor class F member 2 [Source:HGNC Symbol;Acc:HGNC:19869]	6.11903e-06
ENSG00000197043	ANXA6	annexin A6 [Source:HGNC Symbol;Acc:HGNC:544]	6.1638e-06
ENSG00000115762	PLEKHB2	pleckstrin homology domain containing B2 [Source:HGNC Symbol;Acc:HGNC:19236]	6.20947e-06
ENSG00000163950	SLBP	stem-loop binding protein [Source:HGNC Symbol;Acc:HGNC:10904]	6.44106e-06
ENSG00000164362	TERT	telomerase reverse transcriptase [Source:HGNC Symbol;Acc:HGNC:11730]	6.48855e-06
ENSG00000105976	MET	MET proto-oncogene, receptor tyrosine kinase [Source:HGNC Symbol;Acc:HGNC:7029]	6.67956e-06
ENSG00000009954	BAZ1B	bromodomain adjacent to zinc finger domain 1B [Source:HGNC Symbol;Acc:HGNC:961]	6.72774e-06
ENSG00000110104	CCDC86	coiled-coil domain containing 86 [Source:HGNC Symbol;Acc:HGNC:28359]	6.77611e-06
ENSG00000160447	PKN3	protein kinase N3 [Source:HGNC Symbol;Acc:HGNC:17999]	6.97256e-06
ENSG00000149929	HIRIP3	HIRA interacting protein 3 [Source:HGNC Symbol;Acc:HGNC:4917]	7.02396e-06
ENSG00000198700	IPO9	importin 9 [Source:HGNC Symbol;Acc:HGNC:19425]	7.07571e-06
ENSG00000075618	FSCN1	fascin actin-bundling protein 1 [Source:HGNC Symbol;Acc:HGNC:11148]	7.1279e-06
ENSG00000072110	ACTN1	actinin alpha 1 [Source:HGNC Symbol;Acc:HGNC:163]	7.18072e-06
ENSG00000173744	AGFG1	ArfGAP with FG repeats 1 [Source:HGNC Symbol;Acc:HGNC:5175]	7.28675e-06
ENSG00000119906	SLF2	SMC5-SMC6 complex localization factor 2 [Source:HGNC Symbol;Acc:HGNC:17814]	7.39383e-06
ENSG00000090273	NUDC	nuclear distribution C, dynein complex regulator [Source:HGNC Symbol;Acc:HGNC:8045]	7.5019e-06
ENSG00000136699	SMPD4	sphingomyelin phosphodiesterase 4 [Source:HGNC Symbol;Acc:HGNC:32949]	7.55634e-06
ENSG00000139514	SLC7A1	solute carrier family 7 member 1 [Source:HGNC Symbol;Acc:HGNC:11057]	7.66679e-06
ENSG00000169689	CENPX	centromere protein X [Source:HGNC Symbol;Acc:HGNC:11422]	7.72237e-06
ENSG00000120437	ACAT2	acetyl-CoA acetyltransferase 2 [Source:HGNC Symbol;Acc:HGNC:94]	7.77801e-06
ENSG00000164045	CDC25A	cell division cycle 25A [Source:HGNC Symbol;Acc:HGNC:1725]	8.2286e-06
ENSG00000166037	CEP57	centrosomal protein 57 [Source:HGNC Symbol;Acc:HGNC:30794]	8.34329e-06
ENSG00000064419	TNPO3	transportin 3 [Source:HGNC Symbol;Acc:HGNC:17103]	8.40096e-06
ENSG00000065809	FAM107B	family with sequence similarity 107 member B [Source:HGNC Symbol;Acc:HGNC:23726]	8.4588e-06
ENSG00000084463	WBP11	WW domain binding protein 11 [Source:HGNC Symbol;Acc:HGNC:16461]	8.51724e-06
ENSG00000136715	SAP130	Sin3A associated protein 130 [Source:HGNC Symbol;Acc:HGNC:29813]	8.69319e-06
ENSG00000108518	PFN1	profilin 1 [Source:HGNC Symbol;Acc:HGNC:8881]	8.75236e-06
ENSG00000167552	TUBA1A	tubulin alpha 1a [Source:HGNC Symbol;Acc:HGNC:20766]	8.87158e-06
ENSG00000137563	GGH	gamma-glutamyl hydrolase [Source:HGNC Symbol;Acc:HGNC:4248]	8.93255e-06
ENSG00000145555	MYO10	myosin X [Source:HGNC Symbol;Acc:HGNC:7593]	8.99426e-06
ENSG00000183048	SLC25A10	solute carrier family 25 member 10 [Source:HGNC Symbol;Acc:HGNC:10980]	9.05654e-06
ENSG00000166226	CCT2	chaperonin containing TCP1 subunit 2 [Source:HGNC Symbol;Acc:HGNC:1615]	9.3083e-06
ENSG00000069849	ATP1B3	ATPase Na+/K+ transporting subunit beta 3 [Source:HGNC Symbol;Acc:HGNC:806]	9.37182e-06
ENSG00000147526	TACC1	transforming acidic coiled-coil containing protein 1 [Source:HGNC Symbol;Acc:HGNC:11522]	9.43595e-06
ENSG00000167114	SLC27A4	solute carrier family 27 member 4 [Source:HGNC Symbol;Acc:HGNC:10998]	9.56528e-06
ENSG00000101361	NOP56	NOP56 ribonucleoprotein [Source:HGNC Symbol;Acc:HGNC:15911]	9.63142e-06
ENSG00000137267	TUBB2A	tubulin beta 2A class IIa [Source:HGNC Symbol;Acc:HGNC:12412]	9.76435e-06
ENSG00000163349	HIPK1	homeodomain interacting protein kinase 1 [Source:HGNC Symbol;Acc:HGNC:19006]	9.83138e-06
ENSG00000156509	FBXO43	F-box protein 43 [Source:HGNC Symbol;Acc:HGNC:28521]	9.96599e-06
ENSG00000054967	RELT	RELT TNF receptor [Source:HGNC Symbol;Acc:HGNC:13764]	1.00332e-05
ENSG00000155096	AZIN1	antizyme inhibitor 1 [Source:HGNC Symbol;Acc:HGNC:16432]	1.03747e-05
ENSG00000088247	KHSRP	KH-type splicing regulatory protein [Source:HGNC Symbol;Acc:HGNC:6316]	1.05148e-05
ENSG00000112759	SLC29A1	solute carrier family 29 member 1 (Augustine blood group) [Source:HGNC Symbol;Acc:HGNC:11003]	1.0586e-05
ENSG00000167747	C19orf48	chromosome 19 open reading frame 48 [Source:HGNC Symbol;Acc:HGNC:29667]	1.06579e-05
ENSG00000051825	MPHOSPH9	M-phase phosphoprotein 9 [Source:HGNC Symbol;Acc:HGNC:7215]	1.07304e-05
ENSG00000169710	FASN	fatty acid synthase [Source:HGNC Symbol;Acc:HGNC:3594]	1.08754e-05
ENSG00000164053	ATRIP	ATR interacting protein [Source:HGNC Symbol;Acc:HGNC:33499]	1.09488e-05
ENSG00000115053	NCL	nucleolin [Source:HGNC Symbol;Acc:HGNC:7667]	1.12493e-05
ENSG00000127824	TUBA4A	tubulin alpha 4a [Source:HGNC Symbol;Acc:HGNC:12407]	1.13262e-05
ENSG00000131153	GINS2	GINS complex subunit 2 [Source:HGNC Symbol;Acc:HGNC:24575]	1.14814e-05
ENSG00000004864	SLC25A13	solute carrier family 25 member 13 [Source:HGNC Symbol;Acc:HGNC:10983]	1.15591e-05
ENSG00000149231	CCDC82	coiled-coil domain containing 82 [Source:HGNC Symbol;Acc:HGNC:26282]	1.17153e-05
ENSG00000135486	HNRNPA1	heterogeneous nuclear ribonucleoprotein A1 [Source:HGNC Symbol;Acc:HGNC:5031]	1.19509e-05
ENSG00000249115	HAUS5	HAUS augmin like complex subunit 5 [Source:HGNC Symbol;Acc:HGNC:29130]	1.20295e-05
ENSG00000138071	ACTR2	actin related protein 2 [Source:HGNC Symbol;Acc:HGNC:169]	1.21874e-05
ENSG00000171824	EXOSC10	exosome component 10 [Source:HGNC Symbol;Acc:HGNC:9138]	1.22666e-05
ENSG00000163466	ARPC2	actin related protein 2/3 complex subunit 2 [Source:HGNC Symbol;Acc:HGNC:705]	1.25869e-05
ENSG00000183527	PSMG1	proteasome assembly chaperone 1 [Source:HGNC Symbol;Acc:HGNC:3043]	1.26687e-05
ENSG00000145050	MANF	mesencephalic astrocyte derived neurotrophic factor [Source:HGNC Symbol;Acc:HGNC:15461]	1.2832e-05
ENSG00000188739	RBM34	RNA binding motif protein 34 [Source:HGNC Symbol;Acc:HGNC:28965]	1.29951e-05
ENSG00000171161	ZNF672	zinc finger protein 672 [Source:HGNC Symbol;Acc:HGNC:26179]	1.32476e-05
ENSG00000137962	ARHGAP29	Rho GTPase activating protein 29 [Source:HGNC Symbol;Acc:HGNC:30207]	1.35868e-05
ENSG00000001497	LAS1L	LAS1 like ribosome biogenesis factor [Source:HGNC Symbol;Acc:HGNC:25726]	1.36722e-05
ENSG00000169230	PRELID1	PRELI domain containing 1 [Source:HGNC Symbol;Acc:HGNC:30255]	1.37578e-05
ENSG00000125148	MT2A	metallothionein 2A [Source:HGNC Symbol;Acc:HGNC:7406]	1.38434e-05
ENSG00000205531	NAP1L4	nucleosome assembly protein 1 like 4 [Source:HGNC Symbol;Acc:HGNC:7640]	1.39296e-05
ENSG00000102753	KPNA3	karyopherin subunit alpha 3 [Source:HGNC Symbol;Acc:HGNC:6396]	1.42805e-05
ENSG00000100416	TRMU	tRNA mitochondrial 2-thiouridylase [Source:HGNC Symbol;Acc:HGNC:25481]	1.44582e-05
ENSG00000184900	SUMO3	small ubiquitin like modifier 3 [Source:HGNC Symbol;Acc:HGNC:11124]	1.47257e-05
ENSG00000069275	NUCKS1	nuclear casein kinase and cyclin dependent kinase substrate 1 [Source:HGNC Symbol;Acc:HGNC:29923]	1.48154e-05
ENSG00000140365	COMMD4	COMM domain containing 4 [Source:HGNC Symbol;Acc:HGNC:26027]	1.49059e-05
ENSG00000149679	CABLES2	Cdk5 and Abl enzyme substrate 2 [Source:HGNC Symbol;Acc:HGNC:16143]	1.5087e-05
ENSG00000110921	MVK	mevalonate kinase [Source:HGNC Symbol;Acc:HGNC:7530]	1.54507e-05
ENSG00000196313	POM121	POM121 transmembrane nucleoporin [Source:HGNC Symbol;Acc:HGNC:19702]	1.56329e-05
ENSG00000122545	SEPTIN7	septin 7 [Source:HGNC Symbol;Acc:HGNC:1717]	1.57243e-05
ENSG00000140526	ABHD2	abhydrolase domain containing 2, acylglycerol lipase [Source:HGNC Symbol;Acc:HGNC:18717]	1.58155e-05
ENSG00000178691	SUZ12	SUZ12 polycomb repressive complex 2 subunit [Source:HGNC Symbol;Acc:HGNC:17101]	1.63721e-05
ENSG00000278259	MYO19	myosin XIX [Source:HGNC Symbol;Acc:HGNC:26234]	1.66528e-05
ENSG00000115977	AAK1	AP2 associated kinase 1 [Source:HGNC Symbol;Acc:HGNC:19679]	1.67464e-05
ENSG00000229124	VIM-AS1	VIM antisense RNA 1 [Source:HGNC Symbol;Acc:HGNC:44879]	1.69356e-05
ENSG00000175334	BANF1	BAF nuclear assembly factor 1 [Source:HGNC Symbol;Acc:HGNC:17397]	1.71254e-05
ENSG00000135316	SYNCRIP	synaptotagmin binding cytoplasmic RNA interacting protein [Source:HGNC Symbol;Acc:HGNC:16918]	1.72212e-05
ENSG00000108953	YWHAE	tyrosine 3-monooxygenase/tryptophan 5-monooxygenase activation protein epsilon [Source:HGNC Symbol;Acc:HGNC:12851]	1.7317e-05
ENSG00000131873	CHSY1	chondroitin sulfate synthase 1 [Source:HGNC Symbol;Acc:HGNC:17198]	1.74132e-05
ENSG00000136937	NCBP1	nuclear cap binding protein subunit 1 [Source:HGNC Symbol;Acc:HGNC:7658]	1.76079e-05
ENSG00000149485	FADS1	fatty acid desaturase 1 [Source:HGNC Symbol;Acc:HGNC:3574]	1.77056e-05
ENSG00000071127	WDR1	WD repeat domain 1 [Source:HGNC Symbol;Acc:HGNC:12754]	1.78035e-05
ENSG00000169045	HNRNPH1	heterogeneous nuclear ribonucleoprotein H1 [Source:HGNC Symbol;Acc:HGNC:5041]	1.80007e-05
ENSG00000157193	LRP8	LDL receptor related protein 8 [Source:HGNC Symbol;Acc:HGNC:6700]	1.80998e-05
ENSG00000162066	AMDHD2	amidohydrolase domain containing 2 [Source:HGNC Symbol;Acc:HGNC:24262]	1.81998e-05
ENSG00000176915	ANKLE2	ankyrin repeat and LEM domain containing 2 [Source:HGNC Symbol;Acc:HGNC:29101]	1.85025e-05
ENSG00000197170	PSMD12	proteasome 26S subunit, non-ATPase 12 [Source:HGNC Symbol;Acc:HGNC:9557]	1.87066e-05
ENSG00000171488	LRRC8C	leucine rich repeat containing 8 VRAC subunit C [Source:HGNC Symbol;Acc:HGNC:25075]	1.88093e-05
ENSG00000188827	SLX4	SLX4 structure-specific endonuclease subunit [Source:HGNC Symbol;Acc:HGNC:23845]	1.92265e-05
ENSG00000083720	OXCT1	3-oxoacid CoA-transferase 1 [Source:HGNC Symbol;Acc:HGNC:8527]	1.95405e-05
ENSG00000113161	HMGCR	3-hydroxy-3-methylglutaryl-CoA reductase [Source:HGNC Symbol;Acc:HGNC:5006]	1.96452e-05
ENSG00000112877	CEP72	centrosomal protein 72 [Source:HGNC Symbol;Acc:HGNC:25547]	1.97512e-05
ENSG00000105197	TIMM50	translocase of inner mitochondrial membrane 50 [Source:HGNC Symbol;Acc:HGNC:23656]	1.98571e-05
ENSG00000105325	FZR1	fizzy and cell division cycle 20 related 1 [Source:HGNC Symbol;Acc:HGNC:24824]	2.00707e-05
ENSG00000234571	H2BP2	H2B histone pseudogene 2 [Source:HGNC Symbol;Acc:HGNC:20654]	2.02855e-05
ENSG00000152455	SUV39H2	suppressor of variegation 3-9 homolog 2 [Source:HGNC Symbol;Acc:HGNC:17287]	2.05031e-05
ENSG00000110801	PSMD9	proteasome 26S subunit, non-ATPase 9 [Source:HGNC Symbol;Acc:HGNC:9567]	2.06119e-05
ENSG00000135829	DHX9	DExH-box helicase 9 [Source:HGNC Symbol;Acc:HGNC:2750]	2.08305e-05
ENSG00000144381	HSPD1	heat shock protein family D (Hsp60) member 1 [Source:HGNC Symbol;Acc:HGNC:5261]	2.09406e-05
ENSG00000156261	CCT8	chaperonin containing TCP1 subunit 8 [Source:HGNC Symbol;Acc:HGNC:1623]	2.18443e-05
ENSG00000171302	CANT1	calcium activated nucleotidase 1 [Source:HGNC Symbol;Acc:HGNC:19721]	2.19592e-05
ENSG00000167491	GATAD2A	GATA zinc finger domain containing 2A [Source:HGNC Symbol;Acc:HGNC:29989]	2.20746e-05
ENSG00000083642	PDS5B	PDS5 cohesin associated factor B [Source:HGNC Symbol;Acc:HGNC:20418]	2.23112e-05
ENSG00000175756	AURKAIP1	aurora kinase A interacting protein 1 [Source:HGNC Symbol;Acc:HGNC:24114]	2.24297e-05
ENSG00000013619	MAMLD1	mastermind like domain containing 1 [Source:HGNC Symbol;Acc:HGNC:2568]	2.25486e-05
ENSG00000189266	PNRC2	proline rich nuclear receptor coactivator 2 [Source:HGNC Symbol;Acc:HGNC:23158]	2.2668e-05
ENSG00000187790	FANCM	FA complementation group M [Source:HGNC Symbol;Acc:HGNC:23168]	2.27889e-05
ENSG00000129128	SPCS3	signal peptidase complex subunit 3 [Source:HGNC Symbol;Acc:HGNC:26212]	2.31532e-05
ENSG00000165119	HNRNPK	heterogeneous nuclear ribonucleoprotein K [Source:HGNC Symbol;Acc:HGNC:5044]	2.36423e-05
ENSG00000143322	ABL2	ABL proto-oncogene 2, non-receptor tyrosine kinase [Source:HGNC Symbol;Acc:HGNC:77]	2.38869e-05
ENSG00000138347	MYPN	myopalladin [Source:HGNC Symbol;Acc:HGNC:23246]	2.41313e-05
ENSG00000085491	SLC25A24	solute carrier family 25 member 24 [Source:HGNC Symbol;Acc:HGNC:20662]	2.42534e-05
ENSG00000198668	CALM1	calmodulin 1 [Source:HGNC Symbol;Acc:HGNC:1442]	2.44983e-05
ENSG00000104897	SF3A2	splicing factor 3a subunit 2 [Source:HGNC Symbol;Acc:HGNC:10766]	2.46212e-05
ENSG00000198113	TOR4A	torsin family 4 member A [Source:HGNC Symbol;Acc:HGNC:25981]	2.47441e-05
ENSG00000170089	NA	THO complex 3 (THOC3) pseudogene	2.4867e-05
ENSG00000162062	TEDC2	tubulin epsilon and delta complex 2 [Source:HGNC Symbol;Acc:HGNC:25849]	2.51154e-05
ENSG00000099783	HNRNPM	heterogeneous nuclear ribonucleoprotein M [Source:HGNC Symbol;Acc:HGNC:5046]	2.54984e-05
ENSG00000115233	PSMD14	proteasome 26S subunit, non-ATPase 14 [Source:HGNC Symbol;Acc:HGNC:16889]	2.56271e-05
ENSG00000139496	NUP58	nucleoporin 58 [Source:HGNC Symbol;Acc:HGNC:20261]	2.57557e-05
ENSG00000075131	TIPIN	TIMELESS interacting protein [Source:HGNC Symbol;Acc:HGNC:30750]	2.61495e-05
ENSG00000164305	CASP3	caspase 3 [Source:HGNC Symbol;Acc:HGNC:1504]	2.62815e-05
ENSG00000175768	TOMM5	translocase of outer mitochondrial membrane 5 [Source:HGNC Symbol;Acc:HGNC:31369]	2.6682e-05
ENSG00000143179	UCK2	uridine-cytidine kinase 2 [Source:HGNC Symbol;Acc:HGNC:12562]	2.70894e-05
ENSG00000079246	XRCC5	X-ray repair cross complementing 5 [Source:HGNC Symbol;Acc:HGNC:12833]	2.72265e-05
ENSG00000114686	MRPL3	mitochondrial ribosomal protein L3 [Source:HGNC Symbol;Acc:HGNC:10379]	2.75021e-05
ENSG00000175376	EIF1AD	eukaryotic translation initiation factor 1A domain containing [Source:HGNC Symbol;Acc:HGNC:28147]	2.77788e-05
ENSG00000138658	ZGRF1	zinc finger GRF-type containing 1 [Source:HGNC Symbol;Acc:HGNC:25654]	2.8058e-05
ENSG00000134824	FADS2	fatty acid desaturase 2 [Source:HGNC Symbol;Acc:HGNC:3575]	2.84829e-05
ENSG00000151304	SRFBP1	serum response factor binding protein 1 [Source:HGNC Symbol;Acc:HGNC:26333]	2.87732e-05
ENSG00000106077	ABHD11	abhydrolase domain containing 11 [Source:HGNC Symbol;Acc:HGNC:16407]	2.89212e-05
ENSG00000205937	RNPS1	RNA binding protein with serine rich domain 1 [Source:HGNC Symbol;Acc:HGNC:10080]	2.92201e-05
ENSG00000127191	TRAF2	TNF receptor associated factor 2 [Source:HGNC Symbol;Acc:HGNC:12032]	2.95231e-05
ENSG00000175352	NRIP3	nuclear receptor interacting protein 3 [Source:HGNC Symbol;Acc:HGNC:1167]	2.98289e-05
ENSG00000144848	ATG3	autophagy related 3 [Source:HGNC Symbol;Acc:HGNC:20962]	3.01349e-05
ENSG00000126391	FRMD8	FERM domain containing 8 [Source:HGNC Symbol;Acc:HGNC:25462]	3.02881e-05
ENSG00000168282	MGAT2	alpha-1,6-mannosyl-glycoprotein 2-beta-N-acetylglucosaminyltransferase [Source:HGNC Symbol;Acc:HGNC:7045]	3.04411e-05
ENSG00000121774	KHDRBS1	KH RNA binding domain containing, signal transduction associated 1 [Source:HGNC Symbol;Acc:HGNC:18116]	3.07491e-05
ENSG00000169258	GPRIN1	G protein regulated inducer of neurite outgrowth 1 [Source:HGNC Symbol;Acc:HGNC:24835]	3.09041e-05
ENSG00000168883	USP39	ubiquitin specific peptidase 39 [Source:HGNC Symbol;Acc:HGNC:20071]	3.13797e-05
ENSG00000184992	BRI3BP	BRI3 binding protein [Source:HGNC Symbol;Acc:HGNC:14251]	3.15389e-05
ENSG00000160888	IER2	immediate early response 2 [Source:HGNC Symbol;Acc:HGNC:28871]	3.16986e-05
ENSG00000081320	STK17B	serine/threonine kinase 17b [Source:HGNC Symbol;Acc:HGNC:11396]	3.20229e-05
ENSG00000254681	PKD1P5	polycystin 1, transient receptor potential channel interacting pseudogene 5 [Source:HGNC Symbol;Acc:HGNC:30069]	3.2187e-05
ENSG00000163655	GMPS	guanine monophosphate synthase [Source:HGNC Symbol;Acc:HGNC:4378]	3.23515e-05
ENSG00000255717	SNHG1	small nucleolar RNA host gene 1 [Source:HGNC Symbol;Acc:HGNC:32688]	3.25186e-05
ENSG00000141499	WRAP53	WD repeat containing antisense to TP53 [Source:HGNC Symbol;Acc:HGNC:25522]	3.28545e-05
ENSG00000170860	LSM3	LSM3 homolog, U6 small nuclear RNA and mRNA degradation associated [Source:HGNC Symbol;Acc:HGNC:17874]	3.31913e-05
ENSG00000175305	CCNE2	cyclin E2 [Source:HGNC Symbol;Acc:HGNC:1590]	3.33619e-05
ENSG00000115091	ACTR3	actin related protein 3 [Source:HGNC Symbol;Acc:HGNC:170]	3.37063e-05
ENSG00000132017	DCAF15	DDB1 and CUL4 associated factor 15 [Source:HGNC Symbol;Acc:HGNC:25095]	3.38787e-05
ENSG00000172354	GNB2	G protein subunit beta 2 [Source:HGNC Symbol;Acc:HGNC:4398]	3.42245e-05
ENSG00000120694	HSPH1	heat shock protein family H (Hsp110) member 1 [Source:HGNC Symbol;Acc:HGNC:16969]	3.47511e-05
ENSG00000117461	PIK3R3	phosphoinositide-3-kinase regulatory subunit 3 [Source:HGNC Symbol;Acc:HGNC:8981]	3.51028e-05
ENSG00000104824	HNRNPL	heterogeneous nuclear ribonucleoprotein L [Source:HGNC Symbol;Acc:HGNC:5045]	3.52801e-05
ENSG00000170852	KBTBD2	kelch repeat and BTB domain containing 2 [Source:HGNC Symbol;Acc:HGNC:21751]	3.54596e-05
ENSG00000086200	IPO11	importin 11 [Source:HGNC Symbol;Acc:HGNC:20628]	3.60017e-05
ENSG00000180198	RCC1	regulator of chromosome condensation 1 [Source:HGNC Symbol;Acc:HGNC:1913]	3.61856e-05
ENSG00000144231	POLR2D	RNA polymerase II subunit D [Source:HGNC Symbol;Acc:HGNC:9191]	3.63699e-05
ENSG00000134954	ETS1	ETS proto-oncogene 1, transcription factor [Source:HGNC Symbol;Acc:HGNC:3488]	3.65546e-05
ENSG00000116285	ERRFI1	ERBB receptor feedback inhibitor 1 [Source:HGNC Symbol;Acc:HGNC:18185]	3.67392e-05
ENSG00000136861	CDK5RAP2	CDK5 regulatory subunit associated protein 2 [Source:HGNC Symbol;Acc:HGNC:18672]	3.6924e-05
ENSG00000196262	PPIA	peptidylprolyl isomerase A [Source:HGNC Symbol;Acc:HGNC:9253]	3.71088e-05
ENSG00000100304	TTLL12	tubulin tyrosine ligase like 12 [Source:HGNC Symbol;Acc:HGNC:28974]	3.72935e-05
ENSG00000143753	DEGS1	delta 4-desaturase, sphingolipid 1 [Source:HGNC Symbol;Acc:HGNC:13709]	3.78557e-05
ENSG00000121644	DESI2	desumoylating isopeptidase 2 [Source:HGNC Symbol;Acc:HGNC:24264]	3.80458e-05
ENSG00000169592	INO80E	INO80 complex subunit E [Source:HGNC Symbol;Acc:HGNC:26905]	3.84285e-05
ENSG00000176871	WSB2	WD repeat and SOCS box containing 2 [Source:HGNC Symbol;Acc:HGNC:19222]	3.90149e-05
ENSG00000096401	CDC5L	cell division cycle 5 like [Source:HGNC Symbol;Acc:HGNC:1743]	3.9213e-05
ENSG00000138363	ATIC	5-aminoimidazole-4-carboxamide ribonucleotide formyltransferase/IMP cyclohydrolase [Source:HGNC Symbol;Acc:HGNC:794]	3.96139e-05
ENSG00000002822	MAD1L1	mitotic arrest deficient 1 like 1 [Source:HGNC Symbol;Acc:HGNC:6762]	4.04331e-05
ENSG00000099956	SMARCB1	SWI/SNF related, matrix associated, actin dependent regulator of chromatin, subfamily b, member 1 [Source:HGNC Symbol;Acc:HGNC:11103]	4.06405e-05
ENSG00000067798	NAV3	neuron navigator 3 [Source:HGNC Symbol;Acc:HGNC:15998]	4.10553e-05
ENSG00000154146	NRGN	neurogranin [Source:HGNC Symbol;Acc:HGNC:8000]	4.18931e-05
ENSG00000137404	NRM	nurim [Source:HGNC Symbol;Acc:HGNC:8003]	4.21048e-05
ENSG00000130164	LDLR	low density lipoprotein receptor [Source:HGNC Symbol;Acc:HGNC:6547]	4.25303e-05
ENSG00000116120	FARSB	phenylalanyl-tRNA synthetase subunit beta [Source:HGNC Symbol;Acc:HGNC:17800]	4.27437e-05
ENSG00000079459	FDFT1	farnesyl-diphosphate farnesyltransferase 1 [Source:HGNC Symbol;Acc:HGNC:3629]	4.33888e-05
ENSG00000063978	RNF4	ring finger protein 4 [Source:HGNC Symbol;Acc:HGNC:10067]	4.3605e-05
ENSG00000140406	TLNRD1	talin rod domain containing 1 [Source:HGNC Symbol;Acc:HGNC:13519]	4.42605e-05
ENSG00000188643	S100A16	S100 calcium binding protein A16 [Source:HGNC Symbol;Acc:HGNC:20441]	4.44825e-05
ENSG00000175792	RUVBL1	RuvB like AAA ATPase 1 [Source:HGNC Symbol;Acc:HGNC:10474]	4.47069e-05
ENSG00000049656	CLPTM1L	CLPTM1 like [Source:HGNC Symbol;Acc:HGNC:24308]	4.49371e-05
ENSG00000163249	CCNYL1	cyclin Y like 1 [Source:HGNC Symbol;Acc:HGNC:26868]	4.51673e-05
ENSG00000106355	LSM5	LSM5 homolog, U6 small nuclear RNA and mRNA degradation associated [Source:HGNC Symbol;Acc:HGNC:17162]	4.56297e-05
ENSG00000068878	PSME4	proteasome activator subunit 4 [Source:HGNC Symbol;Acc:HGNC:20635]	4.68011e-05
ENSG00000171960	PPIH	peptidylprolyl isomerase H [Source:HGNC Symbol;Acc:HGNC:14651]	4.70423e-05
ENSG00000132688	NES	nestin [Source:HGNC Symbol;Acc:HGNC:7756]	4.72831e-05
ENSG00000159363	ATP13A2	ATPase cation transporting 13A2 [Source:HGNC Symbol;Acc:HGNC:30213]	4.75243e-05
ENSG00000106263	EIF3B	eukaryotic translation initiation factor 3 subunit B [Source:HGNC Symbol;Acc:HGNC:3280]	4.77652e-05
ENSG00000114450	GNB4	G protein subunit beta 4 [Source:HGNC Symbol;Acc:HGNC:20731]	4.84884e-05
ENSG00000165071	TMEM71	transmembrane protein 71 [Source:HGNC Symbol;Acc:HGNC:26572]	4.89755e-05
ENSG00000106628	POLD2	DNA polymerase delta 2, accessory subunit [Source:HGNC Symbol;Acc:HGNC:9176]	4.97106e-05
ENSG00000100726	TELO2	telomere maintenance 2 [Source:HGNC Symbol;Acc:HGNC:29099]	4.99556e-05
ENSG00000113070	HBEGF	heparin binding EGF like growth factor [Source:HGNC Symbol;Acc:HGNC:3059]	5.04451e-05
ENSG00000147140	NONO	non-POU domain containing octamer binding [Source:HGNC Symbol;Acc:HGNC:7871]	5.06896e-05
ENSG00000166822	TMEM170A	transmembrane protein 170A [Source:HGNC Symbol;Acc:HGNC:29577]	5.14378e-05
ENSG00000175550	DRAP1	DR1 associated protein 1 [Source:HGNC Symbol;Acc:HGNC:3019]	5.19556e-05
ENSG00000108559	NUP88	nucleoporin 88 [Source:HGNC Symbol;Acc:HGNC:8067]	5.22172e-05
ENSG00000109606	DHX15	DEAH-box helicase 15 [Source:HGNC Symbol;Acc:HGNC:2738]	5.2479e-05
ENSG00000107796	ACTA2	actin alpha 2, smooth muscle [Source:HGNC Symbol;Acc:HGNC:130]	5.27417e-05
ENSG00000123562	MORF4L2	mortality factor 4 like 2 [Source:HGNC Symbol;Acc:HGNC:16849]	5.30043e-05
ENSG00000173598	NUDT4	nudix hydrolase 4 [Source:HGNC Symbol;Acc:HGNC:8051]	5.32665e-05
ENSG00000131473	ACLY	ATP citrate lyase [Source:HGNC Symbol;Acc:HGNC:115]	5.40545e-05
ENSG00000151465	CDC123	cell division cycle 123 [Source:HGNC Symbol;Acc:HGNC:16827]	5.43171e-05
ENSG00000175643	RMI2	RecQ mediated genome instability 2 [Source:HGNC Symbol;Acc:HGNC:28349]	5.48438e-05
ENSG00000186063	AIDA	axin interactor, dorsalization associated [Source:HGNC Symbol;Acc:HGNC:25761]	5.51078e-05
ENSG00000138107	ACTR1A	actin related protein 1A [Source:HGNC Symbol;Acc:HGNC:167]	5.56367e-05
ENSG00000004777	ARHGAP33	Rho GTPase activating protein 33 [Source:HGNC Symbol;Acc:HGNC:23085]	5.69741e-05
ENSG00000124767	GLO1	glyoxalase I [Source:HGNC Symbol;Acc:HGNC:4323]	5.72457e-05
ENSG00000198331	HYLS1	HYLS1 centriolar and ciliogenesis associated [Source:HGNC Symbol;Acc:HGNC:26558]	5.75171e-05
ENSG00000257167	TMPO-AS1	TMPO antisense RNA 1 [Source:HGNC Symbol;Acc:HGNC:44158]	5.77882e-05
ENSG00000100902	PSMA6	proteasome 20S subunit alpha 6 [Source:HGNC Symbol;Acc:HGNC:9535]	5.83343e-05
ENSG00000142657	PGD	phosphogluconate dehydrogenase [Source:HGNC Symbol;Acc:HGNC:8891]	5.91653e-05
ENSG00000023902	PLEKHO1	pleckstrin homology domain containing O1 [Source:HGNC Symbol;Acc:HGNC:24310]	5.9444e-05
ENSG00000125968	ID1	inhibitor of DNA binding 1, HLH protein [Source:HGNC Symbol;Acc:HGNC:5360]	5.9723e-05
ENSG00000165704	HPRT1	hypoxanthine phosphoribosyltransferase 1 [Source:HGNC Symbol;Acc:HGNC:5157]	6.05701e-05
ENSG00000078124	ACER3	alkaline ceramidase 3 [Source:HGNC Symbol;Acc:HGNC:16066]	6.08533e-05
ENSG00000154124	OTULIN	OTU deubiquitinase with linear linkage specificity [Source:HGNC Symbol;Acc:HGNC:25118]	6.11373e-05
ENSG00000178966	RMI1	RecQ mediated genome instability 1 [Source:HGNC Symbol;Acc:HGNC:25764]	6.17074e-05
ENSG00000100522	GNPNAT1	glucosamine-phosphate N-acetyltransferase 1 [Source:HGNC Symbol;Acc:HGNC:19980]	6.19933e-05
ENSG00000213694	S1PR3	sphingosine-1-phosphate receptor 3 [Source:HGNC Symbol;Acc:HGNC:3167]	6.22791e-05
ENSG00000111642	CHD4	chromodomain helicase DNA binding protein 4 [Source:HGNC Symbol;Acc:HGNC:1919]	6.31491e-05
ENSG00000261786	NA	novel transcript	6.37356e-05
ENSG00000173692	PSMD1	proteasome 26S subunit, non-ATPase 1 [Source:HGNC Symbol;Acc:HGNC:9554]	6.43254e-05
ENSG00000136868	SLC31A1	solute carrier family 31 member 1 [Source:HGNC Symbol;Acc:HGNC:11016]	6.46208e-05
ENSG00000078140	UBE2K	ubiquitin conjugating enzyme E2 K [Source:HGNC Symbol;Acc:HGNC:4914]	6.49196e-05
ENSG00000197275	RAD54B	RAD54 homolog B [Source:HGNC Symbol;Acc:HGNC:17228]	6.55264e-05
ENSG00000188566	NDOR1	NADPH dependent diflavin oxidoreductase 1 [Source:HGNC Symbol;Acc:HGNC:29838]	6.58305e-05
ENSG00000109919	MTCH2	mitochondrial carrier 2 [Source:HGNC Symbol;Acc:HGNC:17587]	6.64382e-05
ENSG00000143977	SNRPG	small nuclear ribonucleoprotein polypeptide G [Source:HGNC Symbol;Acc:HGNC:11163]	6.67428e-05
ENSG00000152601	MBNL1	muscleblind like splicing regulator 1 [Source:HGNC Symbol;Acc:HGNC:6923]	6.70472e-05
ENSG00000159131	GART	phosphoribosylglycinamide formyltransferase, phosphoribosylglycinamide synthetase, phosphoribosylaminoimidazole synthetase [Source:HGNC Symbol;Acc:HGNC:4163]	6.73514e-05
ENSG00000152332	UHMK1	U2AF homology motif kinase 1 [Source:HGNC Symbol;Acc:HGNC:19683]	6.76608e-05
ENSG00000120705	ETF1	eukaryotic translation termination factor 1 [Source:HGNC Symbol;Acc:HGNC:3477]	6.79699e-05
ENSG00000181649	PHLDA2	pleckstrin homology like domain family A member 2 [Source:HGNC Symbol;Acc:HGNC:12385]	6.82812e-05
ENSG00000006607	FARP2	FERM, ARH/RhoGEF and pleckstrin domain protein 2 [Source:HGNC Symbol;Acc:HGNC:16460]	6.85924e-05
ENSG00000103540	CCP110	centriolar coiled-coil protein 110 [Source:HGNC Symbol;Acc:HGNC:24342]	6.92157e-05
ENSG00000151320	AKAP6	A-kinase anchoring protein 6 [Source:HGNC Symbol;Acc:HGNC:376]	6.95291e-05
ENSG00000061337	LZTS1	leucine zipper tumor suppressor 1 [Source:HGNC Symbol;Acc:HGNC:13861]	7.11247e-05
ENSG00000170037	CNTROB	centrobin, centriole duplication and spindle assembly protein [Source:HGNC Symbol;Acc:HGNC:29616]	7.30543e-05
ENSG00000182512	GLRX5	glutaredoxin 5 [Source:HGNC Symbol;Acc:HGNC:20134]	7.33831e-05
ENSG00000075213	SEMA3A	semaphorin 3A [Source:HGNC Symbol;Acc:HGNC:10723]	7.37128e-05
ENSG00000121211	MND1	meiotic nuclear divisions 1 [Source:HGNC Symbol;Acc:HGNC:24839]	7.43766e-05
ENSG00000168268	NT5DC2	5'-nucleotidase domain containing 2 [Source:HGNC Symbol;Acc:HGNC:25717]	7.50443e-05
ENSG00000057608	GDI2	GDP dissociation inhibitor 2 [Source:HGNC Symbol;Acc:HGNC:4227]	7.53783e-05
ENSG00000204394	VARS1	valyl-tRNA synthetase 1 [Source:HGNC Symbol;Acc:HGNC:12651]	7.57184e-05
ENSG00000008405	CRY1	cryptochrome circadian regulator 1 [Source:HGNC Symbol;Acc:HGNC:2384]	7.64002e-05
ENSG00000154001	PPP2R5E	protein phosphatase 2 regulatory subunit B'epsilon [Source:HGNC Symbol;Acc:HGNC:9313]	7.74284e-05
ENSG00000148843	PDCD11	programmed cell death 11 [Source:HGNC Symbol;Acc:HGNC:13408]	7.77735e-05
ENSG00000175455	CCDC14	coiled-coil domain containing 14 [Source:HGNC Symbol;Acc:HGNC:25766]	7.81185e-05
ENSG00000100749	VRK1	VRK serine/threonine kinase 1 [Source:HGNC Symbol;Acc:HGNC:12718]	7.84647e-05
ENSG00000128191	DGCR8	DGCR8 microprocessor complex subunit [Source:HGNC Symbol;Acc:HGNC:2847]	7.8811e-05
ENSG00000142197	DOP1B	DOP1 leucine zipper like protein B [Source:HGNC Symbol;Acc:HGNC:1291]	7.98614e-05
ENSG00000066933	MYO9A	myosin IXA [Source:HGNC Symbol;Acc:HGNC:7608]	8.12711e-05
ENSG00000159335	PTMS	parathymosin [Source:HGNC Symbol;Acc:HGNC:9629]	8.19762e-05
ENSG00000168014	C2CD3	C2 domain containing 3 centriole elongation regulator [Source:HGNC Symbol;Acc:HGNC:24564]	8.23297e-05
ENSG00000244405	ETV5	ETS variant transcription factor 5 [Source:HGNC Symbol;Acc:HGNC:3494]	8.30386e-05
ENSG00000128578	STRIP2	striatin interacting protein 2 [Source:HGNC Symbol;Acc:HGNC:22209]	8.37506e-05
ENSG00000120265	PCMT1	protein-L-isoaspartate (D-aspartate) O-methyltransferase [Source:HGNC Symbol;Acc:HGNC:8728]	8.41075e-05
ENSG00000181061	HIGD1A	HIG1 hypoxia inducible domain family member 1A [Source:HGNC Symbol;Acc:HGNC:29527]	8.44654e-05
ENSG00000139687	RB1	RB transcriptional corepressor 1 [Source:HGNC Symbol;Acc:HGNC:9884]	8.4826e-05
ENSG00000107929	LARP4B	La ribonucleoprotein 4B [Source:HGNC Symbol;Acc:HGNC:28987]	8.51862e-05
ENSG00000160886	LY6K	lymphocyte antigen 6 family member K [Source:HGNC Symbol;Acc:HGNC:24225]	8.59163e-05
ENSG00000058056	USP13	ubiquitin specific peptidase 13 [Source:HGNC Symbol;Acc:HGNC:12611]	8.6286e-05
ENSG00000288894	NA	novel protein	8.66556e-05
ENSG00000108262	GIT1	GIT ArfGAP 1 [Source:HGNC Symbol;Acc:HGNC:4272]	8.73959e-05
ENSG00000166004	CEP295	centrosomal protein 295 [Source:HGNC Symbol;Acc:HGNC:29366]	8.77687e-05
ENSG00000116161	CACYBP	calcyclin binding protein [Source:HGNC Symbol;Acc:HGNC:30423]	8.81415e-05
ENSG00000167962	ZNF598	zinc finger protein 598, E3 ubiquitin ligase [Source:HGNC Symbol;Acc:HGNC:28079]	8.9668e-05
ENSG00000183647	ZNF530	zinc finger protein 530 [Source:HGNC Symbol;Acc:HGNC:29297]	9.04485e-05
ENSG00000106771	TMEM245	transmembrane protein 245 [Source:HGNC Symbol;Acc:HGNC:1363]	9.08408e-05
ENSG00000132388	UBE2G1	ubiquitin conjugating enzyme E2 G1 [Source:HGNC Symbol;Acc:HGNC:12482]	9.12325e-05
ENSG00000178409	BEND3	BEN domain containing 3 [Source:HGNC Symbol;Acc:HGNC:23040]	9.16248e-05
ENSG00000088986	DYNLL1	dynein light chain LC8-type 1 [Source:HGNC Symbol;Acc:HGNC:15476]	9.28042e-05
ENSG00000169564	PCBP1	poly(rC) binding protein 1 [Source:HGNC Symbol;Acc:HGNC:8647]	9.39992e-05
ENSG00000125871	MGME1	mitochondrial genome maintenance exonuclease 1 [Source:HGNC Symbol;Acc:HGNC:16205]	9.43979e-05
ENSG00000101773	RBBP8	RB binding protein 8, endonuclease [Source:HGNC Symbol;Acc:HGNC:9891]	9.55939e-05
ENSG00000074696	HACD3	3-hydroxyacyl-CoA dehydratase 3 [Source:HGNC Symbol;Acc:HGNC:24175]	9.59972e-05
ENSG00000130559	CAMSAP1	calmodulin regulated spectrin associated protein 1 [Source:HGNC Symbol;Acc:HGNC:19946]	9.68031e-05
ENSG00000160352	ZNF714	zinc finger protein 714 [Source:HGNC Symbol;Acc:HGNC:27124]	9.84147e-05
ENSG00000265354	TIMM23	translocase of inner mitochondrial membrane 23 [Source:HGNC Symbol;Acc:HGNC:17312]	9.88213e-05
ENSG00000121892	PDS5A	PDS5 cohesin associated factor A [Source:HGNC Symbol;Acc:HGNC:29088]	9.92275e-05
ENSG00000105202	FBL	fibrillarin [Source:HGNC Symbol;Acc:HGNC:3599]	0.000100046
ENSG00000136518	ACTL6A	actin like 6A [Source:HGNC Symbol;Acc:HGNC:24124]	0.000100455
ENSG00000184983	NDUFA6	NADH:ubiquinone oxidoreductase subunit A6 [Source:HGNC Symbol;Acc:HGNC:7690]	0.000101684
ENSG00000196141	SPATS2L	spermatogenesis associated serine rich 2 like [Source:HGNC Symbol;Acc:HGNC:24574]	0.000102097
ENSG00000167461	RAB8A	RAB8A, member RAS oncogene family [Source:HGNC Symbol;Acc:HGNC:7007]	0.000103756
ENSG00000017797	RALBP1	ralA binding protein 1 [Source:HGNC Symbol;Acc:HGNC:9841]	0.000104173
ENSG00000132313	MRPL35	mitochondrial ribosomal protein L35 [Source:HGNC Symbol;Acc:HGNC:14489]	0.000105445
ENSG00000174799	CEP135	centrosomal protein 135 [Source:HGNC Symbol;Acc:HGNC:29086]	0.000105873
ENSG00000117505	DR1	down-regulator of transcription 1 [Source:HGNC Symbol;Acc:HGNC:3017]	0.0001063
ENSG00000277791	PSMB3	proteasome 20S subunit beta 3 [Source:HGNC Symbol;Acc:HGNC:9540]	0.000107162
ENSG00000173085	COQ2	coenzyme Q2, polyprenyltransferase [Source:HGNC Symbol;Acc:HGNC:25223]	0.000107595
ENSG00000054654	SYNE2	spectrin repeat containing nuclear envelope protein 2 [Source:HGNC Symbol;Acc:HGNC:17084]	0.000108463
ENSG00000161960	EIF4A1	eukaryotic translation initiation factor 4A1 [Source:HGNC Symbol;Acc:HGNC:3282]	0.000108901
ENSG00000189306	RRP7A	ribosomal RNA processing 7 homolog A [Source:HGNC Symbol;Acc:HGNC:24286]	0.000109338
ENSG00000168175	MAPK1IP1L	mitogen-activated protein kinase 1 interacting protein 1 like [Source:HGNC Symbol;Acc:HGNC:19840]	0.000110215
ENSG00000155034	FBXL18	F-box and leucine rich repeat protein 18 [Source:HGNC Symbol;Acc:HGNC:21874]	0.000111553
ENSG00000184887	BTBD6	BTB domain containing 6 [Source:HGNC Symbol;Acc:HGNC:19897]	0.000112004
ENSG00000100997	ABHD12	abhydrolase domain containing 12, lysophospholipase [Source:HGNC Symbol;Acc:HGNC:15868]	0.000112455
ENSG00000130706	ADRM1	ADRM1 26S proteasome ubiquitin receptor [Source:HGNC Symbol;Acc:HGNC:15759]	0.00011381
ENSG00000144580	CNOT9	CCR4-NOT transcription complex subunit 9 [Source:HGNC Symbol;Acc:HGNC:10445]	0.000115643
ENSG00000280145	NA	novel transcript	0.000116106
ENSG00000162521	RBBP4	RB binding protein 4, chromatin remodeling factor [Source:HGNC Symbol;Acc:HGNC:9887]	0.000117503
ENSG00000142864	SERBP1	SERPINE1 mRNA binding protein 1 [Source:HGNC Symbol;Acc:HGNC:17860]	0.00011797
ENSG00000150712	MTMR12	myotubularin related protein 12 [Source:HGNC Symbol;Acc:HGNC:18191]	0.000118437
ENSG00000097046	CDC7	cell division cycle 7 [Source:HGNC Symbol;Acc:HGNC:1745]	0.000120778
ENSG00000155506	LARP1	La ribonucleoprotein 1, translational regulator [Source:HGNC Symbol;Acc:HGNC:29531]	0.000121248
ENSG00000126822	PLEKHG3	pleckstrin homology and RhoGEF domain containing G3 [Source:HGNC Symbol;Acc:HGNC:20364]	0.000122194
ENSG00000065427	KARS1	lysyl-tRNA synthetase 1 [Source:HGNC Symbol;Acc:HGNC:6215]	0.000122666
ENSG00000110107	PRPF19	pre-mRNA processing factor 19 [Source:HGNC Symbol;Acc:HGNC:17896]	0.000125563
ENSG00000089006	SNX5	sorting nexin 5 [Source:HGNC Symbol;Acc:HGNC:14969]	0.00012605
ENSG00000088256	GNA11	G protein subunit alpha 11 [Source:HGNC Symbol;Acc:HGNC:4379]	0.000126542
ENSG00000136159	NUDT15	nudix hydrolase 15 [Source:HGNC Symbol;Acc:HGNC:23063]	0.000127527
ENSG00000100266	PACSIN2	protein kinase C and casein kinase substrate in neurons 2 [Source:HGNC Symbol;Acc:HGNC:8571]	0.00012802
ENSG00000125753	VASP	vasodilator stimulated phosphoprotein [Source:HGNC Symbol;Acc:HGNC:12652]	0.000129503
ENSG00000174840	PDE12	phosphodiesterase 12 [Source:HGNC Symbol;Acc:HGNC:25386]	0.000130501
ENSG00000196498	NCOR2	nuclear receptor corepressor 2 [Source:HGNC Symbol;Acc:HGNC:7673]	0.000130999
ENSG00000124571	XPO5	exportin 5 [Source:HGNC Symbol;Acc:HGNC:17675]	0.000131998
ENSG00000167130	DOLPP1	dolichyldiphosphatase 1 [Source:HGNC Symbol;Acc:HGNC:29565]	0.000132998
ENSG00000177917	ARL6IP6	ADP ribosylation factor like GTPase 6 interacting protein 6 [Source:HGNC Symbol;Acc:HGNC:24048]	0.000133503
ENSG00000096063	SRPK1	SRSF protein kinase 1 [Source:HGNC Symbol;Acc:HGNC:11305]	0.000134014
ENSG00000163468	CCT3	chaperonin containing TCP1 subunit 3 [Source:HGNC Symbol;Acc:HGNC:1616]	0.000136594
ENSG00000107672	NSMCE4A	NSE4 homolog A, SMC5-SMC6 complex component [Source:HGNC Symbol;Acc:HGNC:25935]	0.000137115
ENSG00000110108	TMEM109	transmembrane protein 109 [Source:HGNC Symbol;Acc:HGNC:28771]	0.00013869
ENSG00000157657	ZNF618	zinc finger protein 618 [Source:HGNC Symbol;Acc:HGNC:29416]	0.000139762
ENSG00000174231	PRPF8	pre-mRNA processing factor 8 [Source:HGNC Symbol;Acc:HGNC:17340]	0.000140299
ENSG00000171067	C11orf24	chromosome 11 open reading frame 24 [Source:HGNC Symbol;Acc:HGNC:1174]	0.000140836
ENSG00000205060	SLC35B4	solute carrier family 35 member B4 [Source:HGNC Symbol;Acc:HGNC:20584]	0.000141375
ENSG00000118412	CASP8AP2	caspase 8 associated protein 2 [Source:HGNC Symbol;Acc:HGNC:1510]	0.000141913
ENSG00000070961	ATP2B1	ATPase plasma membrane Ca2+ transporting 1 [Source:HGNC Symbol;Acc:HGNC:814]	0.000143531
ENSG00000137710	RDX	radixin [Source:HGNC Symbol;Acc:HGNC:9944]	0.00014407
ENSG00000176087	SLC35A4	solute carrier family 35 member A4 [Source:HGNC Symbol;Acc:HGNC:20753]	0.000145153
ENSG00000149782	PLCB3	phospholipase C beta 3 [Source:HGNC Symbol;Acc:HGNC:9056]	0.000145694
ENSG00000115484	CCT4	chaperonin containing TCP1 subunit 4 [Source:HGNC Symbol;Acc:HGNC:1617]	0.000148412
ENSG00000103335	PIEZO1	piezo type mechanosensitive ion channel component 1 [Source:HGNC Symbol;Acc:HGNC:28993]	0.000148957
ENSG00000155097	ATP6V1C1	ATPase H+ transporting V1 subunit C1 [Source:HGNC Symbol;Acc:HGNC:856]	0.000149513
ENSG00000143878	RHOB	ras homolog family member B [Source:HGNC Symbol;Acc:HGNC:668]	0.000150077
ENSG00000079387	SENP1	SUMO specific peptidase 1 [Source:HGNC Symbol;Acc:HGNC:17927]	0.000150645
ENSG00000188807	TMEM201	transmembrane protein 201 [Source:HGNC Symbol;Acc:HGNC:33719]	0.000151212
ENSG00000102225	CDK16	cyclin dependent kinase 16 [Source:HGNC Symbol;Acc:HGNC:8749]	0.000151779
ENSG00000120948	TARDBP	TAR DNA binding protein [Source:HGNC Symbol;Acc:HGNC:11571]	0.000153487
ENSG00000101557	USP14	ubiquitin specific peptidase 14 [Source:HGNC Symbol;Acc:HGNC:12612]	0.000155199
ENSG00000082212	ME2	malic enzyme 2 [Source:HGNC Symbol;Acc:HGNC:6984]	0.000155768
ENSG00000102580	DNAJC3	DnaJ heat shock protein family (Hsp40) member C3 [Source:HGNC Symbol;Acc:HGNC:9439]	0.00015863
ENSG00000163002	NUP35	nucleoporin 35 [Source:HGNC Symbol;Acc:HGNC:29797]	0.000159778
ENSG00000136270	TBRG4	transforming growth factor beta regulator 4 [Source:HGNC Symbol;Acc:HGNC:17443]	0.000160354
ENSG00000091483	FH	fumarate hydratase [Source:HGNC Symbol;Acc:HGNC:3700]	0.000160932
ENSG00000158987	RAPGEF6	Rap guanine nucleotide exchange factor 6 [Source:HGNC Symbol;Acc:HGNC:20655]	0.000161509
ENSG00000160218	TRAPPC10	trafficking protein particle complex subunit 10 [Source:HGNC Symbol;Acc:HGNC:11868]	0.000164981
ENSG00000153179	RASSF3	Ras association domain family member 3 [Source:HGNC Symbol;Acc:HGNC:14271]	0.000166147
ENSG00000119707	RBM25	RNA binding motif protein 25 [Source:HGNC Symbol;Acc:HGNC:23244]	0.000169097
ENSG00000145220	LYAR	Ly1 antibody reactive [Source:HGNC Symbol;Acc:HGNC:26021]	0.000172139
ENSG00000164647	STEAP1	STEAP family member 1 [Source:HGNC Symbol;Acc:HGNC:11378]	0.000175816
ENSG00000154845	PPP4R1	protein phosphatase 4 regulatory subunit 1 [Source:HGNC Symbol;Acc:HGNC:9320]	0.00017643
ENSG00000214517	PPME1	protein phosphatase methylesterase 1 [Source:HGNC Symbol;Acc:HGNC:30178]	0.000177044
ENSG00000147955	SIGMAR1	sigma non-opioid intracellular receptor 1 [Source:HGNC Symbol;Acc:HGNC:8157]	0.000177658
ENSG00000122565	CBX3	chromobox 3 [Source:HGNC Symbol;Acc:HGNC:1553]	0.00017951
ENSG00000135045	C9orf40	chromosome 9 open reading frame 40 [Source:HGNC Symbol;Acc:HGNC:23433]	0.000180131
ENSG00000129534	MIS18BP1	MIS18 binding protein 1 [Source:HGNC Symbol;Acc:HGNC:20190]	0.000185167
ENSG00000163170	BOLA3	bolA family member 3 [Source:HGNC Symbol;Acc:HGNC:24415]	0.000186443
ENSG00000158321	AUTS2	activator of transcription and developmental regulator AUTS2 [Source:HGNC Symbol;Acc:HGNC:14262]	0.000187088
ENSG00000196591	HDAC2	histone deacetylase 2 [Source:HGNC Symbol;Acc:HGNC:4853]	0.000187732
ENSG00000197594	ENPP1	ectonucleotide pyrophosphatase/phosphodiesterase 1 [Source:HGNC Symbol;Acc:HGNC:3356]	0.000189022
ENSG00000134809	TIMM10	translocase of inner mitochondrial membrane 10 [Source:HGNC Symbol;Acc:HGNC:11814]	0.000189669
ENSG00000119487	MAPKAP1	MAPK associated protein 1 [Source:HGNC Symbol;Acc:HGNC:18752]	0.00019356
ENSG00000167601	AXL	AXL receptor tyrosine kinase [Source:HGNC Symbol;Acc:HGNC:905]	0.000194867
ENSG00000132305	IMMT	inner membrane mitochondrial protein [Source:HGNC Symbol;Acc:HGNC:6047]	0.000195524
ENSG00000125898	FAM110A	family with sequence similarity 110 member A [Source:HGNC Symbol;Acc:HGNC:16188]	0.000198159
ENSG00000130396	AFDN	afadin, adherens junction formation factor [Source:HGNC Symbol;Acc:HGNC:7137]	0.000198822
ENSG00000109917	ZPR1	ZPR1 zinc finger [Source:HGNC Symbol;Acc:HGNC:13051]	0.000200821
ENSG00000138018	SELENOI	selenoprotein I [Source:HGNC Symbol;Acc:HGNC:29361]	0.000202857
ENSG00000068366	ACSL4	acyl-CoA synthetase long chain family member 4 [Source:HGNC Symbol;Acc:HGNC:3571]	0.000204236
ENSG00000127616	SMARCA4	SWI/SNF related, matrix associated, actin dependent regulator of chromatin, subfamily a, member 4 [Source:HGNC Symbol;Acc:HGNC:11100]	0.000207004
ENSG00000005884	ITGA3	integrin subunit alpha 3 [Source:HGNC Symbol;Acc:HGNC:6139]	0.000207703
ENSG00000145354	CISD2	CDGSH iron sulfur domain 2 [Source:HGNC Symbol;Acc:HGNC:24212]	0.000208404
ENSG00000122376	SHLD2	shieldin complex subunit 2 [Source:HGNC Symbol;Acc:HGNC:28773]	0.000209814
ENSG00000124164	VAPB	VAMP associated protein B and C [Source:HGNC Symbol;Acc:HGNC:12649]	0.000211942
ENSG00000280206	NA	novel transcript	0.000212655
ENSG00000204574	ABCF1	ATP binding cassette subfamily F member 1 [Source:HGNC Symbol;Acc:HGNC:70]	0.000213371
ENSG00000100345	MYH9	myosin heavy chain 9 [Source:HGNC Symbol;Acc:HGNC:7579]	0.000214808
ENSG00000095380	NANS	N-acetylneuraminate synthase [Source:HGNC Symbol;Acc:HGNC:19237]	0.000215531
ENSG00000117395	EBNA1BP2	EBNA1 binding protein 2 [Source:HGNC Symbol;Acc:HGNC:15531]	0.00021626
ENSG00000159176	CSRP1	cysteine and glycine rich protein 1 [Source:HGNC Symbol;Acc:HGNC:2469]	0.00021772
ENSG00000112033	PPARD	peroxisome proliferator activated receptor delta [Source:HGNC Symbol;Acc:HGNC:9235]	0.000219188
ENSG00000116698	SMG7	SMG7 nonsense mediated mRNA decay factor [Source:HGNC Symbol;Acc:HGNC:16792]	0.000220668
ENSG00000163714	U2SURP	U2 snRNP associated SURP domain containing [Source:HGNC Symbol;Acc:HGNC:30855]	0.000222887
ENSG00000168827	GFM1	G elongation factor mitochondrial 1 [Source:HGNC Symbol;Acc:HGNC:13780]	0.000225127
ENSG00000100490	CDKL1	cyclin dependent kinase like 1 [Source:HGNC Symbol;Acc:HGNC:1781]	0.000225874
ENSG00000185262	UBALD2	UBA like domain containing 2 [Source:HGNC Symbol;Acc:HGNC:28438]	0.00022737
ENSG00000182963	GJC1	gap junction protein gamma 1 [Source:HGNC Symbol;Acc:HGNC:4280]	0.000228872
ENSG00000107371	EXOSC3	exosome component 3 [Source:HGNC Symbol;Acc:HGNC:17944]	0.000229627
ENSG00000135624	CCT7	chaperonin containing TCP1 subunit 7 [Source:HGNC Symbol;Acc:HGNC:1622]	0.000230382
ENSG00000139645	ANKRD52	ankyrin repeat domain 52 [Source:HGNC Symbol;Acc:HGNC:26614]	0.00023114
ENSG00000113460	BRIX1	biogenesis of ribosomes BRX1 [Source:HGNC Symbol;Acc:HGNC:24170]	0.000231896
ENSG00000140326	CDAN1	codanin 1 [Source:HGNC Symbol;Acc:HGNC:1713]	0.000232652
ENSG00000075856	SART3	spliceosome associated factor 3, U4/U6 recycling protein [Source:HGNC Symbol;Acc:HGNC:16860]	0.000233409
ENSG00000114030	KPNA1	karyopherin subunit alpha 1 [Source:HGNC Symbol;Acc:HGNC:6394]	0.000234925
ENSG00000156453	PCDH1	protocadherin 1 [Source:HGNC Symbol;Acc:HGNC:8655]	0.00023569
ENSG00000158169	FANCC	FA complementation group C [Source:HGNC Symbol;Acc:HGNC:3584]	0.000238016
ENSG00000072958	AP1M1	adaptor related protein complex 1 subunit mu 1 [Source:HGNC Symbol;Acc:HGNC:13667]	0.000239574
ENSG00000198954	KIFBP	kinesin family binding protein [Source:HGNC Symbol;Acc:HGNC:23419]	0.000240354
ENSG00000163006	CCDC138	coiled-coil domain containing 138 [Source:HGNC Symbol;Acc:HGNC:26531]	0.000241135
ENSG00000172244	C5orf34	chromosome 5 open reading frame 34 [Source:HGNC Symbol;Acc:HGNC:24738]	0.000244272
ENSG00000162889	MAPKAPK2	MAPK activated protein kinase 2 [Source:HGNC Symbol;Acc:HGNC:6887]	0.00024506
ENSG00000082516	GEMIN5	gem nuclear organelle associated protein 5 [Source:HGNC Symbol;Acc:HGNC:20043]	0.000246641
ENSG00000213281	NRAS	NRAS proto-oncogene, GTPase [Source:HGNC Symbol;Acc:HGNC:7989]	0.000247432
ENSG00000197601	FAR1	fatty acyl-CoA reductase 1 [Source:HGNC Symbol;Acc:HGNC:26222]	0.000248225
ENSG00000167842	MIS12	MIS12 kinetochore complex component [Source:HGNC Symbol;Acc:HGNC:24967]	0.000249814
ENSG00000173276	ZBTB21	zinc finger and BTB domain containing 21 [Source:HGNC Symbol;Acc:HGNC:13083]	0.000250608
ENSG00000114933	INO80D	INO80 complex subunit D [Source:HGNC Symbol;Acc:HGNC:25997]	0.000252217
ENSG00000143013	LMO4	LIM domain only 4 [Source:HGNC Symbol;Acc:HGNC:6644]	0.000253031
ENSG00000122779	TRIM24	tripartite motif containing 24 [Source:HGNC Symbol;Acc:HGNC:11812]	0.000253844
ENSG00000099194	SCD	stearoyl-CoA desaturase [Source:HGNC Symbol;Acc:HGNC:10571]	0.000256294
ENSG00000151835	SACS	sacsin molecular chaperone [Source:HGNC Symbol;Acc:HGNC:10519]	0.000258774
ENSG00000168066	SF1	splicing factor 1 [Source:HGNC Symbol;Acc:HGNC:12950]	0.000260467
ENSG00000159259	CHAF1B	chromatin assembly factor 1 subunit B [Source:HGNC Symbol;Acc:HGNC:1911]	0.000261323
ENSG00000128534	LSM8	LSM8 homolog, U6 small nuclear RNA associated [Source:HGNC Symbol;Acc:HGNC:20471]	0.000262181
ENSG00000104064	GABPB1	GA binding protein transcription factor subunit beta 1 [Source:HGNC Symbol;Acc:HGNC:4074]	0.000263041
ENSG00000108671	PSMD11	proteasome 26S subunit, non-ATPase 11 [Source:HGNC Symbol;Acc:HGNC:9556]	0.000263904
ENSG00000108344	PSMD3	proteasome 26S subunit, non-ATPase 3 [Source:HGNC Symbol;Acc:HGNC:9560]	0.00026477
ENSG00000114745	GORASP1	golgi reassembly stacking protein 1 [Source:HGNC Symbol;Acc:HGNC:16769]	0.000265641
ENSG00000130956	HABP4	hyaluronan binding protein 4 [Source:HGNC Symbol;Acc:HGNC:17062]	0.000267384
ENSG00000091527	CDV3	CDV3 homolog [Source:HGNC Symbol;Acc:HGNC:26928]	0.000271754
ENSG00000138698	RAP1GDS1	Rap1 GTPase-GDP dissociation stimulator 1 [Source:HGNC Symbol;Acc:HGNC:9859]	0.000272633
ENSG00000167193	CRK	CRK proto-oncogene, adaptor protein [Source:HGNC Symbol;Acc:HGNC:2362]	0.000273514
ENSG00000107937	GTPBP4	GTP binding protein 4 [Source:HGNC Symbol;Acc:HGNC:21535]	0.000277946
ENSG00000284024	NA	novel protein	0.000279743
ENSG00000132475	H3-3B	H3.3 histone B [Source:HGNC Symbol;Acc:HGNC:4765]	0.000280646
ENSG00000139428	MMAB	metabolism of cobalamin associated B [Source:HGNC Symbol;Acc:HGNC:19331]	0.000282452
ENSG00000038945	MSR1	macrophage scavenger receptor 1 [Source:HGNC Symbol;Acc:HGNC:7376]	0.000287907
ENSG00000116679	IVNS1ABP	influenza virus NS1A binding protein [Source:HGNC Symbol;Acc:HGNC:16951]	0.000290669
ENSG00000160208	RRP1B	ribosomal RNA processing 1B [Source:HGNC Symbol;Acc:HGNC:23818]	0.000291591
ENSG00000071655	MBD3	methyl-CpG binding domain protein 3 [Source:HGNC Symbol;Acc:HGNC:6918]	0.000293458
ENSG00000206190	ATP10A	ATPase phospholipid transporting 10A (putative) [Source:HGNC Symbol;Acc:HGNC:13542]	0.0002944
ENSG00000007968	E2F2	E2F transcription factor 2 [Source:HGNC Symbol;Acc:HGNC:3114]	0.00030104
ENSG00000107581	EIF3A	eukaryotic translation initiation factor 3 subunit A [Source:HGNC Symbol;Acc:HGNC:3271]	0.000302
ENSG00000138780	GSTCD	glutathione S-transferase C-terminal domain containing [Source:HGNC Symbol;Acc:HGNC:25806]	0.000302961
ENSG00000160214	RRP1	ribosomal RNA processing 1 [Source:HGNC Symbol;Acc:HGNC:18785]	0.000303929
ENSG00000100258	LMF2	lipase maturation factor 2 [Source:HGNC Symbol;Acc:HGNC:25096]	0.000306842
ENSG00000141985	SH3GL1	SH3 domain containing GRB2 like 1, endophilin A2 [Source:HGNC Symbol;Acc:HGNC:10830]	0.000307815
ENSG00000084090	STARD7	StAR related lipid transfer domain containing 7 [Source:HGNC Symbol;Acc:HGNC:18063]	0.000310754
ENSG00000116489	CAPZA1	capping actin protein of muscle Z-line subunit alpha 1 [Source:HGNC Symbol;Acc:HGNC:1488]	0.00031175
ENSG00000185340	GAS2L1	growth arrest specific 2 like 1 [Source:HGNC Symbol;Acc:HGNC:16955]	0.000312751
ENSG00000178921	PFAS	phosphoribosylformylglycinamidine synthase [Source:HGNC Symbol;Acc:HGNC:8863]	0.00031778
ENSG00000162408	NOL9	nucleolar protein 9 [Source:HGNC Symbol;Acc:HGNC:26265]	0.000319806
ENSG00000166130	IKBIP	IKBKB interacting protein [Source:HGNC Symbol;Acc:HGNC:26430]	0.000320823
ENSG00000120053	GOT1	glutamic-oxaloacetic transaminase 1 [Source:HGNC Symbol;Acc:HGNC:4432]	0.000326939
ENSG00000068796	KIF2A	kinesin family member 2A [Source:HGNC Symbol;Acc:HGNC:6318]	0.000329001
ENSG00000147852	VLDLR	very low density lipoprotein receptor [Source:HGNC Symbol;Acc:HGNC:12698]	0.000330037
ENSG00000041357	PSMA4	proteasome 20S subunit alpha 4 [Source:HGNC Symbol;Acc:HGNC:9533]	0.000332108
ENSG00000124541	RRP36	ribosomal RNA processing 36 [Source:HGNC Symbol;Acc:HGNC:21374]	0.000334178
ENSG00000106366	SERPINE1	serpin family E member 1 [Source:HGNC Symbol;Acc:HGNC:8583]	0.000336247
ENSG00000127124	HIVEP3	HIVEP zinc finger 3 [Source:HGNC Symbol;Acc:HGNC:13561]	0.000337281
ENSG00000146112	PPP1R18	protein phosphatase 1 regulatory subunit 18 [Source:HGNC Symbol;Acc:HGNC:29413]	0.000341433
ENSG00000167157	PRRX2	paired related homeobox 2 [Source:HGNC Symbol;Acc:HGNC:21338]	0.000342482
ENSG00000141458	NPC1	NPC intracellular cholesterol transporter 1 [Source:HGNC Symbol;Acc:HGNC:7897]	0.000343539
ENSG00000139324	TMTC3	transmembrane O-mannosyltransferase targeting cadherins 3 [Source:HGNC Symbol;Acc:HGNC:26899]	0.000344597
ENSG00000110330	BIRC2	baculoviral IAP repeat containing 2 [Source:HGNC Symbol;Acc:HGNC:590]	0.000348828
ENSG00000170522	ELOVL6	ELOVL fatty acid elongase 6 [Source:HGNC Symbol;Acc:HGNC:15829]	0.000349888
ENSG00000113456	RAD1	RAD1 checkpoint DNA exonuclease [Source:HGNC Symbol;Acc:HGNC:9806]	0.000352027
ENSG00000152683	SLC30A6	solute carrier family 30 member 6 [Source:HGNC Symbol;Acc:HGNC:19305]	0.00035524
ENSG00000161526	SAP30BP	SAP30 binding protein [Source:HGNC Symbol;Acc:HGNC:30785]	0.000356311
ENSG00000165490	DDIAS	DNA damage induced apoptosis suppressor [Source:HGNC Symbol;Acc:HGNC:26351]	0.000358463
ENSG00000145861	C1QTNF2	C1q and TNF related 2 [Source:HGNC Symbol;Acc:HGNC:14325]	0.000359543
ENSG00000107130	NCS1	neuronal calcium sensor 1 [Source:HGNC Symbol;Acc:HGNC:3953]	0.000361703
ENSG00000130176	CNN1	calponin 1 [Source:HGNC Symbol;Acc:HGNC:2155]	0.000362785
ENSG00000130935	NOL11	nucleolar protein 11 [Source:HGNC Symbol;Acc:HGNC:24557]	0.000364954
ENSG00000126067	PSMB2	proteasome 20S subunit beta 2 [Source:HGNC Symbol;Acc:HGNC:9539]	0.000366043
ENSG00000196715	VKORC1L1	vitamin K epoxide reductase complex subunit 1 like 1 [Source:HGNC Symbol;Acc:HGNC:21492]	0.000367138
ENSG00000102898	NUTF2	nuclear transport factor 2 [Source:HGNC Symbol;Acc:HGNC:13722]	0.000369324
ENSG00000149591	TAGLN	transgelin [Source:HGNC Symbol;Acc:HGNC:11553]	0.000371516
ENSG00000123213	NLN	neurolysin [Source:HGNC Symbol;Acc:HGNC:16058]	0.000378136
ENSG00000010803	SCMH1	Scm polycomb group protein homolog 1 [Source:HGNC Symbol;Acc:HGNC:19003]	0.000379248
ENSG00000152457	DCLRE1C	DNA cross-link repair 1C [Source:HGNC Symbol;Acc:HGNC:17642]	0.0003849
ENSG00000102034	ELF4	E74 like ETS transcription factor 4 [Source:HGNC Symbol;Acc:HGNC:3319]	0.000386037
ENSG00000241553	ARPC4	actin related protein 2/3 complex subunit 4 [Source:HGNC Symbol;Acc:HGNC:707]	0.000387176
ENSG00000136891	TEX10	testis expressed 10 [Source:HGNC Symbol;Acc:HGNC:25988]	0.000390602
ENSG00000126698	DNAJC8	DnaJ heat shock protein family (Hsp40) member C8 [Source:HGNC Symbol;Acc:HGNC:15470]	0.000392898
ENSG00000018510	AGPS	alkylglycerone phosphate synthase [Source:HGNC Symbol;Acc:HGNC:327]	0.000395198
ENSG00000158435	CNOT11	CCR4-NOT transcription complex subunit 11 [Source:HGNC Symbol;Acc:HGNC:25217]	0.000399823
ENSG00000106615	RHEB	Ras homolog, mTORC1 binding [Source:HGNC Symbol;Acc:HGNC:10011]	0.000400983
ENSG00000126254	RBM42	RNA binding motif protein 42 [Source:HGNC Symbol;Acc:HGNC:28117]	0.000402144
ENSG00000137814	HAUS2	HAUS augmin like complex subunit 2 [Source:HGNC Symbol;Acc:HGNC:25530]	0.000404496
ENSG00000128487	SPECC1	sperm antigen with calponin homology and coiled-coil domains 1 [Source:HGNC Symbol;Acc:HGNC:30615]	0.000405686
ENSG00000062650	WAPL	WAPL cohesin release factor [Source:HGNC Symbol;Acc:HGNC:23293]	0.000408071
ENSG00000101407	TTI1	TELO2 interacting protein 1 [Source:HGNC Symbol;Acc:HGNC:29029]	0.00041047
ENSG00000136504	KAT7	lysine acetyltransferase 7 [Source:HGNC Symbol;Acc:HGNC:17016]	0.00041651
ENSG00000137492	THAP12	THAP domain containing 12 [Source:HGNC Symbol;Acc:HGNC:9440]	0.000417731
ENSG00000170955	CAVIN3	caveolae associated protein 3 [Source:HGNC Symbol;Acc:HGNC:9400]	0.000420172
ENSG00000085449	WDFY1	WD repeat and FYVE domain containing 1 [Source:HGNC Symbol;Acc:HGNC:20451]	0.000422616
ENSG00000136810	TXN	thioredoxin [Source:HGNC Symbol;Acc:HGNC:12435]	0.000425072
ENSG00000225921	NOL7	nucleolar protein 7 [Source:HGNC Symbol;Acc:HGNC:21040]	0.000427541
ENSG00000276672	NA	novel transcript, sense intronic to RFC3	0.00043129
ENSG00000123983	ACSL3	acyl-CoA synthetase long chain family member 3 [Source:HGNC Symbol;Acc:HGNC:3570]	0.000433809
ENSG00000073711	PPP2R3A	protein phosphatase 2 regulatory subunit B''alpha [Source:HGNC Symbol;Acc:HGNC:9307]	0.000435069
ENSG00000177302	TOP3A	DNA topoisomerase III alpha [Source:HGNC Symbol;Acc:HGNC:11992]	0.000436328
ENSG00000137656	BUD13	BUD13 homolog [Source:HGNC Symbol;Acc:HGNC:28199]	0.000441387
ENSG00000178074	C2orf69	chromosome 2 open reading frame 69 [Source:HGNC Symbol;Acc:HGNC:26799]	0.000447768
ENSG00000073921	PICALM	phosphatidylinositol binding clathrin assembly protein [Source:HGNC Symbol;Acc:HGNC:15514]	0.000450321
ENSG00000184007	PTP4A2	protein tyrosine phosphatase 4A2 [Source:HGNC Symbol;Acc:HGNC:9635]	0.000452895
ENSG00000139131	YARS2	tyrosyl-tRNA synthetase 2 [Source:HGNC Symbol;Acc:HGNC:24249]	0.000454204
ENSG00000139278	GLIPR1	GLI pathogenesis related 1 [Source:HGNC Symbol;Acc:HGNC:17001]	0.000455512
ENSG00000100908	EMC9	ER membrane protein complex subunit 9 [Source:HGNC Symbol;Acc:HGNC:20273]	0.000458138
ENSG00000111875	ASF1A	anti-silencing function 1A histone chaperone [Source:HGNC Symbol;Acc:HGNC:20995]	0.000460782
ENSG00000183955	KMT5A	lysine methyltransferase 5A [Source:HGNC Symbol;Acc:HGNC:29489]	0.000462103
ENSG00000160785	SLC25A44	solute carrier family 25 member 44 [Source:HGNC Symbol;Acc:HGNC:29036]	0.000464752
ENSG00000239672	NME1	NME/NM23 nucleoside diphosphate kinase 1 [Source:HGNC Symbol;Acc:HGNC:7849]	0.000466077
ENSG00000140950	MEAK7	MTOR associated protein, eak-7 homolog [Source:HGNC Symbol;Acc:HGNC:29325]	0.000468739
ENSG00000106554	CHCHD3	coiled-coil-helix-coiled-coil-helix domain containing 3 [Source:HGNC Symbol;Acc:HGNC:21906]	0.000470074
ENSG00000142396	ERVK3-1	endogenous retrovirus group K3 member 1 [Source:HGNC Symbol;Acc:HGNC:30466]	0.000472751
ENSG00000040199	PHLPP2	PH domain and leucine rich repeat protein phosphatase 2 [Source:HGNC Symbol;Acc:HGNC:29149]	0.000476765
ENSG00000111641	NOP2	NOP2 nucleolar protein [Source:HGNC Symbol;Acc:HGNC:7867]	0.000478104
ENSG00000122863	CHST3	carbohydrate sulfotransferase 3 [Source:HGNC Symbol;Acc:HGNC:1971]	0.000479447
ENSG00000112039	FANCE	FA complementation group E [Source:HGNC Symbol;Acc:HGNC:3586]	0.000480791
ENSG00000155115	GTF3C6	general transcription factor IIIC subunit 6 [Source:HGNC Symbol;Acc:HGNC:20872]	0.000482136
ENSG00000205659	LIN52	lin-52 DREAM MuvB core complex component [Source:HGNC Symbol;Acc:HGNC:19856]	0.000484827
ENSG00000188986	NELFB	negative elongation factor complex member B [Source:HGNC Symbol;Acc:HGNC:24324]	0.000486184
ENSG00000156599	ZDHHC5	zinc finger DHHC-type palmitoyltransferase 5 [Source:HGNC Symbol;Acc:HGNC:18472]	0.000487542
ENSG00000134375	TIMM17A	translocase of inner mitochondrial membrane 17A [Source:HGNC Symbol;Acc:HGNC:17315]	0.000494386
ENSG00000079313	REXO1	RNA exonuclease 1 homolog [Source:HGNC Symbol;Acc:HGNC:24616]	0.000497135
ENSG00000100503	NIN	ninein [Source:HGNC Symbol;Acc:HGNC:14906]	0.000498511
ENSG00000137073	UBAP2	ubiquitin associated protein 2 [Source:HGNC Symbol;Acc:HGNC:14185]	0.000499886
ENSG00000179051	RCC2	regulator of chromosome condensation 2 [Source:HGNC Symbol;Acc:HGNC:30297]	0.000501263
ENSG00000188529	SRSF10	serine and arginine rich splicing factor 10 [Source:HGNC Symbol;Acc:HGNC:16713]	0.000502638
ENSG00000183255	PTTG1IP	PTTG1 interacting protein [Source:HGNC Symbol;Acc:HGNC:13524]	0.000504013
ENSG00000154945	ANKRD40	ankyrin repeat domain 40 [Source:HGNC Symbol;Acc:HGNC:28233]	0.000506768
ENSG00000214826	DDX12P	DEAD/H-box helicase 12, pseudogene [Source:HGNC Symbol;Acc:HGNC:2737]	0.000508146
ENSG00000129351	ILF3	interleukin enhancer binding factor 3 [Source:HGNC Symbol;Acc:HGNC:6038]	0.000509523
ENSG00000009844	VTA1	vesicle trafficking 1 [Source:HGNC Symbol;Acc:HGNC:20954]	0.000515053
ENSG00000204356	NELFE	negative elongation factor complex member E [Source:HGNC Symbol;Acc:HGNC:13974]	0.000516448
ENSG00000213967	ZNF726	zinc finger protein 726 [Source:HGNC Symbol;Acc:HGNC:32462]	0.000523455
ENSG00000159593	NAE1	NEDD8 activating enzyme E1 subunit 1 [Source:HGNC Symbol;Acc:HGNC:621]	0.000524873
ENSG00000111237	VPS29	VPS29 retromer complex component [Source:HGNC Symbol;Acc:HGNC:14340]	0.00052914
ENSG00000162704	ARPC5	actin related protein 2/3 complex subunit 5 [Source:HGNC Symbol;Acc:HGNC:708]	0.000532006
ENSG00000100280	AP1B1	adaptor related protein complex 1 subunit beta 1 [Source:HGNC Symbol;Acc:HGNC:554]	0.000533443
ENSG00000008294	SPAG9	sperm associated antigen 9 [Source:HGNC Symbol;Acc:HGNC:14524]	0.000534887
ENSG00000121390	PSPC1	paraspeckle component 1 [Source:HGNC Symbol;Acc:HGNC:20320]	0.000537801
ENSG00000167034	NKX3-1	NK3 homeobox 1 [Source:HGNC Symbol;Acc:HGNC:7838]	0.000542185
ENSG00000006576	PHTF2	putative homeodomain transcription factor 2 [Source:HGNC Symbol;Acc:HGNC:13411]	0.000543651
ENSG00000253368	TRNP1	TMF1 regulated nuclear protein 1 [Source:HGNC Symbol;Acc:HGNC:34348]	0.000545119
ENSG00000159788	RGS12	regulator of G protein signaling 12 [Source:HGNC Symbol;Acc:HGNC:9994]	0.000546586
ENSG00000172766	NAA16	N-alpha-acetyltransferase 16, NatA auxiliary subunit [Source:HGNC Symbol;Acc:HGNC:26164]	0.000556937
ENSG00000170633	RNF34	ring finger protein 34 [Source:HGNC Symbol;Acc:HGNC:17297]	0.000558428
ENSG00000123064	DDX54	DEAD-box helicase 54 [Source:HGNC Symbol;Acc:HGNC:20084]	0.000559927
ENSG00000108654	DDX5	DEAD-box helicase 5 [Source:HGNC Symbol;Acc:HGNC:2746]	0.000561427
ENSG00000165527	ARF6	ADP ribosylation factor 6 [Source:HGNC Symbol;Acc:HGNC:659]	0.00056293
ENSG00000131876	SNRPA1	small nuclear ribonucleoprotein polypeptide A' [Source:HGNC Symbol;Acc:HGNC:11152]	0.000564438
ENSG00000011422	PLAUR	plasminogen activator, urokinase receptor [Source:HGNC Symbol;Acc:HGNC:9053]	0.000567476
ENSG00000197646	PDCD1LG2	programmed cell death 1 ligand 2 [Source:HGNC Symbol;Acc:HGNC:18731]	0.000569006
ENSG00000064393	HIPK2	homeodomain interacting protein kinase 2 [Source:HGNC Symbol;Acc:HGNC:14402]	0.000572089
ENSG00000181826	RELL1	RELT like 1 [Source:HGNC Symbol;Acc:HGNC:27379]	0.000573642
ENSG00000198406	BZW1P2	basic leucine zipper and W2 domains 1 pseudogene 2 [Source:HGNC Symbol;Acc:HGNC:33954]	0.000575199
ENSG00000171467	ZNF318	zinc finger protein 318 [Source:HGNC Symbol;Acc:HGNC:13578]	0.000576755
ENSG00000265185	SNORD3B-1	small nucleolar RNA, C/D box 3B-1 [Source:HGNC Symbol;Acc:HGNC:10168]	0.000578312
ENSG00000136950	ARPC5L	actin related protein 2/3 complex subunit 5 like [Source:HGNC Symbol;Acc:HGNC:23366]	0.000579868
ENSG00000119203	CPSF3	cleavage and polyadenylation specific factor 3 [Source:HGNC Symbol;Acc:HGNC:2326]	0.000584535
ENSG00000134996	OSTF1	osteoclast stimulating factor 1 [Source:HGNC Symbol;Acc:HGNC:8510]	0.000586089
ENSG00000152784	PRDM8	PR/SET domain 8 [Source:HGNC Symbol;Acc:HGNC:13993]	0.000587642
ENSG00000189362	NEMP2	nuclear envelope integral membrane protein 2 [Source:HGNC Symbol;Acc:HGNC:33700]	0.000589194
ENSG00000182836	PLCXD3	phosphatidylinositol specific phospholipase C X domain containing 3 [Source:HGNC Symbol;Acc:HGNC:31822]	0.000592298
ENSG00000089159	PXN	paxillin [Source:HGNC Symbol;Acc:HGNC:9718]	0.000598541
ENSG00000159217	IGF2BP1	insulin like growth factor 2 mRNA binding protein 1 [Source:HGNC Symbol;Acc:HGNC:28866]	0.000603256
ENSG00000163029	SMC6	structural maintenance of chromosomes 6 [Source:HGNC Symbol;Acc:HGNC:20466]	0.000604832
ENSG00000122591	FAM126A	family with sequence similarity 126 member A [Source:HGNC Symbol;Acc:HGNC:24587]	0.000606407
ENSG00000105676	ARMC6	armadillo repeat containing 6 [Source:HGNC Symbol;Acc:HGNC:25049]	0.000611138
ENSG00000168924	LETM1	leucine zipper and EF-hand containing transmembrane protein 1 [Source:HGNC Symbol;Acc:HGNC:6556]	0.000614293
ENSG00000124562	SNRPC	small nuclear ribonucleoprotein polypeptide C [Source:HGNC Symbol;Acc:HGNC:11157]	0.000620668
ENSG00000198898	CAPZA2	capping actin protein of muscle Z-line subunit alpha 2 [Source:HGNC Symbol;Acc:HGNC:1490]	0.000622281
ENSG00000161981	SNRNP25	small nuclear ribonucleoprotein U11/U12 subunit 25 [Source:HGNC Symbol;Acc:HGNC:14161]	0.000625517
ENSG00000242498	ARPIN	actin related protein 2/3 complex inhibitor [Source:HGNC Symbol;Acc:HGNC:28782]	0.00062714
ENSG00000066697	MSANTD3	Myb/SANT DNA binding domain containing 3 [Source:HGNC Symbol;Acc:HGNC:23370]	0.000628763
ENSG00000064933	PMS1	PMS1 homolog 1, mismatch repair system component [Source:HGNC Symbol;Acc:HGNC:9121]	0.000630391
ENSG00000182923	CEP63	centrosomal protein 63 [Source:HGNC Symbol;Acc:HGNC:25815]	0.000632023
ENSG00000223960	CHROMR	cholesterol induced regulator of metabolism RNA [Source:HGNC Symbol;Acc:HGNC:54059]	0.000635283
ENSG00000163961	RNF168	ring finger protein 168 [Source:HGNC Symbol;Acc:HGNC:26661]	0.000640173
ENSG00000111371	SLC38A1	solute carrier family 38 member 1 [Source:HGNC Symbol;Acc:HGNC:13447]	0.000643442
ENSG00000151353	TMEM18	transmembrane protein 18 [Source:HGNC Symbol;Acc:HGNC:25257]	0.000648364
ENSG00000214367	HAUS3	HAUS augmin like complex subunit 3 [Source:HGNC Symbol;Acc:HGNC:28719]	0.00065002
ENSG00000156110	ADK	adenosine kinase [Source:HGNC Symbol;Acc:HGNC:257]	0.000651675
ENSG00000075188	NUP37	nucleoporin 37 [Source:HGNC Symbol;Acc:HGNC:29929]	0.000654984
ENSG00000118007	STAG1	stromal antigen 1 [Source:HGNC Symbol;Acc:HGNC:11354]	0.000656638
ENSG00000186767	SPIN4	spindlin family member 4 [Source:HGNC Symbol;Acc:HGNC:27040]	0.000658299
ENSG00000130826	DKC1	dyskerin pseudouridine synthase 1 [Source:HGNC Symbol;Acc:HGNC:2890]	0.000666668
ENSG00000137409	MTCH1	mitochondrial carrier 1 [Source:HGNC Symbol;Acc:HGNC:17586]	0.000671712
ENSG00000070081	NUCB2	nucleobindin 2 [Source:HGNC Symbol;Acc:HGNC:8044]	0.000673393
ENSG00000135932	CAB39	calcium binding protein 39 [Source:HGNC Symbol;Acc:HGNC:20292]	0.000676763
ENSG00000109519	GRPEL1	GrpE like 1, mitochondrial [Source:HGNC Symbol;Acc:HGNC:19696]	0.000678457
ENSG00000042753	AP2S1	adaptor related protein complex 2 subunit sigma 1 [Source:HGNC Symbol;Acc:HGNC:565]	0.000680155
ENSG00000174021	GNG5	G protein subunit gamma 5 [Source:HGNC Symbol;Acc:HGNC:4408]	0.000688707
ENSG00000217555	CKLF	chemokine like factor [Source:HGNC Symbol;Acc:HGNC:13253]	0.000695625
ENSG00000100281	HMGXB4	HMG-box containing 4 [Source:HGNC Symbol;Acc:HGNC:5003]	0.000697358
ENSG00000125249	RAP2A	RAP2A, member of RAS oncogene family [Source:HGNC Symbol;Acc:HGNC:9861]	0.000700833
ENSG00000055070	SZRD1	SUZ RNA binding domain containing 1 [Source:HGNC Symbol;Acc:HGNC:30232]	0.00070431
ENSG00000151247	EIF4E	eukaryotic translation initiation factor 4E [Source:HGNC Symbol;Acc:HGNC:3287]	0.00070606
ENSG00000180370	PAK2	p21 (RAC1) activated kinase 2 [Source:HGNC Symbol;Acc:HGNC:8591]	0.000711354
ENSG00000279392	NA	ubiquitin-conjugating enzyme E2L 3 (UBE2L3) pseudogene	0.000720254
ENSG00000198793	MTOR	mechanistic target of rapamycin kinase [Source:HGNC Symbol;Acc:HGNC:3942]	0.000722052
ENSG00000170606	HSPA4	heat shock protein family A (Hsp70) member 4 [Source:HGNC Symbol;Acc:HGNC:5237]	0.000725655
ENSG00000065135	GNAI3	G protein subunit alpha i3 [Source:HGNC Symbol;Acc:HGNC:4387]	0.000727468
ENSG00000102119	EMD	emerin [Source:HGNC Symbol;Acc:HGNC:3331]	0.000729287
ENSG00000134852	CLOCK	clock circadian regulator [Source:HGNC Symbol;Acc:HGNC:2082]	0.000736575
ENSG00000114867	EIF4G1	eukaryotic translation initiation factor 4 gamma 1 [Source:HGNC Symbol;Acc:HGNC:3296]	0.000738402
ENSG00000138166	DUSP5	dual specificity phosphatase 5 [Source:HGNC Symbol;Acc:HGNC:3071]	0.000740229
ENSG00000163297	ANTXR2	ANTXR cell adhesion molecule 2 [Source:HGNC Symbol;Acc:HGNC:21732]	0.000742059
ENSG00000272556	GTF2IP13	general transcription factor IIi pseudogene 13 [Source:HGNC Symbol;Acc:HGNC:51725]	0.000747553
ENSG00000130270	ATP8B3	ATPase phospholipid transporting 8B3 [Source:HGNC Symbol;Acc:HGNC:13535]	0.000749398
ENSG00000196290	NIF3L1	NGG1 interacting factor 3 like 1 [Source:HGNC Symbol;Acc:HGNC:13390]	0.000751249
ENSG00000197818	SLC9A8	solute carrier family 9 member A8 [Source:HGNC Symbol;Acc:HGNC:20728]	0.000753105
ENSG00000164654	MIOS	meiosis regulator for oocyte development [Source:HGNC Symbol;Acc:HGNC:21905]	0.000754972
ENSG00000128591	FLNC	filamin C [Source:HGNC Symbol;Acc:HGNC:3756]	0.000758704
ENSG00000101811	CSTF2	cleavage stimulation factor subunit 2 [Source:HGNC Symbol;Acc:HGNC:2484]	0.000766201
ENSG00000196821	ILRUN	inflammation and lipid regulator with UBA-like and NBR1-like domains [Source:HGNC Symbol;Acc:HGNC:21215]	0.000768091
ENSG00000168092	PAFAH1B2	platelet activating factor acetylhydrolase 1b catalytic subunit 2 [Source:HGNC Symbol;Acc:HGNC:8575]	0.000769985
ENSG00000148834	GSTO1	glutathione S-transferase omega 1 [Source:HGNC Symbol;Acc:HGNC:13312]	0.000775668
ENSG00000151014	NOCT	nocturnin [Source:HGNC Symbol;Acc:HGNC:14254]	0.000781345
ENSG00000161996	WDR90	WD repeat domain 90 [Source:HGNC Symbol;Acc:HGNC:26960]	0.000783244
ENSG00000174243	DDX23	DEAD-box helicase 23 [Source:HGNC Symbol;Acc:HGNC:17347]	0.000787044
ENSG00000100764	PSMC1	proteasome 26S subunit, ATPase 1 [Source:HGNC Symbol;Acc:HGNC:9547]	0.000788948
ENSG00000140521	POLG	DNA polymerase gamma, catalytic subunit [Source:HGNC Symbol;Acc:HGNC:9179]	0.000792756
ENSG00000170558	CDH2	cadherin 2 [Source:HGNC Symbol;Acc:HGNC:1759]	0.000802329
ENSG00000125166	GOT2	glutamic-oxaloacetic transaminase 2 [Source:HGNC Symbol;Acc:HGNC:4433]	0.000804255
ENSG00000160752	FDPS	farnesyl diphosphate synthase [Source:HGNC Symbol;Acc:HGNC:3631]	0.000808118
ENSG00000179958	DCTPP1	dCTP pyrophosphatase 1 [Source:HGNC Symbol;Acc:HGNC:28777]	0.000810049
ENSG00000099991	CABIN1	calcineurin binding protein 1 [Source:HGNC Symbol;Acc:HGNC:24187]	0.000811993
ENSG00000105993	DNAJB6	DnaJ heat shock protein family (Hsp40) member B6 [Source:HGNC Symbol;Acc:HGNC:14888]	0.000821728
ENSG00000164576	SAP30L	SAP30 like [Source:HGNC Symbol;Acc:HGNC:25663]	0.00082368
ENSG00000163902	RPN1	ribophorin I [Source:HGNC Symbol;Acc:HGNC:10381]	0.000825637
ENSG00000204138	PHACTR4	phosphatase and actin regulator 4 [Source:HGNC Symbol;Acc:HGNC:25793]	0.000829554
ENSG00000149480	MTA2	metastasis associated 1 family member 2 [Source:HGNC Symbol;Acc:HGNC:7411]	0.000833477
ENSG00000136238	RAC1	Rac family small GTPase 1 [Source:HGNC Symbol;Acc:HGNC:9801]	0.000835444
ENSG00000086598	TMED2	transmembrane p24 trafficking protein 2 [Source:HGNC Symbol;Acc:HGNC:16996]	0.000843346
ENSG00000188647	PTAR1	protein prenyltransferase alpha subunit repeat containing 1 [Source:HGNC Symbol;Acc:HGNC:30449]	0.000845331
ENSG00000117862	TXNDC12	thioredoxin domain containing 12 [Source:HGNC Symbol;Acc:HGNC:24626]	0.000847315
ENSG00000262814	MRPL12	mitochondrial ribosomal protein L12 [Source:HGNC Symbol;Acc:HGNC:10378]	0.0008493
ENSG00000159231	CBR3	carbonyl reductase 3 [Source:HGNC Symbol;Acc:HGNC:1549]	0.000851299
ENSG00000129493	HEATR5A	HEAT repeat containing 5A [Source:HGNC Symbol;Acc:HGNC:20276]	0.000853296
ENSG00000051382	PIK3CB	phosphatidylinositol-4,5-bisphosphate 3-kinase catalytic subunit beta [Source:HGNC Symbol;Acc:HGNC:8976]	0.000855296
ENSG00000269858	EGLN2	egl-9 family hypoxia inducible factor 2 [Source:HGNC Symbol;Acc:HGNC:14660]	0.000871399
ENSG00000079805	DNM2	dynamin 2 [Source:HGNC Symbol;Acc:HGNC:2974]	0.000877524
ENSG00000183763	TRAIP	TRAF interacting protein [Source:HGNC Symbol;Acc:HGNC:30764]	0.000879564
ENSG00000081087	OSTM1	osteoclastogenesis associated transmembrane protein 1 [Source:HGNC Symbol;Acc:HGNC:21652]	0.000883641
ENSG00000104969	SGTA	small glutamine rich tetratricopeptide repeat co-chaperone alpha [Source:HGNC Symbol;Acc:HGNC:10819]	0.000891818
ENSG00000172339	ALG14	ALG14 UDP-N-acetylglucosaminyltransferase subunit [Source:HGNC Symbol;Acc:HGNC:28287]	0.000895951
ENSG00000142002	DPP9	dipeptidyl peptidase 9 [Source:HGNC Symbol;Acc:HGNC:18648]	0.000902147
ENSG00000155970	MICU3	mitochondrial calcium uptake family member 3 [Source:HGNC Symbol;Acc:HGNC:27820]	0.000904212
ENSG00000064703	DDX20	DEAD-box helicase 20 [Source:HGNC Symbol;Acc:HGNC:2743]	0.00090628
ENSG00000196550	FAM72A	family with sequence similarity 72 member A [Source:HGNC Symbol;Acc:HGNC:24044]	0.000908352
ENSG00000219201	NA	novel pseudogene	0.000910427
ENSG00000134056	MRPS36	mitochondrial ribosomal protein S36 [Source:HGNC Symbol;Acc:HGNC:16631]	0.000914584
ENSG00000111696	NT5DC3	5'-nucleotidase domain containing 3 [Source:HGNC Symbol;Acc:HGNC:30826]	0.000918792
ENSG00000010165	METTL13	methyltransferase 13, eEF1A lysine and N-terminal methyltransferase [Source:HGNC Symbol;Acc:HGNC:24248]	0.000925133
ENSG00000011485	PPP5C	protein phosphatase 5 catalytic subunit [Source:HGNC Symbol;Acc:HGNC:9322]	0.000929371
ENSG00000126216	TUBGCP3	tubulin gamma complex associated protein 3 [Source:HGNC Symbol;Acc:HGNC:18598]	0.000931511
ENSG00000116649	SRM	spermidine synthase [Source:HGNC Symbol;Acc:HGNC:11296]	0.000944351
ENSG00000135454	B4GALNT1	beta-1,4-N-acetyl-galactosaminyltransferase 1 [Source:HGNC Symbol;Acc:HGNC:4117]	0.000946495
ENSG00000168389	MFSD2A	major facilitator superfamily domain containing 2A [Source:HGNC Symbol;Acc:HGNC:25897]	0.000955105
ENSG00000037241	RPL26L1	ribosomal protein L26 like 1 [Source:HGNC Symbol;Acc:HGNC:17050]	0.000957265
ENSG00000113716	HMGXB3	HMG-box containing 3 [Source:HGNC Symbol;Acc:HGNC:28982]	0.00096809
ENSG00000177463	NR2C2	nuclear receptor subfamily 2 group C member 2 [Source:HGNC Symbol;Acc:HGNC:7972]	0.000970261
ENSG00000166913	YWHAB	tyrosine 3-monooxygenase/tryptophan 5-monooxygenase activation protein beta [Source:HGNC Symbol;Acc:HGNC:12849]	0.000972432
ENSG00000074800	ENO1	enolase 1 [Source:HGNC Symbol;Acc:HGNC:3350]	0.000976774
ENSG00000155189	AGPAT5	1-acylglycerol-3-phosphate O-acyltransferase 5 [Source:HGNC Symbol;Acc:HGNC:20886]	0.000978952
ENSG00000106682	EIF4H	eukaryotic translation initiation factor 4H [Source:HGNC Symbol;Acc:HGNC:12741]	0.000985506
ENSG00000119865	CNRIP1	cannabinoid receptor interacting protein 1 [Source:HGNC Symbol;Acc:HGNC:24546]	0.000987701
ENSG00000178974	FBXO34	F-box protein 34 [Source:HGNC Symbol;Acc:HGNC:20201]	0.000994287
ENSG00000128791	TWSG1	twisted gastrulation BMP signaling modulator 1 [Source:HGNC Symbol;Acc:HGNC:12429]	0.000996484

## Sheet: BP-up
Gene Set	Description	Size	Expect	Ratio	P Value	FDR
GO:0048519	negative regulation of biological process	5072	226.79	1.4992	<2.2e-16	<2.2e-16
GO:0043062	extracellular structure organization	400	17.885	3.6343	<2.2e-16	<2.2e-16
GO:0030198	extracellular matrix organization	347	15.515	4.1249	<2.2e-16	<2.2e-16
GO:0070972	protein localization to endoplasmic reticulum	137	6.1257	6.0401	<2.2e-16	<2.2e-16
GO:0000184	nuclear-transcribed mRNA catabolic process, nonsense-mediated decay	120	5.3656	6.3367	<2.2e-16	<2.2e-16
GO:0072599	establishment of protein localization to endoplasmic reticulum	111	4.9632	6.8505	<2.2e-16	<2.2e-16
GO:0045047	protein targeting to ER	107	4.7843	7.1066	<2.2e-16	<2.2e-16
GO:0006613	cotranslational protein targeting to membrane	99	4.4266	7.6808	<2.2e-16	<2.2e-16
GO:0006614	SRP-dependent cotranslational protein targeting to membrane	95	4.2478	8.0042	<2.2e-16	<2.2e-16
GO:0006612	protein targeting to membrane	187	8.3614	4.3055	8.4044e-14	1.0958e-10
GO:0009888	tissue development	1923	85.984	1.791	1.5987e-13	1.8951e-10
GO:0000956	nuclear-transcribed mRNA catabolic process	206	9.2109	4.017	3.5683e-13	3.8772e-10
GO:0048523	negative regulation of cellular process	4530	202.55	1.4367	3.9357e-13	3.9475e-10
GO:0006413	translational initiation	192	8.5849	4.0769	9.9698e-13	9.2854e-10
GO:0009056	catabolic process	2475	110.67	1.6446	1.4009e-12	1.2177e-09
GO:0009057	macromolecule catabolic process	1337	59.782	1.9404	1.8727e-12	1.5262e-09
GO:0072358	cardiovascular system development	691	30.897	2.3951	2.1131e-12	1.6207e-09
GO:0008285	negative regulation of cell proliferation	667	29.824	2.4142	2.9361e-12	2.1192e-09
GO:0001944	vasculature development	682	30.494	2.3939	3.0881e-12	2.1192e-09
GO:0019538	protein metabolic process	5548	248.07	1.3504	8.2578e-12	5.3047e-09
GO:0009653	anatomical structure morphogenesis	2508	112.14	1.614	8.6948e-12	5.3047e-09
GO:0001568	blood vessel development	654	29.242	2.3938	8.9504e-12	5.3047e-09
GO:0006605	protein targeting	412	18.422	2.8227	1.2298e-11	6.972e-09
GO:0042127	regulation of cell proliferation	1563	69.887	1.8172	1.3558e-11	7.3661e-09
GO:0051270	regulation of cellular component movement	942	42.12	2.0893	2.8865e-11	1.5055e-08
GO:0016477	cell migration	1368	61.168	1.8637	3.9303e-11	1.971e-08
GO:0044248	cellular catabolic process	2189	97.877	1.6449	4.2936e-11	2.0735e-08
GO:0009892	negative regulation of metabolic process	2780	124.3	1.5527	4.4763e-11	2.0845e-08
GO:0044267	cellular protein metabolic process	4964	221.96	1.3606	1.045e-10	4.6984e-08
GO:1901575	organic substance catabolic process	2056	91.93	1.6534	1.2224e-10	5.3129e-08
GO:0030199	collagen fibril organization	49	2.1909	7.3028	1.8283e-10	7.69e-08
GO:0035239	tube morphogenesis	806	36.039	2.1366	1.9869e-10	8.0962e-08
GO:0072359	circulatory system development	1026	45.876	1.9836	2.0521e-10	8.1082e-08
GO:0008283	cell proliferation	1985	88.756	1.6562	2.3978e-10	9.1957e-08
GO:0048870	cell motility	1518	67.875	1.768	3.1745e-10	1.1498e-07
GO:0051674	localization of cell	1518	67.875	1.768	3.1745e-10	1.1498e-07
GO:0035295	tube development	992	44.356	1.984	4.1924e-10	1.4774e-07
GO:0051239	regulation of multicellular organismal process	2918	130.47	1.5022	5.3824e-10	1.8007e-07
GO:0022610	biological adhesion	1377	61.57	1.8028	5.3858e-10	1.8007e-07
GO:2000026	regulation of multicellular organismal development	1908	85.313	1.6527	7.1463e-10	2.3295e-07
GO:0007155	cell adhesion	1369	61.212	1.797	7.8721e-10	2.5035e-07
GO:0009887	animal organ morphogenesis	974	43.551	1.9747	8.5336e-10	2.5973e-07
GO:0006928	movement of cell or subcellular component	1967	87.951	1.6373	8.5654e-10	2.5973e-07
GO:0040011	locomotion	1738	77.712	1.6857	9.5244e-10	2.8225e-07
GO:0030334	regulation of cell migration	804	35.949	2.0863	1.0258e-09	2.9724e-07
GO:0006402	mRNA catabolic process	308	13.772	2.9045	1.3112e-09	3.7166e-07
GO:0048513	animal organ development	3379	151.09	1.4429	1.4699e-09	4.0779e-07
GO:0040012	regulation of locomotion	938	41.941	1.979	1.5667e-09	4.256e-07
GO:2000145	regulation of cell motility	863	38.588	2.0214	1.9711e-09	5.2453e-07
GO:0090150	establishment of protein localization to membrane	313	13.995	2.8581	2.11e-09	5.5024e-07
GO:0010605	negative regulation of macromolecule metabolic process	2550	114.02	1.5261	2.2839e-09	5.8391e-07
GO:0006401	RNA catabolic process	341	15.247	2.7546	2.5649e-09	6.4314e-07
GO:0072657	protein localization to membrane	593	26.515	2.2629	2.6668e-09	6.5609e-07
GO:1901564	organonitrogen compound metabolic process	6574	293.94	1.2621	3.0022e-09	7.2493e-07
GO:0044265	cellular macromolecule catabolic process	1107	49.498	1.8587	4.5212e-09	1.0719e-06
GO:0048514	blood vessel morphogenesis	574	25.665	2.2599	5.221e-09	1.2156e-06
GO:0050793	regulation of developmental process	2439	109.06	1.5222	7.3768e-09	1.6875e-06
GO:0050673	epithelial cell proliferation	372	16.633	2.5852	1.1378e-08	2.5579e-06
GO:0033365	protein localization to organelle	888	39.705	1.9393	1.5584e-08	3.444e-06
GO:0010629	negative regulation of gene expression	1733	77.488	1.6261	1.8837e-08	4.0735e-06
GO:0001501	skeletal system development	506	22.625	2.2984	1.9057e-08	4.0735e-06
GO:0048731	system development	4606	205.95	1.3256	2.7042e-08	5.687e-06
GO:0061448	connective tissue development	265	11.849	2.8694	3.1105e-08	6.4378e-06
GO:0050896	response to stimulus	8575	383.42	1.1867	4.0566e-08	8.2646e-06
GO:0072594	establishment of protein localization to organelle	537	24.011	2.2073	5.3533e-08	1.0739e-05
GO:0001525	angiogenesis	487	21.775	2.2503	9.5671e-08	1.8901e-05
GO:0040007	growth	961	42.969	1.8385	9.8801e-08	1.9228e-05
GO:0034655	nucleobase-containing compound catabolic process	550	24.592	2.1551	1.1681e-07	2.2398e-05
GO:0050789	regulation of biological process	10977	490.82	1.1308	1.2162e-07	2.2983e-05
GO:0010033	response to organic substance	3089	138.12	1.4046	1.4465e-07	2.6636e-05
GO:0051179	localization	6273	280.49	1.2407	1.4504e-07	2.6636e-05
GO:0009966	regulation of signal transduction	3095	138.39	1.4019	1.6707e-07	3.0257e-05
GO:0006518	peptide metabolic process	778	34.787	1.926	1.8465e-07	3.2981e-05
GO:0048646	anatomical structure formation involved in morphogenesis	1064	47.575	1.7656	2.1724e-07	3.8279e-05
GO:0007166	cell surface receptor signaling pathway	2796	125.02	1.4238	2.336e-07	4.0612e-05
GO:0032963	collagen metabolic process	97	4.3372	4.1502	2.5203e-07	4.3239e-05
GO:0050680	negative regulation of epithelial cell proliferation	119	5.3209	3.7588	2.9848e-07	5.0291e-05
GO:0019439	aromatic compound catabolic process	613	27.409	2.0431	3.0084e-07	5.0291e-05
GO:0019222	regulation of metabolic process	6379	285.23	1.2306	3.089e-07	5.0984e-05
GO:0051241	negative regulation of multicellular organismal process	1143	51.107	1.7219	3.2642e-07	5.2659e-05
GO:0046700	heterocycle catabolic process	599	26.783	2.0535	3.2713e-07	5.2659e-05
GO:0044270	cellular nitrogen compound catabolic process	600	26.828	2.0501	3.4515e-07	5.4884e-05
GO:0051240	positive regulation of multicellular organismal process	1661	74.269	1.5754	3.615e-07	5.679e-05
GO:0044260	cellular macromolecule metabolic process	7924	354.31	1.1854	4.8244e-07	7.4888e-05
GO:0048585	negative regulation of response to stimulus	1544	69.037	1.5933	4.95e-07	7.5933e-05
GO:0048589	developmental growth	623	27.856	2.0103	5.0811e-07	7.7038e-05
GO:0001655	urogenital system development	326	14.577	2.4697	5.5104e-07	8.2586e-05
GO:0040013	negative regulation of locomotion	314	14.04	2.4929	6.3456e-07	9.4023e-05
GO:0051271	negative regulation of cellular component movement	301	13.459	2.5262	6.7402e-07	9.8747e-05
GO:0051246	regulation of protein metabolic process	2694	120.46	1.4113	8.6076e-07	0.0001247
GO:0048518	positive regulation of biological process	5771	258.04	1.2401	8.8978e-07	0.00012749
GO:0023051	regulation of signaling	3475	155.38	1.3451	1.0567e-06	0.00014977
GO:0010646	regulation of cell communication	3442	153.9	1.345	1.2304e-06	0.00017251
GO:0009719	response to endogenous stimulus	1595	71.318	1.5564	1.3694e-06	0.00018996
GO:0060255	regulation of macromolecule metabolic process	5882	263	1.2319	1.3912e-06	0.00019094
GO:0009968	negative regulation of signal transduction	1201	53.701	1.6573	1.4219e-06	0.00019313
GO:0048522	positive regulation of cellular process	5119	228.89	1.2583	1.4519e-06	0.00019517
GO:0022603	regulation of anatomical structure morphogenesis	994	44.445	1.7325	1.5077e-06	0.00020059
GO:1901361	organic cyclic compound catabolic process	645	28.84	1.9417	1.523e-06	0.00020059
GO:0051216	cartilage development	205	9.1662	2.8365	1.6173e-06	0.00021089
GO:1901342	regulation of vasculature development	313	13.995	2.4294	1.6518e-06	0.00021325
GO:0048856	anatomical structure development	5644	252.36	1.2363	1.9278e-06	0.00024169
GO:0071158	positive regulation of cell cycle arrest	80	3.5771	4.1934	2.1849e-06	0.00026625
GO:0030162	regulation of proteolysis	721	32.238	1.8301	5.2091e-06	0.00060644
GO:0010631	epithelial cell migration	274	12.251	2.4487	5.7211e-06	0.00065437
GO:0044773	mitotic DNA damage checkpoint	97	4.3372	3.689	5.8205e-06	0.00065994
GO:0050678	regulation of epithelial cell proliferation	318	14.219	2.3209	6.3009e-06	0.0007022
GO:0043170	macromolecule metabolic process	8951	400.23	1.1443	7.2523e-06	0.0007746
GO:0061458	reproductive system development	428	19.137	2.0902	8.909e-06	0.00090754
GO:0043043	peptide biosynthetic process	635	28.393	1.8667	9.1255e-06	0.00091528
GO:2000146	negative regulation of cell motility	267	11.938	2.4291	9.5346e-06	0.00093543
GO:0071310	cellular response to organic substance	2528	113.04	1.3801	1.014e-05	0.00097936
GO:1905048	regulation of metallopeptidase activity	13	0.58127	10.322	1.026e-05	0.00098368
GO:0010256	endomembrane system organization	401	17.93	2.1194	1.087e-05	0.0010058
GO:0007565	female pregnancy	188	8.4061	2.7361	1.1659e-05	0.0010631
GO:0009611	response to wounding	642	28.706	1.8463	1.242e-05	0.0011199
GO:0010648	negative regulation of cell communication	1304	58.306	1.5607	1.2454e-05	0.0011199
GO:0006950	response to stress	3686	164.81	1.2924	1.3858e-05	0.0012128
GO:0016043	cellular component organization	6113	273.33	1.2	1.5069e-05	0.0013013
GO:0072001	renal system development	289	12.922	2.3216	1.6379e-05	0.0013868
GO:0034613	cellular protein localization	1815	81.155	1.4417	2.58e-05	0.0020765
GO:0006464	cellular protein modification process	3969	177.47	1.2678	2.6539e-05	0.0020977
GO:0071230	cellular response to amino acid stimulus	67	2.9958	4.0056	3.6415e-05	0.0027288
GO:0016055	Wnt signaling pathway	457	20.434	1.9575	4.0428e-05	0.0029449
GO:0003433	chondrocyte development involved in endochondral bone morphogenesis	23	1.0284	6.8067	4.5419e-05	0.0032362
GO:2000147	positive regulation of cell motility	493	22.044	1.9053	4.879e-05	0.003402
GO:0071363	cellular response to growth factor stimulus	660	29.511	1.7621	5.2305e-05	0.0035895
GO:0061061	muscle structure development	610	27.275	1.7965	5.3127e-05	0.0036268
GO:0036072	direct ossification	6	0.26828	14.91	5.5339e-05	0.0037194
GO:0009790	embryo development	980	43.819	1.5975	6.6098e-05	0.0042456
GO:0042981	regulation of apoptotic process	1514	67.696	1.4624	6.8633e-05	0.0043868
GO:0006027	glycosaminoglycan catabolic process	61	2.7275	4.033	7.1709e-05	0.0045394
GO:0003279	cardiac septum development	106	4.7396	3.1648	7.259e-05	0.0045505
GO:0007165	signal transduction	5717	255.63	1.1892	9.2205e-05	0.0055404
GO:0060349	bone morphogenesis	110	4.9185	3.0497	0.00011156	0.0064084
GO:1903317	regulation of protein maturation	112	5.0079	2.9953	0.00013713	0.0075763
GO:0035987	endodermal cell differentiation	45	2.0121	4.4729	0.00014163	0.0077269
GO:0048699	generation of neurons	1454	65.013	1.4459	0.00016038	0.0085707
GO:0006977	DNA damage response, signal transduction by p53 class mediator resulting in cell cycle arrest	56	2.5039	3.9937	0.00016545	0.0088053
GO:0009967	positive regulation of signal transduction	1571	70.245	1.4236	0.0001729	0.0090903
GO:0009896	positive regulation of catabolic process	409	18.288	1.9139	0.00018744	0.009792
GO:0030879	mammary gland development	141	6.3046	2.6965	0.00018775	0.009792
GO:0007156	homophilic cell adhesion via plasma membrane adhesion molecules	168	7.5118	2.5293	0.00018874	0.0098045
GO:0043068	positive regulation of programmed cell death	609	27.23	1.726	0.00019312	0.0098827
GO:0097193	intrinsic apoptotic signaling pathway	285	12.743	2.1188	0.00020062	0.010179
GO:0000302	response to reactive oxygen species	215	9.6133	2.2885	0.00026201	0.01256
GO:1904705	regulation of vascular smooth muscle cell proliferation	49	2.1909	4.1078	0.00027987	0.013222
GO:0048145	regulation of fibroblast proliferation	83	3.7112	3.2335	0.00030598	0.014098
GO:1903035	negative regulation of response to wounding	84	3.7559	3.195	0.00034273	0.015463
GO:0001893	maternal placenta development	31	1.3861	5.0501	0.00035647	0.015972
GO:0000028	ribosomal small subunit assembly	15	0.6707	7.4549	0.00036401	0.016254
GO:0015833	peptide transport	1975	88.309	1.3475	0.00037481	0.01658
GO:0032269	negative regulation of cellular protein metabolic process	981	43.864	1.5047	0.00056797	0.022928
GO:0048660	regulation of smooth muscle cell proliferation	128	5.7233	2.6209	0.00059677	0.023869
GO:0007411	axon guidance	259	11.581	2.0724	0.00061087	0.02421
GO:0014909	smooth muscle cell migration	66	2.9511	3.3886	0.00065576	0.02558
GO:0060736	prostate gland growth	10	0.44713	8.9459	0.00067073	0.025875
GO:0071560	cellular response to transforming growth factor beta stimulus	231	10.329	2.13	0.00070431	0.026696
GO:0048736	appendage development	177	7.9142	2.2744	0.00098827	0.035401
GO:0060173	limb development	177	7.9142	2.2744	0.00098827	0.035401
GO:0090331	negative regulation of platelet aggregation	11	0.49185	8.1326	0.0010168	0.036325
GO:0008584	male gonad development	135	6.0363	2.485	0.0010413	0.036995
GO:0042325	regulation of phosphorylation	1500	67.07	1.3717	0.0010689	0.03767
GO:0051247	positive regulation of protein metabolic process	1640	73.33	1.3501	0.0011532	0.039778
GO:0010596	negative regulation of endothelial cell migration	48	2.1462	3.7275	0.0011869	0.040618
GO:0000902	cell morphogenesis	981	43.864	1.4591	0.0014857	0.049168

## Sheet: BP-down
Gene Set	Description	Size	Expect	Ratio	P Value	FDR
GO:0071840	cellular component organization or biogenesis	6285	486.4	1.5132	<2.2e-16	<2.2e-16
GO:0034641	cellular nitrogen compound metabolic process	6232	482.3	1.356	<2.2e-16	<2.2e-16
GO:0016043	cellular component organization	6113	473.09	1.5113	<2.2e-16	<2.2e-16
GO:1901360	organic cyclic compound metabolic process	5970	462.02	1.3549	<2.2e-16	<2.2e-16
GO:0006725	cellular aromatic compound metabolic process	5772	446.7	1.3768	<2.2e-16	<2.2e-16
GO:0046483	heterocycle metabolic process	5727	443.22	1.3853	<2.2e-16	<2.2e-16
GO:0006139	nucleobase-containing compound metabolic process	5568	430.91	1.4179	<2.2e-16	<2.2e-16
GO:0090304	nucleic acid metabolic process	4948	382.93	1.4702	<2.2e-16	<2.2e-16
GO:0006996	organelle organization	3718	287.74	1.9393	<2.2e-16	<2.2e-16
GO:0044085	cellular component biogenesis	3174	245.64	1.6569	<2.2e-16	<2.2e-16
GO:0022607	cellular component assembly	2950	228.3	1.6469	<2.2e-16	<2.2e-16
GO:0043933	protein-containing complex subunit organization	2137	165.38	1.7172	<2.2e-16	<2.2e-16
GO:0033554	cellular response to stress	1867	144.49	2.0209	<2.2e-16	<2.2e-16
GO:0065003	protein-containing complex assembly	1833	141.86	1.7553	<2.2e-16	<2.2e-16
GO:0007049	cell cycle	1739	134.58	3.1505	<2.2e-16	<2.2e-16
GO:0007010	cytoskeleton organization	1300	100.61	1.9482	<2.2e-16	<2.2e-16
GO:0022402	cell cycle process	1274	98.596	3.418	<2.2e-16	<2.2e-16
GO:0033043	regulation of organelle organization	1246	96.429	2.0948	<2.2e-16	<2.2e-16
GO:0051276	chromosome organization	1142	88.38	3.236	<2.2e-16	<2.2e-16
GO:0051726	regulation of cell cycle	1106	85.594	2.9909	<2.2e-16	<2.2e-16
GO:0034622	cellular protein-containing complex assembly	1072	82.963	2.1817	<2.2e-16	<2.2e-16
GO:0006259	DNA metabolic process	969	74.992	3.4271	<2.2e-16	<2.2e-16
GO:0000278	mitotic cell cycle	927	71.741	3.9726	<2.2e-16	<2.2e-16
GO:0006974	cellular response to DNA damage stimulus	806	62.377	3.0941	<2.2e-16	<2.2e-16
GO:1903047	mitotic cell cycle process	788	60.984	4.247	<2.2e-16	<2.2e-16
GO:0016071	mRNA metabolic process	765	59.204	2.162	<2.2e-16	<2.2e-16
GO:0006325	chromatin organization	740	57.269	2.3573	<2.2e-16	<2.2e-16
GO:0007017	microtubule-based process	729	56.418	2.5701	<2.2e-16	<2.2e-16
GO:0010564	regulation of cell cycle process	689	53.322	3.3945	<2.2e-16	<2.2e-16
GO:0051301	cell division	583	45.119	4.2111	<2.2e-16	<2.2e-16
GO:0007346	regulation of mitotic cell cycle	578	44.732	3.5545	<2.2e-16	<2.2e-16
GO:0045786	negative regulation of cell cycle	559	43.261	2.8894	<2.2e-16	<2.2e-16
GO:0000226	microtubule cytoskeleton organization	540	41.791	3.1107	<2.2e-16	<2.2e-16
GO:0044770	cell cycle phase transition	526	40.707	4.1516	<2.2e-16	<2.2e-16
GO:0006281	DNA repair	511	39.547	3.7677	<2.2e-16	<2.2e-16
GO:0044772	mitotic cell cycle phase transition	487	37.689	4.3514	<2.2e-16	<2.2e-16
GO:0006397	mRNA processing	487	37.689	2.5737	<2.2e-16	<2.2e-16
GO:0048285	organelle fission	459	35.522	3.8567	<2.2e-16	<2.2e-16
GO:0000280	nuclear division	420	32.504	4.1841	<2.2e-16	<2.2e-16
GO:0008380	RNA splicing	417	32.272	2.7578	<2.2e-16	<2.2e-16
GO:0051052	regulation of DNA metabolic process	405	31.343	3.35	<2.2e-16	<2.2e-16
GO:1901987	regulation of cell cycle phase transition	386	29.873	3.8162	<2.2e-16	<2.2e-16
GO:0045787	positive regulation of cell cycle	374	28.944	2.7985	<2.2e-16	<2.2e-16
GO:0051169	nuclear transport	356	27.551	2.94	<2.2e-16	<2.2e-16
GO:1901990	regulation of mitotic cell cycle phase transition	354	27.396	4.0516	<2.2e-16	<2.2e-16
GO:0006913	nucleocytoplasmic transport	353	27.319	2.9284	<2.2e-16	<2.2e-16
GO:0000375	RNA splicing, via transesterification reactions	332	25.694	3.1914	<2.2e-16	<2.2e-16
GO:0033044	regulation of chromosome organization	329	25.462	3.3384	<2.2e-16	<2.2e-16
GO:0000377	RNA splicing, via transesterification reactions with bulged adenosine as nucleophile	329	25.462	3.1813	<2.2e-16	<2.2e-16
GO:0000398	mRNA splicing, via spliceosome	329	25.462	3.1813	<2.2e-16	<2.2e-16
GO:0007059	chromosome segregation	312	24.146	5.3011	<2.2e-16	<2.2e-16
GO:0140014	mitotic nuclear division	282	21.824	4.7654	<2.2e-16	<2.2e-16
GO:0010948	negative regulation of cell cycle process	278	21.515	3.5325	<2.2e-16	<2.2e-16
GO:0006310	DNA recombination	273	21.128	4.2598	<2.2e-16	<2.2e-16
GO:0090068	positive regulation of cell cycle process	270	20.895	3.1586	<2.2e-16	<2.2e-16
GO:0006260	DNA replication	267	20.663	5.6622	<2.2e-16	<2.2e-16
GO:0098813	nuclear chromosome segregation	258	19.967	5.2087	<2.2e-16	<2.2e-16
GO:0045930	negative regulation of mitotic cell cycle	256	19.812	3.3818	<2.2e-16	<2.2e-16
GO:0051321	meiotic cell cycle	248	19.193	3.9598	<2.2e-16	<2.2e-16
GO:0044843	cell cycle G1/S phase transition	247	19.115	3.5573	<2.2e-16	<2.2e-16
GO:0071103	DNA conformation change	245	18.961	5.485	<2.2e-16	<2.2e-16
GO:0071824	protein-DNA complex subunit organization	242	18.729	4.1114	<2.2e-16	<2.2e-16
GO:0000082	G1/S transition of mitotic cell cycle	232	17.955	3.6759	<2.2e-16	<2.2e-16
GO:0006403	RNA localization	228	17.645	3.9671	<2.2e-16	<2.2e-16
GO:0051054	positive regulation of DNA metabolic process	219	16.949	3.7761	<2.2e-16	<2.2e-16
GO:0006302	double-strand break repair	218	16.871	4.3862	<2.2e-16	<2.2e-16
GO:0000075	cell cycle checkpoint	216	16.716	4.4866	<2.2e-16	<2.2e-16
GO:0044839	cell cycle G2/M phase transition	213	16.484	5.2171	<2.2e-16	<2.2e-16
GO:0065004	protein-DNA complex assembly	206	15.942	4.579	<2.2e-16	<2.2e-16
GO:0051783	regulation of nuclear division	202	15.633	4.0939	<2.2e-16	<2.2e-16
GO:0000086	G2/M transition of mitotic cell cycle	194	15.014	5.4616	<2.2e-16	<2.2e-16
GO:0051168	nuclear export	192	14.859	3.6342	<2.2e-16	<2.2e-16
GO:0071897	DNA biosynthetic process	188	14.549	3.9177	<2.2e-16	<2.2e-16
GO:1901988	negative regulation of cell cycle phase transition	186	14.395	3.8209	<2.2e-16	<2.2e-16
GO:1903046	meiotic cell cycle process	186	14.395	4.0987	<2.2e-16	<2.2e-16
GO:0000819	sister chromatid segregation	185	14.317	5.867	<2.2e-16	<2.2e-16
GO:0007088	regulation of mitotic nuclear division	178	13.776	4.4281	<2.2e-16	<2.2e-16
GO:0006611	protein export from nucleus	178	13.776	3.7022	<2.2e-16	<2.2e-16
GO:0007051	spindle organization	175	13.543	4.8732	<2.2e-16	<2.2e-16
GO:0006323	DNA packaging	171	13.234	5.5917	<2.2e-16	<2.2e-16
GO:1901991	negative regulation of mitotic cell cycle phase transition	169	13.079	3.8994	<2.2e-16	<2.2e-16
GO:0140013	meiotic nuclear division	169	13.079	3.8994	<2.2e-16	<2.2e-16
GO:1902749	regulation of cell cycle G2/M phase transition	167	12.924	5.4936	<2.2e-16	<2.2e-16
GO:0007093	mitotic cell cycle checkpoint	165	12.769	4.5421	<2.2e-16	<2.2e-16
GO:0031570	DNA integrity checkpoint	158	12.228	4.2526	<2.2e-16	<2.2e-16
GO:0000070	mitotic sister chromatid segregation	155	11.996	6.0856	<2.2e-16	<2.2e-16
GO:0006333	chromatin assembly or disassembly	155	11.996	5.4187	<2.2e-16	<2.2e-16
GO:0006338	chromatin remodeling	150	11.609	4.3072	<2.2e-16	<2.2e-16
GO:0010389	regulation of G2/M transition of mitotic cell cycle	150	11.609	5.7716	<2.2e-16	<2.2e-16
GO:0006261	DNA-dependent DNA replication	148	11.454	6.2861	<2.2e-16	<2.2e-16
GO:0032200	telomere organization	146	11.299	5.1332	<2.2e-16	<2.2e-16
GO:0034728	nucleosome organization	144	11.144	5.3839	<2.2e-16	<2.2e-16
GO:0000723	telomere maintenance	143	11.067	5.0602	<2.2e-16	<2.2e-16
GO:2001251	negative regulation of chromosome organization	140	10.835	4.3379	<2.2e-16	<2.2e-16
GO:0006405	RNA export from nucleus	135	10.448	4.2114	<2.2e-16	<2.2e-16
GO:0031023	microtubule organizing center organization	134	10.37	4.3393	<2.2e-16	<2.2e-16
GO:1902850	microtubule cytoskeleton organization involved in mitosis	132	10.216	5.3839	<2.2e-16	<2.2e-16
GO:0031497	chromatin assembly	129	9.9834	5.8096	<2.2e-16	<2.2e-16
GO:0000725	recombinational repair	120	9.2869	4.9532	<2.2e-16	<2.2e-16
GO:0007098	centrosome cycle	120	9.2869	4.8455	<2.2e-16	<2.2e-16
GO:0007052	mitotic spindle organization	111	8.5904	5.3548	<2.2e-16	<2.2e-16
GO:0044786	cell cycle DNA replication	63	4.8756	7.1786	<2.2e-16	<2.2e-16
GO:1905818	regulation of chromosome separation	61	4.7208	6.3548	<2.2e-16	<2.2e-16
GO:0033048	negative regulation of mitotic sister chromatid segregation	41	3.173	7.5638	<2.2e-16	<2.2e-16
GO:0034080	CENP-A containing nucleosome assembly	31	2.3991	10.004	<2.2e-16	<2.2e-16
GO:0016032	viral process	707	54.715	2.1932	1.1102e-16	1.049e-14
GO:0008608	attachment of spindle microtubules to kinetochore	32	2.4765	8.4797	2.2204e-16	2.0534e-14
GO:0050657	nucleic acid transport	191	14.782	3.5179	4.4409e-16	3.9661e-14
GO:0032508	DNA duplex unwinding	65	5.0304	5.765	6.6613e-16	5.8687e-14
GO:0044403	symbiont process	768	59.436	2.0863	1.3323e-15	1.1207e-13
GO:0051303	establishment of chromosome localization	77	5.9591	5.2021	2.4425e-15	2.0157e-13
GO:0071426	ribonucleoprotein complex export from nucleus	127	9.8286	4.0698	4.6629e-15	3.8e-13
GO:0010638	positive regulation of organelle organization	600	46.434	2.1966	1.9318e-14	1.4993e-12
GO:0051383	kinetochore organization	21	1.6252	9.8449	2.1316e-14	1.6446e-12
GO:0071459	protein localization to chromosome, centromeric region	22	1.7026	9.3974	7.2387e-14	5.4244e-12
GO:0010639	negative regulation of organelle organization	371	28.712	2.5425	7.4829e-14	5.5754e-12
GO:0006271	DNA strand elongation involved in DNA replication	17	1.3156	10.641	1.41e-13	1.0387e-11
GO:0090672	telomerase RNA localization	19	1.4704	9.5211	2.0781e-12	1.3755e-10
GO:1904867	protein localization to Cajal body	10	0.77391	12.921	7.4615e-12	4.7691e-10
GO:0034613	cellular protein localization	1815	140.46	1.5378	2.2633e-11	1.4053e-09
GO:0051171	regulation of nitrogen compound metabolic process	5631	435.79	1.2506	2.5631e-11	1.5764e-09
GO:0048024	regulation of mRNA splicing, via spliceosome	98	7.5843	3.9555	2.7254e-11	1.6528e-09
GO:0032886	regulation of microtubule-based process	204	15.788	2.9137	2.7635e-11	1.6682e-09
GO:0000726	non-recombinational repair	81	6.2686	4.3072	2.9357e-11	1.7559e-09
GO:0022414	reproductive process	1403	108.58	1.6117	6.3131e-11	3.6423e-09
GO:0007099	centriole replication	35	2.7087	6.2761	1.3713e-10	7.6415e-09
GO:0009893	positive regulation of metabolic process	3467	268.31	1.3417	1.4231e-10	7.7763e-09
GO:0031297	replication fork processing	32	2.4765	6.4607	2.7673e-10	1.4728e-08
GO:0006282	regulation of DNA repair	113	8.7451	3.5448	2.832e-10	1.4985e-08
GO:0044249	cellular biosynthetic process	5806	449.33	1.2307	2.8386e-10	1.4985e-08
GO:0071704	organic substance metabolic process	10486	811.52	1.1251	3.3693e-10	1.7365e-08
GO:0006606	protein import into nucleus	155	11.996	3.0845	4.3684e-10	2.1824e-08
GO:0080135	regulation of cellular response to stress	654	50.613	1.8967	6.1866e-10	3.0556e-08
GO:0061640	cytoskeleton-dependent cytokinesis	98	7.5843	3.6918	7.3933e-10	3.5971e-08
GO:0051292	nuclear pore complex assembly	10	0.77391	11.629	9.0325e-10	4.3459e-08
GO:1900182	positive regulation of protein localization to nucleus	79	6.1139	3.9255	3.0935e-09	1.4054e-07
GO:1901992	positive regulation of mitotic cell cycle phase transition	74	5.7269	4.0161	4.0133e-09	1.7983e-07
GO:0032465	regulation of cytokinesis	80	6.1912	3.8764	4.0983e-09	1.8238e-07
GO:0043488	regulation of mRNA stability	121	9.3643	3.2037	7.5031e-09	3.2611e-07
GO:1904356	regulation of telomere maintenance via telomere lengthening	60	4.6434	4.3072	1.0718e-08	4.6122e-07
GO:1903827	regulation of cellular protein localization	504	39.005	1.9485	1.2501e-08	5.3617e-07
GO:0009314	response to radiation	443	34.284	2.0126	1.5943e-08	6.7789e-07
GO:0019985	translesion synthesis	40	3.0956	5.1686	1.5961e-08	6.7789e-07
GO:0090224	regulation of spindle organization	41	3.173	5.0425	2.4302e-08	1.0288e-06
GO:0006335	DNA replication-dependent nucleosome assembly	10	0.77391	10.337	4.9257e-08	2.013e-06
GO:0034723	DNA replication-dependent nucleosome organization	10	0.77391	10.337	4.9257e-08	2.013e-06
GO:0070316	regulation of G0 to G1 transition	43	3.3278	4.808	5.3892e-08	2.1625e-06
GO:0010605	negative regulation of macromolecule metabolic process	2550	197.35	1.3479	6.0586e-08	2.4233e-06
GO:0006342	chromatin silencing	79	6.1139	3.5984	8.0404e-08	3.1963e-06
GO:0072422	signal transduction involved in DNA damage checkpoint	73	5.6495	3.7171	8.5435e-08	3.3554e-06
GO:0022618	ribonucleoprotein complex assembly	231	17.877	2.3494	1.5883e-07	6.0734e-06
GO:0007063	regulation of sister chromatid cohesion	22	1.7026	6.4607	1.8159e-07	6.9231e-06
GO:0035825	homologous recombination	52	4.0243	4.2243	1.8687e-07	7.0626e-06
GO:0040001	establishment of mitotic spindle localization	27	2.0895	5.7429	2.551e-07	9.4609e-06
GO:0009057	macromolecule catabolic process	1337	103.47	1.4787	3.5951e-07	1.3021e-05
GO:0046822	regulation of nucleocytoplasmic transport	113	8.7451	2.9731	3.6525e-07	1.3193e-05
GO:0060271	cilium assembly	393	30.415	1.9399	6.2701e-07	2.2156e-05
GO:2000104	negative regulation of DNA-dependent DNA replication	25	1.9348	5.6854	9.2304e-07	3.2009e-05
GO:0044818	mitotic G2/M transition checkpoint	30	2.3217	5.1686	1.0198e-06	3.5272e-05
GO:0018130	heterocycle biosynthetic process	4116	318.54	1.2275	1.0472e-06	3.6027e-05
GO:1904666	regulation of ubiquitin protein ligase activity	21	1.6252	6.1531	1.1896e-06	4.0605e-05
GO:0000079	regulation of cyclin-dependent protein serine/threonine kinase activity	92	7.1199	3.0899	1.4262e-06	4.8302e-05
GO:0048255	mRNA stabilization	36	2.7861	4.6661	1.4377e-06	4.8316e-05
GO:0070646	protein modification by small protein removal	288	22.288	2.0638	1.9544e-06	6.4352e-05
GO:0043085	positive regulation of catalytic activity	1380	106.8	1.4326	2.3563e-06	7.6251e-05
GO:0032268	regulation of cellular protein metabolic process	2510	194.25	1.3024	2.4021e-06	7.7527e-05
GO:1903504	regulation of mitotic spindle checkpoint	14	1.0835	7.3837	2.4781e-06	7.9035e-05
GO:0010556	regulation of macromolecule biosynthetic process	3879	300.2	1.2259	3.0175e-06	9.5268e-05
GO:0010558	negative regulation of macromolecule biosynthetic process	1433	110.9	1.4157	3.4213e-06	0.00010698
GO:0072331	signal transduction by p53 class mediator	218	16.871	2.1931	4.6555e-06	0.00014317
GO:0031328	positive regulation of cellular biosynthetic process	1918	148.44	1.3407	5.9304e-06	0.00017941
GO:0048025	negative regulation of mRNA splicing, via spliceosome	20	1.5478	5.8147	7.4277e-06	0.00022213
GO:0007143	female meiotic nuclear division	30	2.3217	4.7379	7.8783e-06	0.000234
GO:0009113	purine nucleobase biosynthetic process	12	0.92869	7.5375	9.1594e-06	0.00026899
GO:0007076	mitotic chromosome condensation	16	1.2382	6.4607	9.2253e-06	0.00027031
GO:0000387	spliceosomal snRNP assembly	36	2.7861	4.3072	9.5377e-06	0.00027759
GO:0051973	positive regulation of telomerase activity	36	2.7861	4.3072	9.5377e-06	0.00027759
GO:0006998	nuclear envelope organization	49	3.7921	3.6918	1.3224e-05	0.00037896
GO:1900264	positive regulation of DNA-directed DNA polymerase activity	6	0.46434	10.768	1.5475e-05	0.00043487
GO:0050685	positive regulation of mRNA processing	32	2.4765	4.4418	1.6106e-05	0.00045065
GO:0051261	protein depolymerization	106	8.2034	2.6818	1.6663e-05	0.00046524
GO:0007100	mitotic centrosome separation	13	1.0061	6.9577	1.8516e-05	0.00051258
GO:0035722	interleukin-12-mediated signaling pathway	46	3.56	3.6517	3.0504e-05	0.00083383
GO:1901838	positive regulation of transcription of nucleolar large rRNA by RNA polymerase I	10	0.77391	7.7529	3.398e-05	0.00092115
GO:0032875	regulation of DNA endoreduplication	10	0.77391	7.7529	3.398e-05	0.00092115
GO:0006695	cholesterol biosynthetic process	67	5.1852	3.0857	3.8717e-05	0.001043
GO:0051642	centrosome localization	24	1.8574	4.8455	4.3523e-05	0.0011653
GO:0051305	chromosome movement towards spindle pole	7	0.54173	9.2296	5.0688e-05	0.0013272
GO:0098532	histone H3-K27 trimethylation	7	0.54173	9.2296	5.0688e-05	0.0013272
GO:0090267	positive regulation of mitotic cell cycle spindle assembly checkpoint	7	0.54173	9.2296	5.0688e-05	0.0013272
GO:0016447	somatic recombination of immunoglobulin gene segments	49	3.7921	3.4281	6.3269e-05	0.0016293
GO:0001833	inner cell mass cell proliferation	11	0.8513	7.0481	6.9848e-05	0.0017788
GO:0006296	nucleotide-excision repair, DNA incision, 5'-to lesion	37	2.8635	3.8415	7.4444e-05	0.0018848
GO:0045830	positive regulation of isotype switching	26	2.0122	4.4728	9.0269e-05	0.0022635
GO:0046700	heterocycle catabolic process	599	46.357	1.5532	0.00011721	0.002889
GO:0010825	positive regulation of centrosome duplication	8	0.61912	8.0759	0.00012652	0.003072
GO:0051101	regulation of DNA binding	122	9.4417	2.3301	0.00015456	0.0037045
GO:0062033	positive regulation of mitotic sister chromatid segregation	17	1.3156	5.3206	0.00015915	0.0038076
GO:0034605	cellular response to heat	98	7.5843	2.5052	0.00016043	0.0038241
GO:0006369	termination of RNA polymerase II transcription	34	2.6313	3.8004	0.00017434	0.0041407
GO:0051817	modification of morphology or physiology of other organism involved in symbiotic interaction	107	8.2808	2.4152	0.00018365	0.004338
GO:0009163	nucleoside biosynthetic process	42	3.2504	3.3842	0.00026028	0.0060604
GO:0104004	cellular response to environmental stimulus	320	24.765	1.7363	0.00027031	0.0062271
GO:1900739	regulation of protein insertion into mitochondrial membrane involved in apoptotic signaling pathway	24	1.8574	4.3072	0.00030098	0.0068729
GO:0019886	antigen processing and presentation of exogenous peptide antigen via MHC class II	95	7.3521	2.4483	0.00031825	0.0072042
GO:0031124	mRNA 3'-end processing	95	7.3521	2.4483	0.00031825	0.0072042
GO:0072431	signal transduction involved in mitotic G1 DNA damage checkpoint	57	4.4113	2.947	0.00033003	0.0074289
GO:0070585	protein localization to mitochondrion	137	10.603	2.1693	0.00033045	0.0074289
GO:0031936	negative regulation of chromatin silencing	19	1.4704	4.7605	0.00035928	0.0080217
GO:0090656	t-circle formation	14	1.0835	5.5378	0.00037055	0.0082032
GO:0006364	rRNA processing	201	15.556	1.9286	0.00038253	0.0084395
GO:0016569	covalent chromatin modification	468	36.219	1.5738	0.00041979	0.0091227
GO:0010498	proteasomal protein catabolic process	448	34.671	1.5863	0.00043279	0.009374
GO:0008315	G2/MI transition of meiotic cell cycle	3	0.23217	12.921	0.00046252	0.0098865
GO:2000371	regulation of DNA topoisomerase (ATP-hydrolyzing) activity	6	0.46434	8.6143	0.00047174	0.0099125
GO:0033567	DNA replication, Okazaki fragment processing	6	0.46434	8.6143	0.00047174	0.0099125
GO:0000915	actomyosin contractile ring assembly	6	0.46434	8.6143	0.00047174	0.0099125
GO:0030010	establishment of cell polarity	132	10.216	2.1536	0.00048897	0.010234
GO:0006188	IMP biosynthetic process	10	0.77391	6.4607	0.00049897	0.01041
GO:0120032	regulation of plasma membrane bounded cell projection assembly	197	15.246	1.9021	0.00059718	0.01234
GO:0006412	translation	612	47.363	1.4779	0.00060987	0.012543
GO:0097193	intrinsic apoptotic signaling pathway	285	22.056	1.7229	0.00069411	0.014141
GO:0032273	positive regulation of protein polymerization	128	9.906	2.1199	0.00080331	0.016164
GO:0021987	cerebral cortex development	111	8.5904	2.2118	0.00082617	0.016573
GO:2000105	positive regulation of DNA-dependent DNA replication	11	0.8513	5.8734	0.00085657	0.017
GO:0009157	deoxyribonucleoside monophosphate biosynthetic process	11	0.8513	5.8734	0.00085657	0.017
GO:0034244	negative regulation of transcription elongation from RNA polymerase II promoter	11	0.8513	5.8734	0.00085657	0.017
GO:0019042	viral latency	11	0.8513	5.8734	0.00085657	0.017
GO:0000022	mitotic spindle elongation	11	0.8513	5.8734	0.00085657	0.017
GO:0071732	cellular response to nitric oxide	16	1.2382	4.8455	0.00086348	0.017059
GO:0006206	pyrimidine nucleobase metabolic process	16	1.2382	4.8455	0.00086348	0.017059
GO:0070849	response to epidermal growth factor	48	3.7147	2.9612	0.00089449	0.017565
GO:0006220	pyrimidine nucleotide metabolic process	63	4.8756	2.6663	0.00091445	0.017903
GO:0036211	protein modification process	3969	307.16	1.1525	0.00092437	0.018043
GO:0046654	tetrahydrofolate biosynthetic process	7	0.54173	7.3837	0.0010331	0.01981
GO:0030036	actin cytoskeleton organization	626	48.447	1.4449	0.0011257	0.021459
GO:0018107	peptidyl-threonine phosphorylation	106	8.2034	2.1942	0.0012307	0.023324
GO:0071539	protein localization to centrosome	29	2.2443	3.5645	0.0012404	0.023363
GO:2000780	negative regulation of double-strand break repair	29	2.2443	3.5645	0.0012404	0.023363
GO:0031113	regulation of microtubule polymerization	43	3.3278	3.005	0.0013455	0.024992
GO:0002566	somatic diversification of immune receptors via somatic mutation	12	0.92869	5.3839	0.0013752	0.02529
GO:0034614	cellular response to reactive oxygen species	152	11.763	1.9552	0.0014502	0.026557
GO:0009130	pyrimidine nucleoside monophosphate biosynthetic process	18	1.393	4.3072	0.0017499	0.03116
GO:0007420	brain development	714	55.257	1.3935	0.0017994	0.031964
GO:0043549	regulation of kinase activity	836	64.699	1.3602	0.0018095	0.032101
GO:0002433	immune response-regulating cell surface receptor signaling pathway involved in phagocytosis	76	5.8817	2.3803	0.0018849	0.033313
GO:0072396	response to cell cycle checkpoint signaling	8	0.61912	6.4607	0.0019398	0.033535
GO:0006479	protein methylation	174	13.466	1.8565	0.0019418	0.033535
GO:0009265	2'-deoxyribonucleotide biosynthetic process	13	1.0061	4.9698	0.0020931	0.035536
GO:0045069	regulation of viral genome replication	87	6.733	2.2278	0.0026074	0.04331
GO:0006796	phosphate-containing compound metabolic process	3134	242.54	1.1586	0.0027592	0.045599
GO:1902579	multi-organism localization	33	2.5539	3.1325	0.0030421	0.049707

## Sheet: MF-up
Gene Set	Description	Size	Expect	Ratio	P Value	FDR
GO:0005198	structural molecule activity	791	35.295	2.9466	<2.2e-16	<2.2e-16
GO:0005201	extracellular matrix structural constituent	158	7.0501	6.5247	<2.2e-16	<2.2e-16
GO:0003735	structural constituent of ribosome	156	6.9609	4.8845	8.4377e-15	9.1633e-12
GO:0005518	collagen binding	67	2.9896	6.3554	5.605e-11	4.5653e-08
GO:0030020	extracellular matrix structural constituent conferring tensile strength	37	1.651	8.4799	2.5807e-10	1.6816e-07
GO:0019838	growth factor binding	138	6.1577	4.06	1.9503e-09	1.059e-06
GO:0005509	calcium ion binding	687	30.655	2.1204	7.6713e-09	3.5704e-06
GO:0005539	glycosaminoglycan binding	219	9.772	3.07	4.402e-08	1.7927e-05
GO:0048407	platelet-derived growth factor binding	11	0.49083	14.262	9.6608e-08	3.4972e-05
GO:0005178	integrin binding	127	5.6668	3.7058	1.9472e-07	6.3441e-05
GO:0044877	protein-containing complex binding	1062	47.387	1.7304	7.0173e-07	0.00020784
GO:0043394	proteoglycan binding	35	1.5617	6.4032	1.9585e-06	0.00053172
GO:0008484	sulfuric ester hydrolase activity	17	0.75855	9.2281	4.4974e-06	0.0011271
GO:0031995	insulin-like growth factor II binding	8	0.35697	14.007	8.7353e-06	0.0020328
GO:0005515	protein binding	11398	508.59	1.1011	1.3203e-05	0.0028677
GO:0005102	signaling receptor binding	1537	68.582	1.4873	2.6775e-05	0.0049817
GO:0043395	heparan sulfate proteoglycan binding	15	0.66931	8.9644	2.7383e-05	0.0049817
GO:1901681	sulfur compound binding	240	10.709	2.4279	2.7523e-05	0.0049817
GO:0008201	heparin binding	160	7.1393	2.8014	3.0354e-05	0.0052049
GO:0002020	protease binding	124	5.533	3.0725	3.6156e-05	0.0058897
GO:0008449	N-acetylglucosamine-6-sulfatase activity	3	0.13386	22.411	8.8498e-05	0.01373
GO:0050839	cell adhesion molecule binding	478	21.329	1.8754	0.00010352	0.015065
GO:0031994	insulin-like growth factor I binding	12	0.53545	9.3379	0.00010635	0.015065
GO:0050840	extracellular matrix binding	55	2.4541	4.0747	0.00013912	0.018886
GO:0005520	insulin-like growth factor binding	28	1.2494	5.6028	0.00017813	0.023214
GO:0019199	transmembrane receptor protein kinase activity	81	3.6143	3.3202	0.00023786	0.029805
GO:0016504	peptidase activator activity	39	1.7402	4.5971	0.00027199	0.03282
GO:0050431	transforming growth factor beta binding	22	0.98166	6.1121	0.0003122	0.035874
GO:0019899	enzyme binding	2228	99.415	1.3278	0.00031932	0.035874

## Sheet: MF-down
Gene Set	Description	Size	Expect	Ratio	P Value	FDR
GO:0005488	binding	14381	1112.2	1.0979	<2.2e-16	<2.2e-16
GO:0005515	protein binding	11398	881.46	1.2649	<2.2e-16	<2.2e-16
GO:0097159	organic cyclic compound binding	5846	452.1	1.4687	<2.2e-16	<2.2e-16
GO:1901363	heterocyclic compound binding	5761	445.53	1.4836	<2.2e-16	<2.2e-16
GO:0003676	nucleic acid binding	3901	301.68	1.6209	<2.2e-16	<2.2e-16
GO:0036094	small molecule binding	2477	191.56	1.5713	<2.2e-16	<2.2e-16
GO:0019899	enzyme binding	2228	172.3	1.6773	<2.2e-16	<2.2e-16
GO:1901265	nucleoside phosphate binding	2099	162.33	1.7742	<2.2e-16	<2.2e-16
GO:0000166	nucleotide binding	2098	162.25	1.7689	<2.2e-16	<2.2e-16
GO:0017076	purine nucleotide binding	1865	144.23	1.775	<2.2e-16	<2.2e-16
GO:0032553	ribonucleotide binding	1865	144.23	1.7611	<2.2e-16	<2.2e-16
GO:0032555	purine ribonucleotide binding	1850	143.07	1.7684	<2.2e-16	<2.2e-16
GO:0035639	purine ribonucleoside triphosphate binding	1786	138.12	1.8245	<2.2e-16	<2.2e-16
GO:0008144	drug binding	1705	131.86	1.8202	<2.2e-16	<2.2e-16
GO:0003723	RNA binding	1602	123.89	2.1793	<2.2e-16	<2.2e-16
GO:0030554	adenyl nucleotide binding	1522	117.7	1.9031	<2.2e-16	<2.2e-16
GO:0032559	adenyl ribonucleotide binding	1509	116.7	1.9023	<2.2e-16	<2.2e-16
GO:0005524	ATP binding	1453	112.37	1.9579	<2.2e-16	<2.2e-16
GO:0044877	protein-containing complex binding	1062	82.13	2.0577	<2.2e-16	<2.2e-16
GO:0016817	hydrolase activity, acting on acid anhydrides	893	69.06	2.1286	<2.2e-16	<2.2e-16
GO:0016818	hydrolase activity, acting on acid anhydrides, in phosphorus-containing anhydrides	893	69.06	2.1286	<2.2e-16	<2.2e-16
GO:0016462	pyrophosphatase activity	891	68.905	2.1334	<2.2e-16	<2.2e-16
GO:0017111	nucleoside-triphosphatase activity	840	64.961	2.1243	<2.2e-16	<2.2e-16
GO:0003682	chromatin binding	520	40.214	2.611	<2.2e-16	<2.2e-16
GO:0016887	ATPase activity	438	33.873	2.7456	<2.2e-16	<2.2e-16
GO:0045296	cadherin binding	315	24.36	2.9556	<2.2e-16	<2.2e-16
GO:0140097	catalytic activity, acting on DNA	184	14.23	4.2868	<2.2e-16	<2.2e-16
GO:0008094	DNA-dependent ATPase activity	87	6.7281	5.7966	<2.2e-16	<2.2e-16
GO:0003697	single-stranded DNA binding	107	8.2748	4.5922	2.2204e-16	2.4946e-14
GO:0097367	carbohydrate derivative binding	2174	168.13	1.5762	2.7756e-15	3.0143e-13
GO:0031491	nucleosome binding	68	5.2588	5.5146	3.1086e-15	3.2671e-13
GO:0003678	DNA helicase activity	51	3.9441	6.3386	4.4409e-15	4.5214e-13
GO:0042623	ATPase activity, coupled	352	27.222	2.6449	1.3767e-14	1.3592e-12
GO:0004386	helicase activity	150	11.6	3.7068	1.843e-14	1.766e-12
GO:0003677	DNA binding	2417	186.92	1.5087	7.3719e-14	6.8622e-12
GO:0050839	cell adhesion molecule binding	478	36.966	2.2724	6.688e-13	6.0526e-11
GO:0004003	ATP-dependent DNA helicase activity	37	2.8614	6.6401	3.0589e-12	2.6935e-10
GO:0017056	structural constituent of nuclear pore	26	2.0107	7.9574	3.7821e-12	3.2426e-10
GO:0031492	nucleosomal DNA binding	42	3.2481	6.1575	5.0084e-12	4.184e-10
GO:0003729	mRNA binding	233	18.019	2.8303	7.3943e-12	6.0227e-10
GO:0008026	ATP-dependent helicase activity	74	5.7228	4.5433	1.7225e-11	1.3361e-09
GO:0070035	purine NTP-dependent helicase activity	74	5.7228	4.5433	1.7225e-11	1.3361e-09
GO:0019900	kinase binding	711	54.985	1.9278	2.816e-11	2.1336e-09
GO:0008092	cytoskeletal protein binding	940	72.695	1.7883	2.9596e-11	2.1915e-09
GO:0019901	protein kinase binding	631	48.798	1.9878	3.6273e-11	2.6262e-09
GO:0015631	tubulin binding	321	24.824	2.4573	3.8714e-11	2.742e-09
GO:0043168	anion binding	2723	210.58	1.4104	5.1626e-11	3.5787e-09
GO:0003684	damaged DNA binding	69	5.3361	4.4977	1.3162e-10	8.9339e-09
GO:0043142	single-stranded DNA-dependent ATPase activity	14	1.0827	10.16	1.6637e-10	1.1062e-08
GO:0003688	DNA replication origin binding	17	1.3147	9.1276	1.8714e-10	1.2194e-08
GO:0042393	histone binding	192	14.848	2.8286	5.3398e-10	3.4112e-08
GO:0008017	microtubule binding	239	18.483	2.597	6.9635e-10	4.3629e-08
GO:0031490	chromatin DNA binding	106	8.1975	3.5377	1.1179e-09	6.8719e-08
GO:0000217	DNA secondary structure binding	24	1.856	7.0042	3.714e-09	2.2408e-07
GO:0042802	identical protein binding	1695	131.08	1.4571	3.0186e-08	1.7881e-06
GO:0034061	DNA polymerase activity	31	2.3974	5.4226	1.8357e-07	1.068e-05
GO:0008022	protein C-terminus binding	187	14.462	2.4894	2.7992e-07	1.6e-05
GO:0000400	four-way junction DNA binding	15	1.16	7.7585	3.1416e-07	1.7348e-05
GO:0043138	3'-5' DNA helicase activity	15	1.16	7.7585	3.1416e-07	1.7348e-05
GO:0016787	hydrolase activity	2528	195.5	1.3248	4.2971e-07	2.3333e-05
GO:0070628	proteasome binding	16	1.2374	7.2736	6.6864e-07	3.5712e-05
GO:0004527	exonuclease activity	83	6.4188	3.2716	9.0307e-07	4.7455e-05
GO:0035173	histone kinase activity	17	1.3147	6.8457	1.3231e-06	6.7354e-05
GO:0070182	DNA polymerase binding	17	1.3147	6.8457	1.3231e-06	6.7354e-05
GO:0019904	protein domain specific binding	684	52.897	1.6636	1.3475e-06	6.7542e-05
GO:0004536	deoxyribonuclease activity	59	4.5628	3.7258	1.391e-06	6.8667e-05
GO:0051082	unfolded protein binding	116	8.9708	2.7868	2.1827e-06	0.00010614
GO:0016895	exodeoxyribonuclease activity, producing 5'-phosphomonoesters	23	1.7787	5.6221	3.3201e-06	0.00015907
GO:0140142	nucleocytoplasmic carrier activity	19	1.4694	6.1251	4.3604e-06	0.00020589
GO:0003690	double-stranded DNA binding	914	70.684	1.5279	5.0554e-06	0.00023072
GO:0043021	ribonucleoprotein complex binding	129	9.9762	2.6062	5.1286e-06	0.00023072
GO:0010997	anaphase-promoting complex binding	8	0.61868	9.6981	5.1697e-06	0.00023072
GO:0048256	flap endonuclease activity	8	0.61868	9.6981	5.1697e-06	0.00023072
GO:0008565	protein transporter activity	87	6.7281	2.9726	7.9825e-06	0.00034772
GO:0004529	exodeoxyribonuclease activity	25	1.9334	5.1723	8.2181e-06	0.00034772
GO:0003887	DNA-directed DNA polymerase activity	25	1.9334	5.1723	8.2181e-06	0.00034772
GO:0008139	nuclear localization sequence binding	25	1.9334	5.1723	8.2181e-06	0.00034772
GO:0003727	single-stranded RNA binding	88	6.8055	2.9388	9.5889e-06	0.00040052
GO:0016796	exonuclease activity, active with either ribo- or deoxyribonucleic acids and producing 5'-phosphomonoesters	55	4.2534	3.5266	1.2101e-05	0.00049907
GO:0003777	microtubule motor activity	83	6.4188	2.9601	1.4257e-05	0.0005806
GO:0003725	double-stranded RNA binding	76	5.8774	3.0626	1.4479e-05	0.00058238
GO:0043515	kinetochore binding	6	0.46401	10.776	1.542e-05	0.00061266
GO:0008409	5'-3' exonuclease activity	17	1.3147	6.0851	1.6156e-05	0.00063419
GO:0042162	telomeric DNA binding	38	2.9387	4.0834	1.7713e-05	0.00067894
GO:0008536	Ran GTPase binding	38	2.9387	4.0834	1.7713e-05	0.00067894
GO:0004518	nuclease activity	205	15.854	2.1446	1.8195e-05	0.00068931
GO:0036002	pre-mRNA binding	33	2.552	4.3103	2.2326e-05	0.00083607
GO:0042826	histone deacetylase binding	110	8.5068	2.5862	3.0265e-05	0.0011205
GO:0046982	protein heterodimerization activity	466	36.038	1.6927	3.3945e-05	0.0012426
GO:0046983	protein dimerization activity	1268	98.06	1.3869	4.4521e-05	0.0016116
GO:0017108	5'-flap endonuclease activity	7	0.54134	9.2363	5.0511e-05	0.0018084
GO:0003730	mRNA 3'-UTR binding	77	5.9548	2.8549	6.4964e-05	0.0023006
GO:0017070	U6 snRNA binding	11	0.85068	7.0532	6.9564e-05	0.002437
GO:0003779	actin binding	419	32.403	1.6974	7.5524e-05	0.0026176
GO:0000287	magnesium ion binding	211	16.318	2.0224	7.9701e-05	0.0027333
GO:0003774	motor activity	135	10.44	2.2988	9.8753e-05	0.0033514
GO:0016538	cyclin-dependent protein serine/threonine kinase regulator activity	45	3.4801	3.4482	0.00011337	0.0038079
GO:0017069	snRNA binding	39	3.0161	3.6471	0.00012558	0.004067
GO:0035312	5'-3' exodeoxyribonuclease activity	8	0.61868	8.0817	0.00012608	0.004067
GO:0003689	DNA clamp loader activity	8	0.61868	8.0817	0.00012608	0.004067
GO:0033170	protein-DNA loading ATPase activity	8	0.61868	8.0817	0.00012608	0.004067
GO:0044389	ubiquitin-like protein ligase binding	298	23.046	1.7791	0.00022175	0.0069467
GO:0008821	crossover junction endodeoxyribonuclease activity	9	0.69601	7.1838	0.00026557	0.0081624
GO:0003743	translation initiation factor activity	50	3.8667	3.1034	0.00033369	0.0099739
GO:0030983	mismatched DNA binding	14	1.0827	5.5418	0.0003691	0.010819
GO:0097472	cyclin-dependent protein kinase activity	37	2.8614	3.4948	0.00037192	0.010819
GO:0031072	heat shock protein binding	114	8.8162	2.2686	0.00043554	0.012447
GO:0051908	double-stranded DNA 5'-3' exodeoxyribonuclease activity	3	0.232	12.931	0.00046152	0.012988
GO:0061676	importin-alpha family protein binding	6	0.46401	8.6205	0.00047042	0.012988
GO:0036310	annealing helicase activity	7	0.54134	7.389	0.0010303	0.026225
GO:0051015	actin filament binding	192	14.848	1.8184	0.0017872	0.042501
GO:0030235	nitric-oxide synthase regulator activity	8	0.61868	6.4654	0.0019345	0.045019

## Sheet: CC-up
Gene Set	Description	Size	Expect	Ratio	P Value	FDR
GO:0005576	extracellular region	4004	176.45	1.5812	<2.2e-16	<2.2e-16
GO:0044421	extracellular region part	3244	142.96	1.7768	<2.2e-16	<2.2e-16
GO:0005615	extracellular space	3044	134.14	1.804	<2.2e-16	<2.2e-16
GO:0043230	extracellular organelle	2060	90.78	1.9608	<2.2e-16	<2.2e-16
GO:1903561	extracellular vesicle	2058	90.692	1.9627	<2.2e-16	<2.2e-16
GO:0070062	extracellular exosome	2037	89.767	1.9272	<2.2e-16	<2.2e-16
GO:0031012	extracellular matrix	496	21.858	3.66	<2.2e-16	<2.2e-16
GO:0062023	collagen-containing extracellular matrix	366	16.129	4.526	<2.2e-16	<2.2e-16
GO:0022626	cytosolic ribosome	111	4.8916	7.1552	<2.2e-16	<2.2e-16
GO:0005788	endoplasmic reticulum lumen	306	13.485	3.7079	6.6613e-16	1.1497e-13
GO:0031982	vesicle	3703	163.18	1.5688	1.3323e-15	2.0904e-13
GO:0022625	cytosolic large ribosomal subunit	61	2.6882	7.812	5.9175e-14	8.5113e-12
GO:0044391	ribosomal subunit	186	8.1967	4.27	2.5469e-13	3.3814e-11
GO:0044420	extracellular matrix component	49	2.1593	8.3359	1.0321e-12	1.2724e-10
GO:0044445	cytosolic part	244	10.753	3.534	1.066e-11	1.2266e-09
GO:0043202	lysosomal lumen	94	4.1424	5.5523	1.2056e-11	1.3005e-09
GO:0005840	ribosome	229	10.092	3.5673	2.8441e-11	2.8876e-09
GO:0005604	basement membrane	91	4.0102	5.486	4.357e-11	4.1779e-09
GO:0005925	focal adhesion	404	17.804	2.6399	1.2263e-09	1.114e-07
GO:0005924	cell-substrate adherens junction	407	17.936	2.6205	1.5641e-09	1.3499e-07
GO:0030055	cell-substrate junction	411	18.112	2.595	2.1539e-09	1.7332e-07
GO:0022627	cytosolic small ribosomal subunit	43	1.8949	7.3881	2.2092e-09	1.7332e-07
GO:0012505	endomembrane system	4343	191.39	1.3637	5.7803e-09	4.3378e-07
GO:0005912	adherens junction	538	23.709	2.2776	1.4337e-08	1.0311e-06
GO:0070161	anchoring junction	554	24.414	2.2528	1.5358e-08	1.0603e-06
GO:0005773	vacuole	758	33.404	2.0357	1.8411e-08	1.2222e-06
GO:0030054	cell junction	1267	55.834	1.7552	2.6817e-08	1.7143e-06
GO:0005775	vacuolar lumen	170	7.4916	3.4706	2.8941e-08	1.784e-06
GO:0005581	collagen trimer	87	3.8339	4.6949	3.5485e-08	2.112e-06
GO:0015934	large ribosomal subunit	118	5.2	4.0384	4.3009e-08	2.4744e-06
GO:0005764	lysosome	667	29.393	2.0413	1.1998e-07	6.6801e-06
GO:0000323	lytic vacuole	668	29.438	2.0382	1.2641e-07	6.8183e-06
GO:0098644	complex of collagen trimers	19	0.8373	9.5546	6.7268e-07	3.5183e-05
GO:0044437	vacuolar part	550	24.238	2.0629	1.0251e-06	5.204e-05
GO:0005737	cytoplasm	11232	494.97	1.1213	1.7372e-06	8.5669e-05
GO:0015935	small ribosomal subunit	71	3.1288	4.4745	2.154e-06	0.00010327
GO:0005583	fibrillar collagen trimer	11	0.48475	12.378	2.7445e-06	0.00012466
GO:0098643	banded collagen fibril	11	0.48475	12.378	2.7445e-06	0.00012466
GO:0031974	membrane-enclosed lumen	5149	226.91	1.2516	3.6532e-06	0.00015379
GO:0043233	organelle lumen	5149	226.91	1.2516	3.6532e-06	0.00015379
GO:0070013	intracellular organelle lumen	5149	226.91	1.2516	3.6532e-06	0.00015379
GO:0042788	polysomal ribosome	31	1.3661	6.588	5.0291e-06	0.00020667
GO:0044444	cytoplasmic part	9446	416.27	1.1435	5.5435e-06	0.00022251
GO:0005783	endoplasmic reticulum	1855	81.746	1.4557	1.4789e-05	0.00058012
GO:0044754	autolysosome	9	0.39661	12.607	1.7829e-05	0.00068385
GO:0044446	intracellular organelle part	8990	396.17	1.1359	4.1697e-05	0.0015646
GO:0005844	polysome	73	3.217	3.7302	7.626e-05	0.0028005
GO:0097629	extrinsic component of omegasome membrane	3	0.1322	22.692	8.5263e-05	0.0030659
GO:0005776	autophagosome	88	3.878	3.3522	0.0001208	0.0042551
GO:0097708	intracellular vesicle	2256	99.418	1.3478	0.00015597	0.005384
GO:0044422	organelle part	9280	408.95	1.1199	0.00016543	0.0055986
GO:0031410	cytoplasmic vesicle	2253	99.286	1.3396	0.00021676	0.0071947
GO:0005767	secondary lysosome	14	0.61695	8.1043	0.00023551	0.0076697
GO:1903349	omegasome membrane	4	0.17627	17.019	0.00032982	0.010542
GO:0043227	membrane-bounded organelle	12003	528.95	1.0776	0.00056581	0.017756
GO:0045202	synapse	1153	50.811	1.4564	0.00069102	0.021274
GO:0044432	endoplasmic reticulum part	1326	58.434	1.4204	0.00070256	0.021274
GO:0016942	insulin-like growth factor binding protein complex	5	0.22034	13.615	0.00079747	0.022579
GO:0036454	growth factor complex	5	0.22034	13.615	0.00079747	0.022579
GO:1990462	omegasome	5	0.22034	13.615	0.00079747	0.022579
GO:0043226	organelle	13042	574.74	1.0648	0.00079798	0.022579
GO:0005593	FACIT collagen trimer	6	0.26441	11.346	0.0015426	0.042945
GO:0005584	collagen type I trimer	2	0.088136	22.692	0.0019396	0.049966
GO:0008043	intracellular ferritin complex	2	0.088136	22.692	0.0019396	0.049966
GO:0070288	ferritin complex	2	0.088136	22.692	0.0019396	0.049966
GO:0097632	extrinsic component of phagophore assembly site membrane	2	0.088136	22.692	0.0019396	0.049966
GO:0044753	amphisome	2	0.088136	22.692	0.0019396	0.049966

## Sheet: CC-down
Gene Set	Description	Size	Expect	Ratio	P Value	FDR
GO:0005623	cell	16094	1212.9	1.0693	<2.2e-16	<2.2e-16
GO:0044464	cell part	16033	1208.3	1.0725	<2.2e-16	<2.2e-16
GO:0005622	intracellular	13982	1053.8	1.2128	<2.2e-16	<2.2e-16
GO:0044424	intracellular part	13956	1051.8	1.215	<2.2e-16	<2.2e-16
GO:0043226	organelle	13042	982.93	1.2219	<2.2e-16	<2.2e-16
GO:0043229	intracellular organelle	12266	924.44	1.2775	<2.2e-16	<2.2e-16
GO:0043227	membrane-bounded organelle	12003	904.62	1.2403	<2.2e-16	<2.2e-16
GO:0005737	cytoplasm	11232	846.51	1.2203	<2.2e-16	<2.2e-16
GO:0043231	intracellular membrane-bounded organelle	10557	795.64	1.3285	<2.2e-16	<2.2e-16
GO:0044444	cytoplasmic part	9446	711.91	1.2277	<2.2e-16	<2.2e-16
GO:0044422	organelle part	9280	699.4	1.467	<2.2e-16	<2.2e-16
GO:0044446	intracellular organelle part	8990	677.54	1.501	<2.2e-16	<2.2e-16
GO:0005634	nucleus	7088	534.2	1.6604	<2.2e-16	<2.2e-16
GO:0031974	membrane-enclosed lumen	5149	388.06	1.8219	<2.2e-16	<2.2e-16
GO:0043233	organelle lumen	5149	388.06	1.8219	<2.2e-16	<2.2e-16
GO:0070013	intracellular organelle lumen	5149	388.06	1.8219	<2.2e-16	<2.2e-16
GO:0032991	protein-containing complex	5102	384.52	1.7164	<2.2e-16	<2.2e-16
GO:0005829	cytosol	4992	376.23	1.6559	<2.2e-16	<2.2e-16
GO:0044428	nuclear part	4379	330.03	2.1089	<2.2e-16	<2.2e-16
GO:0043228	non-membrane-bounded organelle	4118	310.36	2.133	<2.2e-16	<2.2e-16
GO:0043232	intracellular non-membrane-bounded organelle	4110	309.76	2.1372	<2.2e-16	<2.2e-16
GO:0031981	nuclear lumen	4012	302.37	2.1431	<2.2e-16	<2.2e-16
GO:0005654	nucleoplasm	3426	258.2	2.1766	<2.2e-16	<2.2e-16
GO:0005856	cytoskeleton	2126	160.23	1.8536	<2.2e-16	<2.2e-16
GO:0044430	cytoskeletal part	1619	122.02	2.1308	<2.2e-16	<2.2e-16
GO:0015630	microtubule cytoskeleton	1165	87.802	2.6081	<2.2e-16	<2.2e-16
GO:0044451	nucleoplasm part	1084	81.697	1.9707	<2.2e-16	<2.2e-16
GO:0005694	chromosome	1013	76.346	4.139	<2.2e-16	<2.2e-16
GO:0005730	nucleolus	938	70.694	2.1784	<2.2e-16	<2.2e-16
GO:0044427	chromosomal part	885	66.699	4.3179	<2.2e-16	<2.2e-16
GO:1990904	ribonucleoprotein complex	834	62.855	2.1478	<2.2e-16	<2.2e-16
GO:0005815	microtubule organizing center	722	54.414	2.7566	<2.2e-16	<2.2e-16
GO:0000228	nuclear chromosome	572	43.11	3.8971	<2.2e-16	<2.2e-16
GO:0044454	nuclear chromosome part	534	40.246	3.8514	<2.2e-16	<2.2e-16
GO:0000785	chromatin	508	38.286	3.4738	<2.2e-16	<2.2e-16
GO:0005813	centrosome	506	38.135	3.1467	<2.2e-16	<2.2e-16
GO:0005874	microtubule	402	30.297	2.9706	<2.2e-16	<2.2e-16
GO:0000790	nuclear chromatin	340	25.625	3.2391	<2.2e-16	<2.2e-16
GO:0098687	chromosomal region	331	24.946	5.7323	<2.2e-16	<2.2e-16
GO:0005819	spindle	328	24.72	4.4903	<2.2e-16	<2.2e-16
GO:0000793	condensed chromosome	223	16.807	6.1285	<2.2e-16	<2.2e-16
GO:0000775	chromosome, centromeric region	194	14.621	6.6343	<2.2e-16	<2.2e-16
GO:0032993	protein-DNA complex	162	12.209	4.5867	<2.2e-16	<2.2e-16
GO:0000922	spindle pole	152	11.456	5.063	<2.2e-16	<2.2e-16
GO:0000781	chromosome, telomeric region	143	10.777	4.5466	<2.2e-16	<2.2e-16
GO:0000776	kinetochore	133	10.024	7.0832	<2.2e-16	<2.2e-16
GO:0000779	condensed chromosome, centromeric region	117	8.8179	7.5982	<2.2e-16	<2.2e-16
GO:0000777	condensed chromosome kinetochore	104	7.8381	7.6549	<2.2e-16	<2.2e-16
GO:0000794	condensed nuclear chromosome	100	7.5366	4.9094	<2.2e-16	<2.2e-16
GO:0072686	mitotic spindle	99	7.4613	5.6291	<2.2e-16	<2.2e-16
GO:0044815	DNA packaging complex	74	5.5771	6.8136	<2.2e-16	<2.2e-16
GO:0005657	replication fork	69	5.2003	6.7304	<2.2e-16	<2.2e-16
GO:0090734	site of DNA damage	66	4.9742	6.0312	<2.2e-16	<2.2e-16
GO:0000786	nucleosome	66	4.9742	6.0312	<2.2e-16	<2.2e-16
GO:0016604	nuclear body	741	55.846	2.1667	2.2204e-16	6.9682e-15
GO:0005876	spindle microtubule	52	3.919	6.6343	4.4409e-16	1.3687e-14
GO:0044450	microtubule organizing center part	178	13.415	3.6526	6.6613e-16	2.0171e-14
GO:0005635	nuclear envelope	455	34.292	2.5079	1.1102e-15	3.3039e-14
GO:0000784	nuclear chromosome, telomeric region	110	8.2903	4.4631	1.9984e-15	5.8462e-14
GO:0005814	centriole	132	9.9483	4.0208	8.4377e-15	2.4272e-13
GO:0034399	nuclear periphery	133	10.024	3.9905	1.1213e-14	3.1728e-13
GO:0043596	nuclear replication fork	43	3.2408	6.7886	3.797e-14	1.057e-12
GO:0005681	spliceosomal complex	176	13.264	3.4679	3.908e-14	1.0707e-12
GO:0005643	nuclear pore	85	6.4061	4.683	2.1716e-13	5.8565e-12
GO:0030496	midbody	171	12.888	3.4141	2.5424e-13	6.7511e-12
GO:0099513	polymeric cytoskeletal fiber	690	52.003	2.0576	4.0001e-13	1.0461e-11
GO:0005925	focal adhesion	404	30.448	2.3647	4.8971e-12	1.2615e-10
GO:0005924	cell-substrate adherens junction	407	30.674	2.3473	7.0433e-12	1.7877e-10
GO:0030055	cell-substrate junction	411	30.976	2.3244	1.135e-11	2.8392e-10
GO:0035861	site of double-strand break	54	4.0698	5.4057	1.2536e-11	3.091e-10
GO:1902494	catalytic complex	1346	101.44	1.6561	2.0813e-11	5.0597e-10
GO:0042555	MCM complex	11	0.82903	12.062	5.873e-11	1.4079e-09
GO:0071013	catalytic step 2 spliceosome	86	6.4815	4.1657	7.7518e-11	1.8328e-09
GO:0000778	condensed nuclear chromosome kinetochore	14	1.0551	10.425	1.2613e-10	2.9419e-09
GO:0000780	condensed nuclear chromosome, centromeric region	24	1.8088	7.74	1.7067e-10	3.9276e-09
GO:0000940	condensed chromosome outer kinetochore	12	0.9044	11.057	3.2842e-10	7.4585e-09
GO:0099512	supramolecular fiber	912	68.734	1.7604	4.5036e-10	1.0095e-08
GO:0031965	nuclear membrane	299	22.535	2.4407	4.972e-10	1.1002e-08
GO:0051233	spindle midzone	34	2.5625	6.244	5.9438e-10	1.2824e-08
GO:0005720	nuclear heterochromatin	34	2.5625	6.244	5.9438e-10	1.2824e-08
GO:0099081	supramolecular polymer	919	69.262	1.747	7.2494e-10	1.5448e-08
GO:0000792	heterochromatin	76	5.7278	4.1901	7.6039e-10	1.6005e-08
GO:0099080	supramolecular complex	920	69.337	1.7451	7.7544e-10	1.6125e-08
GO:0000796	condensin complex	8	0.60293	13.269	1.0207e-09	2.0973e-08
GO:0070062	extracellular exosome	2037	153.52	1.4591	1.4287e-09	2.9011e-08
GO:0005875	microtubule associated complex	148	11.154	3.0482	3.289e-09	6.601e-08
GO:1903561	extracellular vesicle	2058	155.1	1.4442	3.5458e-09	7.0345e-08
GO:0043230	extracellular organelle	2060	155.25	1.4428	3.8608e-09	7.5724e-08
GO:0030894	replisome	29	2.1856	6.4055	4.7103e-09	9.1348e-08
GO:0101031	chaperone complex	21	1.5827	7.582	4.9583e-09	9.5089e-08
GO:0000502	proteasome complex	65	4.8988	4.2868	5.4801e-09	1.0394e-07
GO:1905369	endopeptidase complex	66	4.9742	4.2218	7.471e-09	1.4016e-07
GO:0042575	DNA polymerase complex	15	1.1305	8.8457	1.21e-08	2.2457e-07
GO:0005912	adherens junction	538	40.547	1.9237	1.5108e-08	2.7741e-07
GO:0016363	nuclear matrix	107	8.0642	3.3481	1.6201e-08	2.9434e-07
GO:0070161	anchoring junction	554	41.753	1.8921	2.5469e-08	4.579e-07
GO:0005871	kinesin complex	53	3.9944	4.5063	2.7861e-08	4.9575e-07
GO:0022624	proteasome accessory complex	24	1.8088	6.6343	3.6845e-08	6.4893e-07
GO:0005838	proteasome regulatory particle	20	1.5073	7.2977	3.8051e-08	6.6339e-07
GO:0005832	chaperonin-containing T-complex	10	0.75366	10.615	4.0018e-08	6.9071e-07
GO:0043601	nuclear replisome	26	1.9595	6.1239	1.1415e-07	1.8764e-06
GO:0032155	cell division site part	64	4.8234	3.9391	1.3426e-07	2.1862e-06
GO:0097525	spliceosomal snRNP complex	58	4.3712	3.8891	7.4671e-07	1.1406e-05
GO:0036464	cytoplasmic ribonucleoprotein granule	202	15.224	2.3647	1.0638e-06	1.5828e-05
GO:0000791	euchromatin	33	2.4871	4.8249	2.5522e-06	3.6108e-05
GO:1990752	microtubule end	28	2.1103	5.2126	2.7664e-06	3.882e-05
GO:0031390	Ctf18 RFC-like complex	8	0.60293	9.9514	4.4458e-06	6.09e-05
GO:0070603	SWI/SNF superfamily-type complex	76	5.7278	3.1425	1.0213e-05	0.00013664
GO:1990023	mitotic spindle midzone	13	0.97976	7.1446	1.556e-05	0.00019893
GO:0000307	cyclin-dependent protein kinase holoenzyme complex	41	3.09	3.8835	3.2278e-05	0.00039234
GO:1990391	DNA repair complex	40	3.0147	3.6488	0.00012834	0.0014384
GO:0016581	NuRD complex	17	1.2812	5.4635	0.00013473	0.0014907
GO:0032133	chromosome passenger complex	5	0.37683	10.615	0.00015098	0.0016287
GO:0031261	DNA replication preinitiation complex	5	0.37683	10.615	0.00015098	0.0016287
GO:0120103	centriolar subdistal appendage	9	0.6783	7.3714	0.00023511	0.0024594
GO:0070937	CRD-mediated mRNA stability complex	6	0.4522	8.8457	0.00042578	0.0041423
GO:1990423	RZZ complex	3	0.2261	13.269	0.00042719	0.0041423
GO:0000930	gamma-tubulin complex	20	1.5073	4.644	0.00043925	0.0041595
GO:0038201	TOR complex	15	1.1305	5.3074	0.00050067	0.0046965
GO:0044613	nuclear pore central transport channel	7	0.52756	7.582	0.00093408	0.0082256
GO:0120115	Lsm2-8 complex	7	0.52756	7.582	0.00093408	0.0082256
GO:0018995	host	29	2.1856	3.6603	0.0010441	0.0091017
GO:0099524	postsynaptic cytosol	17	1.2812	4.683	0.0010859	0.0094186
GO:0042405	nuclear inclusion body	12	0.9044	5.5286	0.0012197	0.010422
GO:0031252	cell leading edge	393	29.619	1.5531	0.0019205	0.016014
GO:0000795	synaptonemal complex	40	3.0147	2.9854	0.0024668	0.020275
GO:0005732	small nucleolar ribonucleoprotein complex	21	1.5827	3.791	0.0036682	0.028308
GO:0031011	Ino80 complex	15	1.1305	4.4228	0.0038215	0.028308
GO:0001673	male germ cell nucleus	15	1.1305	4.4228	0.0038215	0.028308
GO:0000152	nuclear ubiquitin ligase complex	44	3.3161	2.714	0.0048754	0.035357
GO:0036194	muscle cell projection	2	0.15073	13.269	0.0056761	0.03812
GO:0034774	secretory granule lumen	320	24.117	1.5342	0.006135	0.041043
GO:0032797	SMN complex	11	0.82903	4.8249	0.0068937	0.04594
GO:0030175	filopodium	99	7.4613	2.0104	0.0071018	0.046964

## Sheet: KEGG-up
Gene Set	Description	Size	Expect	Ratio	P Value	FDR
hsa03010	Ribosome	151	7.0603	4.9573	8.8818e-16	2.9221e-13
hsa04512	ECM-receptor interaction	82	3.8341	4.6948	2.7732e-08	4.562e-06
hsa04115	p53 signaling pathway	72	3.3665	4.4557	8.3588e-07	9.1668e-05
hsa04510	Focal adhesion	199	9.3046	2.7943	1.6455e-06	0.00013534
hsa04142	Lysosome	123	5.7511	2.956	5.2499e-05	0.0034544

## Sheet: KEGG-down
Gene Set	Description	Size	Expect	Ratio	P Value	FDR
hsa05203	Viral carcinogenesis	201	18.171	3.3569	<2.2e-16	<2.2e-16
hsa05034	Alcoholism	176	15.911	4.2737	<2.2e-16	<2.2e-16
hsa05322	Systemic lupus erythematosus	127	11.481	5.0516	<2.2e-16	<2.2e-16
hsa04110	Cell cycle	124	11.21	5.263	<2.2e-16	<2.2e-16
hsa03030	DNA replication	36	3.2546	7.9887	<2.2e-16	<2.2e-16
hsa03460	Fanconi anemia pathway	54	4.8819	5.5306	7.3275e-15	4.0179e-13
hsa03040	Spliceosome	134	12.114	3.5495	3.2641e-14	1.5341e-12
hsa03440	Homologous recombination	41	3.7066	5.6655	4.2144e-12	1.7332e-10
hsa03430	Mismatch repair	23	2.0793	7.2139	4.6776e-11	1.7099e-09
hsa04114	Oocyte meiosis	124	11.21	3.2113	1.0875e-10	3.5779e-09
hsa04218	Cellular senescence	158	14.284	2.8703	2.5993e-10	7.7742e-09
hsa03013	RNA transport	171	15.459	2.7168	9.9334e-10	2.7234e-08
hsa05130	Pathogenic Escherichia coli infection	55	4.9723	3.8212	1.4154e-07	3.4007e-06
hsa03050	Proteasome	45	4.0682	4.1787	1.4471e-07	3.4007e-06
hsa00240	Pyrimidine metabolism	101	9.1309	2.8475	6.1092e-07	1.3399e-05
hsa03410	Base excision repair	33	2.9834	4.3575	2.4983e-06	5.1371e-05
hsa04914	Progesterone-mediated oocyte maturation	99	8.9501	2.5698	1.728e-05	0.00033441
hsa03420	Nucleotide excision repair	47	4.2491	3.2949	4.312e-05	0.00078814
hsa05170	Human immunodeficiency virus 1 infection	212	19.166	1.8783	0.00014217	0.0024618
hsa03450	Non-homologous end-joining	13	1.1753	5.1052	0.00052595	0.008479
hsa05222	Small cell lung cancer	93	8.4077	2.2598	0.00054121	0.008479
hsa05100	Bacterial invasion of epithelial cells	74	6.69	2.3916	0.00076398	0.011425
hsa04810	Regulation of actin cytoskeleton	213	19.256	1.7137	0.0014077	0.020137
hsa04217	Necroptosis	160	14.465	1.7975	0.0022259	0.030513
hsa03015	mRNA surveillance pathway	91	8.2269	2.0664	0.0028874	0.037999
hsa05166	Human T-cell leukemia virus 1 infection	253	22.873	1.5739	0.003917	0.049565

[truncated: 3 more sheets: TFT-up, TFT-down, miRT-up]
