# Supplementary material for: Differential Gene Expression in Human Fibroblasts Simultaneously Exposed to Ionizing Radiation and Simulated Microgravity
Source: Biomolecules. 2024 Jan 10;14(1):88. doi: 10.3390/biom14010088 (PMC10812944; doi:10.3390/biom14010088)
Supplement: Supplementary file 1 [file biomolecules-14-00088-s001.zip › Table S15.xlsx]

## Sheet: up
geneId	geneName	description	svalue
ENSG00000124762	CDKN1A	cyclin dependent kinase inhibitor 1A [Source:HGNC Symbol;Acc:HGNC:1784]	1.45397e-157
ENSG00000135679	MDM2	MDM2 proto-oncogene [Source:HGNC Symbol;Acc:HGNC:6973]	2.7484e-74
ENSG00000182752	PAPPA	pappalysin 1 [Source:HGNC Symbol;Acc:HGNC:8602]	4.91467e-44
ENSG00000244694	PTCHD4	patched domain containing 4 [Source:HGNC Symbol;Acc:HGNC:21345]	2.29436e-31
ENSG00000256664	NA	ribosomal L24 domain containing 1 (RSL24D1) pseudogene	2.00985e-29
ENSG00000159388	BTG2	BTG anti-proliferation factor 2 [Source:HGNC Symbol;Acc:HGNC:1131]	3.82166e-27
ENSG00000164070	HSPA4L	heat shock protein family A (Hsp70) member 4 like [Source:HGNC Symbol;Acc:HGNC:17041]	3.02414e-24
ENSG00000164938	TP53INP1	tumor protein p53 inducible nuclear protein 1 [Source:HGNC Symbol;Acc:HGNC:18022]	6.35497e-24
ENSG00000026103	FAS	Fas cell surface death receptor [Source:HGNC Symbol;Acc:HGNC:11920]	2.98002e-23
ENSG00000250337	PURPL	p53 upregulated regulator of p53 levels [Source:HGNC Symbol;Acc:HGNC:48995]	1.08086e-20
ENSG00000112249	ASCC3	activating signal cointegrator 1 complex subunit 3 [Source:HGNC Symbol;Acc:HGNC:18697]	4.18465e-18
ENSG00000120889	TNFRSF10B	TNF receptor superfamily member 10b [Source:HGNC Symbol;Acc:HGNC:11905]	8.0865e-18
ENSG00000167196	FBXO22	F-box protein 22 [Source:HGNC Symbol;Acc:HGNC:13593]	1.66107e-17
ENSG00000172667	ZMAT3	zinc finger matrin-type 3 [Source:HGNC Symbol;Acc:HGNC:29983]	2.97023e-17
ENSG00000028277	POU2F2	POU class 2 homeobox 2 [Source:HGNC Symbol;Acc:HGNC:9213]	8.23517e-16
ENSG00000168497	CAVIN2	caveolae associated protein 2 [Source:HGNC Symbol;Acc:HGNC:10690]	5.07349e-15
ENSG00000161513	FDXR	ferredoxin reductase [Source:HGNC Symbol;Acc:HGNC:3642]	1.18061e-14
ENSG00000080546	SESN1	sestrin 1 [Source:HGNC Symbol;Acc:HGNC:21595]	3.36172e-14
ENSG00000134574	DDB2	damage specific DNA binding protein 2 [Source:HGNC Symbol;Acc:HGNC:2718]	1.18624e-13
ENSG00000078237	TIGAR	TP53 induced glycolysis regulatory phosphatase [Source:HGNC Symbol;Acc:HGNC:1185]	1.85232e-13
ENSG00000055163	CYFIP2	cytoplasmic FMR1 interacting protein 2 [Source:HGNC Symbol;Acc:HGNC:13760]	3.25339e-13
ENSG00000154767	XPC	XPC complex subunit, DNA damage recognition and repair factor [Source:HGNC Symbol;Acc:HGNC:12816]	9.52836e-13
ENSG00000048392	RRM2B	ribonucleotide reductase regulatory TP53 inducible subunit M2B [Source:HGNC Symbol;Acc:HGNC:17296]	2.11965e-12
ENSG00000112245	PTP4A1	protein tyrosine phosphatase 4A1 [Source:HGNC Symbol;Acc:HGNC:9634]	3.21021e-12
ENSG00000164171	ITGA2	integrin subunit alpha 2 [Source:HGNC Symbol;Acc:HGNC:6137]	5.15086e-12
ENSG00000174307	PHLDA3	pleckstrin homology like domain family A member 3 [Source:HGNC Symbol;Acc:HGNC:8934]	2.52667e-11
ENSG00000157168	NRG1	neuregulin 1 [Source:HGNC Symbol;Acc:HGNC:7997]	6.77487e-11
ENSG00000131080	EDA2R	ectodysplasin A2 receptor [Source:HGNC Symbol;Acc:HGNC:17756]	8.92001e-11
ENSG00000134363	FST	follistatin [Source:HGNC Symbol;Acc:HGNC:3971]	1.6641e-10
ENSG00000145632	PLK2	polo like kinase 2 [Source:HGNC Symbol;Acc:HGNC:19699]	2.62771e-10
ENSG00000163071	SPATA18	spermatogenesis associated 18 [Source:HGNC Symbol;Acc:HGNC:29579]	4.17784e-10
ENSG00000171552	BCL2L1	BCL2 like 1 [Source:HGNC Symbol;Acc:HGNC:992]	1.12556e-09
ENSG00000164125	GASK1B	golgi associated kinase 1B [Source:HGNC Symbol;Acc:HGNC:25312]	2.14943e-09
ENSG00000115641	FHL2	four and a half LIM domains 2 [Source:HGNC Symbol;Acc:HGNC:3703]	2.56336e-09
ENSG00000222328	RNU2-2P	RNA, U2 small nuclear 2, pseudogene [Source:HGNC Symbol;Acc:HGNC:10152]	2.9996e-09
ENSG00000136542	GALNT5	polypeptide N-acetylgalactosaminyltransferase 5 [Source:HGNC Symbol;Acc:HGNC:4127]	3.42461e-09
ENSG00000162643	DNAI3	dynein axonemal intermediate chain 3 [Source:HGNC Symbol;Acc:HGNC:30711]	3.99042e-09
ENSG00000049449	RCN1	reticulocalbin 1 [Source:HGNC Symbol;Acc:HGNC:9934]	4.67333e-09
ENSG00000076641	PAG1	phosphoprotein membrane anchor with glycosphingolipid microdomains 1 [Source:HGNC Symbol;Acc:HGNC:30043]	5.38641e-09
ENSG00000135318	NT5E	5'-nucleotidase ecto [Source:HGNC Symbol;Acc:HGNC:8021]	7.32771e-09
ENSG00000170855	TRIAP1	TP53 regulated inhibitor of apoptosis 1 [Source:HGNC Symbol;Acc:HGNC:26937]	9.87906e-09
ENSG00000113328	CCNG1	cyclin G1 [Source:HGNC Symbol;Acc:HGNC:1592]	1.65873e-08
ENSG00000132646	PCNA	proliferating cell nuclear antigen [Source:HGNC Symbol;Acc:HGNC:8729]	2.08798e-08
ENSG00000244509	APOBEC3C	apolipoprotein B mRNA editing enzyme catalytic subunit 3C [Source:HGNC Symbol;Acc:HGNC:17353]	2.96228e-08
ENSG00000049130	KITLG	KIT ligand [Source:HGNC Symbol;Acc:HGNC:6343]	3.38934e-08
ENSG00000196072	BLOC1S2	biogenesis of lysosomal organelles complex 1 subunit 2 [Source:HGNC Symbol;Acc:HGNC:20984]	4.45557e-08
ENSG00000069020	MAST4	microtubule associated serine/threonine kinase family member 4 [Source:HGNC Symbol;Acc:HGNC:19037]	5.76325e-08
ENSG00000131747	TOP2A	DNA topoisomerase II alpha [Source:HGNC Symbol;Acc:HGNC:11989]	6.79812e-08
ENSG00000170836	PPM1D	protein phosphatase, Mg2+/Mn2+ dependent 1D [Source:HGNC Symbol;Acc:HGNC:9277]	8.07974e-08
ENSG00000070882	OSBPL3	oxysterol binding protein like 3 [Source:HGNC Symbol;Acc:HGNC:16370]	9.58966e-08
ENSG00000285901	NA	novel transcript	1.11282e-07
ENSG00000136048	DRAM1	DNA damage regulated autophagy modulator 1 [Source:HGNC Symbol;Acc:HGNC:25645]	1.76041e-07
ENSG00000139289	PHLDA1	pleckstrin homology like domain family A member 1 [Source:HGNC Symbol;Acc:HGNC:8933]	2.04757e-07
ENSG00000130513	GDF15	growth differentiation factor 15 [Source:HGNC Symbol;Acc:HGNC:30142]	2.35371e-07
ENSG00000013297	CLDN11	claudin 11 [Source:HGNC Symbol;Acc:HGNC:8514]	3.04362e-07
ENSG00000181467	RAP2B	RAP2B, member of RAS oncogene family [Source:HGNC Symbol;Acc:HGNC:9862]	3.4261e-07
ENSG00000109079	TNFAIP1	TNF alpha induced protein 1 [Source:HGNC Symbol;Acc:HGNC:11894]	3.81968e-07
ENSG00000170961	HAS2	hyaluronan synthase 2 [Source:HGNC Symbol;Acc:HGNC:4819]	4.24092e-07
ENSG00000132274	TRIM22	tripartite motif containing 22 [Source:HGNC Symbol;Acc:HGNC:16379]	5.15827e-07
ENSG00000164236	ANKRD33B	ankyrin repeat domain 33B [Source:HGNC Symbol;Acc:HGNC:35240]	5.61803e-07
ENSG00000104689	TNFRSF10A	TNF receptor superfamily member 10a [Source:HGNC Symbol;Acc:HGNC:11904]	6.59402e-07
ENSG00000135919	SERPINE2	serpin family E member 2 [Source:HGNC Symbol;Acc:HGNC:8951]	7.11521e-07
ENSG00000040731	CDH10	cadherin 10 [Source:HGNC Symbol;Acc:HGNC:1749]	7.63206e-07
ENSG00000130684	ZNF337	zinc finger protein 337 [Source:HGNC Symbol;Acc:HGNC:15809]	8.15837e-07
ENSG00000077147	TM9SF3	transmembrane 9 superfamily member 3 [Source:HGNC Symbol;Acc:HGNC:21529]	8.76495e-07
ENSG00000173530	TNFRSF10D	TNF receptor superfamily member 10d [Source:HGNC Symbol;Acc:HGNC:11907]	1.03719e-06
ENSG00000181827	RFX7	regulatory factor X7 [Source:HGNC Symbol;Acc:HGNC:25777]	1.2154e-06
ENSG00000102024	PLS3	plastin 3 [Source:HGNC Symbol;Acc:HGNC:9091]	1.31725e-06
ENSG00000129048	ACKR4	atypical chemokine receptor 4 [Source:HGNC Symbol;Acc:HGNC:1611]	1.52323e-06
ENSG00000117335	CD46	CD46 molecule [Source:HGNC Symbol;Acc:HGNC:6953]	1.63526e-06
ENSG00000185088	RPS27L	ribosomal protein S27 like [Source:HGNC Symbol;Acc:HGNC:18476]	1.77531e-06
ENSG00000145431	PDGFC	platelet derived growth factor C [Source:HGNC Symbol;Acc:HGNC:8801]	1.91557e-06
ENSG00000165072	MAMDC2	MAM domain containing 2 [Source:HGNC Symbol;Acc:HGNC:23673]	2.20897e-06
ENSG00000148175	STOM	stomatin [Source:HGNC Symbol;Acc:HGNC:3383]	2.52996e-06
ENSG00000107984	DKK1	dickkopf WNT signaling pathway inhibitor 1 [Source:HGNC Symbol;Acc:HGNC:2891]	3.62853e-06
ENSG00000170471	RALGAPB	Ral GTPase activating protein non-catalytic subunit beta [Source:HGNC Symbol;Acc:HGNC:29221]	4.72559e-06
ENSG00000156535	CD109	CD109 molecule [Source:HGNC Symbol;Acc:HGNC:21685]	6.19065e-06
ENSG00000248429	GASK1B-AS1	GASK1B antisense RNA 1 [Source:HGNC Symbol;Acc:HGNC:53132]	7.22663e-06
ENSG00000134352	IL6ST	interleukin 6 cytokine family signal transducer [Source:HGNC Symbol;Acc:HGNC:6021]	7.58599e-06
ENSG00000270069	MIR222HG	miR222/221 cluster host gene [Source:HGNC Symbol;Acc:HGNC:49555]	7.94266e-06
ENSG00000110841	PPFIBP1	PPFIA binding protein 1 [Source:HGNC Symbol;Acc:HGNC:9249]	1.00148e-05
ENSG00000115760	BIRC6	baculoviral IAP repeat containing 6 [Source:HGNC Symbol;Acc:HGNC:13516]	1.09224e-05
ENSG00000148219	ASTN2	astrotactin 2 [Source:HGNC Symbol;Acc:HGNC:17021]	1.19214e-05
ENSG00000082438	COBLL1	cordon-bleu WH2 repeat protein like 1 [Source:HGNC Symbol;Acc:HGNC:23571]	1.42085e-05
ENSG00000177076	ACER2	alkaline ceramidase 2 [Source:HGNC Symbol;Acc:HGNC:23675]	1.53928e-05
ENSG00000166130	IKBIP	IKBKB interacting protein [Source:HGNC Symbol;Acc:HGNC:26430]	1.60401e-05
ENSG00000136114	THSD1	thrombospondin type 1 domain containing 1 [Source:HGNC Symbol;Acc:HGNC:17754]	1.67329e-05
ENSG00000125965	GDF5	growth differentiation factor 5 [Source:HGNC Symbol;Acc:HGNC:4220]	1.74267e-05
ENSG00000070831	CDC42	cell division cycle 42 [Source:HGNC Symbol;Acc:HGNC:1736]	1.96171e-05
ENSG00000077942	FBLN1	fibulin 1 [Source:HGNC Symbol;Acc:HGNC:3600]	2.04081e-05
ENSG00000149948	HMGA2	high mobility group AT-hook 2 [Source:HGNC Symbol;Acc:HGNC:5009]	2.20992e-05
ENSG00000203930	LINC00632	long intergenic non-protein coding RNA 632 [Source:HGNC Symbol;Acc:HGNC:27865]	2.29972e-05
ENSG00000172062	SMN1	survival of motor neuron 1, telomeric [Source:HGNC Symbol;Acc:HGNC:11117]	2.59267e-05
ENSG00000072736	NFATC3	nuclear factor of activated T cells 3 [Source:HGNC Symbol;Acc:HGNC:7777]	3.0565e-05
ENSG00000212907	MT-ND4L	mitochondrially encoded NADH:ubiquinone oxidoreductase core subunit 4L [Source:HGNC Symbol;Acc:HGNC:7460]	3.31241e-05
ENSG00000177954	RPS27	ribosomal protein S27 [Source:HGNC Symbol;Acc:HGNC:10416]	3.97058e-05
ENSG00000176890	TYMS	thymidylate synthetase [Source:HGNC Symbol;Acc:HGNC:12441]	4.11991e-05
ENSG00000171451	DSEL	dermatan sulfate epimerase like [Source:HGNC Symbol;Acc:HGNC:18144]	4.27453e-05
ENSG00000127914	AKAP9	A-kinase anchoring protein 9 [Source:HGNC Symbol;Acc:HGNC:379]	4.4306e-05
ENSG00000049192	ADAMTS6	ADAM metallopeptidase with thrombospondin type 1 motif 6 [Source:HGNC Symbol;Acc:HGNC:222]	4.74949e-05
ENSG00000279170	TSTD3	thiosulfate sulfurtransferase like domain containing 3 [Source:HGNC Symbol;Acc:HGNC:40910]	4.93453e-05
ENSG00000135823	STX6	syntaxin 6 [Source:HGNC Symbol;Acc:HGNC:11441]	6.01137e-05
ENSG00000171444	MCC	MCC regulator of WNT signaling pathway [Source:HGNC Symbol;Acc:HGNC:6935]	6.23323e-05
ENSG00000165029	ABCA1	ATP binding cassette subfamily A member 1 [Source:HGNC Symbol;Acc:HGNC:29]	6.97709e-05
ENSG00000164237	CMBL	carboxymethylenebutenolidase homolog [Source:HGNC Symbol;Acc:HGNC:25090]	7.23059e-05
ENSG00000136156	ITM2B	integral membrane protein 2B [Source:HGNC Symbol;Acc:HGNC:6174]	7.73609e-05
ENSG00000256040	PAPPA-AS1	PAPPA antisense RNA 1 [Source:HGNC Symbol;Acc:HGNC:35152]	7.98852e-05
ENSG00000188215	DCUN1D3	defective in cullin neddylation 1 domain containing 3 [Source:HGNC Symbol;Acc:HGNC:28734]	8.25133e-05
ENSG00000171150	SOCS5	suppressor of cytokine signaling 5 [Source:HGNC Symbol;Acc:HGNC:16852]	8.5148e-05
ENSG00000152332	UHMK1	U2AF homology motif kinase 1 [Source:HGNC Symbol;Acc:HGNC:19683]	9.04201e-05
ENSG00000260912	NA	novel transcript, overlapping ACER2	9.58381e-05
ENSG00000275342	PRAG1	PEAK1 related, kinase-activating pseudokinase 1 [Source:HGNC Symbol;Acc:HGNC:25438]	0.00010447
ENSG00000100796	PPP4R3A	protein phosphatase 4 regulatory subunit 3A [Source:HGNC Symbol;Acc:HGNC:20219]	0.000110984
ENSG00000170011	MYRIP	myosin VIIA and Rab interacting protein [Source:HGNC Symbol;Acc:HGNC:19156]	0.000120989
ENSG00000168685	IL7R	interleukin 7 receptor [Source:HGNC Symbol;Acc:HGNC:6024]	0.000127761
ENSG00000071054	MAP4K4	mitogen-activated protein kinase kinase kinase kinase 4 [Source:HGNC Symbol;Acc:HGNC:6866]	0.000131131
ENSG00000109084	TMEM97	transmembrane protein 97 [Source:HGNC Symbol;Acc:HGNC:28106]	0.000134571
ENSG00000128585	MKLN1	muskelin 1 [Source:HGNC Symbol;Acc:HGNC:7109]	0.000141613
ENSG00000112769	LAMA4	laminin subunit alpha 4 [Source:HGNC Symbol;Acc:HGNC:6484]	0.000148912
ENSG00000131374	TBC1D5	TBC1 domain family member 5 [Source:HGNC Symbol;Acc:HGNC:19166]	0.00015271
ENSG00000164331	ANKRA2	ankyrin repeat family A member 2 [Source:HGNC Symbol;Acc:HGNC:13208]	0.00016777
ENSG00000105974	CAV1	caveolin 1 [Source:HGNC Symbol;Acc:HGNC:1527]	0.000171499
ENSG00000130962	PRRG1	proline rich and Gla domain 1 [Source:HGNC Symbol;Acc:HGNC:9469]	0.000179231
ENSG00000185973	TMLHE	trimethyllysine hydroxylase, epsilon [Source:HGNC Symbol;Acc:HGNC:18308]	0.000183239
ENSG00000167904	TMEM68	transmembrane protein 68 [Source:HGNC Symbol;Acc:HGNC:26510]	0.000191637
ENSG00000104408	EIF3E	eukaryotic translation initiation factor 3 subunit E [Source:HGNC Symbol;Acc:HGNC:3277]	0.000200151
ENSG00000198712	MT-CO2	mitochondrially encoded cytochrome c oxidase II [Source:HGNC Symbol;Acc:HGNC:7421]	0.000208803
ENSG00000116514	RNF19B	ring finger protein 19B [Source:HGNC Symbol;Acc:HGNC:26886]	0.000213219
ENSG00000112697	TMEM30A	transmembrane protein 30A [Source:HGNC Symbol;Acc:HGNC:16667]	0.000222371
ENSG00000131791	PRKAB2	protein kinase AMP-activated non-catalytic subunit beta 2 [Source:HGNC Symbol;Acc:HGNC:9379]	0.000231974
ENSG00000137500	CCDC90B	coiled-coil domain containing 90B [Source:HGNC Symbol;Acc:HGNC:28108]	0.00024193
ENSG00000000971	CFH	complement factor H [Source:HGNC Symbol;Acc:HGNC:4883]	0.00024706
ENSG00000152229	PSTPIP2	proline-serine-threonine phosphatase interacting protein 2 [Source:HGNC Symbol;Acc:HGNC:9581]	0.000252154
ENSG00000009413	REV3L	REV3 like, DNA directed polymerase zeta catalytic subunit [Source:HGNC Symbol;Acc:HGNC:9968]	0.000257436
ENSG00000067048	DDX3Y	DEAD-box helicase 3 Y-linked [Source:HGNC Symbol;Acc:HGNC:2699]	0.000262684
ENSG00000143344	RGL1	ral guanine nucleotide dissociation stimulator like 1 [Source:HGNC Symbol;Acc:HGNC:30281]	0.000278354
ENSG00000172890	NADSYN1	NAD synthetase 1 [Source:HGNC Symbol;Acc:HGNC:29832]	0.000288924
ENSG00000205339	IPO7	importin 7 [Source:HGNC Symbol;Acc:HGNC:9852]	0.000294497
ENSG00000138674	SEC31A	SEC31 homolog A, COPII coat complex component [Source:HGNC Symbol;Acc:HGNC:17052]	0.000311239
ENSG00000145147	SLIT2	slit guidance ligand 2 [Source:HGNC Symbol;Acc:HGNC:11086]	0.000328714
ENSG00000163513	TGFBR2	transforming growth factor beta receptor 2 [Source:HGNC Symbol;Acc:HGNC:11773]	0.000334762
ENSG00000174136	RGMB	repulsive guidance molecule BMP co-receptor b [Source:HGNC Symbol;Acc:HGNC:26896]	0.000346766
ENSG00000090776	EFNB1	ephrin B1 [Source:HGNC Symbol;Acc:HGNC:3226]	0.000358847
ENSG00000283761	NA	novel protein	0.00038959
ENSG00000121690	DEPDC7	DEP domain containing 7 [Source:HGNC Symbol;Acc:HGNC:29899]	0.000402494
ENSG00000237550	NA	ribosomal protein L9 pseudogene 9	0.000408989
ENSG00000136636	KCTD3	potassium channel tetramerization domain containing 3 [Source:HGNC Symbol;Acc:HGNC:21305]	0.000415441
ENSG00000176148	TCP11L1	t-complex 11 like 1 [Source:HGNC Symbol;Acc:HGNC:25655]	0.000421857
ENSG00000112701	SENP6	SUMO specific peptidase 6 [Source:HGNC Symbol;Acc:HGNC:20944]	0.00043509
ENSG00000188739	RBM34	RNA binding motif protein 34 [Source:HGNC Symbol;Acc:HGNC:28965]	0.000448436
ENSG00000115183	TANC1	tetratricopeptide repeat, ankyrin repeat and coiled-coil containing 1 [Source:HGNC Symbol;Acc:HGNC:29364]	0.000455139
ENSG00000054654	SYNE2	spectrin repeat containing nuclear envelope protein 2 [Source:HGNC Symbol;Acc:HGNC:17084]	0.000461879
ENSG00000163597	SNHG16	small nucleolar RNA host gene 16 [Source:HGNC Symbol;Acc:HGNC:44352]	0.000469109
ENSG00000163682	RPL9	ribosomal protein L9 [Source:HGNC Symbol;Acc:HGNC:10369]	0.000483489
ENSG00000162241	SLC25A45	solute carrier family 25 member 45 [Source:HGNC Symbol;Acc:HGNC:27442]	0.000490835
ENSG00000123700	KCNJ2	potassium inwardly rectifying channel subfamily J member 2 [Source:HGNC Symbol;Acc:HGNC:6263]	0.000498168
ENSG00000182150	ERCC6L2	ERCC excision repair 6 like 2 [Source:HGNC Symbol;Acc:HGNC:26922]	0.000505558
ENSG00000181751	MACIR	macrophage immunometabolism regulator [Source:HGNC Symbol;Acc:HGNC:25052]	0.000520655
ENSG00000143479	DYRK3	dual specificity tyrosine phosphorylation regulated kinase 3 [Source:HGNC Symbol;Acc:HGNC:3094]	0.000528214
ENSG00000198743	SLC5A3	solute carrier family 5 member 3 [Source:HGNC Symbol;Acc:HGNC:11038]	0.000550803
ENSG00000172380	GNG12	G protein subunit gamma 12 [Source:HGNC Symbol;Acc:HGNC:19663]	0.000558375
ENSG00000113742	CPEB4	cytoplasmic polyadenylation element binding protein 4 [Source:HGNC Symbol;Acc:HGNC:21747]	0.000565954
ENSG00000172831	CES2	carboxylesterase 2 [Source:HGNC Symbol;Acc:HGNC:1864]	0.000573528
ENSG00000137478	FCHSD2	FCH and double SH3 domains 2 [Source:HGNC Symbol;Acc:HGNC:29114]	0.000588623
ENSG00000101019	UQCC1	ubiquinol-cytochrome c reductase complex assembly factor 1 [Source:HGNC Symbol;Acc:HGNC:15891]	0.000604118
ENSG00000136960	ENPP2	ectonucleotide pyrophosphatase/phosphodiesterase 2 [Source:HGNC Symbol;Acc:HGNC:3357]	0.000611926
ENSG00000143341	HMCN1	hemicentin 1 [Source:HGNC Symbol;Acc:HGNC:19194]	0.000643757
ENSG00000057019	DCBLD2	discoidin, CUB and LCCL domain containing 2 [Source:HGNC Symbol;Acc:HGNC:24627]	0.000668627
ENSG00000260032	NORAD	non-coding RNA activated by DNA damage [Source:HGNC Symbol;Acc:HGNC:44311]	0.00070245
ENSG00000083097	DOP1A	DOP1 leucine zipper like protein A [Source:HGNC Symbol;Acc:HGNC:21194]	0.000711156
ENSG00000018699	TTC27	tetratricopeptide repeat domain 27 [Source:HGNC Symbol;Acc:HGNC:25986]	0.000719939
ENSG00000170385	SLC30A1	solute carrier family 30 member 1 [Source:HGNC Symbol;Acc:HGNC:11012]	0.000728749
ENSG00000003400	CASP10	caspase 10 [Source:HGNC Symbol;Acc:HGNC:1500]	0.000737543
ENSG00000196576	PLXNB2	plexin B2 [Source:HGNC Symbol;Acc:HGNC:9104]	0.000746294
ENSG00000133112	TPT1	tumor protein, translationally-controlled 1 [Source:HGNC Symbol;Acc:HGNC:12022]	0.000755014
ENSG00000116489	CAPZA1	capping actin protein of muscle Z-line subunit alpha 1 [Source:HGNC Symbol;Acc:HGNC:1488]	0.000834024
ENSG00000090060	PAPOLA	poly(A) polymerase alpha [Source:HGNC Symbol;Acc:HGNC:14981]	0.00084278
ENSG00000137414	FAM8A1	family with sequence similarity 8 member A1 [Source:HGNC Symbol;Acc:HGNC:16372]	0.000860217
ENSG00000132670	PTPRA	protein tyrosine phosphatase receptor type A [Source:HGNC Symbol;Acc:HGNC:9664]	0.000877718
ENSG00000183354	KIAA2026	KIAA2026 [Source:HGNC Symbol;Acc:HGNC:23378]	0.000912645
ENSG00000214114	MYCBP	MYC binding protein [Source:HGNC Symbol;Acc:HGNC:7554]	0.0009393
ENSG00000116191	RALGPS2	Ral GEF with PH domain and SH3 binding motif 2 [Source:HGNC Symbol;Acc:HGNC:30279]	0.000957731
ENSG00000166822	TMEM170A	transmembrane protein 170A [Source:HGNC Symbol;Acc:HGNC:29577]	0.000976792
ENSG00000061987	MON2	MON2 homolog, regulator of endosome-to-Golgi trafficking [Source:HGNC Symbol;Acc:HGNC:29177]	0.000996042

## Sheet: down
geneId	geneName	description	svalue
ENSG00000143476	DTL	denticleless E3 ubiquitin protein ligase homolog [Source:HGNC Symbol;Acc:HGNC:30288]	1.16789e-17
ENSG00000172403	SYNPO2	synaptopodin 2 [Source:HGNC Symbol;Acc:HGNC:17732]	6.25698e-14
ENSG00000113140	SPARC	secreted protein acidic and cysteine rich [Source:HGNC Symbol;Acc:HGNC:11219]	1.33437e-11
ENSG00000134030	CTIF	cap binding complex dependent translation initiation factor [Source:HGNC Symbol;Acc:HGNC:23925]	4.53799e-11
ENSG00000108821	COL1A1	collagen type I alpha 1 chain [Source:HGNC Symbol;Acc:HGNC:2197]	5.78291e-10
ENSG00000142149	HUNK	hormonally up-regulated Neu-associated kinase [Source:HGNC Symbol;Acc:HGNC:13326]	8.55934e-10
ENSG00000173641	HSPB7	heat shock protein family B (small) member 7 [Source:HGNC Symbol;Acc:HGNC:5249]	1.41898e-09
ENSG00000148773	MKI67	marker of proliferation Ki-67 [Source:HGNC Symbol;Acc:HGNC:7107]	1.76334e-09
ENSG00000213626	LBH	LBH regulator of WNT signaling pathway [Source:HGNC Symbol;Acc:HGNC:29532]	1.28613e-08
ENSG00000103257	SLC7A5	solute carrier family 7 member 5 [Source:HGNC Symbol;Acc:HGNC:11063]	2.52116e-08
ENSG00000167513	CDT1	chromatin licensing and DNA replication factor 1 [Source:HGNC Symbol;Acc:HGNC:24576]	3.8731e-08
ENSG00000250251	PKD1P6	polycystin 1, transient receptor potential channel interacting pseudogene 6 [Source:HGNC Symbol;Acc:HGNC:30070]	5.11271e-08
ENSG00000139946	PELI2	pellino E3 ubiquitin protein ligase family member 2 [Source:HGNC Symbol;Acc:HGNC:8828]	1.28136e-07
ENSG00000104635	SLC39A14	solute carrier family 39 member 14 [Source:HGNC Symbol;Acc:HGNC:20858]	1.52182e-07
ENSG00000087586	AURKA	aurora kinase A [Source:HGNC Symbol;Acc:HGNC:11393]	2.67126e-07
ENSG00000162849	KIF26B	kinesin family member 26B [Source:HGNC Symbol;Acc:HGNC:25484]	4.68954e-07
ENSG00000128283	CDC42EP1	CDC42 effector protein 1 [Source:HGNC Symbol;Acc:HGNC:17014]	6.08825e-07
ENSG00000163431	LMOD1	leiomodin 1 [Source:HGNC Symbol;Acc:HGNC:6647]	9.54232e-07
ENSG00000204267	TAP2	transporter 2, ATP binding cassette subfamily B member [Source:HGNC Symbol;Acc:HGNC:44]	1.11861e-06
ENSG00000123485	HJURP	Holliday junction recognition protein [Source:HGNC Symbol;Acc:HGNC:25444]	1.42091e-06
ENSG00000145214	DGKQ	diacylglycerol kinase theta [Source:HGNC Symbol;Acc:HGNC:2856]	2.06176e-06
ENSG00000159217	IGF2BP1	insulin like growth factor 2 mRNA binding protein 1 [Source:HGNC Symbol;Acc:HGNC:28866]	2.37081e-06
ENSG00000140525	FANCI	FA complementation group I [Source:HGNC Symbol;Acc:HGNC:25568]	2.7024e-06
ENSG00000119280	C1orf198	chromosome 1 open reading frame 198 [Source:HGNC Symbol;Acc:HGNC:25900]	2.87852e-06
ENSG00000107796	ACTA2	actin alpha 2, smooth muscle [Source:HGNC Symbol;Acc:HGNC:130]	3.05644e-06
ENSG00000130176	CNN1	calponin 1 [Source:HGNC Symbol;Acc:HGNC:2155]	3.24484e-06
ENSG00000276043	UHRF1	ubiquitin like with PHD and ring finger domains 1 [Source:HGNC Symbol;Acc:HGNC:12556]	3.43024e-06
ENSG00000072163	LIMS2	LIM zinc finger domain containing 2 [Source:HGNC Symbol;Acc:HGNC:16084]	3.82861e-06
ENSG00000134871	COL4A2	collagen type IV alpha 2 chain [Source:HGNC Symbol;Acc:HGNC:2203]	4.02762e-06
ENSG00000103888	CEMIP	cell migration inducing hyaluronidase 1 [Source:HGNC Symbol;Acc:HGNC:29213]	4.2471e-06
ENSG00000162576	MXRA8	matrix remodeling associated 8 [Source:HGNC Symbol;Acc:HGNC:7542]	4.47984e-06
ENSG00000139645	ANKRD52	ankyrin repeat domain 52 [Source:HGNC Symbol;Acc:HGNC:26614]	4.97434e-06
ENSG00000106211	HSPB1	heat shock protein family B (small) member 1 [Source:HGNC Symbol;Acc:HGNC:5246]	5.248e-06
ENSG00000163430	FSTL1	follistatin like 1 [Source:HGNC Symbol;Acc:HGNC:3972]	5.54056e-06
ENSG00000164442	CITED2	Cbp/p300 interacting transactivator with Glu/Asp rich carboxy-terminal domain 2 [Source:HGNC Symbol;Acc:HGNC:1987]	5.86819e-06
ENSG00000130635	COL5A1	collagen type V alpha 1 chain [Source:HGNC Symbol;Acc:HGNC:2209]	6.5292e-06
ENSG00000140105	WARS1	tryptophanyl-tRNA synthetase 1 [Source:HGNC Symbol;Acc:HGNC:12729]	6.8657e-06
ENSG00000060718	COL11A1	collagen type XI alpha 1 chain [Source:HGNC Symbol;Acc:HGNC:2186]	8.33068e-06
ENSG00000115461	IGFBP5	insulin like growth factor binding protein 5 [Source:HGNC Symbol;Acc:HGNC:5474]	8.71345e-06
ENSG00000187498	COL4A1	collagen type IV alpha 1 chain [Source:HGNC Symbol;Acc:HGNC:2202]	9.12711e-06
ENSG00000149257	SERPINH1	serpin family H member 1 [Source:HGNC Symbol;Acc:HGNC:1546]	9.56657e-06
ENSG00000198826	ARHGAP11A	Rho GTPase activating protein 11A [Source:HGNC Symbol;Acc:HGNC:15783]	1.04617e-05
ENSG00000196498	NCOR2	nuclear receptor corepressor 2 [Source:HGNC Symbol;Acc:HGNC:7673]	1.14055e-05
ENSG00000251503	CENPS-CORT	CENPS-CORT readthrough [Source:HGNC Symbol;Acc:HGNC:38843]	1.2458e-05
ENSG00000165244	ZNF367	zinc finger protein 367 [Source:HGNC Symbol;Acc:HGNC:18320]	1.3034e-05
ENSG00000154237	LRRK1	leucine rich repeat kinase 1 [Source:HGNC Symbol;Acc:HGNC:18608]	1.36166e-05
ENSG00000149591	TAGLN	transgelin [Source:HGNC Symbol;Acc:HGNC:11553]	1.47945e-05
ENSG00000196923	PDLIM7	PDZ and LIM domain 7 [Source:HGNC Symbol;Acc:HGNC:22958]	1.81349e-05
ENSG00000140044	JDP2	Jun dimerization protein 2 [Source:HGNC Symbol;Acc:HGNC:17546]	1.88452e-05
ENSG00000186185	KIF18B	kinesin family member 18B [Source:HGNC Symbol;Acc:HGNC:27102]	2.12437e-05
ENSG00000108395	TRIM37	tripartite motif containing 37 [Source:HGNC Symbol;Acc:HGNC:7523]	2.38971e-05
ENSG00000105281	SLC1A5	solute carrier family 1 member 5 [Source:HGNC Symbol;Acc:HGNC:10943]	2.49163e-05
ENSG00000117399	CDC20	cell division cycle 20 [Source:HGNC Symbol;Acc:HGNC:1723]	2.69862e-05
ENSG00000022267	FHL1	four and a half LIM domains 1 [Source:HGNC Symbol;Acc:HGNC:3702]	2.8149e-05
ENSG00000140534	TICRR	TOPBP1 interacting checkpoint and replication regulator [Source:HGNC Symbol;Acc:HGNC:28704]	2.93066e-05
ENSG00000141052	MYOCD	myocardin [Source:HGNC Symbol;Acc:HGNC:16067]	3.18245e-05
ENSG00000183688	RFLNB	refilin B [Source:HGNC Symbol;Acc:HGNC:28705]	3.44128e-05
ENSG00000039523	RIPOR1	RHO family interacting cell polarization regulator 1 [Source:HGNC Symbol;Acc:HGNC:25836]	3.57482e-05
ENSG00000168994	PXDC1	PX domain containing 1 [Source:HGNC Symbol;Acc:HGNC:21361]	3.70668e-05
ENSG00000205571	SMN2	survival of motor neuron 2, centromeric [Source:HGNC Symbol;Acc:HGNC:11118]	3.8371e-05
ENSG00000134222	PSRC1	proline and serine rich coiled-coil 1 [Source:HGNC Symbol;Acc:HGNC:24472]	4.5857e-05
ENSG00000157601	MX1	MX dynamin like GTPase 1 [Source:HGNC Symbol;Acc:HGNC:7532]	5.14074e-05
ENSG00000162063	CCNF	cyclin F [Source:HGNC Symbol;Acc:HGNC:1591]	5.35274e-05
ENSG00000107281	NPDC1	neural proliferation, differentiation and control 1 [Source:HGNC Symbol;Acc:HGNC:7899]	5.56894e-05
ENSG00000139718	SETD1B	SET domain containing 1B, histone lysine methyltransferase [Source:HGNC Symbol;Acc:HGNC:29187]	5.78801e-05
ENSG00000094804	CDC6	cell division cycle 6 [Source:HGNC Symbol;Acc:HGNC:1744]	6.47685e-05
ENSG00000197858	GPAA1	glycosylphosphatidylinositol anchor attachment 1 [Source:HGNC Symbol;Acc:HGNC:4446]	6.72145e-05
ENSG00000100345	MYH9	myosin heavy chain 9 [Source:HGNC Symbol;Acc:HGNC:7579]	7.48476e-05
ENSG00000168411	RFWD3	ring finger and WD repeat domain 3 [Source:HGNC Symbol;Acc:HGNC:25539]	8.77613e-05
ENSG00000011028	MRC2	mannose receptor C type 2 [Source:HGNC Symbol;Acc:HGNC:16875]	9.30757e-05
ENSG00000168924	LETM1	leucine zipper and EF-hand containing transmembrane protein 1 [Source:HGNC Symbol;Acc:HGNC:6556]	9.8644e-05
ENSG00000079308	TNS1	tensin 1 [Source:HGNC Symbol;Acc:HGNC:11973]	0.000101504
ENSG00000096696	DSP	desmoplakin [Source:HGNC Symbol;Acc:HGNC:3052]	0.000107736
ENSG00000130147	SH3BP4	SH3 domain binding protein 4 [Source:HGNC Symbol;Acc:HGNC:10826]	0.000114308
ENSG00000186350	RXRA	retinoid X receptor alpha [Source:HGNC Symbol;Acc:HGNC:10477]	0.000117633
ENSG00000179406	LINC00174	long intergenic non-protein coding RNA 174 [Source:HGNC Symbol;Acc:HGNC:27788]	0.000124374
ENSG00000116016	EPAS1	endothelial PAS domain protein 1 [Source:HGNC Symbol;Acc:HGNC:3374]	0.000138077
ENSG00000168209	DDIT4	DNA damage inducible transcript 4 [Source:HGNC Symbol;Acc:HGNC:24944]	0.00014515
ENSG00000168140	VASN	vasorin [Source:HGNC Symbol;Acc:HGNC:18517]	0.0001565
ENSG00000183598	H3C13	H3 clustered histone 13 [Source:HGNC Symbol;Acc:HGNC:25311]	0.000160289
ENSG00000006327	TNFRSF12A	TNF receptor superfamily member 12A [Source:HGNC Symbol;Acc:HGNC:18152]	0.000164048
ENSG00000149596	JPH2	junctophilin 2 [Source:HGNC Symbol;Acc:HGNC:14202]	0.000175317
ENSG00000134986	NREP	neuronal regeneration related protein [Source:HGNC Symbol;Acc:HGNC:16834]	0.000187427
ENSG00000157613	CREB3L1	cAMP responsive element binding protein 3 like 1 [Source:HGNC Symbol;Acc:HGNC:18856]	0.000195809
ENSG00000134690	CDCA8	cell division cycle associated 8 [Source:HGNC Symbol;Acc:HGNC:14629]	0.000204468
ENSG00000180914	OXTR	oxytocin receptor [Source:HGNC Symbol;Acc:HGNC:8529]	0.000217602
ENSG00000038358	EDC4	enhancer of mRNA decapping 4 [Source:HGNC Symbol;Acc:HGNC:17157]	0.000227107
ENSG00000130402	ACTN4	actinin alpha 4 [Source:HGNC Symbol;Acc:HGNC:166]	0.000236965
ENSG00000288701	PRRC2B	proline rich coiled-coil 2B [Source:HGNC Symbol;Acc:HGNC:28121]	0.000267926
ENSG00000008710	PKD1	polycystin 1, transient receptor potential channel interacting [Source:HGNC Symbol;Acc:HGNC:9008]	0.000273151
ENSG00000129911	KLF16	Kruppel like factor 16 [Source:HGNC Symbol;Acc:HGNC:16857]	0.000283608
ENSG00000182378	PLCXD1	phosphatidylinositol specific phospholipase C X domain containing 1 [Source:HGNC Symbol;Acc:HGNC:23148]	0.000300098
ENSG00000108509	CAMTA2	calmodulin binding transcription activator 2 [Source:HGNC Symbol;Acc:HGNC:18807]	0.000305675
ENSG00000166197	NOLC1	nucleolar and coiled-body phosphoprotein 1 [Source:HGNC Symbol;Acc:HGNC:15608]	0.000316851
ENSG00000115902	SLC1A4	solute carrier family 1 member 4 [Source:HGNC Symbol;Acc:HGNC:10942]	0.000322642
ENSG00000165458	INPPL1	inositol polyphosphate phosphatase like 1 [Source:HGNC Symbol;Acc:HGNC:6080]	0.000340778
ENSG00000173442	EHBP1L1	EH domain binding protein 1 like 1 [Source:HGNC Symbol;Acc:HGNC:30682]	0.000352752
ENSG00000204394	VARS1	valyl-tRNA synthetase 1 [Source:HGNC Symbol;Acc:HGNC:12651]	0.000365013
ENSG00000127586	CHTF18	chromosome transmission fidelity factor 18 [Source:HGNC Symbol;Acc:HGNC:18435]	0.000371137
ENSG00000169439	SDC2	syndecan 2 [Source:HGNC Symbol;Acc:HGNC:10659]	0.000377313
ENSG00000166483	WEE1	WEE1 G2 checkpoint kinase [Source:HGNC Symbol;Acc:HGNC:12761]	0.000383453
ENSG00000070404	FSTL3	follistatin like 3 [Source:HGNC Symbol;Acc:HGNC:3973]	0.000396051
ENSG00000183337	BCOR	BCL6 corepressor [Source:HGNC Symbol;Acc:HGNC:20893]	0.000428448
ENSG00000128191	DGCR8	DGCR8 microprocessor complex subunit [Source:HGNC Symbol;Acc:HGNC:2847]	0.000441701
ENSG00000140416	TPM1	tropomyosin 1 [Source:HGNC Symbol;Acc:HGNC:12010]	0.000476292
ENSG00000167670	CHAF1A	chromatin assembly factor 1 subunit A [Source:HGNC Symbol;Acc:HGNC:1910]	0.00051309
ENSG00000013573	DDX11	DEAD/H-box helicase 11 [Source:HGNC Symbol;Acc:HGNC:2736]	0.000535733
ENSG00000159399	HK2	hexokinase 2 [Source:HGNC Symbol;Acc:HGNC:4923]	0.000543199
ENSG00000174807	CD248	CD248 molecule [Source:HGNC Symbol;Acc:HGNC:18219]	0.000581094
ENSG00000142798	HSPG2	heparan sulfate proteoglycan 2 [Source:HGNC Symbol;Acc:HGNC:5273]	0.000596268
ENSG00000185722	ANKFY1	ankyrin repeat and FYVE domain containing 1 [Source:HGNC Symbol;Acc:HGNC:20763]	0.000619828
ENSG00000167747	C19orf48	chromosome 19 open reading frame 48 [Source:HGNC Symbol;Acc:HGNC:29667]	0.00062776
ENSG00000160072	ATAD3B	ATPase family AAA domain containing 3B [Source:HGNC Symbol;Acc:HGNC:24007]	0.000635676
ENSG00000164362	TERT	telomerase reverse transcriptase [Source:HGNC Symbol;Acc:HGNC:11730]	0.000651869
ENSG00000138771	SHROOM3	shroom family member 3 [Source:HGNC Symbol;Acc:HGNC:30422]	0.000660263
ENSG00000130779	CLIP1	CAP-Gly domain containing linker protein 1 [Source:HGNC Symbol;Acc:HGNC:10461]	0.000676952
ENSG00000185800	DMWD	DM1 locus, WD repeat containing [Source:HGNC Symbol;Acc:HGNC:2936]	0.000685341
ENSG00000103353	UBFD1	ubiquitin family domain containing 1 [Source:HGNC Symbol;Acc:HGNC:30565]	0.00069378
ENSG00000085872	CHERP	calcium homeostasis endoplasmic reticulum protein [Source:HGNC Symbol;Acc:HGNC:16930]	0.000763697
ENSG00000073008	PVR	PVR cell adhesion molecule [Source:HGNC Symbol;Acc:HGNC:9705]	0.000772452
ENSG00000213024	NUP62	nucleoporin 62 [Source:HGNC Symbol;Acc:HGNC:8066]	0.000781171
ENSG00000198837	DENND4B	DENN domain containing 4B [Source:HGNC Symbol;Acc:HGNC:29044]	0.000789934
ENSG00000177425	PAWR	pro-apoptotic WT1 regulator [Source:HGNC Symbol;Acc:HGNC:8614]	0.000798689
ENSG00000103335	PIEZO1	piezo type mechanosensitive ion channel component 1 [Source:HGNC Symbol;Acc:HGNC:28993]	0.00080757
ENSG00000198089	SFI1	SFI1 centrin binding protein [Source:HGNC Symbol;Acc:HGNC:29064]	0.0008164
ENSG00000180340	FZD2	frizzled class receptor 2 [Source:HGNC Symbol;Acc:HGNC:4040]	0.000825222
ENSG00000125520	SLC2A4RG	SLC2A4 regulator [Source:HGNC Symbol;Acc:HGNC:15930]	0.000851521
ENSG00000101447	FAM83D	family with sequence similarity 83 member D [Source:HGNC Symbol;Acc:HGNC:16122]	0.000868966
ENSG00000105698	USF2	upstream transcription factor 2, c-fos interacting [Source:HGNC Symbol;Acc:HGNC:12594]	0.000886459
ENSG00000137221	TJAP1	tight junction associated protein 1 [Source:HGNC Symbol;Acc:HGNC:17949]	0.000895174
ENSG00000049540	ELN	elastin [Source:HGNC Symbol;Acc:HGNC:3327]	0.000903933
ENSG00000187741	FANCA	FA complementation group A [Source:HGNC Symbol;Acc:HGNC:3582]	0.000921414
ENSG00000170037	CNTROB	centrobin, centriole duplication and spindle assembly protein [Source:HGNC Symbol;Acc:HGNC:29616]	0.000930247
ENSG00000196150	ZNF250	zinc finger protein 250 [Source:HGNC Symbol;Acc:HGNC:13044]	0.000948494
ENSG00000116062	MSH6	mutS homolog 6 [Source:HGNC Symbol;Acc:HGNC:7329]	0.000967098
ENSG00000140443	IGF1R	insulin like growth factor 1 receptor [Source:HGNC Symbol;Acc:HGNC:5465]	0.000986441

## Sheet: BP-up
Gene Set	Description	Size	Expect	Ratio	P Value	FDR
GO:0006915	apoptotic process	1909	17.807	2.4148	2.2312e-08	0.00029092
GO:0044774	mitotic DNA integrity checkpoint	106	0.98875	10.114	5.5126e-08	0.00032503
GO:0042981	regulation of apoptotic process	1514	14.122	2.5492	1.1531e-07	0.00032503
GO:0072331	signal transduction by p53 class mediator	218	2.0335	6.393	1.3213e-07	0.00032503
GO:0043067	regulation of programmed cell death	1528	14.253	2.5258	1.45e-07	0.00032503
GO:0012501	programmed cell death	2039	19.019	2.2609	1.4956e-07	0.00032503
GO:0008219	cell death	2166	20.204	2.1778	2.9682e-07	0.00043982
GO:0044773	mitotic DNA damage checkpoint	97	0.9048	9.947	3.0066e-07	0.00043982
GO:0010941	regulation of cell death	1646	15.354	2.4099	3.0358e-07	0.00043982
GO:0007093	mitotic cell cycle checkpoint	165	1.5391	7.1471	4.1778e-07	0.00054474
GO:0032270	positive regulation of cellular protein metabolic process	1543	14.393	2.4318	5.589e-07	0.00064476
GO:0030330	DNA damage response, signal transduction by p53 class mediator	105	0.97942	9.1891	5.9338e-07	0.00064476
GO:0035556	intracellular signal transduction	2747	25.623	1.9513	1.0097e-06	0.0010127
GO:0043069	negative regulation of programmed cell death	915	8.5349	2.9291	1.2101e-06	0.0010792
GO:0009605	response to external stimulus	2280	21.267	2.0689	1.2416e-06	0.0010792
GO:0051246	regulation of protein metabolic process	2694	25.129	1.9499	1.3969e-06	0.0011101
GO:0006974	cellular response to DNA damage stimulus	806	7.5182	3.0592	1.6432e-06	0.0011101
GO:0048585	negative regulation of response to stimulus	1544	14.402	2.3608	1.6555e-06	0.0011101
GO:0071214	cellular response to abiotic stimulus	320	2.9849	4.6903	1.8312e-06	0.0011101
GO:0104004	cellular response to environmental stimulus	320	2.9849	4.6903	1.8312e-06	0.0011101
GO:0031571	mitotic G1 DNA damage checkpoint	63	0.58765	11.912	1.9156e-06	0.0011101
GO:0044819	mitotic G1/S transition checkpoint	63	0.58765	11.912	1.9156e-06	0.0011101
GO:0051270	regulation of cellular component movement	942	8.7868	2.8452	2.0441e-06	0.0011101
GO:0044783	G1 DNA damage checkpoint	64	0.59698	11.726	2.1341e-06	0.0011101
GO:0006950	response to stress	3686	34.382	1.7451	2.274e-06	0.0011101
GO:0031570	DNA integrity checkpoint	158	1.4738	6.7852	2.2865e-06	0.0011101
GO:0051247	positive regulation of protein metabolic process	1640	15.298	2.2879	2.2986e-06	0.0011101
GO:2000134	negative regulation of G1/S transition of mitotic cell cycle	94	0.87681	9.124	2.7002e-06	0.0012414
GO:0032268	regulation of cellular protein metabolic process	2510	23.413	1.9647	2.7609e-06	0.0012414
GO:0043066	negative regulation of apoptotic process	901	8.4043	2.8557	3.1571e-06	0.001356
GO:0010648	negative regulation of cell communication	1304	12.163	2.4664	3.2262e-06	0.001356
GO:0010942	positive regulation of cell death	659	6.147	3.2536	3.3565e-06	0.001356
GO:0023057	negative regulation of signaling	1308	12.201	2.4589	3.4318e-06	0.001356
GO:1902531	regulation of intracellular signal transduction	1824	17.014	2.1747	3.6395e-06	0.0013763
GO:1902807	negative regulation of cell cycle G1/S phase transition	98	0.91412	8.7515	3.6991e-06	0.0013763
GO:0042770	signal transduction in response to DNA damage	131	1.2219	7.3653	3.7998e-06	0.0013763
GO:0045862	positive regulation of proteolysis	343	3.1994	4.3758	4.1061e-06	0.001447
GO:0009628	response to abiotic stimulus	1123	10.475	2.5775	4.8712e-06	0.0016715
GO:0045930	negative regulation of mitotic cell cycle	256	2.3879	5.0253	5.1071e-06	0.0016783
GO:2000145	regulation of cell motility	863	8.0499	2.8572	5.1487e-06	0.0016783
GO:0060548	negative regulation of cell death	996	9.2905	2.6909	5.4783e-06	0.0017422
GO:0006468	protein phosphorylation	1860	17.35	2.1326	5.7348e-06	0.0017716
GO:0000075	cell cycle checkpoint	216	2.0148	5.4596	5.8425e-06	0.0017716
GO:0033554	cellular response to stress	1867	17.415	2.1246	6.2542e-06	0.0018534
GO:0050896	response to stimulus	8575	79.986	1.3377	7.1795e-06	0.0020803
GO:0000077	DNA damage checkpoint	146	1.3619	6.6086	9.2208e-06	0.0026137
GO:0071158	positive regulation of cell cycle arrest	80	0.74622	9.3806	9.6347e-06	0.0026729
GO:0034644	cellular response to UV	81	0.75555	9.2648	1.0464e-05	0.0028426
GO:0030162	regulation of proteolysis	721	6.7253	2.9738	1.2694e-05	0.003378
GO:0006977	DNA damage response, signal transduction by p53 class mediator resulting in cell cycle arrest	56	0.52236	11.486	1.3209e-05	0.0034446
GO:0072431	signal transduction involved in mitotic G1 DNA damage checkpoint	57	0.53168	11.285	1.465e-05	0.0036734
GO:1902400	intracellular signal transduction involved in G1 DNA damage checkpoint	57	0.53168	11.285	1.465e-05	0.0036734
GO:0031325	positive regulation of cellular metabolic process	3195	29.802	1.7448	1.6205e-05	0.0037756
GO:0072413	signal transduction involved in mitotic cell cycle checkpoint	58	0.54101	11.09	1.6215e-05	0.0037756
GO:1902402	signal transduction involved in mitotic DNA damage checkpoint	58	0.54101	11.09	1.6215e-05	0.0037756
GO:1902403	signal transduction involved in mitotic DNA integrity checkpoint	58	0.54101	11.09	1.6215e-05	0.0037756
GO:0009968	negative regulation of signal transduction	1201	11.203	2.4101	1.651e-05	0.0037768
GO:0009893	positive regulation of metabolic process	3467	32.339	1.7007	1.7293e-05	0.0038876
GO:0030334	regulation of cell migration	804	7.4995	2.8002	1.8693e-05	0.0041312
GO:0040012	regulation of locomotion	938	8.7495	2.6287	1.9787e-05	0.0043001
GO:0016477	cell migration	1368	12.76	2.2727	2.3035e-05	0.0049238
GO:0009612	response to mechanical stimulus	207	1.9309	5.1791	2.4754e-05	0.005206
GO:0048523	negative regulation of cellular process	4530	42.255	1.5619	2.6394e-05	0.0054627
GO:0048522	positive regulation of cellular process	5119	47.749	1.5079	2.9103e-05	0.0059294
GO:1901991	negative regulation of mitotic cell cycle phase transition	169	1.5764	5.7092	2.9701e-05	0.0059579
GO:0016310	phosphorylation	2247	20.96	1.9084	3.0972e-05	0.0060865
GO:0097190	apoptotic signaling pathway	582	5.4288	3.1315	3.1275e-05	0.0060865
GO:0052547	regulation of peptidase activity	417	3.8897	3.5993	3.6747e-05	0.0070463
GO:0048519	negative regulation of biological process	5072	47.311	1.5007	4.1631e-05	0.0077691
GO:0010604	positive regulation of macromolecule metabolic process	3215	29.989	1.7006	4.1709e-05	0.0077691
GO:2000045	regulation of G1/S transition of mitotic cell cycle	137	1.2779	6.2602	4.3252e-05	0.0079431
GO:0006928	movement of cell or subcellular component	1967	18.348	1.9621	4.8791e-05	0.0088359
GO:0009411	response to UV	140	1.3059	6.1261	5.0469e-05	0.0088362
GO:0043065	positive regulation of apoptotic process	605	5.6433	3.0124	5.0748e-05	0.0088362
GO:0010952	positive regulation of peptidase activity	181	1.6883	5.3307	5.0826e-05	0.0088362
GO:0043068	positive regulation of programmed cell death	609	5.6806	2.9926	5.5059e-05	0.0094463
GO:0051173	positive regulation of nitrogen compound metabolic process	3078	28.711	1.7067	5.8158e-05	0.0096665
GO:0071156	regulation of cell cycle arrest	106	0.98875	7.0797	6.0387e-05	0.0096665
GO:0048870	cell motility	1518	14.16	2.1187	6.0593e-05	0.0096665
GO:0051674	localization of cell	1518	14.16	2.1187	6.0593e-05	0.0096665
GO:0072401	signal transduction involved in DNA integrity checkpoint	73	0.68093	8.8115	6.0791e-05	0.0096665
GO:0072422	signal transduction involved in DNA damage checkpoint	73	0.68093	8.8115	6.0791e-05	0.0096665
GO:1901988	negative regulation of cell cycle phase transition	186	1.735	5.1874	6.2784e-05	0.0098632
GO:0071478	cellular response to radiation	187	1.7443	5.1597	6.544e-05	0.010071
GO:0072395	signal transduction involved in cell cycle checkpoint	74	0.69026	8.6924	6.565e-05	0.010071
GO:0050790	regulation of catalytic activity	2242	20.913	1.8649	6.7276e-05	0.0102
GO:0045786	negative regulation of cell cycle	559	5.2142	3.0685	6.8798e-05	0.010311
GO:0009314	response to radiation	443	4.1322	3.388	7.0529e-05	0.01045
GO:0097193	intrinsic apoptotic signaling pathway	285	2.6584	4.1378	7.5837e-05	0.011054
GO:0072332	intrinsic apoptotic signaling pathway by p53 class mediator	76	0.70891	8.4637	7.6298e-05	0.011054
GO:0048518	positive regulation of biological process	5771	53.831	1.4304	8.5466e-05	0.012224
GO:0007050	cell cycle arrest	240	2.2387	4.4669	8.6249e-05	0.012224
GO:2001021	negative regulation of response to DNA damage stimulus	78	0.72757	8.2467	8.828e-05	0.012377
GO:1902806	regulation of cell cycle G1/S phase transition	152	1.4178	5.6424	9.0158e-05	0.012506
GO:0039694	viral RNA genome replication	26	0.24252	16.493	9.2776e-05	0.012734
GO:0032436	positive regulation of proteasomal ubiquitin-dependent protein catabolic process	82	0.76488	7.8444	0.00011672	0.015854
GO:0044770	cell cycle phase transition	526	4.9064	3.0572	0.00012197	0.016375
GO:0060576	intestinal epithelial cell development	11	0.10261	29.238	0.00012433	0.016375
GO:0045091	regulation of single stranded viral RNA replication via double stranded DNA intermediate	11	0.10261	29.238	0.00012433	0.016375
GO:0040011	locomotion	1738	16.212	1.9739	0.00012684	0.016539
GO:0007155	cell adhesion	1369	12.77	2.1144	0.00015584	0.019728
GO:1903039	positive regulation of leukocyte cell-cell adhesion	210	1.9588	4.5946	0.00015845	0.019866
GO:0031667	response to nutrient levels	483	4.5053	3.1074	0.00017483	0.020914
GO:0007264	small GTPase mediated signal transduction	552	5.1489	2.9132	0.00020625	0.02359
GO:0009966	regulation of signal transduction	3095	28.87	1.628	0.0002795	0.028564
GO:2001056	positive regulation of cysteine-type endopeptidase activity	142	1.3245	5.2848	0.00037262	0.034954
GO:0019220	regulation of phosphate metabolic process	1690	15.764	1.9031	0.00040266	0.037236

## Sheet: BP-down
Gene Set	Description	Size	Expect	Ratio	P Value	FDR
GO:0016043	cellular component organization	6113	46.352	1.7691	9.598e-11	1.2515e-06
GO:0071840	cellular component organization or biogenesis	6285	47.657	1.7206	4.6685e-10	3.0436e-06
GO:0072359	circulatory system development	1026	7.7797	3.5991	2.2813e-09	9.9154e-06
GO:0007049	cell cycle	1739	13.186	2.6543	4.3271e-08	0.00014105
GO:0010564	regulation of cell cycle process	689	5.2244	3.8282	2.3415e-07	0.00051497
GO:0009653	anatomical structure morphogenesis	2508	19.017	2.2085	2.3697e-07	0.00051497
GO:0010948	negative regulation of cell cycle process	278	2.108	5.6927	1.357e-06	0.0018784
GO:1901987	regulation of cell cycle phase transition	386	2.9269	4.7832	1.3721e-06	0.0018784
GO:0048731	system development	4606	34.925	1.7179	1.4672e-06	0.0018784
GO:1901988	negative regulation of cell cycle phase transition	186	1.4104	7.0904	1.5199e-06	0.0018784
GO:0000278	mitotic cell cycle	927	7.0291	3.1299	1.6626e-06	0.0018784
GO:0007346	regulation of mitotic cell cycle	578	4.3827	3.8789	1.7287e-06	0.0018784
GO:1903047	mitotic cell cycle process	788	5.9751	3.3472	1.9096e-06	0.0019153
GO:0022402	cell cycle process	1274	9.6602	2.6914	2.774e-06	0.002538
GO:1901990	regulation of mitotic cell cycle phase transition	354	2.6842	4.8431	2.9197e-06	0.002538
GO:0048519	negative regulation of biological process	5072	38.459	1.6381	3.5455e-06	0.0028203
GO:0006996	organelle organization	3718	28.192	1.809	3.6771e-06	0.0028203
GO:1902750	negative regulation of cell cycle G2/M phase transition	57	0.43221	13.882	4.4596e-06	0.0030743
GO:0007059	chromosome segregation	312	2.3658	5.0723	4.4797e-06	0.0030743
GO:1901991	negative regulation of mitotic cell cycle phase transition	169	1.2815	7.0232	5.5971e-06	0.003649
GO:0050793	regulation of developmental process	2439	18.494	2.0547	6.6529e-06	0.0038694
GO:0097435	supramolecular fiber organization	640	4.8529	3.5031	6.7497e-06	0.0038694
GO:0048518	positive regulation of biological process	5771	43.759	1.554	7.0119e-06	0.0038694
GO:0051128	regulation of cellular component organization	2446	18.547	2.0488	7.1221e-06	0.0038694
GO:0032502	developmental process	6032	45.738	1.5304	7.7197e-06	0.0040263
GO:0001568	blood vessel development	654	4.959	3.4281	8.9628e-06	0.0044949
GO:0050789	regulation of biological process	10977	83.234	1.2615	1.111e-05	0.0052666
GO:0048522	positive regulation of cellular process	5119	38.815	1.5973	1.1309e-05	0.0052666
GO:0007507	heart development	536	4.0643	3.6907	1.3344e-05	0.0059997
GO:0048646	anatomical structure formation involved in morphogenesis	1064	8.0679	2.7269	1.5097e-05	0.0061918
GO:0001944	vasculature development	682	5.1713	3.2874	1.5434e-05	0.0061918
GO:0007275	multicellular organism development	5169	39.194	1.5819	1.5848e-05	0.0061918
GO:0006261	DNA-dependent DNA replication	148	1.1222	7.1287	1.6959e-05	0.0061918
GO:1904738	vascular associated smooth muscle cell migration	21	0.15923	25.12	1.7068e-05	0.0061918
GO:1904752	regulation of vascular associated smooth muscle cell migration	21	0.15923	25.12	1.7068e-05	0.0061918
GO:0035295	tube development	992	7.5219	2.7918	1.7095e-05	0.0061918
GO:0022603	regulation of anatomical structure morphogenesis	994	7.5371	2.7862	1.7618e-05	0.0062086
GO:0072358	cardiovascular system development	691	5.2396	3.2445	1.8263e-05	0.0062665
GO:1902806	regulation of cell cycle G1/S phase transition	152	1.1526	6.9411	2.0575e-05	0.0068788
GO:0010972	negative regulation of G2/M transition of mitotic cell cycle	45	0.34122	14.653	2.2179e-05	0.0072299
GO:0048523	negative regulation of cellular process	4530	34.349	1.6303	2.4372e-05	0.0077508
GO:0098813	nuclear chromosome segregation	258	1.9563	5.1117	2.7171e-05	0.0081548
GO:0051726	regulation of cell cycle	1106	8.3864	2.6233	2.7397e-05	0.0081548
GO:0045787	positive regulation of cell cycle	374	2.8359	4.2315	2.7518e-05	0.0081548
GO:0065007	biological regulation	11619	88.102	1.2258	2.8146e-05	0.0081554
GO:0048856	anatomical structure development	5644	42.796	1.5188	3.2955e-05	0.0091784
GO:1904705	regulation of vascular smooth muscle cell proliferation	49	0.37155	13.457	3.3788e-05	0.0091784
GO:1990874	vascular smooth muscle cell proliferation	49	0.37155	13.457	3.3788e-05	0.0091784
GO:0051301	cell division	583	4.4207	3.3932	3.5455e-05	0.0092711
GO:0006260	DNA replication	267	2.0246	4.9394	3.6373e-05	0.0092711
GO:0007093	mitotic cell cycle checkpoint	165	1.2511	6.3942	3.71e-05	0.0092711
GO:0036297	interstrand cross-link repair	50	0.37913	13.188	3.7316e-05	0.0092711
GO:0007010	cytoskeleton organization	1300	9.8574	2.4347	3.7685e-05	0.0092711
GO:0000075	cell cycle checkpoint	216	1.6378	5.495	3.9664e-05	0.0095774
GO:0003231	cardiac ventricle development	123	0.93266	7.5054	4.18e-05	0.0099096
GO:0051276	chromosome organization	1142	8.6593	2.5406	4.448e-05	0.010352
GO:0044770	cell cycle phase transition	526	3.9884	3.5101	4.5607e-05	0.010352
GO:0048285	organelle fission	459	3.4804	3.7352	4.6047e-05	0.010352
GO:0038063	collagen-activated tyrosine kinase receptor signaling pathway	10	0.075826	39.564	4.9135e-05	0.010859
GO:0140014	mitotic nuclear division	282	2.1383	4.6766	5.7639e-05	0.012526
GO:0009893	positive regulation of metabolic process	3467	26.289	1.7118	8.1096e-05	0.016887
GO:2000045	regulation of G1/S transition of mitotic cell cycle	137	1.0388	6.7384	8.2936e-05	0.016887
GO:0000819	sister chromatid segregation	185	1.4028	5.703	8.3247e-05	0.016887
GO:0044772	mitotic cell cycle phase transition	487	3.6927	3.5204	8.3982e-05	0.016887
GO:0000280	nuclear division	420	3.1847	3.768	8.4184e-05	0.016887
GO:0045786	negative regulation of cell cycle	559	4.2387	3.3029	8.7498e-05	0.017286
GO:0051310	metaphase plate congression	60	0.45496	10.99	9.0542e-05	0.017621
GO:0050794	regulation of cellular process	10305	78.139	1.2542	0.00011078	0.021039
GO:0044843	cell cycle G1/S phase transition	247	1.8729	4.8054	0.00011133	0.021039
GO:0038065	collagen-activated signaling pathway	13	0.098574	30.434	0.00011517	0.021278
GO:0000086	G2/M transition of mitotic cell cycle	194	1.471	5.4384	0.00011586	0.021278
GO:0001503	ossification	371	2.8131	3.9102	0.00012156	0.022014
GO:0035239	tube morphogenesis	806	6.1116	2.7816	0.00012376	0.022106
GO:0009887	animal organ morphogenesis	974	7.3854	2.5726	0.00013373	0.023564
GO:1901342	regulation of vasculature development	313	2.3734	4.2134	0.00013649	0.023662
GO:0010604	positive regulation of macromolecule metabolic process	3215	24.378	1.7229	0.00013792	0.023662
GO:0051299	centrosome separation	14	0.10616	28.26	0.00014577	0.024137
GO:0045930	negative regulation of mitotic cell cycle	256	1.9411	4.6364	0.0001459	0.024137
GO:0010389	regulation of G2/M transition of mitotic cell cycle	150	1.1374	6.1544	0.00014624	0.024137
GO:0000070	mitotic sister chromatid segregation	155	1.1753	5.9559	0.00017915	0.029199
GO:0031570	DNA integrity checkpoint	158	1.1981	5.8428	0.00020161	0.032248
GO:0048513	animal organ development	3379	25.622	1.6783	0.0002028	0.032248
GO:0044839	cell cycle G2/M phase transition	213	1.6151	4.9533	0.00021998	0.034427
GO:0000076	DNA replication checkpoint	16	0.12132	24.728	0.00022179	0.034427
GO:0070482	response to oxygen levels	337	2.5553	3.9134	0.0002479	0.038028
GO:0003205	cardiac chamber development	164	1.2435	5.6291	0.00025337	0.038415
GO:0045005	DNA-dependent DNA replication maintenance of fidelity	42	0.31847	12.56	0.00028224	0.041931
GO:1902749	regulation of cell cycle G2/M phase transition	167	1.2663	5.5279	0.00028299	0.041931
GO:0051303	establishment of chromosome localization	77	0.58386	8.5637	0.0002956	0.043307
GO:0045765	regulation of angiogenesis	283	2.1459	4.1941	0.00030743	0.044495
GO:0030198	extracellular matrix organization	347	2.6312	3.8006	0.00031289	0.044495
GO:0050000	chromosome localization	78	0.59144	8.4539	0.00031394	0.044495
GO:1904706	negative regulation of vascular smooth muscle cell proliferation	18	0.13649	21.98	0.00031961	0.044811
GO:0001525	angiogenesis	487	3.6927	3.2496	0.00033149	0.045982
GO:0032964	collagen biosynthetic process	44	0.33363	11.989	0.00033833	0.046025
GO:0048549	positive regulation of pinocytosis	4	0.03033	65.94	0.00033886	0.046025
GO:0008283	cell proliferation	1985	15.051	1.9267	0.00034868	0.046805
GO:0060415	muscle tissue morphogenesis	80	0.60661	8.2426	0.00035322	0.046805
GO:0051239	regulation of multicellular organismal process	2918	22.126	1.7174	0.00035537	0.046805
GO:0048662	negative regulation of smooth muscle cell proliferation	45	0.34122	11.723	0.00036917	0.048137

## Sheet: MF-up
Gene Set	Description	Size	Expect	Ratio	P Value	FDR
GO:0005515	protein binding	11398	108.3	1.2373	2.0155e-06	0.0065666
GO:0045569	TRAIL binding	5	0.047507	63.148	8.2998e-06	0.01352

## Sheet: MF-down
Gene Set	Description	Size	Expect	Ratio	P Value	FDR
GO:0005515	protein binding	11398	88.42	1.278	3.7238e-07	0.0012132
GO:0003682	chromatin binding	520	4.0339	3.9664	2.7214e-06	0.0044331
GO:0030020	extracellular matrix structural constituent conferring tensile strength	37	0.28703	17.42	9.2836e-06	0.0088817
GO:0008092	cytoskeletal protein binding	940	7.2921	2.8798	1.0904e-05	0.0088817
GO:0005201	extracellular matrix structural constituent	158	1.2257	6.5269	3.2063e-05	0.020892
GO:0048407	platelet-derived growth factor binding	11	0.085333	35.156	7.191e-05	0.039047

## Sheet: CC-down
Gene Set	Description	Size	Expect	Ratio	P Value	FDR
GO:0044424	intracellular part	13956	101.84	1.2078	6.2908e-08	5.0527e-05
GO:0005622	intracellular	13982	102.03	1.2055	7.6459e-08	5.0527e-05
GO:0043232	intracellular non-membrane-bounded organelle	4110	29.991	1.9005	1.1053e-07	5.0527e-05
GO:0043228	non-membrane-bounded organelle	4118	30.05	1.8968	1.1862e-07	5.0527e-05
GO:0099081	supramolecular polymer	919	6.7061	3.4297	1.917e-07	5.0527e-05
GO:0099080	supramolecular complex	920	6.7134	3.426	1.9544e-07	5.0527e-05
GO:0098644	complex of collagen trimers	19	0.13865	36.063	2.0492e-07	5.0527e-05
GO:0005912	adherens junction	538	3.9259	4.3302	3.857e-07	8.3215e-05
GO:0070161	anchoring junction	554	4.0426	4.2052	5.8003e-07	0.00011124
GO:0043229	intracellular organelle	12266	89.507	1.2625	7.2276e-07	0.00012475
GO:0044420	extracellular matrix component	49	0.35756	16.78	1.4514e-06	0.0002178
GO:0005925	focal adhesion	404	2.9481	4.7489	1.5143e-06	0.0002178
GO:0005924	cell-substrate adherens junction	407	2.97	4.7139	1.6517e-06	0.00021929
GO:0030055	cell-substrate junction	411	2.9991	4.668	1.8522e-06	0.00022835
GO:0005737	cytoplasm	11232	81.962	1.2933	2.2086e-06	0.00025413
GO:0099512	supramolecular fiber	912	6.655	3.1555	2.6587e-06	0.00028681
GO:0005694	chromosome	1013	7.3921	2.9762	3.853e-06	0.00039119
GO:0005856	cytoskeleton	2126	15.514	2.1916	6.3227e-06	0.00060628
GO:0032432	actin filament bundle	68	0.49621	12.092	1.0144e-05	0.00092154
GO:0005788	endoplasmic reticulum lumen	306	2.2329	4.9262	1.514e-05	0.0013066
GO:0044427	chromosomal part	885	6.458	2.9421	2.2456e-05	0.0018456
GO:0043226	organelle	13042	95.17	1.1979	2.8237e-05	0.0021567
GO:0005819	spindle	328	2.3935	4.5958	2.8739e-05	0.0021567
GO:0044430	cytoskeletal part	1619	11.814	2.2854	3.5197e-05	0.0025313
GO:0044446	intracellular organelle part	8990	65.602	1.3414	4.1711e-05	0.002781
GO:0044422	organelle part	9280	67.718	1.329	4.1892e-05	0.002781
GO:0005583	fibrillar collagen trimer	11	0.080269	37.374	6.0004e-05	0.0036988
GO:0098643	banded collagen fibril	11	0.080269	37.374	6.0004e-05	0.0036988
GO:0001725	stress fiber	61	0.44513	11.233	8.2046e-05	0.0047204
GO:0097517	contractile actin filament bundle	61	0.44513	11.233	8.2046e-05	0.0047204
GO:0051233	spindle midzone	34	0.2481	16.122	0.00010588	0.0058952
GO:0000922	spindle pole	152	1.1092	6.311	0.00012582	0.0067864
GO:0043231	intracellular membrane-bounded organelle	10557	77.036	1.2591	0.00014056	0.0071994
GO:0044428	nuclear part	4379	31.954	1.596	0.00014182	0.0071994
GO:0005913	cell-cell adherens junction	110	0.80269	7.4749	0.00015468	0.0076278
GO:0044449	contractile fiber part	211	1.5397	5.1958	0.00015965	0.0076544
GO:0031974	membrane-enclosed lumen	5149	37.573	1.517	0.00018381	0.0081347
GO:0043233	organelle lumen	5149	37.573	1.517	0.00018381	0.0081347
GO:0070013	intracellular organelle lumen	5149	37.573	1.517	0.00018381	0.0081347
GO:0042641	actomyosin	73	0.53269	9.3862	0.00019318	0.0082885
GO:0000790	nuclear chromatin	340	2.481	4.0306	0.00019689	0.0082885
GO:0043292	contractile fiber	226	1.6492	4.8509	0.00025482	0.010472
GO:0031012	extracellular matrix	496	3.6194	3.3155	0.00027838	0.011174
GO:0016604	nuclear body	741	5.4072	2.7741	0.00033072	0.012973
GO:0062023	collagen-containing extracellular matrix	366	2.6708	3.7442	0.00035426	0.013588
GO:0005634	nucleus	7088	51.722	1.3727	0.00039176	0.014699
GO:0005581	collagen trimer	87	0.63486	7.8758	0.00043813	0.01609
GO:0032133	chromosome passenger complex	5	0.036486	54.816	0.00052081	0.018263
GO:0031981	nuclear lumen	4012	29.276	1.5712	0.00053779	0.018263
GO:0005604	basement membrane	91	0.66404	7.5296	0.00053878	0.018263
GO:0044454	nuclear chromosome part	534	3.8967	3.0795	0.00053963	0.018263
GO:0030017	sarcomere	194	1.4157	4.9447	0.00055635	0.018467
GO:0031252	cell leading edge	393	2.8678	3.487	0.00061728	0.020102
GO:0044352	pinosome	6	0.043783	45.68	0.00077748	0.02376
GO:0044354	macropinosome	6	0.043783	45.68	0.00077748	0.02376
GO:0005587	collagen type IV trimer	6	0.043783	45.68	0.00077748	0.02376
GO:0015630	microtubule cytoskeleton	1165	8.5012	2.235	0.00078467	0.02376
GO:0015629	actin cytoskeleton	482	3.5172	3.1274	0.00081413	0.024227
GO:0044464	cell part	16033	117	1.077	0.00083007	0.024283
GO:0044451	nucleoplasm part	1084	7.9102	2.2756	0.00088771	0.025536
GO:0000228	nuclear chromosome	572	4.174	2.8749	0.00098304	0.027815
GO:0030016	myofibril	215	1.5689	4.4617	0.0010184	0.02835
GO:0005654	nucleoplasm	3426	25	1.6	0.0010408	0.028514
GO:0098642	network-forming collagen trimer	7	0.05108	39.154	0.0010833	0.028765
GO:0098645	collagen network	7	0.05108	39.154	0.0010833	0.028765
GO:0005623	cell	16094	117.44	1.0729	0.0012449	0.032556
GO:0098651	basement membrane collagen trimer	8	0.058378	34.26	0.0014375	0.036486
GO:0031390	Ctf18 RFC-like complex	8	0.058378	34.26	0.0014375	0.036486
GO:0043227	membrane-bounded organelle	12003	87.588	1.176	0.001572	0.039323

## Sheet: KEGG-up
Gene Set	Description	Size	Expect	Ratio	P Value	FDR
hsa04115	p53 signaling pathway	72	0.78811	13.957	2.3732e-10	7.8077e-08
hsa01524	Platinum drug resistance	72	0.78811	7.6132	0.00012537	0.020623
hsa04060	Cytokine-cytokine receptor interaction	294	3.2181	3.4182	0.0003271	0.035872

## Sheet: KEGG-down
Gene Set	Description	Size	Expect	Ratio	P Value	FDR
hsa04974	Protein digestion and absorption	90	0.70541	9.9234	5.6509e-06	0.0018592

## Sheet: TFT-up
Gene Set	Size	Expect	Ratio	P Value	FDR
TTGTTT_V$FOXO4_01	2047	21.151	1.8439	6.4191e-05	0.038594
CTTTGT_V$LEF1_Q2	1957	20.221	1.8297	0.00012551	0.038594
