# Supplementary material for: Differential Gene Expression in Human Fibroblasts Simultaneously Exposed to Ionizing Radiation and Simulated Microgravity
Source: Biomolecules. 2024 Jan 10;14(1):88. doi: 10.3390/biom14010088 (PMC10812944; doi:10.3390/biom14010088)
Supplement: Supplementary file 1 [file biomolecules-14-00088-s001.zip › Table S16.xlsx]

## Sheet: up
geneId	geneName	description	svalue
ENSG00000124762	CDKN1A	cyclin dependent kinase inhibitor 1A [Source:HGNC Symbol;Acc:HGNC:1784]	9.73235e-38
ENSG00000244694	PTCHD4	patched domain containing 4 [Source:HGNC Symbol;Acc:HGNC:21345]	6.66464e-34
ENSG00000250337	PURPL	p53 upregulated regulator of p53 levels [Source:HGNC Symbol;Acc:HGNC:48995]	1.87318e-25
ENSG00000182752	PAPPA	pappalysin 1 [Source:HGNC Symbol;Acc:HGNC:8602]	4.44061e-24
ENSG00000055163	CYFIP2	cytoplasmic FMR1 interacting protein 2 [Source:HGNC Symbol;Acc:HGNC:13760]	1.69284e-21
ENSG00000172667	ZMAT3	zinc finger matrin-type 3 [Source:HGNC Symbol;Acc:HGNC:29983]	3.35414e-21
ENSG00000164938	TP53INP1	tumor protein p53 inducible nuclear protein 1 [Source:HGNC Symbol;Acc:HGNC:18022]	4.86289e-20
ENSG00000135679	MDM2	MDM2 proto-oncogene [Source:HGNC Symbol;Acc:HGNC:6973]	1.51842e-19
ENSG00000135919	SERPINE2	serpin family E member 2 [Source:HGNC Symbol;Acc:HGNC:8951]	2.9939e-19
ENSG00000163071	SPATA18	spermatogenesis associated 18 [Source:HGNC Symbol;Acc:HGNC:29579]	2.5034e-18
ENSG00000185088	RPS27L	ribosomal protein S27 like [Source:HGNC Symbol;Acc:HGNC:18476]	1.44307e-17
ENSG00000159388	BTG2	BTG anti-proliferation factor 2 [Source:HGNC Symbol;Acc:HGNC:1131]	4.6062e-17
ENSG00000136542	GALNT5	polypeptide N-acetylgalactosaminyltransferase 5 [Source:HGNC Symbol;Acc:HGNC:4127]	5.71993e-17
ENSG00000113328	CCNG1	cyclin G1 [Source:HGNC Symbol;Acc:HGNC:1592]	7.58077e-16
ENSG00000244509	APOBEC3C	apolipoprotein B mRNA editing enzyme catalytic subunit 3C [Source:HGNC Symbol;Acc:HGNC:17353]	1.05396e-15
ENSG00000112249	ASCC3	activating signal cointegrator 1 complex subunit 3 [Source:HGNC Symbol;Acc:HGNC:18697]	1.38465e-14
ENSG00000065357	DGKA	diacylglycerol kinase alpha [Source:HGNC Symbol;Acc:HGNC:2849]	1.97009e-13
ENSG00000133818	RRAS2	RAS related 2 [Source:HGNC Symbol;Acc:HGNC:17271]	2.58796e-13
ENSG00000171451	DSEL	dermatan sulfate epimerase like [Source:HGNC Symbol;Acc:HGNC:18144]	4.59375e-13
ENSG00000107984	DKK1	dickkopf WNT signaling pathway inhibitor 1 [Source:HGNC Symbol;Acc:HGNC:2891]	7.07445e-13
ENSG00000255248	MIR100HG	mir-100-let-7a-2-mir-125b-1 cluster host gene [Source:HGNC Symbol;Acc:HGNC:39522]	1.04498e-12
ENSG00000132274	TRIM22	tripartite motif containing 22 [Source:HGNC Symbol;Acc:HGNC:16379]	2.05531e-12
ENSG00000112769	LAMA4	laminin subunit alpha 4 [Source:HGNC Symbol;Acc:HGNC:6484]	2.22628e-12
ENSG00000118473	SGIP1	SH3GL interacting endocytic adaptor 1 [Source:HGNC Symbol;Acc:HGNC:25412]	2.60062e-12
ENSG00000138131	LOXL4	lysyl oxidase like 4 [Source:HGNC Symbol;Acc:HGNC:17171]	7.89998e-12
ENSG00000164125	GASK1B	golgi associated kinase 1B [Source:HGNC Symbol;Acc:HGNC:25312]	8.45343e-12
ENSG00000256664	NA	ribosomal L24 domain containing 1 (RSL24D1) pseudogene	1.07535e-11
ENSG00000124098	FAM210B	family with sequence similarity 210 member B [Source:HGNC Symbol;Acc:HGNC:16102]	1.15804e-11
ENSG00000117114	ADGRL2	adhesion G protein-coupled receptor L2 [Source:HGNC Symbol;Acc:HGNC:18582]	1.49827e-11
ENSG00000120889	TNFRSF10B	TNF receptor superfamily member 10b [Source:HGNC Symbol;Acc:HGNC:11905]	2.21409e-11
ENSG00000173559	NABP1	nucleic acid binding protein 1 [Source:HGNC Symbol;Acc:HGNC:26232]	2.67749e-11
ENSG00000120875	DUSP4	dual specificity phosphatase 4 [Source:HGNC Symbol;Acc:HGNC:3070]	3.86738e-11
ENSG00000026103	FAS	Fas cell surface death receptor [Source:HGNC Symbol;Acc:HGNC:11920]	4.27689e-11
ENSG00000013293	SLC7A14	solute carrier family 7 member 14 [Source:HGNC Symbol;Acc:HGNC:29326]	1.02076e-10
ENSG00000270069	MIR222HG	miR222/221 cluster host gene [Source:HGNC Symbol;Acc:HGNC:49555]	1.10473e-10
ENSG00000173530	TNFRSF10D	TNF receptor superfamily member 10d [Source:HGNC Symbol;Acc:HGNC:11907]	1.19216e-10
ENSG00000164761	TNFRSF11B	TNF receptor superfamily member 11b [Source:HGNC Symbol;Acc:HGNC:11909]	1.74166e-10
ENSG00000221852	KRTAP1-5	keratin associated protein 1-5 [Source:HGNC Symbol;Acc:HGNC:16777]	2.47645e-10
ENSG00000153214	TMEM87B	transmembrane protein 87B [Source:HGNC Symbol;Acc:HGNC:25913]	2.96834e-10
ENSG00000136048	DRAM1	DNA damage regulated autophagy modulator 1 [Source:HGNC Symbol;Acc:HGNC:25645]	4.11456e-10
ENSG00000168016	TRANK1	tetratricopeptide repeat and ankyrin repeat containing 1 [Source:HGNC Symbol;Acc:HGNC:29011]	4.43094e-10
ENSG00000170160	CCDC144A	coiled-coil domain containing 144A [Source:HGNC Symbol;Acc:HGNC:29072]	4.76151e-10
ENSG00000204941	PSG5	pregnancy specific beta-1-glycoprotein 5 [Source:HGNC Symbol;Acc:HGNC:9522]	5.11388e-10
ENSG00000085063	CD59	CD59 molecule (CD59 blood group) [Source:HGNC Symbol;Acc:HGNC:1689]	5.86666e-10
ENSG00000112697	TMEM30A	transmembrane protein 30A [Source:HGNC Symbol;Acc:HGNC:16667]	6.25365e-10
ENSG00000048392	RRM2B	ribonucleotide reductase regulatory TP53 inducible subunit M2B [Source:HGNC Symbol;Acc:HGNC:17296]	7.0403e-10
ENSG00000152661	GJA1	gap junction protein alpha 1 [Source:HGNC Symbol;Acc:HGNC:4274]	8.47283e-10
ENSG00000185742	C11orf87	chromosome 11 open reading frame 87 [Source:HGNC Symbol;Acc:HGNC:33788]	9.52206e-10
ENSG00000154262	ABCA6	ATP binding cassette subfamily A member 6 [Source:HGNC Symbol;Acc:HGNC:36]	1.06805e-09
ENSG00000214548	MEG3	maternally expressed 3 [Source:HGNC Symbol;Acc:HGNC:14575]	1.32369e-09
ENSG00000134363	FST	follistatin [Source:HGNC Symbol;Acc:HGNC:3971]	1.39349e-09
ENSG00000162407	PLPP3	phospholipid phosphatase 3 [Source:HGNC Symbol;Acc:HGNC:9229]	1.53578e-09
ENSG00000182585	EPGN	epithelial mitogen [Source:HGNC Symbol;Acc:HGNC:17470]	1.69176e-09
ENSG00000083857	FAT1	FAT atypical cadherin 1 [Source:HGNC Symbol;Acc:HGNC:3595]	1.77161e-09
ENSG00000168685	IL7R	interleukin 7 receptor [Source:HGNC Symbol;Acc:HGNC:6024]	1.85201e-09
ENSG00000102804	TSC22D1	TSC22 domain family member 1 [Source:HGNC Symbol;Acc:HGNC:16826]	2.41216e-09
ENSG00000134352	IL6ST	interleukin 6 cytokine family signal transducer [Source:HGNC Symbol;Acc:HGNC:6021]	2.52046e-09
ENSG00000171150	SOCS5	suppressor of cytokine signaling 5 [Source:HGNC Symbol;Acc:HGNC:16852]	3.12741e-09
ENSG00000115641	FHL2	four and a half LIM domains 2 [Source:HGNC Symbol;Acc:HGNC:3703]	4.1748e-09
ENSG00000162643	DNAI3	dynein axonemal intermediate chain 3 [Source:HGNC Symbol;Acc:HGNC:30711]	5.20561e-09
ENSG00000136531	SCN2A	sodium voltage-gated channel alpha subunit 2 [Source:HGNC Symbol;Acc:HGNC:10588]	5.7836e-09
ENSG00000154734	ADAMTS1	ADAM metallopeptidase with thrombospondin type 1 motif 1 [Source:HGNC Symbol;Acc:HGNC:217]	9.10563e-09
ENSG00000138593	SECISBP2L	SECIS binding protein 2 like [Source:HGNC Symbol;Acc:HGNC:28997]	1.39894e-08
ENSG00000040731	CDH10	cadherin 10 [Source:HGNC Symbol;Acc:HGNC:1749]	1.51745e-08
ENSG00000080546	SESN1	sestrin 1 [Source:HGNC Symbol;Acc:HGNC:21595]	1.5789e-08
ENSG00000155816	FMN2	formin 2 [Source:HGNC Symbol;Acc:HGNC:14074]	1.89937e-08
ENSG00000135318	NT5E	5'-nucleotidase ecto [Source:HGNC Symbol;Acc:HGNC:8021]	1.96766e-08
ENSG00000127914	AKAP9	A-kinase anchoring protein 9 [Source:HGNC Symbol;Acc:HGNC:379]	2.04289e-08
ENSG00000109686	SH3D19	SH3 domain containing 19 [Source:HGNC Symbol;Acc:HGNC:30418]	2.40001e-08
ENSG00000164171	ITGA2	integrin subunit alpha 2 [Source:HGNC Symbol;Acc:HGNC:6137]	2.49921e-08
ENSG00000180398	MCFD2	multiple coagulation factor deficiency 2, ER cargo receptor complex subunit [Source:HGNC Symbol;Acc:HGNC:18451]	2.90879e-08
ENSG00000151914	DST	dystonin [Source:HGNC Symbol;Acc:HGNC:1090]	3.13079e-08
ENSG00000161513	FDXR	ferredoxin reductase [Source:HGNC Symbol;Acc:HGNC:3642]	3.71465e-08
ENSG00000131080	EDA2R	ectodysplasin A2 receptor [Source:HGNC Symbol;Acc:HGNC:17756]	4.21094e-08
ENSG00000233369	GTF2IP4	general transcription factor IIi pseudogene 4 [Source:HGNC Symbol;Acc:HGNC:51716]	4.34219e-08
ENSG00000101825	MXRA5	matrix remodeling associated 5 [Source:HGNC Symbol;Acc:HGNC:7539]	4.61504e-08
ENSG00000117335	CD46	CD46 molecule [Source:HGNC Symbol;Acc:HGNC:6953]	5.02846e-08
ENSG00000082482	KCNK2	potassium two pore domain channel subfamily K member 2 [Source:HGNC Symbol;Acc:HGNC:6277]	5.73221e-08
ENSG00000138356	AOX1	aldehyde oxidase 1 [Source:HGNC Symbol;Acc:HGNC:553]	6.06159e-08
ENSG00000160691	SHC1	SHC adaptor protein 1 [Source:HGNC Symbol;Acc:HGNC:10840]	6.56587e-08
ENSG00000013016	EHD3	EH domain containing 3 [Source:HGNC Symbol;Acc:HGNC:3244]	6.91184e-08
ENSG00000135046	ANXA1	annexin A1 [Source:HGNC Symbol;Acc:HGNC:533]	7.10132e-08
ENSG00000000971	CFH	complement factor H [Source:HGNC Symbol;Acc:HGNC:4883]	7.49234e-08
ENSG00000128641	MYO1B	myosin IB [Source:HGNC Symbol;Acc:HGNC:7596]	7.89194e-08
ENSG00000139289	PHLDA1	pleckstrin homology like domain family A member 1 [Source:HGNC Symbol;Acc:HGNC:8933]	8.09266e-08
ENSG00000163513	TGFBR2	transforming growth factor beta receptor 2 [Source:HGNC Symbol;Acc:HGNC:11773]	8.29526e-08
ENSG00000049449	RCN1	reticulocalbin 1 [Source:HGNC Symbol;Acc:HGNC:9934]	8.70726e-08
ENSG00000146376	ARHGAP18	Rho GTPase activating protein 18 [Source:HGNC Symbol;Acc:HGNC:21035]	8.91965e-08
ENSG00000156011	PSD3	pleckstrin and Sec7 domain containing 3 [Source:HGNC Symbol;Acc:HGNC:19093]	1.08596e-07
ENSG00000165029	ABCA1	ATP binding cassette subfamily A member 1 [Source:HGNC Symbol;Acc:HGNC:29]	1.25713e-07
ENSG00000116106	EPHA4	EPH receptor A4 [Source:HGNC Symbol;Acc:HGNC:3388]	1.31959e-07
ENSG00000144357	UBR3	ubiquitin protein ligase E3 component n-recognin 3 [Source:HGNC Symbol;Acc:HGNC:30467]	1.41758e-07
ENSG00000129048	ACKR4	atypical chemokine receptor 4 [Source:HGNC Symbol;Acc:HGNC:1611]	1.45402e-07
ENSG00000233695	GAS6-AS1	GAS6 antisense RNA 1 [Source:HGNC Symbol;Acc:HGNC:39826]	1.49081e-07
ENSG00000164050	PLXNB1	plexin B1 [Source:HGNC Symbol;Acc:HGNC:9103]	1.70495e-07
ENSG00000105974	CAV1	caveolin 1 [Source:HGNC Symbol;Acc:HGNC:1527]	1.74973e-07
ENSG00000011465	DCN	decorin [Source:HGNC Symbol;Acc:HGNC:2705]	2.31594e-07
ENSG00000137414	FAM8A1	family with sequence similarity 8 member A1 [Source:HGNC Symbol;Acc:HGNC:16372]	2.37123e-07
ENSG00000104361	NIPAL2	NIPA like domain containing 2 [Source:HGNC Symbol;Acc:HGNC:25854]	2.43201e-07
ENSG00000198796	ALPK2	alpha kinase 2 [Source:HGNC Symbol;Acc:HGNC:20565]	2.75152e-07
ENSG00000204406	MBD5	methyl-CpG binding domain protein 5 [Source:HGNC Symbol;Acc:HGNC:20444]	2.90529e-07
ENSG00000115963	RND3	Rho family GTPase 3 [Source:HGNC Symbol;Acc:HGNC:671]	2.9929e-07
ENSG00000158290	CUL4B	cullin 4B [Source:HGNC Symbol;Acc:HGNC:2555]	3.35483e-07
ENSG00000003436	TFPI	tissue factor pathway inhibitor [Source:HGNC Symbol;Acc:HGNC:11760]	3.94545e-07
ENSG00000172831	CES2	carboxylesterase 2 [Source:HGNC Symbol;Acc:HGNC:1864]	4.04902e-07
ENSG00000198804	MT-CO1	mitochondrially encoded cytochrome c oxidase I [Source:HGNC Symbol;Acc:HGNC:7419]	4.36903e-07
ENSG00000139625	MAP3K12	mitogen-activated protein kinase kinase kinase 12 [Source:HGNC Symbol;Acc:HGNC:6851]	4.48288e-07
ENSG00000102908	NFAT5	nuclear factor of activated T cells 5 [Source:HGNC Symbol;Acc:HGNC:7774]	4.71069e-07
ENSG00000163491	NEK10	NIMA related kinase 10 [Source:HGNC Symbol;Acc:HGNC:18592]	5.47515e-07
ENSG00000168497	CAVIN2	caveolae associated protein 2 [Source:HGNC Symbol;Acc:HGNC:10690]	6.20361e-07
ENSG00000172380	GNG12	G protein subunit gamma 12 [Source:HGNC Symbol;Acc:HGNC:19663]	6.66941e-07
ENSG00000057019	DCBLD2	discoidin, CUB and LCCL domain containing 2 [Source:HGNC Symbol;Acc:HGNC:24627]	6.82921e-07
ENSG00000145431	PDGFC	platelet derived growth factor C [Source:HGNC Symbol;Acc:HGNC:8801]	6.99154e-07
ENSG00000168615	ADAM9	ADAM metallopeptidase domain 9 [Source:HGNC Symbol;Acc:HGNC:216]	8.20154e-07
ENSG00000170921	TANC2	tetratricopeptide repeat, ankyrin repeat and coiled-coil containing 2 [Source:HGNC Symbol;Acc:HGNC:30212]	8.90087e-07
ENSG00000163682	RPL9	ribosomal protein L9 [Source:HGNC Symbol;Acc:HGNC:10369]	9.15863e-07
ENSG00000128585	MKLN1	muskelin 1 [Source:HGNC Symbol;Acc:HGNC:7109]	9.41656e-07
ENSG00000265808	SEC22B	SEC22 homolog B, vesicle trafficking protein [Source:HGNC Symbol;Acc:HGNC:10700]	9.69509e-07
ENSG00000137500	CCDC90B	coiled-coil domain containing 90B [Source:HGNC Symbol;Acc:HGNC:28108]	1.05626e-06
ENSG00000156535	CD109	CD109 molecule [Source:HGNC Symbol;Acc:HGNC:21685]	1.08642e-06
ENSG00000135862	LAMC1	laminin subunit gamma 1 [Source:HGNC Symbol;Acc:HGNC:6492]	1.14834e-06
ENSG00000203930	LINC00632	long intergenic non-protein coding RNA 632 [Source:HGNC Symbol;Acc:HGNC:27865]	1.18041e-06
ENSG00000013297	CLDN11	claudin 11 [Source:HGNC Symbol;Acc:HGNC:8514]	1.24492e-06
ENSG00000152894	PTPRK	protein tyrosine phosphatase receptor type K [Source:HGNC Symbol;Acc:HGNC:9674]	1.34357e-06
ENSG00000144642	RBMS3	RNA binding motif single stranded interacting protein 3 [Source:HGNC Symbol;Acc:HGNC:13427]	1.41308e-06
ENSG00000162618	ADGRL4	adhesion G protein-coupled receptor L4 [Source:HGNC Symbol;Acc:HGNC:20822]	1.52418e-06
ENSG00000136156	ITM2B	integral membrane protein 2B [Source:HGNC Symbol;Acc:HGNC:6174]	1.60087e-06
ENSG00000145632	PLK2	polo like kinase 2 [Source:HGNC Symbol;Acc:HGNC:19699]	1.63994e-06
ENSG00000130150	MOSPD2	motile sperm domain containing 2 [Source:HGNC Symbol;Acc:HGNC:28381]	1.76014e-06
ENSG00000260578	NA	novel transcript	1.8926e-06
ENSG00000162923	WDR26	WD repeat domain 26 [Source:HGNC Symbol;Acc:HGNC:21208]	2.03419e-06
ENSG00000164070	HSPA4L	heat shock protein family A (Hsp70) member 4 like [Source:HGNC Symbol;Acc:HGNC:17041]	2.13169e-06
ENSG00000138411	HECW2	HECT, C2 and WW domain containing E3 ubiquitin protein ligase 2 [Source:HGNC Symbol;Acc:HGNC:29853]	2.33389e-06
ENSG00000134574	DDB2	damage specific DNA binding protein 2 [Source:HGNC Symbol;Acc:HGNC:2718]	2.49136e-06
ENSG00000067445	TRO	trophinin [Source:HGNC Symbol;Acc:HGNC:12326]	2.5446e-06
ENSG00000079931	MOXD1	monooxygenase DBH like 1 [Source:HGNC Symbol;Acc:HGNC:21063]	2.65504e-06
ENSG00000136960	ENPP2	ectonucleotide pyrophosphatase/phosphodiesterase 2 [Source:HGNC Symbol;Acc:HGNC:3357]	2.83455e-06
ENSG00000166750	SLFN5	schlafen family member 5 [Source:HGNC Symbol;Acc:HGNC:28286]	2.89814e-06
ENSG00000154188	ANGPT1	angiopoietin 1 [Source:HGNC Symbol;Acc:HGNC:484]	2.96202e-06
ENSG00000177707	NECTIN3	nectin cell adhesion molecule 3 [Source:HGNC Symbol;Acc:HGNC:17664]	3.09774e-06
ENSG00000237550	NA	ribosomal protein L9 pseudogene 9	3.48016e-06
ENSG00000112208	BAG2	BAG cochaperone 2 [Source:HGNC Symbol;Acc:HGNC:938]	3.56146e-06
ENSG00000107551	RASSF4	Ras association domain family member 4 [Source:HGNC Symbol;Acc:HGNC:20793]	3.81292e-06
ENSG00000156976	EIF4A2	eukaryotic translation initiation factor 4A2 [Source:HGNC Symbol;Acc:HGNC:3284]	3.89971e-06
ENSG00000118454	ANKRD13C	ankyrin repeat domain 13C [Source:HGNC Symbol;Acc:HGNC:25374]	4.07394e-06
ENSG00000124343	XG	Xg glycoprotein (Xg blood group) [Source:HGNC Symbol;Acc:HGNC:12806]	4.34199e-06
ENSG00000188554	NBR1	NBR1 autophagy cargo receptor [Source:HGNC Symbol;Acc:HGNC:6746]	4.43673e-06
ENSG00000168679	SLC16A4	solute carrier family 16 member 4 [Source:HGNC Symbol;Acc:HGNC:10925]	4.91996e-06
ENSG00000063046	EIF4B	eukaryotic translation initiation factor 4B [Source:HGNC Symbol;Acc:HGNC:3285]	5.21651e-06
ENSG00000049130	KITLG	KIT ligand [Source:HGNC Symbol;Acc:HGNC:6343]	5.5215e-06
ENSG00000009413	REV3L	REV3 like, DNA directed polymerase zeta catalytic subunit [Source:HGNC Symbol;Acc:HGNC:9968]	5.94483e-06
ENSG00000225746	MEG8	maternally expressed 8, small nucleolar RNA host gene [Source:HGNC Symbol;Acc:HGNC:14574]	6.27087e-06
ENSG00000042445	RETSAT	retinol saturase [Source:HGNC Symbol;Acc:HGNC:25991]	6.4989e-06
ENSG00000136003	ISCU	iron-sulfur cluster assembly enzyme [Source:HGNC Symbol;Acc:HGNC:29882]	6.61444e-06
ENSG00000135111	TBX3	T-box transcription factor 3 [Source:HGNC Symbol;Acc:HGNC:11602]	6.73051e-06
ENSG00000138674	SEC31A	SEC31 homolog A, COPII coat complex component [Source:HGNC Symbol;Acc:HGNC:17052]	7.20584e-06
ENSG00000166340	TPP1	tripeptidyl peptidase 1 [Source:HGNC Symbol;Acc:HGNC:2073]	7.95943e-06
ENSG00000113083	LOX	lysyl oxidase [Source:HGNC Symbol;Acc:HGNC:6664]	8.08655e-06
ENSG00000133112	TPT1	tumor protein, translationally-controlled 1 [Source:HGNC Symbol;Acc:HGNC:12022]	8.47074e-06
ENSG00000109654	TRIM2	tripartite motif containing 2 [Source:HGNC Symbol;Acc:HGNC:15974]	8.73231e-06
ENSG00000033867	SLC4A7	solute carrier family 4 member 7 [Source:HGNC Symbol;Acc:HGNC:11033]	8.99848e-06
ENSG00000138078	PREPL	prolyl endopeptidase like [Source:HGNC Symbol;Acc:HGNC:30228]	9.13427e-06
ENSG00000204977	TRIM13	tripartite motif containing 13 [Source:HGNC Symbol;Acc:HGNC:9976]	9.55178e-06
ENSG00000251562	MALAT1	metastasis associated lung adenocarcinoma transcript 1 [Source:HGNC Symbol;Acc:HGNC:29665]	9.97929e-06
ENSG00000173846	PLK3	polo like kinase 3 [Source:HGNC Symbol;Acc:HGNC:2154]	1.04137e-05
ENSG00000197321	SVIL	supervillin [Source:HGNC Symbol;Acc:HGNC:11480]	1.05624e-05
ENSG00000260032	NORAD	non-coding RNA activated by DNA damage [Source:HGNC Symbol;Acc:HGNC:44311]	1.14667e-05
ENSG00000146278	PNRC1	proline rich nuclear receptor coactivator 1 [Source:HGNC Symbol;Acc:HGNC:17278]	1.17781e-05
ENSG00000224078	SNHG14	small nucleolar RNA host gene 14 [Source:HGNC Symbol;Acc:HGNC:37462]	1.24137e-05
ENSG00000118971	CCND2	cyclin D2 [Source:HGNC Symbol;Acc:HGNC:1583]	1.25754e-05
ENSG00000248429	GASK1B-AS1	GASK1B antisense RNA 1 [Source:HGNC Symbol;Acc:HGNC:53132]	1.30621e-05
ENSG00000060138	YBX3	Y-box binding protein 3 [Source:HGNC Symbol;Acc:HGNC:2428]	1.3409e-05
ENSG00000012822	CALCOCO1	calcium binding and coiled-coil domain 1 [Source:HGNC Symbol;Acc:HGNC:29306]	1.39511e-05
ENSG00000164237	CMBL	carboxymethylenebutenolidase homolog [Source:HGNC Symbol;Acc:HGNC:25090]	1.41363e-05
ENSG00000188215	DCUN1D3	defective in cullin neddylation 1 domain containing 3 [Source:HGNC Symbol;Acc:HGNC:28734]	1.43216e-05
ENSG00000178031	ADAMTSL1	ADAMTS like 1 [Source:HGNC Symbol;Acc:HGNC:14632]	1.45065e-05
ENSG00000184347	SLIT3	slit guidance ligand 3 [Source:HGNC Symbol;Acc:HGNC:11087]	1.46932e-05
ENSG00000120686	UFM1	ubiquitin fold modifier 1 [Source:HGNC Symbol;Acc:HGNC:20597]	1.50858e-05
ENSG00000103512	NOMO1	NODAL modulator 1 [Source:HGNC Symbol;Acc:HGNC:30060]	1.54952e-05
ENSG00000134853	PDGFRA	platelet derived growth factor receptor alpha [Source:HGNC Symbol;Acc:HGNC:8803]	1.65464e-05
ENSG00000069702	TGFBR3	transforming growth factor beta receptor 3 [Source:HGNC Symbol;Acc:HGNC:11774]	1.71961e-05
ENSG00000106080	FKBP14	FKBP prolyl isomerase 14 [Source:HGNC Symbol;Acc:HGNC:18625]	1.74256e-05
ENSG00000077942	FBLN1	fibulin 1 [Source:HGNC Symbol;Acc:HGNC:3600]	1.9051e-05
ENSG00000136826	KLF4	Kruppel like factor 4 [Source:HGNC Symbol;Acc:HGNC:6348]	1.9286e-05
ENSG00000148634	HERC4	HECT and RLD domain containing E3 ubiquitin protein ligase 4 [Source:HGNC Symbol;Acc:HGNC:24521]	2.02424e-05
ENSG00000133858	ZFC3H1	zinc finger C3H1-type containing [Source:HGNC Symbol;Acc:HGNC:28328]	2.04841e-05
ENSG00000102287	GABRE	gamma-aminobutyric acid type A receptor subunit epsilon [Source:HGNC Symbol;Acc:HGNC:4085]	2.12151e-05
ENSG00000006282	SPATA20	spermatogenesis associated 20 [Source:HGNC Symbol;Acc:HGNC:26125]	2.29278e-05
ENSG00000110841	PPFIBP1	PPFIA binding protein 1 [Source:HGNC Symbol;Acc:HGNC:9249]	2.31761e-05
ENSG00000122507	BBS9	Bardet-Biedl syndrome 9 [Source:HGNC Symbol;Acc:HGNC:30000]	2.36859e-05
ENSG00000228526	MIR34AHG	MIR34A host gene [Source:HGNC Symbol;Acc:HGNC:51913]	2.39428e-05
ENSG00000281404	LINC01176	long intergenic non-protein coding RNA 1176 [Source:HGNC Symbol;Acc:HGNC:49548]	2.44644e-05
ENSG00000154767	XPC	XPC complex subunit, DNA damage recognition and repair factor [Source:HGNC Symbol;Acc:HGNC:12816]	2.50035e-05
ENSG00000131018	SYNE1	spectrin repeat containing nuclear envelope protein 1 [Source:HGNC Symbol;Acc:HGNC:17089]	2.52822e-05
ENSG00000197934	CYYR1-AS1	CYYR1 antisense RNA 1 [Source:HGNC Symbol;Acc:HGNC:39560]	2.584e-05
ENSG00000117533	VAMP4	vesicle associated membrane protein 4 [Source:HGNC Symbol;Acc:HGNC:12645]	2.61229e-05
ENSG00000198677	TTC37	tetratricopeptide repeat domain 37 [Source:HGNC Symbol;Acc:HGNC:23639]	2.64096e-05
ENSG00000111897	SERINC1	serine incorporator 1 [Source:HGNC Symbol;Acc:HGNC:13464]	2.69851e-05
ENSG00000102316	MAGED2	MAGE family member D2 [Source:HGNC Symbol;Acc:HGNC:16353]	2.85004e-05
ENSG00000177311	ZBTB38	zinc finger and BTB domain containing 38 [Source:HGNC Symbol;Acc:HGNC:26636]	2.97367e-05
ENSG00000157404	KIT	KIT proto-oncogene, receptor tyrosine kinase [Source:HGNC Symbol;Acc:HGNC:6342]	3.0669e-05
ENSG00000050165	DKK3	dickkopf WNT signaling pathway inhibitor 3 [Source:HGNC Symbol;Acc:HGNC:2893]	3.35951e-05
ENSG00000108854	SMURF2	SMAD specific E3 ubiquitin protein ligase 2 [Source:HGNC Symbol;Acc:HGNC:16809]	3.42996e-05
ENSG00000188906	LRRK2	leucine rich repeat kinase 2 [Source:HGNC Symbol;Acc:HGNC:18618]	3.46644e-05
ENSG00000118855	MFSD1	major facilitator superfamily domain containing 1 [Source:HGNC Symbol;Acc:HGNC:25874]	3.72637e-05
ENSG00000164035	EMCN	endomucin [Source:HGNC Symbol;Acc:HGNC:16041]	3.80181e-05
ENSG00000145675	PIK3R1	phosphoinositide-3-kinase regulatory subunit 1 [Source:HGNC Symbol;Acc:HGNC:8979]	3.8398e-05
ENSG00000182670	TTC3	tetratricopeptide repeat domain 3 [Source:HGNC Symbol;Acc:HGNC:12393]	3.87835e-05
ENSG00000164292	RHOBTB3	Rho related BTB domain containing 3 [Source:HGNC Symbol;Acc:HGNC:18757]	4.07776e-05
ENSG00000012171	SEMA3B	semaphorin 3B [Source:HGNC Symbol;Acc:HGNC:10724]	4.28247e-05
ENSG00000233276	GPX1	glutathione peroxidase 1 [Source:HGNC Symbol;Acc:HGNC:4553]	4.32353e-05
ENSG00000169554	ZEB2	zinc finger E-box binding homeobox 2 [Source:HGNC Symbol;Acc:HGNC:14881]	4.40605e-05
ENSG00000181751	MACIR	macrophage immunometabolism regulator [Source:HGNC Symbol;Acc:HGNC:25052]	4.57666e-05
ENSG00000165156	ZHX1	zinc fingers and homeoboxes 1 [Source:HGNC Symbol;Acc:HGNC:12871]	4.62003e-05
ENSG00000132549	VPS13B	vacuolar protein sorting 13 homolog B [Source:HGNC Symbol;Acc:HGNC:2183]	4.70752e-05
ENSG00000137992	DBT	dihydrolipoamide branched chain transacylase E2 [Source:HGNC Symbol;Acc:HGNC:2698]	4.75244e-05
ENSG00000154059	IMPACT	impact RWD domain protein [Source:HGNC Symbol;Acc:HGNC:20387]	4.84304e-05
ENSG00000138688	KIAA1109	KIAA1109 [Source:HGNC Symbol;Acc:HGNC:26953]	5.08399e-05
ENSG00000233237	LINC00472	long intergenic non-protein coding RNA 472 [Source:HGNC Symbol;Acc:HGNC:21380]	5.18236e-05
ENSG00000126773	PCNX4	pecanex 4 [Source:HGNC Symbol;Acc:HGNC:20349]	5.2317e-05
ENSG00000135823	STX6	syntaxin 6 [Source:HGNC Symbol;Acc:HGNC:11441]	5.28119e-05
ENSG00000280852	NA	adaptor-related protein complex 1, sigma 2 subunit (AP1S2) pseudogene	5.38075e-05
ENSG00000131724	IL13RA1	interleukin 13 receptor subunit alpha 1 [Source:HGNC Symbol;Acc:HGNC:5974]	5.48216e-05
ENSG00000179222	MAGED1	MAGE family member D1 [Source:HGNC Symbol;Acc:HGNC:6813]	5.63646e-05
ENSG00000151893	CACUL1	CDK2 associated cullin domain 1 [Source:HGNC Symbol;Acc:HGNC:23727]	5.79387e-05
ENSG00000116266	STXBP3	syntaxin binding protein 3 [Source:HGNC Symbol;Acc:HGNC:11446]	5.89931e-05
ENSG00000151748	SAV1	salvador family WW domain containing protein 1 [Source:HGNC Symbol;Acc:HGNC:17795]	6.00675e-05
ENSG00000103657	HERC1	HECT and RLD domain containing E3 ubiquitin protein ligase family member 1 [Source:HGNC Symbol;Acc:HGNC:4867]	6.11571e-05
ENSG00000173221	GLRX	glutaredoxin [Source:HGNC Symbol;Acc:HGNC:4330]	6.34056e-05
ENSG00000156508	EEF1A1	eukaryotic translation elongation factor 1 alpha 1 [Source:HGNC Symbol;Acc:HGNC:3189]	6.45662e-05
ENSG00000130684	ZNF337	zinc finger protein 337 [Source:HGNC Symbol;Acc:HGNC:15809]	6.57415e-05
ENSG00000102359	SRPX2	sushi repeat containing protein X-linked 2 [Source:HGNC Symbol;Acc:HGNC:30668]	6.63282e-05
ENSG00000249459	ZNF286B	zinc finger protein 286B (pseudogene) [Source:HGNC Symbol;Acc:HGNC:33241]	6.8708e-05
ENSG00000143387	CTSK	cathepsin K [Source:HGNC Symbol;Acc:HGNC:2536]	6.9308e-05
ENSG00000174307	PHLDA3	pleckstrin homology like domain family A member 3 [Source:HGNC Symbol;Acc:HGNC:8934]	7.17835e-05
ENSG00000198839	ZNF277	zinc finger protein 277 [Source:HGNC Symbol;Acc:HGNC:13070]	7.36967e-05
ENSG00000244754	N4BP2L2	NEDD4 binding protein 2 like 2 [Source:HGNC Symbol;Acc:HGNC:26916]	7.43438e-05
ENSG00000104447	TRPS1	transcriptional repressor GATA binding 1 [Source:HGNC Symbol;Acc:HGNC:12340]	7.4994e-05
ENSG00000144426	NBEAL1	neurobeachin like 1 [Source:HGNC Symbol;Acc:HGNC:20681]	7.63027e-05
ENSG00000134769	DTNA	dystrobrevin alpha [Source:HGNC Symbol;Acc:HGNC:3057]	7.7616e-05
ENSG00000101019	UQCC1	ubiquinol-cytochrome c reductase complex assembly factor 1 [Source:HGNC Symbol;Acc:HGNC:15891]	8.02674e-05
ENSG00000144369	FAM171B	family with sequence similarity 171 member B [Source:HGNC Symbol;Acc:HGNC:29412]	8.1604e-05
ENSG00000115524	SF3B1	splicing factor 3b subunit 1 [Source:HGNC Symbol;Acc:HGNC:10768]	8.22738e-05
ENSG00000153956	CACNA2D1	calcium voltage-gated channel auxiliary subunit alpha2delta 1 [Source:HGNC Symbol;Acc:HGNC:1399]	8.29438e-05
ENSG00000151779	NBAS	NBAS subunit of NRZ tethering complex [Source:HGNC Symbol;Acc:HGNC:15625]	8.49664e-05
ENSG00000144746	ARL6IP5	ADP ribosylation factor like GTPase 6 interacting protein 5 [Source:HGNC Symbol;Acc:HGNC:16937]	8.63311e-05
ENSG00000173482	PTPRM	protein tyrosine phosphatase receptor type M [Source:HGNC Symbol;Acc:HGNC:9675]	8.77281e-05
ENSG00000070756	PABPC1	poly(A) binding protein cytoplasmic 1 [Source:HGNC Symbol;Acc:HGNC:8554]	8.98285e-05
ENSG00000110092	CCND1	cyclin D1 [Source:HGNC Symbol;Acc:HGNC:1582]	9.40574e-05
ENSG00000128422	KRT17	keratin 17 [Source:HGNC Symbol;Acc:HGNC:6427]	9.54959e-05
ENSG00000145390	USP53	ubiquitin specific peptidase 53 [Source:HGNC Symbol;Acc:HGNC:29255]	9.62195e-05
ENSG00000146282	RARS2	arginyl-tRNA synthetase 2, mitochondrial [Source:HGNC Symbol;Acc:HGNC:21406]	9.69477e-05
ENSG00000156103	MMP16	matrix metallopeptidase 16 [Source:HGNC Symbol;Acc:HGNC:7162]	9.7676e-05
ENSG00000163661	PTX3	pentraxin 3 [Source:HGNC Symbol;Acc:HGNC:9692]	0.000102104
ENSG00000144810	COL8A1	collagen type VIII alpha 1 chain [Source:HGNC Symbol;Acc:HGNC:2215]	0.000102846
ENSG00000265972	TXNIP	thioredoxin interacting protein [Source:HGNC Symbol;Acc:HGNC:16952]	0.000103602
ENSG00000134759	ELP2	elongator acetyltransferase complex subunit 2 [Source:HGNC Symbol;Acc:HGNC:18248]	0.000104358
ENSG00000075568	TMEM131	transmembrane protein 131 [Source:HGNC Symbol;Acc:HGNC:30366]	0.000107387
ENSG00000171444	MCC	MCC regulator of WNT signaling pathway [Source:HGNC Symbol;Acc:HGNC:6935]	0.000108166
ENSG00000225830	ERCC6	ERCC excision repair 6, chromatin remodeling factor [Source:HGNC Symbol;Acc:HGNC:3438]	0.000110497
ENSG00000041353	RAB27B	RAB27B, member RAS oncogene family [Source:HGNC Symbol;Acc:HGNC:9767]	0.000113609
ENSG00000104047	DTWD1	DTW domain containing 1 [Source:HGNC Symbol;Acc:HGNC:30926]	0.000115187
ENSG00000077097	TOP2B	DNA topoisomerase II beta [Source:HGNC Symbol;Acc:HGNC:11990]	0.00012008
ENSG00000163785	RYK	receptor like tyrosine kinase [Source:HGNC Symbol;Acc:HGNC:10481]	0.000120909
ENSG00000139329	LUM	lumican [Source:HGNC Symbol;Acc:HGNC:6724]	0.000121736
ENSG00000116138	DNAJC16	DnaJ heat shock protein family (Hsp40) member C16 [Source:HGNC Symbol;Acc:HGNC:29157]	0.000122562
ENSG00000061987	MON2	MON2 homolog, regulator of endosome-to-Golgi trafficking [Source:HGNC Symbol;Acc:HGNC:29177]	0.00012507
ENSG00000261553	NA	novel transcript	0.00012765
ENSG00000110031	LPXN	leupaxin [Source:HGNC Symbol;Acc:HGNC:14061]	0.00012851
ENSG00000198743	SLC5A3	solute carrier family 5 member 3 [Source:HGNC Symbol;Acc:HGNC:11038]	0.000129372
ENSG00000170581	STAT2	signal transducer and activator of transcription 2 [Source:HGNC Symbol;Acc:HGNC:11363]	0.000131101
ENSG00000175061	SNHG29	small nucleolar RNA host gene 29 [Source:HGNC Symbol;Acc:HGNC:28619]	0.000133756
ENSG00000164463	CREBRF	CREB3 regulatory factor [Source:HGNC Symbol;Acc:HGNC:24050]	0.000135545
ENSG00000179941	BBS10	Bardet-Biedl syndrome 10 [Source:HGNC Symbol;Acc:HGNC:26291]	0.000137335
ENSG00000140945	CDH13	cadherin 13 [Source:HGNC Symbol;Acc:HGNC:1753]	0.000138232
ENSG00000019549	SNAI2	snail family transcriptional repressor 2 [Source:HGNC Symbol;Acc:HGNC:11094]	0.000139144
ENSG00000165410	CFL2	cofilin 2 [Source:HGNC Symbol;Acc:HGNC:1875]	0.000140062
ENSG00000277639	NA	novel protein	0.000143741
ENSG00000170471	RALGAPB	Ral GTPase activating protein non-catalytic subunit beta [Source:HGNC Symbol;Acc:HGNC:29221]	0.000144661
ENSG00000104408	EIF3E	eukaryotic translation initiation factor 3 subunit E [Source:HGNC Symbol;Acc:HGNC:3277]	0.000146533
ENSG00000162631	NTNG1	netrin G1 [Source:HGNC Symbol;Acc:HGNC:23319]	0.000148443
ENSG00000197006	METTL9	methyltransferase like 9 [Source:HGNC Symbol;Acc:HGNC:24586]	0.000150427
ENSG00000108582	CPD	carboxypeptidase D [Source:HGNC Symbol;Acc:HGNC:2301]	0.000151435
ENSG00000025293	PHF20	PHD finger protein 20 [Source:HGNC Symbol;Acc:HGNC:16098]	0.000152445
ENSG00000168306	ACOX2	acyl-CoA oxidase 2 [Source:HGNC Symbol;Acc:HGNC:120]	0.000156506
ENSG00000129083	COPB1	COPI coat complex subunit beta 1 [Source:HGNC Symbol;Acc:HGNC:2231]	0.000159572
ENSG00000122420	PTGFR	prostaglandin F receptor [Source:HGNC Symbol;Acc:HGNC:9600]	0.000161658
ENSG00000112245	PTP4A1	protein tyrosine phosphatase 4A1 [Source:HGNC Symbol;Acc:HGNC:9634]	0.000162702
ENSG00000137845	ADAM10	ADAM metallopeptidase domain 10 [Source:HGNC Symbol;Acc:HGNC:188]	0.0001648
ENSG00000065923	SLC9A7	solute carrier family 9 member A7 [Source:HGNC Symbol;Acc:HGNC:17123]	0.000165853
ENSG00000178234	GALNT11	polypeptide N-acetylgalactosaminyltransferase 11 [Source:HGNC Symbol;Acc:HGNC:19875]	0.000169024
ENSG00000112701	SENP6	SUMO specific peptidase 6 [Source:HGNC Symbol;Acc:HGNC:20944]	0.00017655
ENSG00000095303	PTGS1	prostaglandin-endoperoxide synthase 1 [Source:HGNC Symbol;Acc:HGNC:9604]	0.000179878
ENSG00000183354	KIAA2026	KIAA2026 [Source:HGNC Symbol;Acc:HGNC:23378]	0.000181015
ENSG00000102401	ARMCX3	armadillo repeat containing X-linked 3 [Source:HGNC Symbol;Acc:HGNC:24065]	0.000182176
ENSG00000215105	TTC3P1	tetratricopeptide repeat domain 3 pseudogene 1 [Source:HGNC Symbol;Acc:HGNC:23318]	0.000186856
ENSG00000154727	GABPA	GA binding protein transcription factor subunit alpha [Source:HGNC Symbol;Acc:HGNC:4071]	0.000188061
ENSG00000171552	BCL2L1	BCL2 like 1 [Source:HGNC Symbol;Acc:HGNC:992]	0.000191697
ENSG00000156650	KAT6B	lysine acetyltransferase 6B [Source:HGNC Symbol;Acc:HGNC:17582]	0.00019413
ENSG00000112773	TENT5A	terminal nucleotidyltransferase 5A [Source:HGNC Symbol;Acc:HGNC:18345]	0.000196569
ENSG00000113851	CRBN	cereblon [Source:HGNC Symbol;Acc:HGNC:30185]	0.000200224
ENSG00000170385	SLC30A1	solute carrier family 30 member 1 [Source:HGNC Symbol;Acc:HGNC:11012]	0.000205121
ENSG00000119729	RHOQ	ras homolog family member Q [Source:HGNC Symbol;Acc:HGNC:17736]	0.000207584
ENSG00000082438	COBLL1	cordon-bleu WH2 repeat protein like 1 [Source:HGNC Symbol;Acc:HGNC:23571]	0.000211315
ENSG00000286156	BMS1P23	BMS1 pseudogene 23 [Source:HGNC Symbol;Acc:HGNC:55088]	0.000215118
ENSG00000149090	PAMR1	peptidase domain containing associated with muscle regeneration 1 [Source:HGNC Symbol;Acc:HGNC:24554]	0.0002164
ENSG00000101751	POLI	DNA polymerase iota [Source:HGNC Symbol;Acc:HGNC:9182]	0.000217688
ENSG00000152223	EPG5	ectopic P-granules autophagy protein 5 homolog [Source:HGNC Symbol;Acc:HGNC:29331]	0.000220287
ENSG00000215252	GOLGA8B	golgin A8 family member B [Source:HGNC Symbol;Acc:HGNC:31973]	0.000222889
ENSG00000198918	RPL39	ribosomal protein L39 [Source:HGNC Symbol;Acc:HGNC:10350]	0.000224195
ENSG00000123933	MXD4	MAX dimerization protein 4 [Source:HGNC Symbol;Acc:HGNC:13906]	0.000225504
ENSG00000132256	TRIM5	tripartite motif containing 5 [Source:HGNC Symbol;Acc:HGNC:16276]	0.000226812
ENSG00000196159	FAT4	FAT atypical cadherin 4 [Source:HGNC Symbol;Acc:HGNC:23109]	0.000229437
ENSG00000155980	KIF5A	kinesin family member 5A [Source:HGNC Symbol;Acc:HGNC:6323]	0.00023207
ENSG00000198542	ITGBL1	integrin subunit beta like 1 [Source:HGNC Symbol;Acc:HGNC:6164]	0.000233385
ENSG00000116191	RALGPS2	Ral GEF with PH domain and SH3 binding motif 2 [Source:HGNC Symbol;Acc:HGNC:30279]	0.000236054
ENSG00000142867	BCL10	BCL10 immune signaling adaptor [Source:HGNC Symbol;Acc:HGNC:989]	0.000240075
ENSG00000196954	CASP4	caspase 4 [Source:HGNC Symbol;Acc:HGNC:1505]	0.000244101
ENSG00000115760	BIRC6	baculoviral IAP repeat containing 6 [Source:HGNC Symbol;Acc:HGNC:13516]	0.000248202
ENSG00000168300	PCMTD1	protein-L-isoaspartate (D-aspartate) O-methyltransferase domain containing 1 [Source:HGNC Symbol;Acc:HGNC:30483]	0.000252337
ENSG00000162616	DNAJB4	DnaJ heat shock protein family (Hsp40) member B4 [Source:HGNC Symbol;Acc:HGNC:14886]	0.000253744
ENSG00000148154	UGCG	UDP-glucose ceramide glucosyltransferase [Source:HGNC Symbol;Acc:HGNC:12524]	0.000257974
ENSG00000156273	BACH1	BTB domain and CNC homolog 1 [Source:HGNC Symbol;Acc:HGNC:935]	0.000259388
ENSG00000114850	SSR3	signal sequence receptor subunit 3 [Source:HGNC Symbol;Acc:HGNC:11325]	0.000265109
ENSG00000126814	TRMT5	tRNA methyltransferase 5 [Source:HGNC Symbol;Acc:HGNC:23141]	0.000266545
ENSG00000164111	ANXA5	annexin A5 [Source:HGNC Symbol;Acc:HGNC:543]	0.000269414
ENSG00000089289	IGBP1	immunoglobulin binding protein 1 [Source:HGNC Symbol;Acc:HGNC:5461]	0.000273721
ENSG00000196072	BLOC1S2	biogenesis of lysosomal organelles complex 1 subunit 2 [Source:HGNC Symbol;Acc:HGNC:20984]	0.000283838
ENSG00000075213	SEMA3A	semaphorin 3A [Source:HGNC Symbol;Acc:HGNC:10723]	0.000285292
ENSG00000150687	PRSS23	serine protease 23 [Source:HGNC Symbol;Acc:HGNC:14370]	0.00028821
ENSG00000077147	TM9SF3	transmembrane 9 superfamily member 3 [Source:HGNC Symbol;Acc:HGNC:21529]	0.000291147
ENSG00000052802	MSMO1	methylsterol monooxygenase 1 [Source:HGNC Symbol;Acc:HGNC:10545]	0.000292619
ENSG00000125734	GPR108	G protein-coupled receptor 108 [Source:HGNC Symbol;Acc:HGNC:17829]	0.00029853
ENSG00000198795	ZNF521	zinc finger protein 521 [Source:HGNC Symbol;Acc:HGNC:24605]	0.000303036
ENSG00000156113	KCNMA1	potassium calcium-activated channel subfamily M alpha 1 [Source:HGNC Symbol;Acc:HGNC:6284]	0.000304549
ENSG00000145730	PAM	peptidylglycine alpha-amidating monooxygenase [Source:HGNC Symbol;Acc:HGNC:8596]	0.000306064
ENSG00000111144	LTA4H	leukotriene A4 hydrolase [Source:HGNC Symbol;Acc:HGNC:6710]	0.000307601
ENSG00000116005	PCYOX1	prenylcysteine oxidase 1 [Source:HGNC Symbol;Acc:HGNC:20588]	0.000309139
ENSG00000064309	CDON	cell adhesion associated, oncogene regulated [Source:HGNC Symbol;Acc:HGNC:17104]	0.000310706
ENSG00000069020	MAST4	microtubule associated serine/threonine kinase family member 4 [Source:HGNC Symbol;Acc:HGNC:19037]	0.000312287
ENSG00000141279	NPEPPS	aminopeptidase puromycin sensitive [Source:HGNC Symbol;Acc:HGNC:7900]	0.000320354
ENSG00000132718	SYT11	synaptotagmin 11 [Source:HGNC Symbol;Acc:HGNC:19239]	0.000323651
ENSG00000068745	IP6K2	inositol hexakisphosphate kinase 2 [Source:HGNC Symbol;Acc:HGNC:17313]	0.00032531
ENSG00000197102	DYNC1H1	dynein cytoplasmic 1 heavy chain 1 [Source:HGNC Symbol;Acc:HGNC:2961]	0.000326967
ENSG00000169231	THBS3	thrombospondin 3 [Source:HGNC Symbol;Acc:HGNC:11787]	0.000328626
ENSG00000092108	SCFD1	sec1 family domain containing 1 [Source:HGNC Symbol;Acc:HGNC:20726]	0.00033872
ENSG00000230590	FTX	FTX transcript, XIST regulator [Source:HGNC Symbol;Acc:HGNC:37190]	0.000343884
ENSG00000185567	AHNAK2	AHNAK nucleoprotein 2 [Source:HGNC Symbol;Acc:HGNC:20125]	0.000345621
ENSG00000275131	PDE4DIPP2	PDE4DIP pseudogene 2 [Source:HGNC Symbol;Acc:HGNC:55081]	0.000349117
ENSG00000152056	AP1S3	adaptor related protein complex 1 subunit sigma 3 [Source:HGNC Symbol;Acc:HGNC:18971]	0.000354385
ENSG00000196182	STK40	serine/threonine kinase 40 [Source:HGNC Symbol;Acc:HGNC:21373]	0.000357957
ENSG00000119401	TRIM32	tripartite motif containing 32 [Source:HGNC Symbol;Acc:HGNC:16380]	0.000363387
ENSG00000168398	BDKRB2	bradykinin receptor B2 [Source:HGNC Symbol;Acc:HGNC:1030]	0.000365206
ENSG00000279289	NA	TEC	0.000370659
ENSG00000205978	NYNRIN	NYN domain and retroviral integrase containing [Source:HGNC Symbol;Acc:HGNC:20165]	0.00037251
ENSG00000168288	MMADHC	metabolism of cobalamin associated D [Source:HGNC Symbol;Acc:HGNC:25221]	0.000374372
ENSG00000138286	FAM149B1	family with sequence similarity 149 member B1 [Source:HGNC Symbol;Acc:HGNC:29162]	0.00037627
ENSG00000072201	LNX1	ligand of numb-protein X 1 [Source:HGNC Symbol;Acc:HGNC:6657]	0.000380063
ENSG00000175582	RAB6A	RAB6A, member RAS oncogene family [Source:HGNC Symbol;Acc:HGNC:9786]	0.000381984
ENSG00000070882	OSBPL3	oxysterol binding protein like 3 [Source:HGNC Symbol;Acc:HGNC:16370]	0.000385831
ENSG00000134531	EMP1	epithelial membrane protein 1 [Source:HGNC Symbol;Acc:HGNC:3333]	0.000387763
ENSG00000170296	GABARAP	GABA type A receptor-associated protein [Source:HGNC Symbol;Acc:HGNC:4067]	0.000389699
ENSG00000162852	CNST	consortin, connexin sorting protein [Source:HGNC Symbol;Acc:HGNC:26486]	0.000391638
ENSG00000198018	ENTPD7	ectonucleoside triphosphate diphosphohydrolase 7 [Source:HGNC Symbol;Acc:HGNC:19745]	0.000393582
ENSG00000104756	KCTD9	potassium channel tetramerization domain containing 9 [Source:HGNC Symbol;Acc:HGNC:22401]	0.000395532
ENSG00000222328	RNU2-2P	RNA, U2 small nuclear 2, pseudogene [Source:HGNC Symbol;Acc:HGNC:10152]	0.000397524
ENSG00000106460	TMEM106B	transmembrane protein 106B [Source:HGNC Symbol;Acc:HGNC:22407]	0.000399521
ENSG00000132716	DCAF8	DDB1 and CUL4 associated factor 8 [Source:HGNC Symbol;Acc:HGNC:24891]	0.000401539
ENSG00000106034	CPED1	cadherin like and PC-esterase domain containing 1 [Source:HGNC Symbol;Acc:HGNC:26159]	0.000403569
ENSG00000049192	ADAMTS6	ADAM metallopeptidase with thrombospondin type 1 motif 6 [Source:HGNC Symbol;Acc:HGNC:222]	0.000407635
ENSG00000163728	TTC14	tetratricopeptide repeat domain 14 [Source:HGNC Symbol;Acc:HGNC:24697]	0.000422076
ENSG00000196586	MYO6	myosin VI [Source:HGNC Symbol;Acc:HGNC:7605]	0.000426287
ENSG00000145425	RPS3A	ribosomal protein S3A [Source:HGNC Symbol;Acc:HGNC:10421]	0.0004284
ENSG00000071967	CYBRD1	cytochrome b reductase 1 [Source:HGNC Symbol;Acc:HGNC:20797]	0.00043267
ENSG00000196569	LAMA2	laminin subunit alpha 2 [Source:HGNC Symbol;Acc:HGNC:6482]	0.000434815
ENSG00000198961	PJA2	praja ring finger ubiquitin ligase 2 [Source:HGNC Symbol;Acc:HGNC:17481]	0.000436957
ENSG00000185565	LSAMP	limbic system associated membrane protein [Source:HGNC Symbol;Acc:HGNC:6705]	0.000445671
ENSG00000129636	ITFG1	integrin alpha FG-GAP repeat containing 1 [Source:HGNC Symbol;Acc:HGNC:30697]	0.000447865
ENSG00000161970	RPL26	ribosomal protein L26 [Source:HGNC Symbol;Acc:HGNC:10327]	0.000452277
ENSG00000125772	GPCPD1	glycerophosphocholine phosphodiesterase 1 [Source:HGNC Symbol;Acc:HGNC:26957]	0.000454491
ENSG00000125675	GRIA3	glutamate ionotropic receptor AMPA type subunit 3 [Source:HGNC Symbol;Acc:HGNC:4573]	0.000456712
ENSG00000196704	AMZ2	archaelysin family metallopeptidase 2 [Source:HGNC Symbol;Acc:HGNC:28041]	0.000465612
ENSG00000170248	PDCD6IP	programmed cell death 6 interacting protein [Source:HGNC Symbol;Acc:HGNC:8766]	0.000470086
ENSG00000072401	UBE2D1	ubiquitin conjugating enzyme E2 D1 [Source:HGNC Symbol;Acc:HGNC:12474]	0.000474563
ENSG00000156931	VPS8	VPS8 subunit of CORVET complex [Source:HGNC Symbol;Acc:HGNC:29122]	0.000481284
ENSG00000100644	HIF1A	hypoxia inducible factor 1 subunit alpha [Source:HGNC Symbol;Acc:HGNC:4910]	0.000483528
ENSG00000131981	LGALS3	galectin 3 [Source:HGNC Symbol;Acc:HGNC:6563]	0.000494875
ENSG00000197747	S100A10	S100 calcium binding protein A10 [Source:HGNC Symbol;Acc:HGNC:10487]	0.000497142
ENSG00000122484	RPAP2	RNA polymerase II associated protein 2 [Source:HGNC Symbol;Acc:HGNC:25791]	0.000503945
ENSG00000132670	PTPRA	protein tyrosine phosphatase receptor type A [Source:HGNC Symbol;Acc:HGNC:9664]	0.000513036
ENSG00000172890	NADSYN1	NAD synthetase 1 [Source:HGNC Symbol;Acc:HGNC:29832]	0.000519952
ENSG00000174953	DHX36	DEAH-box helicase 36 [Source:HGNC Symbol;Acc:HGNC:14410]	0.00052461
ENSG00000143344	RGL1	ral guanine nucleotide dissociation stimulator like 1 [Source:HGNC Symbol;Acc:HGNC:30281]	0.000526943
ENSG00000024048	UBR2	ubiquitin protein ligase E3 component n-recognin 2 [Source:HGNC Symbol;Acc:HGNC:21289]	0.000529277
ENSG00000177363	LRRN4CL	LRRN4 C-terminal like [Source:HGNC Symbol;Acc:HGNC:33724]	0.000531612
ENSG00000167196	FBXO22	F-box protein 22 [Source:HGNC Symbol;Acc:HGNC:13593]	0.000533944
ENSG00000102024	PLS3	plastin 3 [Source:HGNC Symbol;Acc:HGNC:9091]	0.000536273
ENSG00000145495	MARCHF6	membrane associated ring-CH-type finger 6 [Source:HGNC Symbol;Acc:HGNC:30550]	0.000538607
ENSG00000122729	ACO1	aconitase 1 [Source:HGNC Symbol;Acc:HGNC:117]	0.000548018
ENSG00000105854	PON2	paraoxonase 2 [Source:HGNC Symbol;Acc:HGNC:9205]	0.000550397
ENSG00000226380	NA	novel transcript	0.000555147
ENSG00000164327	RICTOR	RPTOR independent companion of MTOR complex 2 [Source:HGNC Symbol;Acc:HGNC:28611]	0.000559941
ENSG00000214013	GANC	glucosidase alpha, neutral C [Source:HGNC Symbol;Acc:HGNC:4139]	0.000562351
ENSG00000043514	TRIT1	tRNA isopentenyltransferase 1 [Source:HGNC Symbol;Acc:HGNC:20286]	0.000572024
ENSG00000153246	PLA2R1	phospholipase A2 receptor 1 [Source:HGNC Symbol;Acc:HGNC:9042]	0.000574469
ENSG00000145147	SLIT2	slit guidance ligand 2 [Source:HGNC Symbol;Acc:HGNC:11086]	0.000576912
ENSG00000068912	ERLEC1	endoplasmic reticulum lectin 1 [Source:HGNC Symbol;Acc:HGNC:25222]	0.000581821
ENSG00000134247	PTGFRN	prostaglandin F2 receptor inhibitor [Source:HGNC Symbol;Acc:HGNC:9601]	0.000586745
ENSG00000102531	FNDC3A	fibronectin type III domain containing 3A [Source:HGNC Symbol;Acc:HGNC:20296]	0.000589221
ENSG00000102786	INTS6	integrator complex subunit 6 [Source:HGNC Symbol;Acc:HGNC:14879]	0.000591706
ENSG00000100234	TIMP3	TIMP metallopeptidase inhibitor 3 [Source:HGNC Symbol;Acc:HGNC:11822]	0.000594204
ENSG00000029534	ANK1	ankyrin 1 [Source:HGNC Symbol;Acc:HGNC:492]	0.000596701
ENSG00000115839	RAB3GAP1	RAB3 GTPase activating protein catalytic subunit 1 [Source:HGNC Symbol;Acc:HGNC:17063]	0.000599213
ENSG00000223745	CCDC18-AS1	CCDC18 antisense RNA 1 [Source:HGNC Symbol;Acc:HGNC:52262]	0.000604239
ENSG00000149948	HMGA2	high mobility group AT-hook 2 [Source:HGNC Symbol;Acc:HGNC:5009]	0.00060928
ENSG00000130827	PLXNA3	plexin A3 [Source:HGNC Symbol;Acc:HGNC:9101]	0.000614333
ENSG00000070540	WIPI1	WD repeat domain, phosphoinositide interacting 1 [Source:HGNC Symbol;Acc:HGNC:25471]	0.000624531
ENSG00000117616	RSRP1	arginine and serine rich protein 1 [Source:HGNC Symbol;Acc:HGNC:25234]	0.000637486
ENSG00000135677	GNS	glucosamine (N-acetyl)-6-sulfatase [Source:HGNC Symbol;Acc:HGNC:4422]	0.000640096
ENSG00000147677	EIF3H	eukaryotic translation initiation factor 3 subunit H [Source:HGNC Symbol;Acc:HGNC:3273]	0.000650725
ENSG00000119318	RAD23B	RAD23 homolog B, nucleotide excision repair protein [Source:HGNC Symbol;Acc:HGNC:9813]	0.000653396
ENSG00000286219	NOTCH2NLC	notch 2 N-terminal like C [Source:HGNC Symbol;Acc:HGNC:53924]	0.000656067
ENSG00000078237	TIGAR	TP53 induced glycolysis regulatory phosphatase [Source:HGNC Symbol;Acc:HGNC:1185]	0.000658764
ENSG00000102265	TIMP1	TIMP metallopeptidase inhibitor 1 [Source:HGNC Symbol;Acc:HGNC:11820]	0.000664196
ENSG00000182150	ERCC6L2	ERCC excision repair 6 like 2 [Source:HGNC Symbol;Acc:HGNC:26922]	0.000675111
ENSG00000119042	SATB2	SATB homeobox 2 [Source:HGNC Symbol;Acc:HGNC:21637]	0.000677893
ENSG00000122862	SRGN	serglycin [Source:HGNC Symbol;Acc:HGNC:9361]	0.000683459
ENSG00000116489	CAPZA1	capping actin protein of muscle Z-line subunit alpha 1 [Source:HGNC Symbol;Acc:HGNC:1488]	0.000689041
ENSG00000169213	RAB3B	RAB3B, member RAS oncogene family [Source:HGNC Symbol;Acc:HGNC:9778]	0.000697452
ENSG00000229847	EMX2OS	EMX2 opposite strand/antisense RNA [Source:HGNC Symbol;Acc:HGNC:18511]	0.000700263
ENSG00000173230	GOLGB1	golgin B1 [Source:HGNC Symbol;Acc:HGNC:4429]	0.000708844
ENSG00000137449	CPEB2	cytoplasmic polyadenylation element binding protein 2 [Source:HGNC Symbol;Acc:HGNC:21745]	0.000714666
ENSG00000118985	ELL2	elongation factor for RNA polymerase II 2 [Source:HGNC Symbol;Acc:HGNC:17064]	0.000717596
ENSG00000168939	SPRY3	sprouty RTK signaling antagonist 3 [Source:HGNC Symbol;Acc:HGNC:11271]	0.000732429
ENSG00000055208	TAB2	TGF-beta activated kinase 1 (MAP3K7) binding protein 2 [Source:HGNC Symbol;Acc:HGNC:17075]	0.000738408
ENSG00000169504	CLIC4	chloride intracellular channel 4 [Source:HGNC Symbol;Acc:HGNC:13518]	0.000741415
ENSG00000120820	GLT8D2	glycosyltransferase 8 domain containing 2 [Source:HGNC Symbol;Acc:HGNC:24890]	0.000744426
ENSG00000071054	MAP4K4	mitogen-activated protein kinase kinase kinase kinase 4 [Source:HGNC Symbol;Acc:HGNC:6866]	0.000747442
ENSG00000044090	CUL7	cullin 7 [Source:HGNC Symbol;Acc:HGNC:21024]	0.000750478
ENSG00000075785	RAB7A	RAB7A, member RAS oncogene family [Source:HGNC Symbol;Acc:HGNC:9788]	0.000753515
ENSG00000085365	SCAMP1	secretory carrier membrane protein 1 [Source:HGNC Symbol;Acc:HGNC:10563]	0.000762641
ENSG00000171681	ATF7IP	activating transcription factor 7 interacting protein [Source:HGNC Symbol;Acc:HGNC:20092]	0.000765688
ENSG00000112893	MAN2A1	mannosidase alpha class 2A member 1 [Source:HGNC Symbol;Acc:HGNC:6824]	0.000768737
ENSG00000158769	F11R	F11 receptor [Source:HGNC Symbol;Acc:HGNC:14685]	0.000771791
ENSG00000036054	TBC1D23	TBC1 domain family member 23 [Source:HGNC Symbol;Acc:HGNC:25622]	0.000774843
ENSG00000124151	NCOA3	nuclear receptor coactivator 3 [Source:HGNC Symbol;Acc:HGNC:7670]	0.000780958
ENSG00000067048	DDX3Y	DEAD-box helicase 3 Y-linked [Source:HGNC Symbol;Acc:HGNC:2699]	0.000787092
ENSG00000119938	PPP1R3C	protein phosphatase 1 regulatory subunit 3C [Source:HGNC Symbol;Acc:HGNC:9293]	0.000793231
ENSG00000176148	TCP11L1	t-complex 11 like 1 [Source:HGNC Symbol;Acc:HGNC:25655]	0.0007963
ENSG00000213366	GSTM2	glutathione S-transferase mu 2 [Source:HGNC Symbol;Acc:HGNC:4634]	0.000808661
ENSG00000138764	CCNG2	cyclin G2 [Source:HGNC Symbol;Acc:HGNC:1593]	0.000811754
ENSG00000162694	EXTL2	exostosin like glycosyltransferase 2 [Source:HGNC Symbol;Acc:HGNC:3516]	0.000824152
ENSG00000257315	ZBED6	zinc finger BED-type containing 6 [Source:HGNC Symbol;Acc:HGNC:33273]	0.000827253
ENSG00000115183	TANC1	tetratricopeptide repeat, ankyrin repeat and coiled-coil containing 1 [Source:HGNC Symbol;Acc:HGNC:29364]	0.000833467
ENSG00000118495	PLAGL1	PLAG1 like zinc finger 1 [Source:HGNC Symbol;Acc:HGNC:9046]	0.000839739
ENSG00000164484	TMEM200A	transmembrane protein 200A [Source:HGNC Symbol;Acc:HGNC:21075]	0.000842871
ENSG00000122299	ZC3H7A	zinc finger CCCH-type containing 7A [Source:HGNC Symbol;Acc:HGNC:30959]	0.000849128
ENSG00000164305	CASP3	caspase 3 [Source:HGNC Symbol;Acc:HGNC:1504]	0.000858585
ENSG00000180332	KCTD4	potassium channel tetramerization domain containing 4 [Source:HGNC Symbol;Acc:HGNC:23227]	0.00086176
ENSG00000167992	VWCE	von Willebrand factor C and EGF domains [Source:HGNC Symbol;Acc:HGNC:26487]	0.000874456
ENSG00000079102	RUNX1T1	RUNX1 partner transcriptional co-repressor 1 [Source:HGNC Symbol;Acc:HGNC:1535]	0.000887182
ENSG00000196712	NF1	neurofibromin 1 [Source:HGNC Symbol;Acc:HGNC:7765]	0.000890398
ENSG00000204217	BMPR2	bone morphogenetic protein receptor type 2 [Source:HGNC Symbol;Acc:HGNC:1078]	0.000900072
ENSG00000118680	MYL12B	myosin light chain 12B [Source:HGNC Symbol;Acc:HGNC:29827]	0.00090331
ENSG00000188158	NHS	NHS actin remodeling regulator [Source:HGNC Symbol;Acc:HGNC:7820]	0.000913126
ENSG00000116459	ATP5PB	ATP synthase peripheral stalk-membrane subunit b [Source:HGNC Symbol;Acc:HGNC:840]	0.000923106
ENSG00000136152	COG3	component of oligomeric golgi complex 3 [Source:HGNC Symbol;Acc:HGNC:18619]	0.000933172
ENSG00000180776	ZDHHC20	zinc finger DHHC-type palmitoyltransferase 20 [Source:HGNC Symbol;Acc:HGNC:20749]	0.000939915
ENSG00000102893	PHKB	phosphorylase kinase regulatory subunit beta [Source:HGNC Symbol;Acc:HGNC:8927]	0.000943304
ENSG00000005238	FAM214B	family with sequence similarity 214 member B [Source:HGNC Symbol;Acc:HGNC:25666]	0.000946693
ENSG00000001461	NIPAL3	NIPA like domain containing 3 [Source:HGNC Symbol;Acc:HGNC:25233]	0.000953505
ENSG00000182568	SATB1	SATB homeobox 1 [Source:HGNC Symbol;Acc:HGNC:10541]	0.000963729
ENSG00000164543	STK17A	serine/threonine kinase 17a [Source:HGNC Symbol;Acc:HGNC:11395]	0.000967155
ENSG00000112308	C6orf62	chromosome 6 open reading frame 62 [Source:HGNC Symbol;Acc:HGNC:20998]	0.000977454
ENSG00000198034	RPS4X	ribosomal protein S4 X-linked [Source:HGNC Symbol;Acc:HGNC:10424]	0.0009809
ENSG00000228474	OST4	oligosaccharyltransferase complex subunit 4, non-catalytic [Source:HGNC Symbol;Acc:HGNC:32483]	0.000984362
ENSG00000259571	BLID	BH3-like motif containing, cell death inducer [Source:HGNC Symbol;Acc:HGNC:33495]	0.000991319
ENSG00000173517	PEAK1	pseudopodium enriched atypical kinase 1 [Source:HGNC Symbol;Acc:HGNC:29431]	0.000998309

## Sheet: down
geneId	geneName	description	svalue
ENSG00000203814	H2BC18	H2B clustered histone 18 [Source:HGNC Symbol;Acc:HGNC:24700]	9.3605e-70
ENSG00000148773	MKI67	marker of proliferation Ki-67 [Source:HGNC Symbol;Acc:HGNC:7107]	1.37462e-64
ENSG00000124575	H1-3	H1.3 linker histone, cluster member [Source:HGNC Symbol;Acc:HGNC:4717]	2.92525e-56
ENSG00000277157	H4C4	H4 clustered histone 4 [Source:HGNC Symbol;Acc:HGNC:4782]	7.56353e-47
ENSG00000187837	H1-2	H1.2 linker histone, cluster member [Source:HGNC Symbol;Acc:HGNC:4716]	1.78305e-46
ENSG00000161800	RACGAP1	Rac GTPase activating protein 1 [Source:HGNC Symbol;Acc:HGNC:9804]	3.44877e-44
ENSG00000273802	H2BC8	H2B clustered histone 8 [Source:HGNC Symbol;Acc:HGNC:4746]	3.90094e-42
ENSG00000278828	H3C10	H3 clustered histone 10 [Source:HGNC Symbol;Acc:HGNC:4775]	1.66669e-41
ENSG00000288825	H2AC18	H2A clustered histone 18 [Source:HGNC Symbol;Acc:HGNC:4736]	3.41332e-41
ENSG00000278588	H2BC10	H2B clustered histone 10 [Source:HGNC Symbol;Acc:HGNC:4756]	8.7858e-41
ENSG00000196747	H2AC13	H2A clustered histone 13 [Source:HGNC Symbol;Acc:HGNC:4725]	1.67416e-40
ENSG00000158406	H4C8	H4 clustered histone 8 [Source:HGNC Symbol;Acc:HGNC:4788]	3.46715e-40
ENSG00000088325	TPX2	TPX2 microtubule nucleation factor [Source:HGNC Symbol;Acc:HGNC:1249]	2.15594e-39
ENSG00000287080	H3C3	H3 clustered histone 3 [Source:HGNC Symbol;Acc:HGNC:4768]	5.53162e-39
ENSG00000158373	H2BC5	H2B clustered histone 5 [Source:HGNC Symbol;Acc:HGNC:4747]	1.70129e-38
ENSG00000286522	H3C2	H3 clustered histone 2 [Source:HGNC Symbol;Acc:HGNC:4776]	3.50173e-38
ENSG00000196787	H2AC11	H2A clustered histone 11 [Source:HGNC Symbol;Acc:HGNC:4737]	8.55384e-37
ENSG00000185130	H2BC13	H2B clustered histone 13 [Source:HGNC Symbol;Acc:HGNC:4748]	3.22177e-36
ENSG00000237649	KIFC1	kinesin family member C1 [Source:HGNC Symbol;Acc:HGNC:6389]	1.14369e-35
ENSG00000273983	H3C8	H3 clustered histone 8 [Source:HGNC Symbol;Acc:HGNC:4772]	2.23437e-35
ENSG00000274997	H2AC12	H2A clustered histone 12 [Source:HGNC Symbol;Acc:HGNC:13671]	3.83287e-35
ENSG00000197903	H2BC12	H2B clustered histone 12 [Source:HGNC Symbol;Acc:HGNC:13954]	6.75881e-35
ENSG00000137310	TCF19	transcription factor 19 [Source:HGNC Symbol;Acc:HGNC:11629]	1.528e-34
ENSG00000278677	H2AC17	H2A clustered histone 17 [Source:HGNC Symbol;Acc:HGNC:4735]	2.74154e-34
ENSG00000138180	CEP55	centrosomal protein 55 [Source:HGNC Symbol;Acc:HGNC:1161]	4.35151e-34
ENSG00000120802	TMPO	thymopoietin [Source:HGNC Symbol;Acc:HGNC:11875]	1.04633e-33
ENSG00000198901	PRC1	protein regulator of cytokinesis 1 [Source:HGNC Symbol;Acc:HGNC:9341]	1.6647e-33
ENSG00000113368	LMNB1	lamin B1 [Source:HGNC Symbol;Acc:HGNC:6637]	2.83822e-33
ENSG00000274641	H2BC17	H2B clustered histone 17 [Source:HGNC Symbol;Acc:HGNC:4758]	4.28306e-33
ENSG00000066279	ASPM	assembly factor for spindle microtubules [Source:HGNC Symbol;Acc:HGNC:19048]	5.90184e-33
ENSG00000138160	KIF11	kinesin family member 11 [Source:HGNC Symbol;Acc:HGNC:6388]	2.86029e-32
ENSG00000180596	H2BC4	H2B clustered histone 4 [Source:HGNC Symbol;Acc:HGNC:4757]	1.05764e-31
ENSG00000197061	H4C3	H4 clustered histone 3 [Source:HGNC Symbol;Acc:HGNC:4787]	1.79154e-31
ENSG00000168298	H1-4	H1.4 linker histone, cluster member [Source:HGNC Symbol;Acc:HGNC:4718]	3.00243e-31
ENSG00000197409	H3C4	H3 clustered histone 4 [Source:HGNC Symbol;Acc:HGNC:4767]	5.74393e-31
ENSG00000277224	H2BC7	H2B clustered histone 7 [Source:HGNC Symbol;Acc:HGNC:4752]	1.63013e-30
ENSG00000100297	MCM5	minichromosome maintenance complex component 5 [Source:HGNC Symbol;Acc:HGNC:6948]	5.50619e-30
ENSG00000277775	H3C7	H3 clustered histone 7 [Source:HGNC Symbol;Acc:HGNC:4773]	1.22595e-29
ENSG00000140525	FANCI	FA complementation group I [Source:HGNC Symbol;Acc:HGNC:25568]	3.2649e-29
ENSG00000131747	TOP2A	DNA topoisomerase II alpha [Source:HGNC Symbol;Acc:HGNC:11989]	5.28763e-29
ENSG00000196866	H2AC7	H2A clustered histone 7 [Source:HGNC Symbol;Acc:HGNC:4729]	1.22678e-28
ENSG00000092853	CLSPN	claspin [Source:HGNC Symbol;Acc:HGNC:19715]	1.97663e-28
ENSG00000162063	CCNF	cyclin F [Source:HGNC Symbol;Acc:HGNC:1591]	2.71538e-28
ENSG00000013810	TACC3	transforming acidic coiled-coil containing protein 3 [Source:HGNC Symbol;Acc:HGNC:11524]	3.84668e-28
ENSG00000277075	H2AC8	H2A clustered histone 8 [Source:HGNC Symbol;Acc:HGNC:4724]	5.68252e-28
ENSG00000149503	INCENP	inner centromere protein [Source:HGNC Symbol;Acc:HGNC:6058]	7.78161e-28
ENSG00000117399	CDC20	cell division cycle 20 [Source:HGNC Symbol;Acc:HGNC:1723]	1.03666e-27
ENSG00000012048	BRCA1	BRCA1 DNA repair associated [Source:HGNC Symbol;Acc:HGNC:1100]	1.36169e-27
ENSG00000183598	H3C13	H3 clustered histone 13 [Source:HGNC Symbol;Acc:HGNC:25311]	1.76243e-27
ENSG00000171848	RRM2	ribonucleotide reductase regulatory subunit M2 [Source:HGNC Symbol;Acc:HGNC:10452]	2.34414e-27
ENSG00000167513	CDT1	chromatin licensing and DNA replication factor 1 [Source:HGNC Symbol;Acc:HGNC:24576]	6.69718e-27
ENSG00000276043	UHRF1	ubiquitin like with PHD and ring finger domains 1 [Source:HGNC Symbol;Acc:HGNC:12556]	1.10524e-26
ENSG00000101057	MYBL2	MYB proto-oncogene like 2 [Source:HGNC Symbol;Acc:HGNC:7548]	1.69683e-26
ENSG00000183856	IQGAP3	IQ motif containing GTPase activating protein 3 [Source:HGNC Symbol;Acc:HGNC:20669]	3.0698e-26
ENSG00000137804	NUSAP1	nucleolar and spindle associated protein 1 [Source:HGNC Symbol;Acc:HGNC:18538]	5.77188e-26
ENSG00000176619	LMNB2	lamin B2 [Source:HGNC Symbol;Acc:HGNC:6638]	8.48657e-26
ENSG00000073111	MCM2	minichromosome maintenance complex component 2 [Source:HGNC Symbol;Acc:HGNC:6944]	1.3077e-25
ENSG00000166851	PLK1	polo like kinase 1 [Source:HGNC Symbol;Acc:HGNC:9077]	3.44966e-25
ENSG00000134057	CCNB1	cyclin B1 [Source:HGNC Symbol;Acc:HGNC:1579]	5.90038e-25
ENSG00000142945	KIF2C	kinesin family member 2C [Source:HGNC Symbol;Acc:HGNC:6393]	9.09146e-25
ENSG00000275126	H4C13	H4 clustered histone 13 [Source:HGNC Symbol;Acc:HGNC:4791]	1.36626e-24
ENSG00000124635	H2BC11	H2B clustered histone 11 [Source:HGNC Symbol;Acc:HGNC:4761]	1.90948e-24
ENSG00000134690	CDCA8	cell division cycle associated 8 [Source:HGNC Symbol;Acc:HGNC:14629]	2.876e-24
ENSG00000146670	CDCA5	cell division cycle associated 5 [Source:HGNC Symbol;Acc:HGNC:14626]	6.45147e-24
ENSG00000112118	MCM3	minichromosome maintenance complex component 3 [Source:HGNC Symbol;Acc:HGNC:6945]	8.73516e-24
ENSG00000276368	H2AC14	H2A clustered histone 14 [Source:HGNC Symbol;Acc:HGNC:4727]	2.01982e-23
ENSG00000164104	HMGB2	high mobility group box 2 [Source:HGNC Symbol;Acc:HGNC:5000]	3.1812e-23
ENSG00000276903	H2AC16	H2A clustered histone 16 [Source:HGNC Symbol;Acc:HGNC:4730]	4.36312e-23
ENSG00000156970	BUB1B	BUB1 mitotic checkpoint serine/threonine kinase B [Source:HGNC Symbol;Acc:HGNC:1149]	5.6623e-23
ENSG00000275713	H2BC9	H2B clustered histone 9 [Source:HGNC Symbol;Acc:HGNC:4755]	6.98109e-23
ENSG00000145386	CCNA2	cyclin A2 [Source:HGNC Symbol;Acc:HGNC:1578]	9.30094e-23
ENSG00000112984	KIF20A	kinesin family member 20A [Source:HGNC Symbol;Acc:HGNC:9787]	1.34487e-22
ENSG00000075218	GTSE1	G2 and S-phase expressed 1 [Source:HGNC Symbol;Acc:HGNC:13698]	1.8177e-22
ENSG00000089685	BIRC5	baculoviral IAP repeat containing 5 [Source:HGNC Symbol;Acc:HGNC:593]	2.28507e-22
ENSG00000117724	CENPF	centromere protein F [Source:HGNC Symbol;Acc:HGNC:1857]	2.79524e-22
ENSG00000072501	SMC1A	structural maintenance of chromosomes 1A [Source:HGNC Symbol;Acc:HGNC:11111]	3.31354e-22
ENSG00000090889	KIF4A	kinesin family member 4A [Source:HGNC Symbol;Acc:HGNC:13339]	4.21488e-22
ENSG00000111665	CDCA3	cell division cycle associated 3 [Source:HGNC Symbol;Acc:HGNC:14624]	5.83157e-22
ENSG00000276966	H4C5	H4 clustered histone 5 [Source:HGNC Symbol;Acc:HGNC:4790]	7.80913e-22
ENSG00000188486	H2AX	H2A.X variant histone [Source:HGNC Symbol;Acc:HGNC:4739]	1.05364e-21
ENSG00000182481	KPNA2	karyopherin subunit alpha 2 [Source:HGNC Symbol;Acc:HGNC:6395]	2.44903e-21
ENSG00000164032	H2AZ1	H2A.Z variant histone 1 [Source:HGNC Symbol;Acc:HGNC:4741]	4.27397e-21
ENSG00000118193	KIF14	kinesin family member 14 [Source:HGNC Symbol;Acc:HGNC:19181]	5.42926e-21
ENSG00000109685	NSD2	nuclear receptor binding SET domain protein 2 [Source:HGNC Symbol;Acc:HGNC:12766]	6.58368e-21
ENSG00000129195	PIMREG	PICALM interacting mitotic regulator [Source:HGNC Symbol;Acc:HGNC:25483]	8.43701e-21
ENSG00000274290	H2BC6	H2B clustered histone 6 [Source:HGNC Symbol;Acc:HGNC:4753]	1.11098e-20
ENSG00000104738	MCM4	minichromosome maintenance complex component 4 [Source:HGNC Symbol;Acc:HGNC:6947]	1.40383e-20
ENSG00000278705	H4C2	H4 clustered histone 2 [Source:HGNC Symbol;Acc:HGNC:4789]	1.77309e-20
ENSG00000135476	ESPL1	extra spindle pole bodies like 1, separase [Source:HGNC Symbol;Acc:HGNC:16856]	2.22177e-20
ENSG00000166508	MCM7	minichromosome maintenance complex component 7 [Source:HGNC Symbol;Acc:HGNC:6950]	2.87174e-20
ENSG00000184678	H2BC21	H2B clustered histone 21 [Source:HGNC Symbol;Acc:HGNC:4760]	3.85163e-20
ENSG00000184260	H2AC20	H2A clustered histone 20 [Source:HGNC Symbol;Acc:HGNC:4738]	5.94964e-20
ENSG00000076382	SPAG5	sperm associated antigen 5 [Source:HGNC Symbol;Acc:HGNC:13452]	7.13402e-20
ENSG00000233822	H2BC15	H2B clustered histone 15 [Source:HGNC Symbol;Acc:HGNC:4749]	8.37973e-20
ENSG00000186193	SAPCD2	suppressor APC domain containing 2 [Source:HGNC Symbol;Acc:HGNC:28055]	9.65778e-20
ENSG00000124610	H1-1	H1.1 linker histone, cluster member [Source:HGNC Symbol;Acc:HGNC:4715]	1.10907e-19
ENSG00000278463	H2AC4	H2A clustered histone 4 [Source:HGNC Symbol;Acc:HGNC:4734]	1.28866e-19
ENSG00000136108	CKAP2	cytoskeleton associated protein 2 [Source:HGNC Symbol;Acc:HGNC:1990]	1.74939e-19
ENSG00000136492	BRIP1	BRCA1 interacting helicase 1 [Source:HGNC Symbol;Acc:HGNC:20473]	2.15376e-19
ENSG00000178999	AURKB	aurora kinase B [Source:HGNC Symbol;Acc:HGNC:11390]	2.57636e-19
ENSG00000146918	NCAPG2	non-SMC condensin II complex subunit G2 [Source:HGNC Symbol;Acc:HGNC:21904]	3.47169e-19
ENSG00000101447	FAM83D	family with sequence similarity 83 member D [Source:HGNC Symbol;Acc:HGNC:16122]	3.94673e-19
ENSG00000111206	FOXM1	forkhead box M1 [Source:HGNC Symbol;Acc:HGNC:3818]	5.20018e-19
ENSG00000276410	H2BC3	H2B clustered histone 3 [Source:HGNC Symbol;Acc:HGNC:4751]	6.51365e-19
ENSG00000197238	H4C11	H4 clustered histone 11 [Source:HGNC Symbol;Acc:HGNC:4785]	7.96468e-19
ENSG00000113810	SMC4	structural maintenance of chromosomes 4 [Source:HGNC Symbol;Acc:HGNC:14013]	9.89333e-19
ENSG00000186185	KIF18B	kinesin family member 18B [Source:HGNC Symbol;Acc:HGNC:27102]	1.21141e-18
ENSG00000138778	CENPE	centromere protein E [Source:HGNC Symbol;Acc:HGNC:1856]	1.4329e-18
ENSG00000137807	KIF23	kinesin family member 23 [Source:HGNC Symbol;Acc:HGNC:6392]	1.66227e-18
ENSG00000126787	DLGAP5	DLG associated protein 5 [Source:HGNC Symbol;Acc:HGNC:16864]	1.9061e-18
ENSG00000123473	STIL	STIL centriolar assembly protein [Source:HGNC Symbol;Acc:HGNC:10879]	2.17189e-18
ENSG00000169679	BUB1	BUB1 mitotic checkpoint serine/threonine kinase [Source:HGNC Symbol;Acc:HGNC:1148]	3.99775e-18
ENSG00000136824	SMC2	structural maintenance of chromosomes 2 [Source:HGNC Symbol;Acc:HGNC:14011]	6.17699e-18
ENSG00000280987	MATR3	matrin 3 [Source:NCBI gene (formerly Entrezgene);Acc:9782]	8.42872e-18
ENSG00000137812	KNL1	kinetochore scaffold 1 [Source:HGNC Symbol;Acc:HGNC:24054]	1.11353e-17
ENSG00000168496	FEN1	flap structure-specific endonuclease 1 [Source:HGNC Symbol;Acc:HGNC:3650]	1.79415e-17
ENSG00000117650	NEK2	NIMA related kinase 2 [Source:HGNC Symbol;Acc:HGNC:7745]	2.16773e-17
ENSG00000109805	NCAPG	non-SMC condensin I complex subunit G [Source:HGNC Symbol;Acc:HGNC:24304]	2.54062e-17
ENSG00000214357	NEURL1B	neuralized E3 ubiquitin protein ligase 1B [Source:HGNC Symbol;Acc:HGNC:35422]	3.04178e-17
ENSG00000198826	ARHGAP11A	Rho GTPase activating protein 11A [Source:HGNC Symbol;Acc:HGNC:15783]	3.63341e-17
ENSG00000184357	H1-5	H1.5 linker histone, cluster member [Source:HGNC Symbol;Acc:HGNC:4719]	7.18609e-17
ENSG00000051341	POLQ	DNA polymerase theta [Source:HGNC Symbol;Acc:HGNC:9186]	8.77172e-17
ENSG00000228716	DHFR	dihydrofolate reductase [Source:HGNC Symbol;Acc:HGNC:2861]	1.23318e-16
ENSG00000163535	SGO2	shugoshin 2 [Source:HGNC Symbol;Acc:HGNC:30812]	1.63082e-16
ENSG00000111602	TIMELESS	timeless circadian regulator [Source:HGNC Symbol;Acc:HGNC:11813]	2.08803e-16
ENSG00000161888	SPC24	SPC24 component of NDC80 kinetochore complex [Source:HGNC Symbol;Acc:HGNC:26913]	2.62596e-16
ENSG00000170540	ARL6IP1	ADP ribosylation factor like GTPase 6 interacting protein 1 [Source:HGNC Symbol;Acc:HGNC:697]	3.19874e-16
ENSG00000275714	H3C1	H3 clustered histone 1 [Source:HGNC Symbol;Acc:HGNC:4766]	3.81636e-16
ENSG00000203852	H3C15	H3 clustered histone 15 [Source:HGNC Symbol;Acc:HGNC:20505]	4.49917e-16
ENSG00000130816	DNMT1	DNA methyltransferase 1 [Source:HGNC Symbol;Acc:HGNC:2976]	5.18138e-16
ENSG00000011426	ANLN	anillin actin binding protein [Source:HGNC Symbol;Acc:HGNC:14082]	6.28408e-16
ENSG00000117632	STMN1	stathmin 1 [Source:HGNC Symbol;Acc:HGNC:6510]	8.8793e-16
ENSG00000112029	FBXO5	F-box protein 5 [Source:HGNC Symbol;Acc:HGNC:13584]	1.23225e-15
ENSG00000278637	H4C1	H4 clustered histone 1 [Source:HGNC Symbol;Acc:HGNC:4781]	1.44976e-15
ENSG00000127564	PKMYT1	protein kinase, membrane associated tyrosine/threonine 1 [Source:HGNC Symbol;Acc:HGNC:29650]	1.67093e-15
ENSG00000087586	AURKA	aurora kinase A [Source:HGNC Symbol;Acc:HGNC:11393]	1.91699e-15
ENSG00000156802	ATAD2	ATPase family AAA domain containing 2 [Source:HGNC Symbol;Acc:HGNC:30123]	2.16173e-15
ENSG00000126215	XRCC3	X-ray repair cross complementing 3 [Source:HGNC Symbol;Acc:HGNC:12830]	2.49788e-15
ENSG00000080986	NDC80	NDC80 kinetochore complex component [Source:HGNC Symbol;Acc:HGNC:16909]	2.85422e-15
ENSG00000184661	CDCA2	cell division cycle associated 2 [Source:HGNC Symbol;Acc:HGNC:14623]	3.32626e-15
ENSG00000169607	CKAP2L	cytoskeleton associated protein 2 like [Source:HGNC Symbol;Acc:HGNC:26877]	3.81776e-15
ENSG00000180573	H2AC6	H2A clustered histone 6 [Source:HGNC Symbol;Acc:HGNC:4733]	4.34841e-15
ENSG00000187514	PTMA	prothymosin alpha [Source:HGNC Symbol;Acc:HGNC:9623]	4.88344e-15
ENSG00000142731	PLK4	polo like kinase 4 [Source:HGNC Symbol;Acc:HGNC:11397]	5.55385e-15
ENSG00000105011	ASF1B	anti-silencing function 1B histone chaperone [Source:HGNC Symbol;Acc:HGNC:20996]	6.27987e-15
ENSG00000092621	PHGDH	phosphoglycerate dehydrogenase [Source:HGNC Symbol;Acc:HGNC:8923]	7.09634e-15
ENSG00000273542	H4C12	H4 clustered histone 12 [Source:HGNC Symbol;Acc:HGNC:4784]	7.9529e-15
ENSG00000128944	KNSTRN	kinetochore localized astrin (SPAG5) binding protein [Source:HGNC Symbol;Acc:HGNC:30767]	8.90112e-15
ENSG00000163507	CIP2A	cellular inhibitor of PP2A [Source:HGNC Symbol;Acc:HGNC:29302]	1.03592e-14
ENSG00000184445	KNTC1	kinetochore associated 1 [Source:HGNC Symbol;Acc:HGNC:17255]	1.20633e-14
ENSG00000170312	CDK1	cyclin dependent kinase 1 [Source:HGNC Symbol;Acc:HGNC:1722]	1.56842e-14
ENSG00000166881	NEMP1	nuclear envelope integral membrane protein 1 [Source:HGNC Symbol;Acc:HGNC:29001]	1.75218e-14
ENSG00000123485	HJURP	Holliday junction recognition protein [Source:HGNC Symbol;Acc:HGNC:25444]	2.07476e-14
ENSG00000168078	PBK	PDZ binding kinase [Source:HGNC Symbol;Acc:HGNC:18282]	2.45671e-14
ENSG00000124795	DEK	DEK proto-oncogene [Source:HGNC Symbol;Acc:HGNC:2768]	2.88629e-14
ENSG00000165304	MELK	maternal embryonic leucine zipper kinase [Source:HGNC Symbol;Acc:HGNC:16870]	3.41699e-14
ENSG00000275379	H3C11	H3 clustered histone 11 [Source:HGNC Symbol;Acc:HGNC:4771]	3.9596e-14
ENSG00000094804	CDC6	cell division cycle 6 [Source:HGNC Symbol;Acc:HGNC:1744]	4.57062e-14
ENSG00000152253	SPC25	SPC25 component of NDC80 kinetochore complex [Source:HGNC Symbol;Acc:HGNC:24031]	5.32495e-14
ENSG00000076003	MCM6	minichromosome maintenance complex component 6 [Source:HGNC Symbol;Acc:HGNC:6949]	6.08406e-14
ENSG00000108106	UBE2S	ubiquitin conjugating enzyme E2 S [Source:HGNC Symbol;Acc:HGNC:17895]	7.24519e-14
ENSG00000121152	NCAPH	non-SMC condensin I complex subunit H [Source:HGNC Symbol;Acc:HGNC:1112]	8.57664e-14
ENSG00000122952	ZWINT	ZW10 interacting kinetochore protein [Source:HGNC Symbol;Acc:HGNC:13195]	9.9486e-14
ENSG00000184270	H2AC21	H2A clustered histone 21 [Source:HGNC Symbol;Acc:HGNC:20508]	1.18038e-13
ENSG00000162607	USP1	ubiquitin specific peptidase 1 [Source:HGNC Symbol;Acc:HGNC:12607]	1.39518e-13
ENSG00000119969	HELLS	helicase, lymphoid specific [Source:HGNC Symbol;Acc:HGNC:4861]	1.67949e-13
ENSG00000094916	CBX5	chromobox 5 [Source:HGNC Symbol;Acc:HGNC:1555]	2.27801e-13
ENSG00000140534	TICRR	TOPBP1 interacting checkpoint and replication regulator [Source:HGNC Symbol;Acc:HGNC:28704]	2.90729e-13
ENSG00000112742	TTK	TTK protein kinase [Source:HGNC Symbol;Acc:HGNC:12401]	3.22626e-13
ENSG00000132780	NASP	nuclear autoantigenic sperm protein [Source:HGNC Symbol;Acc:HGNC:7644]	3.54339e-13
ENSG00000179750	APOBEC3B	apolipoprotein B mRNA editing enzyme catalytic subunit 3B [Source:HGNC Symbol;Acc:HGNC:17352]	3.8793e-13
ENSG00000149136	SSRP1	structure specific recognition protein 1 [Source:HGNC Symbol;Acc:HGNC:11327]	4.21997e-13
ENSG00000114346	ECT2	epithelial cell transforming 2 [Source:HGNC Symbol;Acc:HGNC:3155]	4.99363e-13
ENSG00000079616	KIF22	kinesin family member 22 [Source:HGNC Symbol;Acc:HGNC:6391]	5.39818e-13
ENSG00000065328	MCM10	minichromosome maintenance 10 replication initiation factor [Source:HGNC Symbol;Acc:HGNC:18043]	5.79897e-13
ENSG00000157456	CCNB2	cyclin B2 [Source:HGNC Symbol;Acc:HGNC:1580]	6.19656e-13
ENSG00000104635	SLC39A14	solute carrier family 39 member 14 [Source:HGNC Symbol;Acc:HGNC:20858]	6.63727e-13
ENSG00000198830	HMGN2	high mobility group nucleosomal binding domain 2 [Source:HGNC Symbol;Acc:HGNC:4986]	7.64329e-13
ENSG00000101412	E2F1	E2F transcription factor 1 [Source:HGNC Symbol;Acc:HGNC:3113]	8.22054e-13
ENSG00000166833	NAV2	neuron navigator 2 [Source:HGNC Symbol;Acc:HGNC:15997]	8.89072e-13
ENSG00000165480	SKA3	spindle and kinetochore associated complex subunit 3 [Source:HGNC Symbol;Acc:HGNC:20262]	9.63074e-13
ENSG00000188229	TUBB4B	tubulin beta 4B class IVb [Source:HGNC Symbol;Acc:HGNC:20771]	1.12922e-12
ENSG00000198554	WDHD1	WD repeat and HMG-box DNA binding protein 1 [Source:HGNC Symbol;Acc:HGNC:23170]	1.21579e-12
ENSG00000123080	CDKN2C	cyclin dependent kinase inhibitor 2C [Source:HGNC Symbol;Acc:HGNC:1789]	1.3111e-12
ENSG00000196584	XRCC2	X-ray repair cross complementing 2 [Source:HGNC Symbol;Acc:HGNC:12829]	1.44325e-12
ENSG00000106462	EZH2	enhancer of zeste 2 polycomb repressive complex 2 subunit [Source:HGNC Symbol;Acc:HGNC:3527]	1.58608e-12
ENSG00000104889	RNASEH2A	ribonuclease H2 subunit A [Source:HGNC Symbol;Acc:HGNC:18518]	1.72757e-12
ENSG00000139354	GAS2L3	growth arrest specific 2 like 3 [Source:HGNC Symbol;Acc:HGNC:27475]	1.88665e-12
ENSG00000166803	PCLAF	PCNA clamp associated factor [Source:HGNC Symbol;Acc:HGNC:28961]	2.41163e-12
ENSG00000011304	PTBP1	polypyrimidine tract binding protein 1 [Source:HGNC Symbol;Acc:HGNC:9583]	2.79661e-12
ENSG00000213551	DNAJC9	DnaJ heat shock protein family (Hsp40) member C9 [Source:HGNC Symbol;Acc:HGNC:19123]	3.0081e-12
ENSG00000139734	DIAPH3	diaphanous related formin 3 [Source:HGNC Symbol;Acc:HGNC:15480]	3.26707e-12
ENSG00000175063	UBE2C	ubiquitin conjugating enzyme E2 C [Source:HGNC Symbol;Acc:HGNC:15937]	3.55202e-12
ENSG00000143228	NUF2	NUF2 component of NDC80 kinetochore complex [Source:HGNC Symbol;Acc:HGNC:14621]	3.86092e-12
ENSG00000187741	FANCA	FA complementation group A [Source:HGNC Symbol;Acc:HGNC:3582]	4.21356e-12
ENSG00000174442	ZWILCH	zwilch kinetochore protein [Source:HGNC Symbol;Acc:HGNC:25468]	4.59549e-12
ENSG00000164754	RAD21	RAD21 cohesin complex component [Source:HGNC Symbol;Acc:HGNC:9811]	4.97992e-12
ENSG00000167670	CHAF1A	chromatin assembly factor 1 subunit A [Source:HGNC Symbol;Acc:HGNC:1910]	5.40421e-12
ENSG00000029993	HMGB3	high mobility group box 3 [Source:HGNC Symbol;Acc:HGNC:5004]	5.8565e-12
ENSG00000176208	ATAD5	ATPase family AAA domain containing 5 [Source:HGNC Symbol;Acc:HGNC:25752]	6.322e-12
ENSG00000197153	H3C12	H3 clustered histone 12 [Source:HGNC Symbol;Acc:HGNC:4774]	6.80503e-12
ENSG00000151849	CENPJ	centromere protein J [Source:HGNC Symbol;Acc:HGNC:17272]	7.34858e-12
ENSG00000101003	GINS1	GINS complex subunit 1 [Source:HGNC Symbol;Acc:HGNC:28980]	9.17373e-12
ENSG00000092470	WDR76	WD repeat domain 76 [Source:HGNC Symbol;Acc:HGNC:25773]	9.93936e-12
ENSG00000106144	CASP2	caspase 2 [Source:HGNC Symbol;Acc:HGNC:1503]	1.25747e-11
ENSG00000075702	WDR62	WD repeat domain 62 [Source:HGNC Symbol;Acc:HGNC:24502]	1.36667e-11
ENSG00000186871	ERCC6L	ERCC excision repair 6 like, spindle assembly checkpoint helicase [Source:HGNC Symbol;Acc:HGNC:20794]	1.64546e-11
ENSG00000164611	PTTG1	PTTG1 regulator of sister chromatid separation, securin [Source:HGNC Symbol;Acc:HGNC:9690]	1.81855e-11
ENSG00000119333	DYNC2I2	dynein 2 intermediate chain 2 [Source:HGNC Symbol;Acc:HGNC:28296]	2.00799e-11
ENSG00000164985	PSIP1	PC4 and SFRS1 interacting protein 1 [Source:HGNC Symbol;Acc:HGNC:9527]	2.44356e-11
ENSG00000115902	SLC1A4	solute carrier family 1 member 4 [Source:HGNC Symbol;Acc:HGNC:10942]	2.91409e-11
ENSG00000049541	RFC2	replication factor C subunit 2 [Source:HGNC Symbol;Acc:HGNC:9970]	3.20542e-11
ENSG00000189403	HMGB1	high mobility group box 1 [Source:HGNC Symbol;Acc:HGNC:4983]	3.53583e-11
ENSG00000274618	H4C6	H4 clustered histone 6 [Source:HGNC Symbol;Acc:HGNC:4783]	4.71928e-11
ENSG00000275221	H2AC15	H2A clustered histone 15 [Source:HGNC Symbol;Acc:HGNC:4726]	5.43865e-11
ENSG00000170779	CDCA4	cell division cycle associated 4 [Source:HGNC Symbol;Acc:HGNC:14625]	6.16885e-11
ENSG00000122966	CIT	citron rho-interacting serine/threonine kinase [Source:HGNC Symbol;Acc:HGNC:1985]	6.96347e-11
ENSG00000127586	CHTF18	chromosome transmission fidelity factor 18 [Source:HGNC Symbol;Acc:HGNC:18435]	7.77098e-11
ENSG00000139618	BRCA2	BRCA2 DNA repair associated [Source:HGNC Symbol;Acc:HGNC:1101]	8.58122e-11
ENSG00000173207	CKS1B	CDC28 protein kinase regulatory subunit 1B [Source:HGNC Symbol;Acc:HGNC:19083]	9.38703e-11
ENSG00000159259	CHAF1B	chromatin assembly factor 1 subunit B [Source:HGNC Symbol;Acc:HGNC:1911]	1.28347e-10
ENSG00000108424	KPNB1	karyopherin subunit beta 1 [Source:HGNC Symbol;Acc:HGNC:6400]	1.38647e-10
ENSG00000189057	FAM111B	FAM111 trypsin like peptidase B [Source:HGNC Symbol;Acc:HGNC:24200]	1.49425e-10
ENSG00000166451	CENPN	centromere protein N [Source:HGNC Symbol;Acc:HGNC:30873]	1.61782e-10
ENSG00000101945	SUV39H1	suppressor of variegation 3-9 homolog 1 [Source:HGNC Symbol;Acc:HGNC:11479]	1.87138e-10
ENSG00000186638	KIF24	kinesin family member 24 [Source:HGNC Symbol;Acc:HGNC:19916]	2.00283e-10
ENSG00000103257	SLC7A5	solute carrier family 7 member 5 [Source:HGNC Symbol;Acc:HGNC:11063]	2.13659e-10
ENSG00000167747	C19orf48	chromosome 19 open reading frame 48 [Source:HGNC Symbol;Acc:HGNC:29667]	2.28204e-10
ENSG00000070814	TCOF1	treacle ribosome biogenesis factor 1 [Source:HGNC Symbol;Acc:HGNC:11654]	2.72217e-10
ENSG00000183688	RFLNB	refilin B [Source:HGNC Symbol;Acc:HGNC:28705]	3.23978e-10
ENSG00000184897	H1-10	H1.10 linker histone [Source:HGNC Symbol;Acc:HGNC:4722]	3.51271e-10
ENSG00000080839	RBL1	RB transcriptional corepressor like 1 [Source:HGNC Symbol;Acc:HGNC:9893]	3.80982e-10
ENSG00000040275	SPDL1	spindle apparatus coiled-coil protein 1 [Source:HGNC Symbol;Acc:HGNC:26010]	5.48896e-10
ENSG00000168411	RFWD3	ring finger and WD repeat domain 3 [Source:HGNC Symbol;Acc:HGNC:25539]	6.64428e-10
ENSG00000162073	PAQR4	progestin and adipoQ receptor family member 4 [Source:HGNC Symbol;Acc:HGNC:26386]	7.47794e-10
ENSG00000116237	ICMT	isoprenylcysteine carboxyl methyltransferase [Source:HGNC Symbol;Acc:HGNC:5350]	7.96203e-10
ENSG00000165244	ZNF367	zinc finger protein 367 [Source:HGNC Symbol;Acc:HGNC:18320]	8.99124e-10
ENSG00000171320	ESCO2	establishment of sister chromatid cohesion N-acetyltransferase 2 [Source:HGNC Symbol;Acc:HGNC:27230]	1.00895e-09
ENSG00000160298	C21orf58	chromosome 21 open reading frame 58 [Source:HGNC Symbol;Acc:HGNC:1300]	1.12987e-09
ENSG00000085840	ORC1	origin recognition complex subunit 1 [Source:HGNC Symbol;Acc:HGNC:8487]	1.19278e-09
ENSG00000162745	OLFML2B	olfactomedin like 2B [Source:HGNC Symbol;Acc:HGNC:24558]	1.25759e-09
ENSG00000103966	EHD4	EH domain containing 4 [Source:HGNC Symbol;Acc:HGNC:3245]	1.46439e-09
ENSG00000115163	CENPA	centromere protein A [Source:HGNC Symbol;Acc:HGNC:1851]	1.61244e-09
ENSG00000149639	SOGA1	suppressor of glucose, autophagy associated 1 [Source:HGNC Symbol;Acc:HGNC:16111]	1.93278e-09
ENSG00000160949	TONSL	tonsoku like, DNA repair protein [Source:HGNC Symbol;Acc:HGNC:7801]	2.01514e-09
ENSG00000123136	DDX39A	DExD-box helicase 39A [Source:HGNC Symbol;Acc:HGNC:17821]	2.10557e-09
ENSG00000125885	MCM8	minichromosome maintenance 8 homologous recombination repair factor [Source:HGNC Symbol;Acc:HGNC:16147]	2.20545e-09
ENSG00000138376	BARD1	BRCA1 associated RING domain 1 [Source:HGNC Symbol;Acc:HGNC:952]	2.3082e-09
ENSG00000164889	SLC4A2	solute carrier family 4 member 2 [Source:HGNC Symbol;Acc:HGNC:11028]	2.63001e-09
ENSG00000093009	CDC45	cell division cycle 45 [Source:HGNC Symbol;Acc:HGNC:1739]	2.74147e-09
ENSG00000103495	MAZ	MYC associated zinc finger protein [Source:HGNC Symbol;Acc:HGNC:6914]	2.85918e-09
ENSG00000113569	NUP155	nucleoporin 155 [Source:HGNC Symbol;Acc:HGNC:8063]	2.99322e-09
ENSG00000075426	FOSL2	FOS like 2, AP-1 transcription factor subunit [Source:HGNC Symbol;Acc:HGNC:3798]	3.27203e-09
ENSG00000177602	HASPIN	histone H3 associated protein kinase [Source:HGNC Symbol;Acc:HGNC:19682]	3.44295e-09
ENSG00000197299	BLM	BLM RecQ like helicase [Source:HGNC Symbol;Acc:HGNC:1058]	3.61867e-09
ENSG00000175592	FOSL1	FOS like 1, AP-1 transcription factor subunit [Source:HGNC Symbol;Acc:HGNC:13718]	3.79828e-09
ENSG00000196230	TUBB	tubulin beta class I [Source:HGNC Symbol;Acc:HGNC:20778]	3.98098e-09
ENSG00000123416	TUBA1B	tubulin alpha 1b [Source:HGNC Symbol;Acc:HGNC:18809]	4.41697e-09
ENSG00000149636	DSN1	DSN1 component of MIS12 kinetochore complex [Source:HGNC Symbol;Acc:HGNC:16165]	4.65907e-09
ENSG00000273213	H3-2	H3.2 histone (putative) [Source:HGNC Symbol;Acc:HGNC:32060]	4.92127e-09
ENSG00000014138	POLA2	DNA polymerase alpha 2, accessory subunit [Source:HGNC Symbol;Acc:HGNC:30073]	5.48922e-09
ENSG00000116062	MSH6	mutS homolog 6 [Source:HGNC Symbol;Acc:HGNC:7329]	6.11435e-09
ENSG00000097046	CDC7	cell division cycle 7 [Source:HGNC Symbol;Acc:HGNC:1745]	6.46234e-09
ENSG00000143476	DTL	denticleless E3 ubiquitin protein ligase homolog [Source:HGNC Symbol;Acc:HGNC:30288]	6.81146e-09
ENSG00000234571	H2BP2	H2B histone pseudogene 2 [Source:HGNC Symbol;Acc:HGNC:20654]	7.18118e-09
ENSG00000143401	ANP32E	acidic nuclear phosphoprotein 32 family member E [Source:HGNC Symbol;Acc:HGNC:16673]	7.55231e-09
ENSG00000142230	SAE1	SUMO1 activating enzyme subunit 1 [Source:HGNC Symbol;Acc:HGNC:30660]	7.93457e-09
ENSG00000159217	IGF2BP1	insulin like growth factor 2 mRNA binding protein 1 [Source:HGNC Symbol;Acc:HGNC:28866]	8.31537e-09
ENSG00000256663	NA	ubiquitin-like with PHD and ring finger domains 1 (UHRF1) pseudogene	8.70823e-09
ENSG00000116161	CACYBP	calcyclin binding protein [Source:HGNC Symbol;Acc:HGNC:30423]	9.51417e-09
ENSG00000197451	HNRNPAB	heterogeneous nuclear ribonucleoprotein A/B [Source:HGNC Symbol;Acc:HGNC:5034]	9.93729e-09
ENSG00000176974	SHMT1	serine hydroxymethyltransferase 1 [Source:HGNC Symbol;Acc:HGNC:10850]	1.03714e-08
ENSG00000165490	DDIAS	DNA damage induced apoptosis suppressor [Source:HGNC Symbol;Acc:HGNC:26351]	1.08193e-08
ENSG00000155561	NUP205	nucleoporin 205 [Source:HGNC Symbol;Acc:HGNC:18658]	1.12704e-08
ENSG00000273703	H2BC14	H2B clustered histone 14 [Source:HGNC Symbol;Acc:HGNC:4750]	1.1783e-08
ENSG00000111581	NUP107	nucleoporin 107 [Source:HGNC Symbol;Acc:HGNC:29914]	1.23181e-08
ENSG00000051180	RAD51	RAD51 recombinase [Source:HGNC Symbol;Acc:HGNC:9817]	1.28549e-08
ENSG00000182378	PLCXD1	phosphatidylinositol specific phospholipase C X domain containing 1 [Source:HGNC Symbol;Acc:HGNC:23148]	1.34127e-08
ENSG00000213024	NUP62	nucleoporin 62 [Source:HGNC Symbol;Acc:HGNC:8066]	1.45677e-08
ENSG00000171241	SHCBP1	SHC binding and spindle associated 1 [Source:HGNC Symbol;Acc:HGNC:29547]	1.64012e-08
ENSG00000134222	PSRC1	proline and serine rich coiled-coil 1 [Source:HGNC Symbol;Acc:HGNC:24472]	1.70266e-08
ENSG00000163808	KIF15	kinesin family member 15 [Source:HGNC Symbol;Acc:HGNC:17273]	1.76527e-08
ENSG00000151725	CENPU	centromere protein U [Source:HGNC Symbol;Acc:HGNC:21348]	1.831e-08
ENSG00000138182	KIF20B	kinesin family member 20B [Source:HGNC Symbol;Acc:HGNC:7212]	2.12545e-08
ENSG00000131462	TUBG1	tubulin gamma 1 [Source:HGNC Symbol;Acc:HGNC:12417]	2.21037e-08
ENSG00000077514	POLD3	DNA polymerase delta 3, accessory subunit [Source:HGNC Symbol;Acc:HGNC:20932]	2.30032e-08
ENSG00000072864	NDE1	nudE neurodevelopment protein 1 [Source:HGNC Symbol;Acc:HGNC:17619]	2.59929e-08
ENSG00000133119	RFC3	replication factor C subunit 3 [Source:HGNC Symbol;Acc:HGNC:9971]	2.7e-08
ENSG00000100629	CEP128	centrosomal protein 128 [Source:HGNC Symbol;Acc:HGNC:20359]	2.8046e-08
ENSG00000168209	DDIT4	DNA damage inducible transcript 4 [Source:HGNC Symbol;Acc:HGNC:24944]	3.01558e-08
ENSG00000177084	POLE	DNA polymerase epsilon, catalytic subunit [Source:HGNC Symbol;Acc:HGNC:9177]	3.24717e-08
ENSG00000284906	NA	novel protein	3.36352e-08
ENSG00000071564	TCF3	transcription factor 3 [Source:HGNC Symbol;Acc:HGNC:11633]	3.47988e-08
ENSG00000184216	IRAK1	interleukin 1 receptor associated kinase 1 [Source:HGNC Symbol;Acc:HGNC:6112]	3.59696e-08
ENSG00000105323	HNRNPUL1	heterogeneous nuclear ribonucleoprotein U like 1 [Source:HGNC Symbol;Acc:HGNC:17011]	3.83478e-08
ENSG00000132967	HMGB1P5	high mobility group box 1 pseudogene 5 [Source:HGNC Symbol;Acc:HGNC:4997]	3.95825e-08
ENSG00000100714	MTHFD1	methylenetetrahydrofolate dehydrogenase, cyclohydrolase and formyltetrahydrofolate synthetase 1 [Source:HGNC Symbol;Acc:HGNC:7432]	4.08316e-08
ENSG00000128973	CLN6	CLN6 transmembrane ER protein [Source:HGNC Symbol;Acc:HGNC:2077]	4.47857e-08
ENSG00000068489	PRR11	proline rich 11 [Source:HGNC Symbol;Acc:HGNC:25619]	4.75317e-08
ENSG00000164045	CDC25A	cell division cycle 25A [Source:HGNC Symbol;Acc:HGNC:1725]	4.8906e-08
ENSG00000123374	CDK2	cyclin dependent kinase 2 [Source:HGNC Symbol;Acc:HGNC:1771]	5.16586e-08
ENSG00000147274	RBMX	RNA binding motif protein X-linked [Source:HGNC Symbol;Acc:HGNC:9910]	5.30306e-08
ENSG00000116560	SFPQ	splicing factor proline and glutamine rich [Source:HGNC Symbol;Acc:HGNC:10774]	5.44003e-08
ENSG00000112312	GMNN	geminin DNA replication inhibitor [Source:HGNC Symbol;Acc:HGNC:17493]	5.5812e-08
ENSG00000168393	DTYMK	deoxythymidylate kinase [Source:HGNC Symbol;Acc:HGNC:3061]	5.89662e-08
ENSG00000129173	E2F8	E2F transcription factor 8 [Source:HGNC Symbol;Acc:HGNC:24727]	6.22724e-08
ENSG00000077152	UBE2T	ubiquitin conjugating enzyme E2 T [Source:HGNC Symbol;Acc:HGNC:25009]	6.39576e-08
ENSG00000167900	TK1	thymidine kinase 1 [Source:HGNC Symbol;Acc:HGNC:11830]	6.73861e-08
ENSG00000128989	ARPP19	cAMP regulated phosphoprotein 19 [Source:HGNC Symbol;Acc:HGNC:16967]	7.29732e-08
ENSG00000109674	NEIL3	nei like DNA glycosylase 3 [Source:HGNC Symbol;Acc:HGNC:24573]	7.6918e-08
ENSG00000137337	MDC1	mediator of DNA damage checkpoint 1 [Source:HGNC Symbol;Acc:HGNC:21163]	8.49962e-08
ENSG00000154839	SKA1	spindle and kinetochore associated complex subunit 1 [Source:HGNC Symbol;Acc:HGNC:28109]	9.13981e-08
ENSG00000124207	CSE1L	chromosome segregation 1 like [Source:HGNC Symbol;Acc:HGNC:2431]	9.36952e-08
ENSG00000012963	UBR7	ubiquitin protein ligase E3 component n-recognin 7 [Source:HGNC Symbol;Acc:HGNC:20344]	9.60595e-08
ENSG00000213186	TRIM59	tripartite motif containing 59 [Source:HGNC Symbol;Acc:HGNC:30834]	9.84328e-08
ENSG00000126261	UBA2	ubiquitin like modifier activating enzyme 2 [Source:HGNC Symbol;Acc:HGNC:30661]	1.00867e-07
ENSG00000129810	SGO1	shugoshin 1 [Source:HGNC Symbol;Acc:HGNC:25088]	1.03345e-07
ENSG00000101868	POLA1	DNA polymerase alpha 1, catalytic subunit [Source:HGNC Symbol;Acc:HGNC:9173]	1.05966e-07
ENSG00000025770	NCAPH2	non-SMC condensin II complex subunit H2 [Source:HGNC Symbol;Acc:HGNC:25071]	1.11247e-07
ENSG00000136811	ODF2	outer dense fiber of sperm tails 2 [Source:HGNC Symbol;Acc:HGNC:8114]	1.14e-07
ENSG00000111331	OAS3	2'-5'-oligoadenylate synthetase 3 [Source:HGNC Symbol;Acc:HGNC:8088]	1.16829e-07
ENSG00000134871	COL4A2	collagen type IV alpha 2 chain [Source:HGNC Symbol;Acc:HGNC:2203]	1.19761e-07
ENSG00000123908	AGO2	argonaute RISC catalytic component 2 [Source:HGNC Symbol;Acc:HGNC:3263]	1.22731e-07
ENSG00000183684	ALYREF	Aly/REF export factor [Source:HGNC Symbol;Acc:HGNC:19071]	1.28761e-07
ENSG00000116670	MAD2L2	mitotic arrest deficient 2 like 2 [Source:HGNC Symbol;Acc:HGNC:6764]	1.35176e-07
ENSG00000176014	TUBB6	tubulin beta 6 class V [Source:HGNC Symbol;Acc:HGNC:20776]	1.38455e-07
ENSG00000167553	TUBA1C	tubulin alpha 1c [Source:HGNC Symbol;Acc:HGNC:20768]	1.52814e-07
ENSG00000149596	JPH2	junctophilin 2 [Source:HGNC Symbol;Acc:HGNC:14202]	1.57139e-07
ENSG00000189060	H1-0	H1.0 linker histone [Source:HGNC Symbol;Acc:HGNC:4714]	1.6158e-07
ENSG00000166801	FAM111A	FAM111 trypsin like peptidase A [Source:HGNC Symbol;Acc:HGNC:24725]	1.66024e-07
ENSG00000185361	TNFAIP8L1	TNF alpha induced protein 8 like 1 [Source:HGNC Symbol;Acc:HGNC:28279]	1.79449e-07
ENSG00000102384	CENPI	centromere protein I [Source:HGNC Symbol;Acc:HGNC:3968]	1.84255e-07
ENSG00000198055	GRK6	G protein-coupled receptor kinase 6 [Source:HGNC Symbol;Acc:HGNC:4545]	1.89119e-07
ENSG00000099901	RANBP1	RAN binding protein 1 [Source:HGNC Symbol;Acc:HGNC:9847]	1.94213e-07
ENSG00000071626	DAZAP1	DAZ associated protein 1 [Source:HGNC Symbol;Acc:HGNC:2683]	1.99394e-07
ENSG00000155189	AGPAT5	1-acylglycerol-3-phosphate O-acyltransferase 5 [Source:HGNC Symbol;Acc:HGNC:20886]	2.04612e-07
ENSG00000035499	DEPDC1B	DEP domain containing 1B [Source:HGNC Symbol;Acc:HGNC:24902]	2.09836e-07
ENSG00000161638	ITGA5	integrin subunit alpha 5 [Source:HGNC Symbol;Acc:HGNC:6141]	2.15264e-07
ENSG00000159147	DONSON	DNA replication fork stabilization factor DONSON [Source:HGNC Symbol;Acc:HGNC:2993]	2.20676e-07
ENSG00000269955	FMC1-LUC7L2	FMC1-LUC7L2 readthrough [Source:HGNC Symbol;Acc:HGNC:44671]	2.26076e-07
ENSG00000088247	KHSRP	KH-type splicing regulatory protein [Source:HGNC Symbol;Acc:HGNC:6316]	2.49283e-07
ENSG00000166123	GPT2	glutamic--pyruvic transaminase 2 [Source:HGNC Symbol;Acc:HGNC:18062]	2.55438e-07
ENSG00000140451	PIF1	PIF1 5'-to-3' DNA helicase [Source:HGNC Symbol;Acc:HGNC:26220]	2.6183e-07
ENSG00000068028	RASSF1	Ras association domain family member 1 [Source:HGNC Symbol;Acc:HGNC:9882]	2.68288e-07
ENSG00000071539	TRIP13	thyroid hormone receptor interactor 13 [Source:HGNC Symbol;Acc:HGNC:12307]	2.82662e-07
ENSG00000125944	HNRNPR	heterogeneous nuclear ribonucleoprotein R [Source:HGNC Symbol;Acc:HGNC:5047]	3.0806e-07
ENSG00000135540	NHSL1	NHS like 1 [Source:HGNC Symbol;Acc:HGNC:21021]	3.17047e-07
ENSG00000143799	PARP1	poly(ADP-ribose) polymerase 1 [Source:HGNC Symbol;Acc:HGNC:270]	3.26203e-07
ENSG00000176890	TYMS	thymidylate synthetase [Source:HGNC Symbol;Acc:HGNC:12441]	3.4505e-07
ENSG00000163781	TOPBP1	DNA topoisomerase II binding protein 1 [Source:HGNC Symbol;Acc:HGNC:17008]	3.54611e-07
ENSG00000111247	RAD51AP1	RAD51 associated protein 1 [Source:HGNC Symbol;Acc:HGNC:16956]	3.64145e-07
ENSG00000138092	CENPO	centromere protein O [Source:HGNC Symbol;Acc:HGNC:28152]	3.74151e-07
ENSG00000182504	CEP97	centrosomal protein 97 [Source:HGNC Symbol;Acc:HGNC:26244]	3.84262e-07
ENSG00000213347	MXD3	MAX dimerization protein 3 [Source:HGNC Symbol;Acc:HGNC:14008]	4.15498e-07
ENSG00000140443	IGF1R	insulin like growth factor 1 receptor [Source:HGNC Symbol;Acc:HGNC:5465]	4.26168e-07
ENSG00000183763	TRAIP	TRAF interacting protein [Source:HGNC Symbol;Acc:HGNC:30764]	4.59633e-07
ENSG00000120539	MASTL	microtubule associated serine/threonine kinase like [Source:HGNC Symbol;Acc:HGNC:19042]	4.82475e-07
ENSG00000101224	CDC25B	cell division cycle 25B [Source:HGNC Symbol;Acc:HGNC:1726]	4.94256e-07
ENSG00000148019	CEP78	centrosomal protein 78 [Source:HGNC Symbol;Acc:HGNC:25740]	5.06693e-07
ENSG00000130522	JUND	JunD proto-oncogene, AP-1 transcription factor subunit [Source:HGNC Symbol;Acc:HGNC:6206]	5.1993e-07
ENSG00000060718	COL11A1	collagen type XI alpha 1 chain [Source:HGNC Symbol;Acc:HGNC:2186]	5.33522e-07
ENSG00000071655	MBD3	methyl-CpG binding domain protein 3 [Source:HGNC Symbol;Acc:HGNC:6918]	5.6193e-07
ENSG00000061337	LZTS1	leucine zipper tumor suppressor 1 [Source:HGNC Symbol;Acc:HGNC:13861]	5.76314e-07
ENSG00000092820	EZR	ezrin [Source:HGNC Symbol;Acc:HGNC:12691]	5.90645e-07
ENSG00000148229	POLE3	DNA polymerase epsilon 3, accessory subunit [Source:HGNC Symbol;Acc:HGNC:13546]	6.05311e-07
ENSG00000136450	SRSF1	serine and arginine rich splicing factor 1 [Source:HGNC Symbol;Acc:HGNC:10780]	6.35571e-07
ENSG00000164087	POC1A	POC1 centriolar protein A [Source:HGNC Symbol;Acc:HGNC:24488]	6.50934e-07
ENSG00000178921	PFAS	phosphoribosylformylglycinamidine synthase [Source:HGNC Symbol;Acc:HGNC:8863]	7.15773e-07
ENSG00000155657	TTN	titin [Source:HGNC Symbol;Acc:HGNC:12403]	7.32388e-07
ENSG00000128245	YWHAH	tyrosine 3-monooxygenase/tryptophan 5-monooxygenase activation protein eta [Source:HGNC Symbol;Acc:HGNC:12853]	7.48951e-07
ENSG00000136938	ANP32B	acidic nuclear phosphoprotein 32 family member B [Source:HGNC Symbol;Acc:HGNC:16677]	7.65809e-07
ENSG00000198700	IPO9	importin 9 [Source:HGNC Symbol;Acc:HGNC:19425]	7.83132e-07
ENSG00000100242	SUN2	Sad1 and UNC84 domain containing 2 [Source:HGNC Symbol;Acc:HGNC:14210]	8.01112e-07
ENSG00000173456	RNF26	ring finger protein 26 [Source:HGNC Symbol;Acc:HGNC:14646]	8.40813e-07
ENSG00000108468	CBX1	chromobox 1 [Source:HGNC Symbol;Acc:HGNC:1551]	8.65441e-07
ENSG00000130520	LSM4	LSM4 homolog, U6 small nuclear RNA and mRNA degradation associated [Source:HGNC Symbol;Acc:HGNC:17259]	9.97882e-07
ENSG00000161692	DBF4B	DBF4 zinc finger B [Source:HGNC Symbol;Acc:HGNC:17883]	1.02664e-06
ENSG00000180198	RCC1	regulator of chromosome condensation 1 [Source:HGNC Symbol;Acc:HGNC:1913]	1.11726e-06
ENSG00000095319	NUP188	nucleoporin 188 [Source:HGNC Symbol;Acc:HGNC:17859]	1.21272e-06
ENSG00000160888	IER2	immediate early response 2 [Source:HGNC Symbol;Acc:HGNC:28871]	1.27753e-06
ENSG00000058804	NDC1	NDC1 transmembrane nucleoporin [Source:HGNC Symbol;Acc:HGNC:25525]	1.31041e-06
ENSG00000141905	NFIC	nuclear factor I C [Source:HGNC Symbol;Acc:HGNC:7786]	1.37772e-06
ENSG00000130695	CEP85	centrosomal protein 85 [Source:HGNC Symbol;Acc:HGNC:25309]	1.44924e-06
ENSG00000160014	CALM3	calmodulin 3 [Source:HGNC Symbol;Acc:HGNC:1449]	1.48666e-06
ENSG00000143321	HDGF	heparin binding growth factor [Source:HGNC Symbol;Acc:HGNC:4856]	1.56232e-06
ENSG00000129911	KLF16	Kruppel like factor 16 [Source:HGNC Symbol;Acc:HGNC:16857]	1.67901e-06
ENSG00000131153	GINS2	GINS complex subunit 2 [Source:HGNC Symbol;Acc:HGNC:24575]	1.71797e-06
ENSG00000158859	ADAMTS4	ADAM metallopeptidase with thrombospondin type 1 motif 4 [Source:HGNC Symbol;Acc:HGNC:220]	1.80367e-06
ENSG00000173546	CSPG4	chondroitin sulfate proteoglycan 4 [Source:HGNC Symbol;Acc:HGNC:2466]	1.84708e-06
ENSG00000107796	ACTA2	actin alpha 2, smooth muscle [Source:HGNC Symbol;Acc:HGNC:130]	1.93945e-06
ENSG00000091651	ORC6	origin recognition complex subunit 6 [Source:HGNC Symbol;Acc:HGNC:17151]	1.98681e-06
ENSG00000100526	CDKN3	cyclin dependent kinase inhibitor 3 [Source:HGNC Symbol;Acc:HGNC:1791]	2.08189e-06
ENSG00000005156	LIG3	DNA ligase 3 [Source:HGNC Symbol;Acc:HGNC:6600]	2.18185e-06
ENSG00000142208	AKT1	AKT serine/threonine kinase 1 [Source:HGNC Symbol;Acc:HGNC:391]	2.23208e-06
ENSG00000170037	CNTROB	centrobin, centriole duplication and spindle assembly protein [Source:HGNC Symbol;Acc:HGNC:29616]	2.28217e-06
ENSG00000138771	SHROOM3	shroom family member 3 [Source:HGNC Symbol;Acc:HGNC:30422]	2.38585e-06
ENSG00000136068	FLNB	filamin B [Source:HGNC Symbol;Acc:HGNC:3755]	2.43821e-06
ENSG00000092201	SUPT16H	SPT16 homolog, facilitates chromatin remodeling subunit [Source:HGNC Symbol;Acc:HGNC:11465]	2.59923e-06
ENSG00000181938	GINS3	GINS complex subunit 3 [Source:HGNC Symbol;Acc:HGNC:25851]	2.71132e-06
ENSG00000010292	NCAPD2	non-SMC condensin I complex subunit D2 [Source:HGNC Symbol;Acc:HGNC:24305]	2.77281e-06
ENSG00000042088	TDP1	tyrosyl-DNA phosphodiesterase 1 [Source:HGNC Symbol;Acc:HGNC:18884]	3.02961e-06
ENSG00000164362	TERT	telomerase reverse transcriptase [Source:HGNC Symbol;Acc:HGNC:11730]	3.16732e-06
ENSG00000137404	NRM	nurim [Source:HGNC Symbol;Acc:HGNC:8003]	3.24415e-06
ENSG00000105220	GPI	glucose-6-phosphate isomerase [Source:HGNC Symbol;Acc:HGNC:4458]	3.32138e-06
ENSG00000144354	CDCA7	cell division cycle associated 7 [Source:HGNC Symbol;Acc:HGNC:14628]	3.39991e-06
ENSG00000119403	PHF19	PHD finger protein 19 [Source:HGNC Symbol;Acc:HGNC:24566]	3.64293e-06
ENSG00000029153	ARNTL2	aryl hydrocarbon receptor nuclear translocator like 2 [Source:HGNC Symbol;Acc:HGNC:18984]	3.72741e-06
ENSG00000125817	CENPB	centromere protein B [Source:HGNC Symbol;Acc:HGNC:1852]	3.98675e-06
ENSG00000169439	SDC2	syndecan 2 [Source:HGNC Symbol;Acc:HGNC:10659]	4.16088e-06
ENSG00000163950	SLBP	stem-loop binding protein [Source:HGNC Symbol;Acc:HGNC:10904]	4.25075e-06
ENSG00000069275	NUCKS1	nuclear casein kinase and cyclin dependent kinase substrate 1 [Source:HGNC Symbol;Acc:HGNC:29923]	4.5314e-06
ENSG00000137770	CTDSPL2	CTD small phosphatase like 2 [Source:HGNC Symbol;Acc:HGNC:26936]	4.6276e-06
ENSG00000102900	NUP93	nucleoporin 93 [Source:HGNC Symbol;Acc:HGNC:28958]	4.72373e-06
ENSG00000106344	RBM28	RNA binding motif protein 28 [Source:HGNC Symbol;Acc:HGNC:21863]	4.82182e-06
ENSG00000184207	PGP	phosphoglycolate phosphatase [Source:HGNC Symbol;Acc:HGNC:8909]	5.01798e-06
ENSG00000109881	CCDC34	coiled-coil domain containing 34 [Source:HGNC Symbol;Acc:HGNC:25079]	5.11638e-06
ENSG00000138668	HNRNPD	heterogeneous nuclear ribonucleoprotein D [Source:HGNC Symbol;Acc:HGNC:5036]	5.31738e-06
ENSG00000145375	SPATA5	spermatogenesis associated 5 [Source:HGNC Symbol;Acc:HGNC:18119]	5.41953e-06
ENSG00000009954	BAZ1B	bromodomain adjacent to zinc finger domain 1B [Source:HGNC Symbol;Acc:HGNC:961]	5.62695e-06
ENSG00000151503	NCAPD3	non-SMC condensin II complex subunit D3 [Source:HGNC Symbol;Acc:HGNC:28952]	5.73227e-06
ENSG00000103995	CEP152	centrosomal protein 152 [Source:HGNC Symbol;Acc:HGNC:29298]	5.83815e-06
ENSG00000121957	GPSM2	G protein signaling modulator 2 [Source:HGNC Symbol;Acc:HGNC:29501]	6.0515e-06
ENSG00000168077	SCARA3	scavenger receptor class A member 3 [Source:HGNC Symbol;Acc:HGNC:19000]	6.1607e-06
ENSG00000119397	CNTRL	centriolin [Source:HGNC Symbol;Acc:HGNC:1858]	6.38437e-06
ENSG00000167491	GATAD2A	GATA zinc finger domain containing 2A [Source:HGNC Symbol;Acc:HGNC:29989]	6.84691e-06
ENSG00000085999	RAD54L	RAD54 like [Source:HGNC Symbol;Acc:HGNC:9826]	6.96503e-06
ENSG00000111445	RFC5	replication factor C subunit 5 [Source:HGNC Symbol;Acc:HGNC:9973]	7.08386e-06
ENSG00000130204	TOMM40	translocase of outer mitochondrial membrane 40 [Source:HGNC Symbol;Acc:HGNC:18001]	7.32946e-06
ENSG00000128708	HAT1	histone acetyltransferase 1 [Source:HGNC Symbol;Acc:HGNC:4821]	7.45335e-06
ENSG00000149294	NCAM1	neural cell adhesion molecule 1 [Source:HGNC Symbol;Acc:HGNC:7656]	7.57796e-06
ENSG00000108055	SMC3	structural maintenance of chromosomes 3 [Source:HGNC Symbol;Acc:HGNC:2468]	7.70525e-06
ENSG00000168140	VASN	vasorin [Source:HGNC Symbol;Acc:HGNC:18517]	7.83222e-06
ENSG00000185347	TEDC1	tubulin epsilon and delta complex 1 [Source:HGNC Symbol;Acc:HGNC:20127]	8.21428e-06
ENSG00000249992	TMEM158	transmembrane protein 158 [Source:HGNC Symbol;Acc:HGNC:30293]	8.3422e-06
ENSG00000277947	SNORD3D	small nucleolar RNA, C/D box 3D [Source:HGNC Symbol;Acc:HGNC:33192]	8.60164e-06
ENSG00000000460	C1orf112	chromosome 1 open reading frame 112 [Source:HGNC Symbol;Acc:HGNC:25565]	8.8653e-06
ENSG00000154473	BUB3	BUB3 mitotic checkpoint protein [Source:HGNC Symbol;Acc:HGNC:1151]	9.27186e-06
ENSG00000153044	CENPH	centromere protein H [Source:HGNC Symbol;Acc:HGNC:17268]	9.41165e-06
ENSG00000100345	MYH9	myosin heavy chain 9 [Source:HGNC Symbol;Acc:HGNC:7579]	9.69382e-06
ENSG00000184162	NR2C2AP	nuclear receptor 2C2 associated protein [Source:HGNC Symbol;Acc:HGNC:30763]	9.83608e-06
ENSG00000099783	HNRNPM	heterogeneous nuclear ribonucleoprotein M [Source:HGNC Symbol;Acc:HGNC:5046]	1.01235e-05
ENSG00000143970	ASXL2	ASXL transcriptional regulator 2 [Source:HGNC Symbol;Acc:HGNC:23805]	1.02678e-05
ENSG00000158402	CDC25C	cell division cycle 25C [Source:HGNC Symbol;Acc:HGNC:1727]	1.07106e-05
ENSG00000062822	POLD1	DNA polymerase delta 1, catalytic subunit [Source:HGNC Symbol;Acc:HGNC:9175]	1.08593e-05
ENSG00000120699	EXOSC8	exosome component 8 [Source:HGNC Symbol;Acc:HGNC:17035]	1.10091e-05
ENSG00000159433	STARD9	StAR related lipid transfer domain containing 9 [Source:HGNC Symbol;Acc:HGNC:19162]	1.11598e-05
ENSG00000253729	PRKDC	protein kinase, DNA-activated, catalytic subunit [Source:HGNC Symbol;Acc:HGNC:9413]	1.13122e-05
ENSG00000167325	RRM1	ribonucleotide reductase catalytic subunit M1 [Source:HGNC Symbol;Acc:HGNC:10451]	1.16225e-05
ENSG00000100401	RANGAP1	Ran GTPase activating protein 1 [Source:HGNC Symbol;Acc:HGNC:9854]	1.19368e-05
ENSG00000006327	TNFRSF12A	TNF receptor superfamily member 12A [Source:HGNC Symbol;Acc:HGNC:18152]	1.20958e-05
ENSG00000125835	SNRPB	small nuclear ribonucleoprotein polypeptides B and B1 [Source:HGNC Symbol;Acc:HGNC:11153]	1.22548e-05
ENSG00000129484	PARP2	poly(ADP-ribose) polymerase 2 [Source:HGNC Symbol;Acc:HGNC:272]	1.27375e-05
ENSG00000243156	MICAL3	microtubule associated monooxygenase, calponin and LIM domain containing 3 [Source:HGNC Symbol;Acc:HGNC:24694]	1.29e-05
ENSG00000140044	JDP2	Jun dimerization protein 2 [Source:HGNC Symbol;Acc:HGNC:17546]	1.32287e-05
ENSG00000288701	PRRC2B	proline rich coiled-coil 2B [Source:HGNC Symbol;Acc:HGNC:28121]	1.359e-05
ENSG00000165195	PIGA	phosphatidylinositol glycan anchor biosynthesis class A [Source:HGNC Symbol;Acc:HGNC:8957]	1.37707e-05
ENSG00000128283	CDC42EP1	CDC42 effector protein 1 [Source:HGNC Symbol;Acc:HGNC:17014]	1.48838e-05
ENSG00000130309	COLGALT1	collagen beta(1-O)galactosyltransferase 1 [Source:HGNC Symbol;Acc:HGNC:26182]	1.52885e-05
ENSG00000122566	HNRNPA2B1	heterogeneous nuclear ribonucleoprotein A2/B1 [Source:HGNC Symbol;Acc:HGNC:5033]	1.57043e-05
ENSG00000176915	ANKLE2	ankyrin repeat and LEM domain containing 2 [Source:HGNC Symbol;Acc:HGNC:29101]	1.59134e-05
ENSG00000168476	REEP4	receptor accessory protein 4 [Source:HGNC Symbol;Acc:HGNC:26176]	1.61232e-05
ENSG00000005189	REXO5	RNA exonuclease 5 [Source:HGNC Symbol;Acc:HGNC:24661]	1.6335e-05
ENSG00000160299	PCNT	pericentrin [Source:HGNC Symbol;Acc:HGNC:16068]	1.67572e-05
ENSG00000174371	EXO1	exonuclease 1 [Source:HGNC Symbol;Acc:HGNC:3511]	1.6968e-05
ENSG00000288637	NA	novel protein	1.76548e-05
ENSG00000123146	ADGRE5	adhesion G protein-coupled receptor E5 [Source:HGNC Symbol;Acc:HGNC:1711]	1.78855e-05
ENSG00000170144	HNRNPA3	heterogeneous nuclear ribonucleoprotein A3 [Source:HGNC Symbol;Acc:HGNC:24941]	1.81175e-05
ENSG00000166845	C18orf54	chromosome 18 open reading frame 54 [Source:HGNC Symbol;Acc:HGNC:13796]	1.835e-05
ENSG00000105486	LIG1	DNA ligase 1 [Source:HGNC Symbol;Acc:HGNC:6598]	1.85826e-05
ENSG00000125753	VASP	vasodilator stimulated phosphoprotein [Source:HGNC Symbol;Acc:HGNC:12652]	1.8816e-05
ENSG00000204389	HSPA1A	heat shock protein family A (Hsp70) member 1A [Source:HGNC Symbol;Acc:HGNC:5232]	1.95226e-05
ENSG00000163935	SFMBT1	Scm like with four mbt domains 1 [Source:HGNC Symbol;Acc:HGNC:20255]	1.97592e-05
ENSG00000049540	ELN	elastin [Source:HGNC Symbol;Acc:HGNC:3327]	2.00008e-05
ENSG00000103489	XYLT1	xylosyltransferase 1 [Source:HGNC Symbol;Acc:HGNC:15516]	2.07253e-05
ENSG00000141560	FN3KRP	fructosamine 3 kinase related protein [Source:HGNC Symbol;Acc:HGNC:25700]	2.09703e-05
ENSG00000165916	PSMC3	proteasome 26S subunit, ATPase 3 [Source:HGNC Symbol;Acc:HGNC:9549]	2.14593e-05
ENSG00000121621	KIF18A	kinesin family member 18A [Source:HGNC Symbol;Acc:HGNC:29441]	2.1703e-05
ENSG00000126453	BCL2L12	BCL2 like 12 [Source:HGNC Symbol;Acc:HGNC:13787]	2.19462e-05
ENSG00000203760	CENPW	centromere protein W [Source:HGNC Symbol;Acc:HGNC:21488]	2.21896e-05
ENSG00000127191	TRAF2	TNF receptor associated factor 2 [Source:HGNC Symbol;Acc:HGNC:12032]	2.24324e-05
ENSG00000133026	MYH10	myosin heavy chain 10 [Source:HGNC Symbol;Acc:HGNC:7568]	2.26791e-05
ENSG00000281344	HELLPAR	HELLP associated long non-coding RNA [Source:HGNC Symbol;Acc:HGNC:43984]	2.34311e-05
ENSG00000150753	CCT5	chaperonin containing TCP1 subunit 5 [Source:HGNC Symbol;Acc:HGNC:1618]	2.42035e-05
ENSG00000177425	PAWR	pro-apoptotic WT1 regulator [Source:HGNC Symbol;Acc:HGNC:8614]	2.47326e-05
ENSG00000159055	MIS18A	MIS18 kinetochore protein A [Source:HGNC Symbol;Acc:HGNC:1286]	2.5561e-05
ENSG00000169813	HNRNPF	heterogeneous nuclear ribonucleoprotein F [Source:HGNC Symbol;Acc:HGNC:5039]	2.66956e-05
ENSG00000159335	PTMS	parathymosin [Source:HGNC Symbol;Acc:HGNC:9629]	2.72854e-05
ENSG00000099194	SCD	stearoyl-CoA desaturase [Source:HGNC Symbol;Acc:HGNC:10571]	2.75874e-05
ENSG00000086475	SEPHS1	selenophosphate synthetase 1 [Source:HGNC Symbol;Acc:HGNC:19685]	2.78904e-05
ENSG00000024526	DEPDC1	DEP domain containing 1 [Source:HGNC Symbol;Acc:HGNC:22949]	2.81956e-05
ENSG00000161547	SRSF2	serine and arginine rich splicing factor 2 [Source:HGNC Symbol;Acc:HGNC:10783]	2.88088e-05
ENSG00000162849	KIF26B	kinesin family member 26B [Source:HGNC Symbol;Acc:HGNC:25484]	2.91177e-05
ENSG00000139645	ANKRD52	ankyrin repeat domain 52 [Source:HGNC Symbol;Acc:HGNC:26614]	2.94275e-05
ENSG00000070047	PHRF1	PHD and ring finger domains 1 [Source:HGNC Symbol;Acc:HGNC:24351]	3.00459e-05
ENSG00000135074	ADAM19	ADAM metallopeptidase domain 19 [Source:HGNC Symbol;Acc:HGNC:197]	3.03546e-05
ENSG00000100749	VRK1	VRK serine/threonine kinase 1 [Source:HGNC Symbol;Acc:HGNC:12718]	3.09837e-05
ENSG00000105281	SLC1A5	solute carrier family 1 member 5 [Source:HGNC Symbol;Acc:HGNC:10943]	3.13019e-05
ENSG00000154920	EME1	essential meiotic structure-specific endonuclease 1 [Source:HGNC Symbol;Acc:HGNC:24965]	3.16213e-05
ENSG00000100664	EIF5	eukaryotic translation initiation factor 5 [Source:HGNC Symbol;Acc:HGNC:3299]	3.19443e-05
ENSG00000136848	DAB2IP	DAB2 interacting protein [Source:HGNC Symbol;Acc:HGNC:17294]	3.2269e-05
ENSG00000149485	FADS1	fatty acid desaturase 1 [Source:HGNC Symbol;Acc:HGNC:3574]	3.25942e-05
ENSG00000074800	ENO1	enolase 1 [Source:HGNC Symbol;Acc:HGNC:3350]	3.29216e-05
ENSG00000131470	PSMC3IP	PSMC3 interacting protein [Source:HGNC Symbol;Acc:HGNC:17928]	3.3253e-05
ENSG00000132475	H3-3B	H3.3 histone B [Source:HGNC Symbol;Acc:HGNC:4765]	3.39391e-05
ENSG00000128578	STRIP2	striatin interacting protein 2 [Source:HGNC Symbol;Acc:HGNC:22209]	3.50331e-05
ENSG00000155760	FZD7	frizzled class receptor 7 [Source:HGNC Symbol;Acc:HGNC:4045]	3.54027e-05
ENSG00000130176	CNN1	calponin 1 [Source:HGNC Symbol;Acc:HGNC:2155]	3.57731e-05
ENSG00000067955	CBFB	core-binding factor subunit beta [Source:HGNC Symbol;Acc:HGNC:1539]	3.61452e-05
ENSG00000005022	SLC25A5	solute carrier family 25 member 5 [Source:HGNC Symbol;Acc:HGNC:10991]	3.65165e-05
ENSG00000215784	FAM72D	family with sequence similarity 72 member D [Source:HGNC Symbol;Acc:HGNC:33593]	3.68879e-05
ENSG00000139718	SETD1B	SET domain containing 1B, histone lysine methyltransferase [Source:HGNC Symbol;Acc:HGNC:29187]	3.76389e-05
ENSG00000163431	LMOD1	leiomodin 1 [Source:HGNC Symbol;Acc:HGNC:6647]	3.91745e-05
ENSG00000184009	ACTG1	actin gamma 1 [Source:HGNC Symbol;Acc:HGNC:144]	3.95689e-05
ENSG00000123975	CKS2	CDC28 protein kinase regulatory subunit 2 [Source:HGNC Symbol;Acc:HGNC:2000]	3.99678e-05
ENSG00000149929	HIRIP3	HIRA interacting protein 3 [Source:HGNC Symbol;Acc:HGNC:4917]	4.03727e-05
ENSG00000206190	ATP10A	ATPase phospholipid transporting 10A (putative) [Source:HGNC Symbol;Acc:HGNC:13542]	4.11858e-05
ENSG00000158321	AUTS2	activator of transcription and developmental regulator AUTS2 [Source:HGNC Symbol;Acc:HGNC:14262]	4.15964e-05
ENSG00000136699	SMPD4	sphingomyelin phosphodiesterase 4 [Source:HGNC Symbol;Acc:HGNC:32949]	4.20067e-05
ENSG00000149554	CHEK1	checkpoint kinase 1 [Source:HGNC Symbol;Acc:HGNC:1925]	4.2416e-05
ENSG00000164107	HAND2	heart and neural crest derivatives expressed 2 [Source:HGNC Symbol;Acc:HGNC:4808]	4.36463e-05
ENSG00000153187	HNRNPU	heterogeneous nuclear ribonucleoprotein U [Source:HGNC Symbol;Acc:HGNC:5048]	4.44807e-05
ENSG00000131351	HAUS8	HAUS augmin like complex subunit 8 [Source:HGNC Symbol;Acc:HGNC:30532]	4.49096e-05
ENSG00000162522	KIAA1522	KIAA1522 [Source:HGNC Symbol;Acc:HGNC:29301]	4.53381e-05
ENSG00000100226	GTPBP1	GTP binding protein 1 [Source:HGNC Symbol;Acc:HGNC:4669]	4.66332e-05
ENSG00000095002	MSH2	mutS homolog 2 [Source:HGNC Symbol;Acc:HGNC:7325]	4.79728e-05
ENSG00000183207	RUVBL2	RuvB like AAA ATPase 2 [Source:HGNC Symbol;Acc:HGNC:10475]	4.89077e-05
ENSG00000196363	WDR5	WD repeat domain 5 [Source:HGNC Symbol;Acc:HGNC:12757]	4.93866e-05
ENSG00000169045	HNRNPH1	heterogeneous nuclear ribonucleoprotein H1 [Source:HGNC Symbol;Acc:HGNC:5041]	4.98644e-05
ENSG00000134802	SLC43A3	solute carrier family 43 member 3 [Source:HGNC Symbol;Acc:HGNC:17466]	5.03507e-05
ENSG00000182054	IDH2	isocitrate dehydrogenase (NADP(+)) 2 [Source:HGNC Symbol;Acc:HGNC:5383]	5.13293e-05
ENSG00000007968	E2F2	E2F transcription factor 2 [Source:HGNC Symbol;Acc:HGNC:3114]	5.33072e-05
ENSG00000197182	MIRLET7BHG	MIRLET7B host gene [Source:HGNC Symbol;Acc:HGNC:37189]	5.43079e-05
ENSG00000259768	NA	novel transcript, antisense to ZFHX3	5.53351e-05
ENSG00000129534	MIS18BP1	MIS18 binding protein 1 [Source:HGNC Symbol;Acc:HGNC:20190]	5.58493e-05
ENSG00000177302	TOP3A	DNA topoisomerase III alpha [Source:HGNC Symbol;Acc:HGNC:11992]	5.68873e-05
ENSG00000188566	NDOR1	NADPH dependent diflavin oxidoreductase 1 [Source:HGNC Symbol;Acc:HGNC:29838]	5.74132e-05
ENSG00000144554	FANCD2	FA complementation group D2 [Source:HGNC Symbol;Acc:HGNC:3585]	5.84636e-05
ENSG00000175643	RMI2	RecQ mediated genome instability 2 [Source:HGNC Symbol;Acc:HGNC:28349]	5.95308e-05
ENSG00000115875	SRSF7	serine and arginine rich splicing factor 7 [Source:HGNC Symbol;Acc:HGNC:10789]	6.06097e-05
ENSG00000164109	MAD2L1	mitotic arrest deficient 2 like 1 [Source:HGNC Symbol;Acc:HGNC:6763]	6.17086e-05
ENSG00000105968	H2AZ2	H2A.Z variant histone 2 [Source:HGNC Symbol;Acc:HGNC:20664]	6.22723e-05
ENSG00000134291	TMEM106C	transmembrane protein 106C [Source:HGNC Symbol;Acc:HGNC:28775]	6.28393e-05
ENSG00000132688	NES	nestin [Source:HGNC Symbol;Acc:HGNC:7756]	6.39828e-05
ENSG00000135486	HNRNPA1	heterogeneous nuclear ribonucleoprotein A1 [Source:HGNC Symbol;Acc:HGNC:5031]	6.51535e-05
ENSG00000002822	MAD1L1	mitotic arrest deficient 1 like 1 [Source:HGNC Symbol;Acc:HGNC:6762]	6.69159e-05
ENSG00000164649	CDCA7L	cell division cycle associated 7 like [Source:HGNC Symbol;Acc:HGNC:30777]	6.75117e-05
ENSG00000127423	AUNIP	aurora kinase A and ninein interacting protein [Source:HGNC Symbol;Acc:HGNC:28363]	6.81068e-05
ENSG00000198176	TFDP1	transcription factor Dp-1 [Source:HGNC Symbol;Acc:HGNC:11749]	6.9913e-05
ENSG00000105866	SP4	Sp4 transcription factor [Source:HGNC Symbol;Acc:HGNC:11209]	7.05333e-05
ENSG00000140365	COMMD4	COMM domain containing 4 [Source:HGNC Symbol;Acc:HGNC:26027]	7.11559e-05
ENSG00000125319	HROB	homologous recombination factor with OB-fold [Source:HGNC Symbol;Acc:HGNC:28460]	7.24167e-05
ENSG00000141522	ARHGDIA	Rho GDP dissociation inhibitor alpha [Source:HGNC Symbol;Acc:HGNC:678]	7.30495e-05
ENSG00000129128	SPCS3	signal peptidase complex subunit 3 [Source:HGNC Symbol;Acc:HGNC:26212]	7.56474e-05
ENSG00000284946	NA	novel protein	7.69576e-05
ENSG00000132383	RPA1	replication protein A1 [Source:HGNC Symbol;Acc:HGNC:10289]	7.82759e-05
ENSG00000080603	SRCAP	Snf2 related CREBBP activator protein [Source:HGNC Symbol;Acc:HGNC:16974]	7.8937e-05
ENSG00000105447	GRWD1	glutamate rich WD repeat containing 1 [Source:HGNC Symbol;Acc:HGNC:21270]	7.9602e-05
ENSG00000167601	AXL	AXL receptor tyrosine kinase [Source:HGNC Symbol;Acc:HGNC:905]	8.09343e-05
ENSG00000187840	EIF4EBP1	eukaryotic translation initiation factor 4E binding protein 1 [Source:HGNC Symbol;Acc:HGNC:3288]	8.36157e-05
ENSG00000106665	CLIP2	CAP-Gly domain containing linker protein 2 [Source:HGNC Symbol;Acc:HGNC:2586]	8.42881e-05
ENSG00000128050	PAICS	phosphoribosylaminoimidazole carboxylase and phosphoribosylaminoimidazolesuccinocarboxamide synthase [Source:HGNC Symbol;Acc:HGNC:8587]	8.56491e-05
ENSG00000169258	GPRIN1	G protein regulated inducer of neurite outgrowth 1 [Source:HGNC Symbol;Acc:HGNC:24835]	8.70298e-05
ENSG00000096746	HNRNPH3	heterogeneous nuclear ribonucleoprotein H3 [Source:HGNC Symbol;Acc:HGNC:5043]	8.84279e-05
ENSG00000205208	C4orf46	chromosome 4 open reading frame 46 [Source:HGNC Symbol;Acc:HGNC:27320]	8.91268e-05
ENSG00000125503	PPP1R12C	protein phosphatase 1 regulatory subunit 12C [Source:HGNC Symbol;Acc:HGNC:14947]	9.05311e-05
ENSG00000001497	LAS1L	LAS1 like ribosome biogenesis factor [Source:HGNC Symbol;Acc:HGNC:25726]	9.12334e-05
ENSG00000120738	EGR1	early growth response 1 [Source:HGNC Symbol;Acc:HGNC:3238]	9.1936e-05
ENSG00000173039	RELA	RELA proto-oncogene, NF-kB subunit [Source:HGNC Symbol;Acc:HGNC:9955]	9.26376e-05
ENSG00000106628	POLD2	DNA polymerase delta 2, accessory subunit [Source:HGNC Symbol;Acc:HGNC:9176]	9.33456e-05
ENSG00000138031	ADCY3	adenylate cyclase 3 [Source:HGNC Symbol;Acc:HGNC:234]	9.4773e-05
ENSG00000158710	TAGLN2	transgelin 2 [Source:HGNC Symbol;Acc:HGNC:11554]	9.84057e-05
ENSG00000167522	ANKRD11	ankyrin repeat domain 11 [Source:HGNC Symbol;Acc:HGNC:21316]	9.91452e-05
ENSG00000168710	AHCYL1	adenosylhomocysteinase like 1 [Source:HGNC Symbol;Acc:HGNC:344]	9.98842e-05
ENSG00000242125	SNHG3	small nucleolar RNA host gene 3 [Source:HGNC Symbol;Acc:HGNC:10118]	0.000100623
ENSG00000119280	C1orf198	chromosome 1 open reading frame 198 [Source:HGNC Symbol;Acc:HGNC:25900]	0.000101362
ENSG00000167461	RAB8A	RAB8A, member RAS oncogene family [Source:HGNC Symbol;Acc:HGNC:7007]	0.000105112
ENSG00000205937	RNPS1	RNA binding protein with serine rich domain 1 [Source:HGNC Symbol;Acc:HGNC:10080]	0.000105868
ENSG00000196498	NCOR2	nuclear receptor corepressor 2 [Source:HGNC Symbol;Acc:HGNC:7673]	0.000106626
ENSG00000136122	BORA	BORA aurora kinase A activator [Source:HGNC Symbol;Acc:HGNC:24724]	0.000108943
ENSG00000197961	ZNF121	zinc finger protein 121 [Source:HGNC Symbol;Acc:HGNC:12904]	0.000109719
ENSG00000132017	DCAF15	DDB1 and CUL4 associated factor 15 [Source:HGNC Symbol;Acc:HGNC:25095]	0.000111273
ENSG00000187605	TET3	tet methylcytosine dioxygenase 3 [Source:HGNC Symbol;Acc:HGNC:28313]	0.000112051
ENSG00000121068	TBX2	T-box transcription factor 2 [Source:HGNC Symbol;Acc:HGNC:11597]	0.000112829
ENSG00000259781	HMGB1P6	high mobility group box 1 pseudogene 6 [Source:HGNC Symbol;Acc:HGNC:4998]	0.000114399
ENSG00000115241	PPM1G	protein phosphatase, Mg2+/Mn2+ dependent 1G [Source:HGNC Symbol;Acc:HGNC:9278]	0.000115991
ENSG00000188976	NOC2L	NOC2 like nucleolar associated transcriptional repressor [Source:HGNC Symbol;Acc:HGNC:24517]	0.000116792
ENSG00000134954	ETS1	ETS proto-oncogene 1, transcription factor [Source:HGNC Symbol;Acc:HGNC:3488]	0.0001176
ENSG00000130396	AFDN	afadin, adherens junction formation factor [Source:HGNC Symbol;Acc:HGNC:7137]	0.000118427
ENSG00000149548	CCDC15	coiled-coil domain containing 15 [Source:HGNC Symbol;Acc:HGNC:25798]	0.000119253
ENSG00000123219	CENPK	centromere protein K [Source:HGNC Symbol;Acc:HGNC:29479]	0.000123393
ENSG00000260604	NA	novel transcript	0.000124232
ENSG00000128951	DUT	deoxyuridine triphosphatase [Source:HGNC Symbol;Acc:HGNC:3078]	0.000125928
ENSG00000133302	SLF1	SMC5-SMC6 complex localization factor 1 [Source:HGNC Symbol;Acc:HGNC:25408]	0.00012679
ENSG00000213853	EMP2	epithelial membrane protein 2 [Source:HGNC Symbol;Acc:HGNC:3334]	0.000130237
ENSG00000132436	FIGNL1	fidgetin like 1 [Source:HGNC Symbol;Acc:HGNC:13286]	0.000131972
ENSG00000183955	KMT5A	lysine methyltransferase 5A [Source:HGNC Symbol;Acc:HGNC:29489]	0.000132863
ENSG00000183741	CBX6	chromobox 6 [Source:HGNC Symbol;Acc:HGNC:1556]	0.00013465
ENSG00000172009	THOP1	thimet oligopeptidase 1 [Source:HGNC Symbol;Acc:HGNC:11793]	0.000136441
ENSG00000204469	PRRC2A	proline rich coiled-coil 2A [Source:HGNC Symbol;Acc:HGNC:13918]	0.00014098
ENSG00000149257	SERPINH1	serpin family H member 1 [Source:HGNC Symbol;Acc:HGNC:1546]	0.000141897
ENSG00000185049	NELFA	negative elongation factor complex member A [Source:HGNC Symbol;Acc:HGNC:12768]	0.000142819
ENSG00000280893	NA	novel transcript	0.000145596
ENSG00000189308	LIN54	lin-54 DREAM MuvB core complex component [Source:HGNC Symbol;Acc:HGNC:25397]	0.000147487
ENSG00000020181	ADGRA2	adhesion G protein-coupled receptor A2 [Source:HGNC Symbol;Acc:HGNC:17849]	0.000149422
ENSG00000172167	MTBP	MDM2 binding protein [Source:HGNC Symbol;Acc:HGNC:7417]	0.000153461
ENSG00000090861	AARS1	alanyl-tRNA synthetase 1 [Source:HGNC Symbol;Acc:HGNC:20]	0.000154476
ENSG00000157557	ETS2	ETS proto-oncogene 2, transcription factor [Source:HGNC Symbol;Acc:HGNC:3489]	0.000155492
ENSG00000112081	SRSF3	serine and arginine rich splicing factor 3 [Source:HGNC Symbol;Acc:HGNC:10785]	0.000157518
ENSG00000105202	FBL	fibrillarin [Source:HGNC Symbol;Acc:HGNC:3599]	0.000158533
ENSG00000101773	RBBP8	RB binding protein 8, endonuclease [Source:HGNC Symbol;Acc:HGNC:9891]	0.000160616
ENSG00000072571	HMMR	hyaluronan mediated motility receptor [Source:HGNC Symbol;Acc:HGNC:5012]	0.00016375
ENSG00000130726	TRIM28	tripartite motif containing 28 [Source:HGNC Symbol;Acc:HGNC:16384]	0.00016691
ENSG00000136861	CDK5RAP2	CDK5 regulatory subunit associated protein 2 [Source:HGNC Symbol;Acc:HGNC:18672]	0.000167967
ENSG00000180900	SCRIB	scribble planar cell polarity protein [Source:HGNC Symbol;Acc:HGNC:30377]	0.00017009
ENSG00000147536	GINS4	GINS complex subunit 4 [Source:HGNC Symbol;Acc:HGNC:28226]	0.000171154
ENSG00000073050	XRCC1	X-ray repair cross complementing 1 [Source:HGNC Symbol;Acc:HGNC:12828]	0.000172225
ENSG00000178295	GEN1	GEN1 Holliday junction 5' flap endonuclease [Source:HGNC Symbol;Acc:HGNC:26881]	0.0001733
ENSG00000114999	TTL	tubulin tyrosine ligase [Source:HGNC Symbol;Acc:HGNC:21586]	0.000174378
ENSG00000162775	RBM15	RNA binding motif protein 15 [Source:HGNC Symbol;Acc:HGNC:14959]	0.000175464
ENSG00000163430	FSTL1	follistatin like 1 [Source:HGNC Symbol;Acc:HGNC:3972]	0.000177636
ENSG00000131591	C1orf159	chromosome 1 open reading frame 159 [Source:HGNC Symbol;Acc:HGNC:26062]	0.00017875
ENSG00000161981	SNRNP25	small nuclear ribonucleoprotein U11/U12 subunit 25 [Source:HGNC Symbol;Acc:HGNC:14161]	0.000183343
ENSG00000108821	COL1A1	collagen type I alpha 1 chain [Source:HGNC Symbol;Acc:HGNC:2197]	0.000184507
ENSG00000118007	STAG1	stromal antigen 1 [Source:HGNC Symbol;Acc:HGNC:11354]	0.000185669
ENSG00000102225	CDK16	cyclin dependent kinase 16 [Source:HGNC Symbol;Acc:HGNC:8749]	0.000189272
ENSG00000171302	CANT1	calcium activated nucleotidase 1 [Source:HGNC Symbol;Acc:HGNC:19721]	0.000190482
ENSG00000167393	PPP2R3B	protein phosphatase 2 regulatory subunit B''beta [Source:HGNC Symbol;Acc:HGNC:13417]	0.000192911
ENSG00000187210	GCNT1	glucosaminyl (N-acetyl) transferase 1 [Source:HGNC Symbol;Acc:HGNC:4203]	0.000195349
ENSG00000124789	NUP153	nucleoporin 153 [Source:HGNC Symbol;Acc:HGNC:8062]	0.000197789
ENSG00000133275	CSNK1G2	casein kinase 1 gamma 2 [Source:HGNC Symbol;Acc:HGNC:2455]	0.000199007
ENSG00000104897	SF3A2	splicing factor 3a subunit 2 [Source:HGNC Symbol;Acc:HGNC:10766]	0.000201445
ENSG00000202198	7SK	7SK RNA [Source:RFAM;Acc:RF00100]	0.000202667
ENSG00000249669	CARMN	cardiac mesoderm enhancer-associated non-coding RNA [Source:HGNC Symbol;Acc:HGNC:42872]	0.000203895
ENSG00000141552	ANAPC11	anaphase promoting complex subunit 11 [Source:HGNC Symbol;Acc:HGNC:14452]	0.000206352
ENSG00000239306	RBM14	RNA binding motif protein 14 [Source:HGNC Symbol;Acc:HGNC:14219]	0.000208824
ENSG00000183963	SMTN	smoothelin [Source:HGNC Symbol;Acc:HGNC:11126]	0.000210067
ENSG00000149679	CABLES2	Cdk5 and Abl enzyme substrate 2 [Source:HGNC Symbol;Acc:HGNC:16143]	0.000212573
ENSG00000144395	CCDC150	coiled-coil domain containing 150 [Source:HGNC Symbol;Acc:HGNC:26834]	0.000213835
ENSG00000085872	CHERP	calcium homeostasis endoplasmic reticulum protein [Source:HGNC Symbol;Acc:HGNC:16930]	0.000218986
ENSG00000182095	TNRC18	trinucleotide repeat containing 18 [Source:HGNC Symbol;Acc:HGNC:11962]	0.000221585
ENSG00000147224	PRPS1	phosphoribosyl pyrophosphate synthetase 1 [Source:HGNC Symbol;Acc:HGNC:9462]	0.000228119
ENSG00000102974	CTCF	CCCTC-binding factor [Source:HGNC Symbol;Acc:HGNC:13723]	0.000230754
ENSG00000169564	PCBP1	poly(rC) binding protein 1 [Source:HGNC Symbol;Acc:HGNC:8647]	0.00023472
ENSG00000106211	HSPB1	heat shock protein family B (small) member 1 [Source:HGNC Symbol;Acc:HGNC:5246]	0.000237393
ENSG00000091542	ALKBH5	alkB homolog 5, RNA demethylase [Source:HGNC Symbol;Acc:HGNC:25996]	0.000238734
ENSG00000183255	PTTG1IP	PTTG1 interacting protein [Source:HGNC Symbol;Acc:HGNC:13524]	0.000241416
ENSG00000141959	PFKL	phosphofructokinase, liver type [Source:HGNC Symbol;Acc:HGNC:8876]	0.000242757
ENSG00000225151	GOLGA2P7	GOLGA2 pseudogene 7 [Source:HGNC Symbol;Acc:HGNC:49516]	0.000245455
ENSG00000108557	RAI1	retinoic acid induced 1 [Source:HGNC Symbol;Acc:HGNC:9834]	0.000246829
ENSG00000123983	ACSL3	acyl-CoA synthetase long chain family member 3 [Source:HGNC Symbol;Acc:HGNC:3570]	0.000249578
ENSG00000107263	RAPGEF1	Rap guanine nucleotide exchange factor 1 [Source:HGNC Symbol;Acc:HGNC:4568]	0.000250954
ENSG00000169908	TM4SF1	transmembrane 4 L six family member 1 [Source:HGNC Symbol;Acc:HGNC:11853]	0.000255153
ENSG00000099995	SF3A1	splicing factor 3a subunit 1 [Source:HGNC Symbol;Acc:HGNC:10765]	0.000256562
ENSG00000175305	CCNE2	cyclin E2 [Source:HGNC Symbol;Acc:HGNC:1590]	0.000260819
ENSG00000189159	JPT1	Jupiter microtubule associated homolog 1 [Source:HGNC Symbol;Acc:HGNC:14569]	0.000262248
ENSG00000132507	EIF5A	eukaryotic translation initiation factor 5A [Source:HGNC Symbol;Acc:HGNC:3300]	0.000263679
ENSG00000067057	PFKP	phosphofructokinase, platelet [Source:HGNC Symbol;Acc:HGNC:8878]	0.000267981
ENSG00000100726	TELO2	telomere maintenance 2 [Source:HGNC Symbol;Acc:HGNC:29099]	0.00027085
ENSG00000128191	DGCR8	DGCR8 microprocessor complex subunit [Source:HGNC Symbol;Acc:HGNC:2847]	0.000272286
ENSG00000166483	WEE1	WEE1 G2 checkpoint kinase [Source:HGNC Symbol;Acc:HGNC:12761]	0.000275166
ENSG00000142634	EFHD2	EF-hand domain family member D2 [Source:HGNC Symbol;Acc:HGNC:28670]	0.000276609
ENSG00000173402	DAG1	dystroglycan 1 [Source:HGNC Symbol;Acc:HGNC:2666]	0.000278055
ENSG00000129680	MAP7D3	MAP7 domain containing 3 [Source:HGNC Symbol;Acc:HGNC:25742]	0.000279502
ENSG00000076706	MCAM	melanoma cell adhesion molecule [Source:HGNC Symbol;Acc:HGNC:6934]	0.000280946
ENSG00000055044	NOP58	NOP58 ribonucleoprotein [Source:HGNC Symbol;Acc:HGNC:29926]	0.000282391
ENSG00000182872	RBM10	RNA binding motif protein 10 [Source:HGNC Symbol;Acc:HGNC:9896]	0.00028675
ENSG00000135451	TROAP	trophinin associated protein [Source:HGNC Symbol;Acc:HGNC:12327]	0.000289673
ENSG00000127528	KLF2	Kruppel like factor 2 [Source:HGNC Symbol;Acc:HGNC:6347]	0.000294096
ENSG00000166197	NOLC1	nucleolar and coiled-body phosphoprotein 1 [Source:HGNC Symbol;Acc:HGNC:15608]	0.000295574
ENSG00000197771	MCMBP	minichromosome maintenance complex binding protein [Source:HGNC Symbol;Acc:HGNC:25782]	0.000297048
ENSG00000196642	RABL6	RAB, member RAS oncogene family like 6 [Source:HGNC Symbol;Acc:HGNC:24703]	0.000300022
ENSG00000119685	TTLL5	tubulin tyrosine ligase like 5 [Source:HGNC Symbol;Acc:HGNC:19963]	0.000301529
ENSG00000082641	NFE2L1	nuclear factor, erythroid 2 like 1 [Source:HGNC Symbol;Acc:HGNC:7781]	0.000313886
ENSG00000140848	CPNE2	copine 2 [Source:HGNC Symbol;Acc:HGNC:2315]	0.00031549
ENSG00000198925	ATG9A	autophagy related 9A [Source:HGNC Symbol;Acc:HGNC:22408]	0.000317095
ENSG00000135454	B4GALNT1	beta-1,4-N-acetyl-galactosaminyltransferase 1 [Source:HGNC Symbol;Acc:HGNC:4117]	0.000318717
ENSG00000110274	CEP164	centrosomal protein 164 [Source:HGNC Symbol;Acc:HGNC:29182]	0.000322004
ENSG00000101639	CEP192	centrosomal protein 192 [Source:HGNC Symbol;Acc:HGNC:25515]	0.000330291
ENSG00000169592	INO80E	INO80 complex subunit E [Source:HGNC Symbol;Acc:HGNC:26905]	0.000331974
ENSG00000261236	BOP1	BOP1 ribosomal biogenesis factor [Source:HGNC Symbol;Acc:HGNC:15519]	0.000333658
ENSG00000070950	RAD18	RAD18 E3 ubiquitin protein ligase [Source:HGNC Symbol;Acc:HGNC:18278]	0.00033534
ENSG00000183048	SLC25A10	solute carrier family 25 member 10 [Source:HGNC Symbol;Acc:HGNC:10980]	0.000337027
ENSG00000051825	MPHOSPH9	M-phase phosphoprotein 9 [Source:HGNC Symbol;Acc:HGNC:7215]	0.000340423
ENSG00000105738	SIPA1L3	signal induced proliferation associated 1 like 3 [Source:HGNC Symbol;Acc:HGNC:23801]	0.000342149
ENSG00000090372	STRN4	striatin 4 [Source:HGNC Symbol;Acc:HGNC:15721]	0.000347368
ENSG00000082805	ERC1	ELKS/RAB6-interacting/CAST family member 1 [Source:HGNC Symbol;Acc:HGNC:17072]	0.000350874
ENSG00000234857	HNRNPUL2-BSCL2	HNRNPUL2-BSCL2 readthrough (NMD candidate) [Source:HGNC Symbol;Acc:HGNC:49189]	0.000352631
ENSG00000172780	RAB43	RAB43, member RAS oncogene family [Source:HGNC Symbol;Acc:HGNC:19983]	0.000356161
ENSG00000138792	ENPEP	glutamyl aminopeptidase [Source:HGNC Symbol;Acc:HGNC:3355]	0.000359766
ENSG00000134243	SORT1	sortilin 1 [Source:HGNC Symbol;Acc:HGNC:11186]	0.000361574
ENSG00000197879	MYO1C	myosin IC [Source:HGNC Symbol;Acc:HGNC:7597]	0.000367025
ENSG00000267519	MIR23AHG	miR-23a/27a/24-2 cluster host gene [Source:HGNC Symbol;Acc:HGNC:27620]	0.000368843
ENSG00000115687	PASK	PAS domain containing serine/threonine kinase [Source:HGNC Symbol;Acc:HGNC:17270]	0.000378166
ENSG00000125148	MT2A	metallothionein 2A [Source:HGNC Symbol;Acc:HGNC:7406]	0.000383904
ENSG00000168439	STIP1	stress induced phosphoprotein 1 [Source:HGNC Symbol;Acc:HGNC:11387]	0.000405601
ENSG00000104824	HNRNPL	heterogeneous nuclear ribonucleoprotein L [Source:HGNC Symbol;Acc:HGNC:5045]	0.000409678
ENSG00000179051	RCC2	regulator of chromosome condensation 2 [Source:HGNC Symbol;Acc:HGNC:30297]	0.000411739
ENSG00000096060	FKBP5	FKBP prolyl isomerase 5 [Source:HGNC Symbol;Acc:HGNC:3721]	0.000413798
ENSG00000173442	EHBP1L1	EH domain binding protein 1 like 1 [Source:HGNC Symbol;Acc:HGNC:30682]	0.000415867
ENSG00000023902	PLEKHO1	pleckstrin homology domain containing O1 [Source:HGNC Symbol;Acc:HGNC:24310]	0.000417939
ENSG00000154124	OTULIN	OTU deubiquitinase with linear linkage specificity [Source:HGNC Symbol;Acc:HGNC:25118]	0.000420009
ENSG00000102781	KATNAL1	katanin catalytic subunit A1 like 1 [Source:HGNC Symbol;Acc:HGNC:28361]	0.000424176
ENSG00000122483	CCDC18	coiled-coil domain containing 18 [Source:HGNC Symbol;Acc:HGNC:30370]	0.000430525
ENSG00000141499	WRAP53	WD repeat containing antisense to TP53 [Source:HGNC Symbol;Acc:HGNC:25522]	0.000439099
ENSG00000217555	CKLF	chemokine like factor [Source:HGNC Symbol;Acc:HGNC:13253]	0.00044128
ENSG00000204410	MSH5	mutS homolog 5 [Source:HGNC Symbol;Acc:HGNC:7328]	0.000443475
ENSG00000163002	NUP35	nucleoporin 35 [Source:HGNC Symbol;Acc:HGNC:29797]	0.00045007
ENSG00000126803	HSPA2	heat shock protein family A (Hsp70) member 2 [Source:HGNC Symbol;Acc:HGNC:5235]	0.000458929
ENSG00000146112	PPP1R18	protein phosphatase 1 regulatory subunit 18 [Source:HGNC Symbol;Acc:HGNC:29413]	0.000461152
ENSG00000100014	SPECC1L	sperm antigen with calponin homology and coiled-coil domains 1 like [Source:HGNC Symbol;Acc:HGNC:29022]	0.00046338
ENSG00000135912	TTLL4	tubulin tyrosine ligase like 4 [Source:HGNC Symbol;Acc:HGNC:28976]	0.000467847
ENSG00000083720	OXCT1	3-oxoacid CoA-transferase 1 [Source:HGNC Symbol;Acc:HGNC:8527]	0.000472321
ENSG00000075624	ACTB	actin beta [Source:HGNC Symbol;Acc:HGNC:132]	0.000476802
ENSG00000196150	ZNF250	zinc finger protein 250 [Source:HGNC Symbol;Acc:HGNC:13044]	0.000479041
ENSG00000066248	NGEF	neuronal guanine nucleotide exchange factor [Source:HGNC Symbol;Acc:HGNC:7807]	0.000485797
ENSG00000150990	DHX37	DEAH-box helicase 37 [Source:HGNC Symbol;Acc:HGNC:17210]	0.000488066
ENSG00000092445	TYRO3	TYRO3 protein tyrosine kinase [Source:HGNC Symbol;Acc:HGNC:12446]	0.000490338
ENSG00000100147	CCDC134	coiled-coil domain containing 134 [Source:HGNC Symbol;Acc:HGNC:26185]	0.000492607
ENSG00000102034	ELF4	E74 like ETS transcription factor 4 [Source:HGNC Symbol;Acc:HGNC:3319]	0.000499407
ENSG00000121289	CEP89	centrosomal protein 89 [Source:HGNC Symbol;Acc:HGNC:25907]	0.000501677
ENSG00000156858	PRR14	proline rich 14 [Source:HGNC Symbol;Acc:HGNC:28458]	0.000506214
ENSG00000173473	SMARCC1	SWI/SNF related, matrix associated, actin dependent regulator of chromatin subfamily c member 1 [Source:HGNC Symbol;Acc:HGNC:11104]	0.000508484
ENSG00000013573	DDX11	DEAD/H-box helicase 11 [Source:HGNC Symbol;Acc:HGNC:2736]	0.000510752
ENSG00000090273	NUDC	nuclear distribution C, dynein complex regulator [Source:HGNC Symbol;Acc:HGNC:8045]	0.000515322
ENSG00000136715	SAP130	Sin3A associated protein 130 [Source:HGNC Symbol;Acc:HGNC:29813]	0.000517637
ENSG00000127334	DYRK2	dual specificity tyrosine phosphorylation regulated kinase 2 [Source:HGNC Symbol;Acc:HGNC:3093]	0.000522281
ENSG00000106244	PDAP1	PDGFA associated protein 1 [Source:HGNC Symbol;Acc:HGNC:14634]	0.000540958
ENSG00000123144	TRIR	telomerase RNA component interacting RNase [Source:HGNC Symbol;Acc:HGNC:28424]	0.000543308
ENSG00000089280	FUS	FUS RNA binding protein [Source:HGNC Symbol;Acc:HGNC:4010]	0.000545662
ENSG00000050820	BCAR1	BCAR1 scaffold protein, Cas family member [Source:HGNC Symbol;Acc:HGNC:971]	0.000552774
ENSG00000126216	TUBGCP3	tubulin gamma complex associated protein 3 [Source:HGNC Symbol;Acc:HGNC:18598]	0.000557532
ENSG00000140406	TLNRD1	talin rod domain containing 1 [Source:HGNC Symbol;Acc:HGNC:13519]	0.000564766
ENSG00000006712	PAF1	PAF1 homolog, Paf1/RNA polymerase II complex component [Source:HGNC Symbol;Acc:HGNC:25459]	0.000567182
ENSG00000182628	SKA2	spindle and kinetochore associated complex subunit 2 [Source:HGNC Symbol;Acc:HGNC:28006]	0.000569599
ENSG00000168003	SLC3A2	solute carrier family 3 member 2 [Source:HGNC Symbol;Acc:HGNC:11026]	0.000579359
ENSG00000135913	USP37	ubiquitin specific peptidase 37 [Source:HGNC Symbol;Acc:HGNC:20063]	0.000584284
ENSG00000132341	RAN	RAN, member RAS oncogene family [Source:HGNC Symbol;Acc:HGNC:9846]	0.000601722
ENSG00000145934	TENM2	teneurin transmembrane protein 2 [Source:HGNC Symbol;Acc:HGNC:29943]	0.000606752
ENSG00000127616	SMARCA4	SWI/SNF related, matrix associated, actin dependent regulator of chromatin, subfamily a, member 4 [Source:HGNC Symbol;Acc:HGNC:11100]	0.000611807
ENSG00000106290	TAF6	TATA-box binding protein associated factor 6 [Source:HGNC Symbol;Acc:HGNC:11540]	0.000616869
ENSG00000206053	JPT2	Jupiter microtubule associated homolog 2 [Source:HGNC Symbol;Acc:HGNC:14137]	0.000619403
ENSG00000177733	HNRNPA0	heterogeneous nuclear ribonucleoprotein A0 [Source:HGNC Symbol;Acc:HGNC:5030]	0.000621964
ENSG00000135842	NIBAN1	niban apoptosis regulator 1 [Source:HGNC Symbol;Acc:HGNC:16784]	0.000627119
ENSG00000131165	CHMP1A	charged multivesicular body protein 1A [Source:HGNC Symbol;Acc:HGNC:8740]	0.000629707
ENSG00000131504	DIAPH1	diaphanous related formin 1 [Source:HGNC Symbol;Acc:HGNC:2876]	0.000632291
ENSG00000160208	RRP1B	ribosomal RNA processing 1B [Source:HGNC Symbol;Acc:HGNC:23818]	0.00063489
ENSG00000126391	FRMD8	FERM domain containing 8 [Source:HGNC Symbol;Acc:HGNC:25462]	0.000642749
ENSG00000060688	SNRNP40	small nuclear ribonucleoprotein U5 subunit 40 [Source:HGNC Symbol;Acc:HGNC:30857]	0.000645398
ENSG00000108312	UBTF	upstream binding transcription factor [Source:HGNC Symbol;Acc:HGNC:12511]	0.000648051
ENSG00000167842	MIS12	MIS12 kinetochore complex component [Source:HGNC Symbol;Acc:HGNC:24967]	0.000661476
ENSG00000240972	MIF	macrophage migration inhibitory factor [Source:HGNC Symbol;Acc:HGNC:7097]	0.000666923
ENSG00000103942	HOMER2	homer scaffold protein 2 [Source:HGNC Symbol;Acc:HGNC:17513]	0.000669649
ENSG00000133816	MICAL2	microtubule associated monooxygenase, calponin and LIM domain containing 2 [Source:HGNC Symbol;Acc:HGNC:24693]	0.000672371
ENSG00000187790	FANCM	FA complementation group M [Source:HGNC Symbol;Acc:HGNC:23168]	0.000680673
ENSG00000143878	RHOB	ras homolog family member B [Source:HGNC Symbol;Acc:HGNC:668]	0.000686239
ENSG00000103194	USP10	ubiquitin specific peptidase 10 [Source:HGNC Symbol;Acc:HGNC:12608]	0.000691842
ENSG00000100304	TTLL12	tubulin tyrosine ligase like 12 [Source:HGNC Symbol;Acc:HGNC:28974]	0.000694643
ENSG00000170515	PA2G4	proliferation-associated 2G4 [Source:HGNC Symbol;Acc:HGNC:8550]	0.000703093
ENSG00000125871	MGME1	mitochondrial genome maintenance exonuclease 1 [Source:HGNC Symbol;Acc:HGNC:16205]	0.000705956
ENSG00000143621	ILF2	interleukin enhancer binding factor 2 [Source:HGNC Symbol;Acc:HGNC:6037]	0.000711737
ENSG00000105329	TGFB1	transforming growth factor beta 1 [Source:HGNC Symbol;Acc:HGNC:11766]	0.000720528
ENSG00000113648	MACROH2A1	macroH2A.1 histone [Source:HGNC Symbol;Acc:HGNC:4740]	0.000723481
ENSG00000138796	HADH	hydroxyacyl-CoA dehydrogenase [Source:HGNC Symbol;Acc:HGNC:4799]	0.000726451
ENSG00000156876	SASS6	SAS-6 centriolar assembly protein [Source:HGNC Symbol;Acc:HGNC:25403]	0.000729442
ENSG00000167005	NUDT21	nudix hydrolase 21 [Source:HGNC Symbol;Acc:HGNC:13870]	0.000735417
ENSG00000166886	NAB2	NGFI-A binding protein 2 [Source:HGNC Symbol;Acc:HGNC:7627]	0.000756551
ENSG00000183814	LIN9	lin-9 DREAM MuvB core complex component [Source:HGNC Symbol;Acc:HGNC:30830]	0.000759593
ENSG00000165501	LRR1	leucine rich repeat protein 1 [Source:HGNC Symbol;Acc:HGNC:19742]	0.000777897
ENSG00000116133	DHCR24	24-dehydrocholesterol reductase [Source:HGNC Symbol;Acc:HGNC:2859]	0.000784024
ENSG00000084774	CAD	carbamoyl-phosphate synthetase 2, aspartate transcarbamylase, and dihydroorotase [Source:HGNC Symbol;Acc:HGNC:1424]	0.000790164
ENSG00000113657	DPYSL3	dihydropyrimidinase like 3 [Source:HGNC Symbol;Acc:HGNC:3015]	0.000799383
ENSG00000181826	RELL1	RELT like 1 [Source:HGNC Symbol;Acc:HGNC:27379]	0.000802475
ENSG00000072062	PRKACA	protein kinase cAMP-activated catalytic subunit alpha [Source:HGNC Symbol;Acc:HGNC:9380]	0.000805569
ENSG00000185504	FAAP100	FA core complex associated protein 100 [Source:HGNC Symbol;Acc:HGNC:26171]	0.000814849
ENSG00000177469	CAVIN1	caveolae associated protein 1 [Source:HGNC Symbol;Acc:HGNC:9688]	0.000817949
ENSG00000139687	RB1	RB transcriptional corepressor 1 [Source:HGNC Symbol;Acc:HGNC:9884]	0.00082105
ENSG00000101911	PRPS2	phosphoribosyl pyrophosphate synthetase 2 [Source:HGNC Symbol;Acc:HGNC:9465]	0.00083036
ENSG00000196591	HDAC2	histone deacetylase 2 [Source:HGNC Symbol;Acc:HGNC:4853]	0.000836602
ENSG00000140326	CDAN1	codanin 1 [Source:HGNC Symbol;Acc:HGNC:1713]	0.000846
ENSG00000072110	ACTN1	actinin alpha 1 [Source:HGNC Symbol;Acc:HGNC:163]	0.00085226
ENSG00000008853	RHOBTB2	Rho related BTB domain containing 2 [Source:HGNC Symbol;Acc:HGNC:18756]	0.000855419
ENSG00000255073	ZFP91-CNTF	ZFP91-CNTF readthrough (NMD candidate) [Source:HGNC Symbol;Acc:HGNC:33441]	0.000864933
ENSG00000213694	S1PR3	sphingosine-1-phosphate receptor 3 [Source:HGNC Symbol;Acc:HGNC:3167]	0.000868109
ENSG00000108559	NUP88	nucleoporin 88 [Source:HGNC Symbol;Acc:HGNC:8067]	0.000871283
ENSG00000120334	CENPL	centromere protein L [Source:HGNC Symbol;Acc:HGNC:17879]	0.000877631
ENSG00000118655	DCLRE1B	DNA cross-link repair 1B [Source:HGNC Symbol;Acc:HGNC:17641]	0.000880805
ENSG00000112078	KCTD20	potassium channel tetramerization domain containing 20 [Source:HGNC Symbol;Acc:HGNC:21052]	0.000883982
ENSG00000152133	GPATCH11	G-patch domain containing 11 [Source:HGNC Symbol;Acc:HGNC:26768]	0.000893611
ENSG00000072135	PTPN18	protein tyrosine phosphatase non-receptor type 18 [Source:HGNC Symbol;Acc:HGNC:9649]	0.000896832
ENSG00000137124	ALDH1B1	aldehyde dehydrogenase 1 family member B1 [Source:HGNC Symbol;Acc:HGNC:407]	0.000906556
ENSG00000116350	SRSF4	serine and arginine rich splicing factor 4 [Source:HGNC Symbol;Acc:HGNC:10786]	0.000909838
ENSG00000130193	THEM6	thioesterase superfamily member 6 [Source:HGNC Symbol;Acc:HGNC:29656]	0.000916447
ENSG00000184990	SIVA1	SIVA1 apoptosis inducing factor [Source:HGNC Symbol;Acc:HGNC:17712]	0.000919765
ENSG00000132646	PCNA	proliferating cell nuclear antigen [Source:HGNC Symbol;Acc:HGNC:8729]	0.000926457
ENSG00000172354	GNB2	G protein subunit beta 2 [Source:HGNC Symbol;Acc:HGNC:4398]	0.000929806
ENSG00000128731	HERC2	HECT and RLD domain containing E3 ubiquitin protein ligase 2 [Source:HGNC Symbol;Acc:HGNC:4868]	0.000936543
ENSG00000102054	RBBP7	RB binding protein 7, chromatin remodeling factor [Source:HGNC Symbol;Acc:HGNC:9890]	0.000950094
ENSG00000130052	STARD8	StAR related lipid transfer domain containing 8 [Source:HGNC Symbol;Acc:HGNC:19161]	0.000956917
ENSG00000146263	MMS22L	MMS22 like, DNA repair protein [Source:HGNC Symbol;Acc:HGNC:21475]	0.000960325
ENSG00000156030	MIDEAS	mitotic deacetylase associated SANT domain protein [Source:HGNC Symbol;Acc:HGNC:19853]	0.000970587
ENSG00000258366	RTEL1	regulator of telomere elongation helicase 1 [Source:HGNC Symbol;Acc:HGNC:15888]	0.000974015
ENSG00000130669	PAK4	p21 (RAC1) activated kinase 4 [Source:HGNC Symbol;Acc:HGNC:16059]	0.000987834
ENSG00000102007	PLP2	proteolipid protein 2 [Source:HGNC Symbol;Acc:HGNC:9087]	0.00099481

## Sheet: BP-up
Gene Set	Description	Size	Expect	Ratio	P Value	FDR
GO:0033554	cellular response to stress	1867	46.74	1.947	2.2572e-10	2.9432e-06
GO:0040012	regulation of locomotion	938	23.482	2.3422	3.2617e-09	1.236e-05
GO:0006915	apoptotic process	1909	47.791	1.8623	3.5277e-09	1.236e-05
GO:0051270	regulation of cellular component movement	942	23.583	2.3322	3.7918e-09	1.236e-05
GO:0006950	response to stress	3686	92.278	1.5497	5.5585e-09	1.4495e-05
GO:0008219	cell death	2166	54.225	1.7704	9.7109e-09	1.8696e-05
GO:2000145	regulation of cell motility	863	21.605	2.3606	1.0037e-08	1.8696e-05
GO:0051246	regulation of protein metabolic process	2694	67.443	1.6607	1.4008e-08	2.2831e-05
GO:0019538	protein metabolic process	5548	138.89	1.3896	1.7506e-08	2.4594e-05
GO:0044267	cellular protein metabolic process	4964	124.27	1.4243	1.9227e-08	2.4594e-05
GO:0030334	regulation of cell migration	804	20.128	2.3848	2.0748e-08	2.4594e-05
GO:0012501	programmed cell death	2039	51.046	1.7631	3.9599e-08	4.3028e-05
GO:0010941	regulation of cell death	1646	41.207	1.8686	4.5272e-08	4.5408e-05
GO:0043069	negative regulation of programmed cell death	915	22.907	2.2264	6.639e-08	6.1426e-05
GO:0042981	regulation of apoptotic process	1514	37.902	1.8996	7.1147e-08	6.1426e-05
GO:0035556	intracellular signal transduction	2747	68.77	1.6141	7.8999e-08	6.1426e-05
GO:0009411	response to UV	140	3.5048	4.8504	8.0085e-08	6.1426e-05
GO:0043067	regulation of programmed cell death	1528	38.253	1.8822	1.0246e-07	7.1148e-05
GO:0043066	negative regulation of apoptotic process	901	22.556	2.2167	1.0368e-07	7.1148e-05
GO:1902531	regulation of intracellular signal transduction	1824	45.663	1.7739	1.7637e-07	0.00011498
GO:0097193	intrinsic apoptotic signaling pathway	285	7.1349	3.3638	2.3141e-07	0.00014368
GO:0009628	response to abiotic stimulus	1123	28.114	2.0275	2.509e-07	0.00014871
GO:0016477	cell migration	1368	34.247	1.898	3.5656e-07	0.00019893
GO:0051247	positive regulation of protein metabolic process	1640	41.057	1.8024	3.6686e-07	0.00019893
GO:0060548	negative regulation of cell death	996	24.934	2.0855	3.8142e-07	0.00019893
GO:0032268	regulation of cellular protein metabolic process	2510	62.837	1.6073	4.6902e-07	0.00023521
GO:0006928	movement of cell or subcellular component	1967	49.243	1.7058	5.2464e-07	0.00025336
GO:0048870	cell motility	1518	38.003	1.8157	7.5524e-07	0.00033957
GO:0051674	localization of cell	1518	38.003	1.8157	7.5524e-07	0.00033957
GO:0009314	response to radiation	443	11.09	2.7051	8.4133e-07	0.00035523
GO:0040011	locomotion	1738	43.51	1.7467	8.4456e-07	0.00035523
GO:0030335	positive regulation of cell migration	472	11.816	2.6235	1.0568e-06	0.0004306
GO:0001667	ameboidal-type cell migration	381	9.5382	2.8307	1.2707e-06	0.00049073
GO:0080134	regulation of response to stress	1359	34.022	1.8517	1.2883e-06	0.00049073
GO:0080135	regulation of cellular response to stress	654	16.373	2.3209	1.3172e-06	0.00049073
GO:0032270	positive regulation of cellular protein metabolic process	1543	38.628	1.7863	1.3602e-06	0.00049265
GO:0009653	anatomical structure morphogenesis	2508	62.787	1.5768	1.5392e-06	0.00054243
GO:0097190	apoptotic signaling pathway	582	14.57	2.4022	1.6238e-06	0.00054758
GO:0010631	epithelial cell migration	274	6.8595	3.2072	1.6462e-06	0.00054758
GO:0010632	regulation of epithelial cell migration	212	5.3073	3.58	1.6798e-06	0.00054758
GO:0070887	cellular response to chemical stimulus	3055	76.481	1.5036	1.7706e-06	0.0005505
GO:2000045	regulation of G1/S transition of mitotic cell cycle	137	3.4297	4.3735	1.7732e-06	0.0005505
GO:0090132	epithelium migration	277	6.9346	3.1725	1.9714e-06	0.0005978
GO:2000147	positive regulation of cell motility	493	12.342	2.5117	2.6255e-06	0.00077805
GO:0090130	tissue migration	283	7.0848	3.1052	2.804e-06	0.00081247
GO:0040017	positive regulation of locomotion	524	13.118	2.4394	3.3433e-06	0.00094768
GO:0043412	macromolecule modification	4164	104.24	1.391	4.0772e-06	0.0011311
GO:0051272	positive regulation of cellular component movement	505	12.642	2.4521	4.2974e-06	0.0011674
GO:0010212	response to ionizing radiation	149	3.7302	4.0213	5.0811e-06	0.0013306
GO:0006508	proteolysis	1729	43.285	1.6865	5.1983e-06	0.0013306
GO:0034644	cellular response to UV	81	2.0278	5.4246	5.3281e-06	0.0013306
GO:0006464	cellular protein modification process	3969	99.362	1.3989	5.4085e-06	0.0013306
GO:0036211	protein modification process	3969	99.362	1.3989	5.4085e-06	0.0013306
GO:0048585	negative regulation of response to stimulus	1544	38.653	1.7334	5.536e-06	0.0013367
GO:0048519	negative regulation of biological process	5072	126.98	1.331	6.1099e-06	0.0014485
GO:1902806	regulation of cell cycle G1/S phase transition	152	3.8053	3.9419	6.496e-06	0.0015125
GO:0007155	cell adhesion	1369	34.272	1.7799	6.8834e-06	0.0015648
GO:0042176	regulation of protein catabolic process	369	9.2378	2.7063	6.9604e-06	0.0015648
GO:1901564	organonitrogen compound metabolic process	6574	164.58	1.2638	8.0057e-06	0.0017606
GO:0016043	cellular component organization	6113	153.04	1.2807	8.1015e-06	0.0017606
GO:0022610	biological adhesion	1377	34.473	1.7695	8.2511e-06	0.0017637
GO:0034250	positive regulation of cellular amide metabolic process	138	3.4548	4.0524	9.5773e-06	0.0020142
GO:0009057	macromolecule catabolic process	1337	33.471	1.7627	1.3293e-05	0.0027513
GO:0044774	mitotic DNA integrity checkpoint	106	2.6537	4.522	1.3618e-05	0.0027744
GO:0009896	positive regulation of catabolic process	409	10.239	2.5393	1.4111e-05	0.0028248
GO:0000902	cell morphogenesis	981	24.559	1.9138	1.4421e-05	0.0028248
GO:0072091	regulation of stem cell proliferation	59	1.477	6.0933	1.4693e-05	0.0028248
GO:0050896	response to stimulus	8575	214.67	1.1972	1.4732e-05	0.0028248
GO:0032879	regulation of localization	2611	65.365	1.4993	1.5661e-05	0.0029115
GO:0042325	regulation of phosphorylation	1500	37.552	1.7043	1.5841e-05	0.0029115
GO:0042221	response to chemical	4484	112.26	1.3451	1.5877e-05	0.0029115
GO:0009719	response to endogenous stimulus	1595	39.93	1.6779	1.6077e-05	0.0029115
GO:0009894	regulation of catabolic process	874	21.88	1.9652	1.8229e-05	0.0032559
GO:0032989	cellular component morphogenesis	1081	27.062	1.8476	1.9317e-05	0.0033913
GO:0071214	cellular response to abiotic stimulus	320	8.0111	2.7462	1.9767e-05	0.0033913
GO:0104004	cellular response to environmental stimulus	320	8.0111	2.7462	1.9767e-05	0.0033913
GO:2000134	negative regulation of G1/S transition of mitotic cell cycle	94	2.3533	4.6744	2.2679e-05	0.0038404
GO:0010942	positive regulation of cell death	659	16.498	2.1215	2.4198e-05	0.0039801
GO:0071840	cellular component organization or biogenesis	6285	157.34	1.2584	2.4224e-05	0.0039801
GO:0008627	intrinsic apoptotic signaling pathway in response to osmotic stress	8	0.20028	19.972	2.5025e-05	0.0039801
GO:2001243	negative regulation of intrinsic apoptotic signaling pathway	95	2.3783	4.6252	2.5081e-05	0.0039801
GO:0031571	mitotic G1 DNA damage checkpoint	63	1.5772	5.7064	2.5335e-05	0.0039801
GO:0044819	mitotic G1/S transition checkpoint	63	1.5772	5.7064	2.5335e-05	0.0039801
GO:0048523	negative regulation of cellular process	4530	113.41	1.3315	2.8167e-05	0.0043722
GO:0051128	regulation of cellular component organization	2446	61.235	1.5024	2.8643e-05	0.0043722
GO:0044783	G1 DNA damage checkpoint	64	1.6022	5.6172	2.8838e-05	0.0043722
GO:0019220	regulation of phosphate metabolic process	1690	42.308	1.6309	2.9667e-05	0.0044464
GO:0044773	mitotic DNA damage checkpoint	97	2.4284	4.5298	3.0553e-05	0.0045139
GO:0051174	regulation of phosphorus metabolic process	1692	42.359	1.629	3.081e-05	0.0045139
GO:0048846	axon extension involved in axon guidance	37	0.92628	7.5571	3.151e-05	0.0045149
GO:1902284	neuron projection extension involved in neuron projection guidance	37	0.92628	7.5571	3.151e-05	0.0045149
GO:0044260	cellular macromolecule metabolic process	7924	198.37	1.2048	3.309e-05	0.0046898
GO:1902807	negative regulation of cell cycle G1/S phase transition	98	2.4534	4.4836	3.3655e-05	0.0047072
GO:0044248	cellular catabolic process	2189	54.801	1.5328	3.4396e-05	0.0047072
GO:0009416	response to light stimulus	308	7.7107	2.7235	3.4414e-05	0.0047072
GO:0006979	response to oxidative stress	431	10.79	2.4097	3.4657e-05	0.0047072
GO:0072331	signal transduction by p53 class mediator	218	5.4575	3.115	3.6378e-05	0.00489
GO:0008625	extrinsic apoptotic signaling pathway via death domain receptors	82	2.0528	4.8713	3.7197e-05	0.0049491
GO:0001932	regulation of protein phosphorylation	1388	34.748	1.6979	3.9625e-05	0.0052189
GO:0010033	response to organic substance	3089	77.332	1.4224	4.1124e-05	0.0053621
GO:0030163	protein catabolic process	890	22.281	1.885	5.9733e-05	0.0074177
GO:0030162	regulation of proteolysis	721	18.05	1.9945	6.6834e-05	0.0080689
GO:0010256	endomembrane system organization	401	10.039	2.3907	7.8237e-05	0.0091802
GO:0010648	negative regulation of cell communication	1304	32.645	1.6848	9.153e-05	0.0102
GO:0050793	regulation of developmental process	2439	61.059	1.4576	0.00012133	0.012656
GO:1900087	positive regulation of G1/S transition of mitotic cell cycle	32	0.80111	7.4896	0.00012386	0.012818
GO:0022602	ovulation cycle process	47	1.1766	5.9492	0.00015519	0.015329
GO:0006914	autophagy	473	11.841	2.1957	0.00015875	0.015448
GO:0071310	cellular response to organic substance	2528	63.287	1.4379	0.00016236	0.01568
GO:2001242	regulation of intrinsic apoptotic signaling pathway	158	3.9555	3.2866	0.00017449	0.016136
GO:0009966	regulation of signal transduction	3095	77.482	1.381	0.0001822	0.016614
GO:0010035	response to inorganic substance	536	13.419	2.0867	0.00020916	0.018303
GO:0032101	regulation of response to external stimulus	770	19.277	1.8675	0.00024426	0.02061
GO:0043549	regulation of kinase activity	836	20.929	1.8157	0.00028724	0.022977
GO:0003281	ventricular septum development	69	1.7274	4.6313	0.00031728	0.024335
GO:0043068	positive regulation of programmed cell death	609	15.246	1.9677	0.00034126	0.025256
GO:0009611	response to wounding	642	16.072	1.9288	0.00038347	0.027431
GO:0048856	anatomical structure development	5644	141.3	1.2315	0.0004346	0.029983
GO:0050678	regulation of epithelial cell proliferation	318	7.961	2.3866	0.000438	0.030059
GO:0006977	DNA damage response, signal transduction by p53 class mediator resulting in cell cycle arrest	56	1.4019	4.9931	0.00047174	0.031354
GO:0007507	heart development	536	13.419	2.0121	0.00047742	0.03144
GO:0021957	corticospinal tract morphogenesis	7	0.17524	17.119	0.00050582	0.032486
GO:0007154	cell communication	6212	155.51	1.2089	0.00057782	0.035397
GO:0030968	endoplasmic reticulum unfolded protein response	115	2.879	3.4735	0.00062415	0.036674
GO:0001666	response to hypoxia	302	7.5605	2.3808	0.0006329	0.036816
GO:0014706	striated muscle tissue development	357	8.9374	2.2378	0.00070585	0.03967
GO:0032446	protein modification by small protein conjugation	789	19.752	1.7719	0.00077104	0.04242
GO:0007411	axon guidance	259	6.484	2.4676	0.00085508	0.045694

## Sheet: BP-down
Gene Set	Description	Size	Expect	Ratio	P Value	FDR
GO:0071840	cellular component organization or biogenesis	6285	269.3	1.6302	<2.2e-16	<2.2e-16
GO:0034641	cellular nitrogen compound metabolic process	6232	267.03	1.4044	<2.2e-16	<2.2e-16
GO:0016043	cellular component organization	6113	261.93	1.6493	<2.2e-16	<2.2e-16
GO:1901360	organic cyclic compound metabolic process	5970	255.8	1.4269	<2.2e-16	<2.2e-16
GO:0006725	cellular aromatic compound metabolic process	5772	247.32	1.4678	<2.2e-16	<2.2e-16
GO:0046483	heterocycle metabolic process	5727	245.39	1.4793	<2.2e-16	<2.2e-16
GO:0006139	nucleobase-containing compound metabolic process	5568	238.58	1.5215	<2.2e-16	<2.2e-16
GO:0090304	nucleic acid metabolic process	4948	212.01	1.632	<2.2e-16	<2.2e-16
GO:0006996	organelle organization	3718	159.31	2.2974	<2.2e-16	<2.2e-16
GO:0033554	cellular response to stress	1867	79.997	2.2376	<2.2e-16	<2.2e-16
GO:0007049	cell cycle	1739	74.512	4.1336	<2.2e-16	<2.2e-16
GO:0007010	cytoskeleton organization	1300	55.702	2.4416	<2.2e-16	<2.2e-16
GO:0022402	cell cycle process	1274	54.588	4.708	<2.2e-16	<2.2e-16
GO:0033043	regulation of organelle organization	1246	53.388	2.4163	<2.2e-16	<2.2e-16
GO:0051276	chromosome organization	1142	48.932	4.7821	<2.2e-16	<2.2e-16
GO:0051726	regulation of cell cycle	1106	47.39	3.8405	<2.2e-16	<2.2e-16
GO:0006259	DNA metabolic process	969	41.519	4.3835	<2.2e-16	<2.2e-16
GO:0000278	mitotic cell cycle	927	39.72	5.6143	<2.2e-16	<2.2e-16
GO:0006974	cellular response to DNA damage stimulus	806	34.535	3.8801	<2.2e-16	<2.2e-16
GO:1903047	mitotic cell cycle process	788	33.764	6.1308	<2.2e-16	<2.2e-16
GO:0006325	chromatin organization	740	31.707	3.6269	<2.2e-16	<2.2e-16
GO:0007017	microtubule-based process	729	31.236	3.5216	<2.2e-16	<2.2e-16
GO:0010564	regulation of cell cycle process	689	29.522	4.7422	<2.2e-16	<2.2e-16
GO:0051301	cell division	583	24.98	5.9247	<2.2e-16	<2.2e-16
GO:0007346	regulation of mitotic cell cycle	578	24.766	5.0876	<2.2e-16	<2.2e-16
GO:0045786	negative regulation of cell cycle	559	23.952	4.008	<2.2e-16	<2.2e-16
GO:0000226	microtubule cytoskeleton organization	540	23.138	4.3219	<2.2e-16	<2.2e-16
GO:0044770	cell cycle phase transition	526	22.538	5.9012	<2.2e-16	<2.2e-16
GO:0006281	DNA repair	511	21.895	4.7499	<2.2e-16	<2.2e-16
GO:0044772	mitotic cell cycle phase transition	487	20.867	6.0862	<2.2e-16	<2.2e-16
GO:0048285	organelle fission	459	19.667	5.9999	<2.2e-16	<2.2e-16
GO:0000280	nuclear division	420	17.996	6.557	<2.2e-16	<2.2e-16
GO:0051052	regulation of DNA metabolic process	405	17.353	4.3219	<2.2e-16	<2.2e-16
GO:1901987	regulation of cell cycle phase transition	386	16.539	5.3812	<2.2e-16	<2.2e-16
GO:0045787	positive regulation of cell cycle	374	16.025	4.7426	<2.2e-16	<2.2e-16
GO:1901990	regulation of mitotic cell cycle phase transition	354	15.168	5.6039	<2.2e-16	<2.2e-16
GO:0033044	regulation of chromosome organization	329	14.097	4.9656	<2.2e-16	<2.2e-16
GO:0007059	chromosome segregation	312	13.368	8.3779	<2.2e-16	<2.2e-16
GO:0140014	mitotic nuclear division	282	12.083	8.2761	<2.2e-16	<2.2e-16
GO:0010948	negative regulation of cell cycle process	278	11.912	5.3729	<2.2e-16	<2.2e-16
GO:0006310	DNA recombination	273	11.697	5.6423	<2.2e-16	<2.2e-16
GO:0090068	positive regulation of cell cycle process	270	11.569	5.4456	<2.2e-16	<2.2e-16
GO:0006260	DNA replication	267	11.44	8.3914	<2.2e-16	<2.2e-16
GO:0098813	nuclear chromosome segregation	258	11.055	8.5032	<2.2e-16	<2.2e-16
GO:0045930	negative regulation of mitotic cell cycle	256	10.969	5.3788	<2.2e-16	<2.2e-16
GO:0051321	meiotic cell cycle	248	10.626	5.6464	<2.2e-16	<2.2e-16
GO:0044843	cell cycle G1/S phase transition	247	10.583	5.3858	<2.2e-16	<2.2e-16
GO:0071103	DNA conformation change	245	10.498	8.1923	<2.2e-16	<2.2e-16
GO:0071824	protein-DNA complex subunit organization	242	10.369	6.5579	<2.2e-16	<2.2e-16
GO:0000082	G1/S transition of mitotic cell cycle	232	9.9407	5.4322	<2.2e-16	<2.2e-16
GO:0006302	double-strand break repair	218	9.3408	5.9952	<2.2e-16	<2.2e-16
GO:0000075	cell cycle checkpoint	216	9.2551	6.2668	<2.2e-16	<2.2e-16
GO:0044839	cell cycle G2/M phase transition	213	9.1266	6.6838	<2.2e-16	<2.2e-16
GO:0065004	protein-DNA complex assembly	206	8.8266	6.9109	<2.2e-16	<2.2e-16
GO:0051783	regulation of nuclear division	202	8.6552	7.0478	<2.2e-16	<2.2e-16
GO:0000086	G2/M transition of mitotic cell cycle	194	8.3125	6.8572	<2.2e-16	<2.2e-16
GO:1901988	negative regulation of cell cycle phase transition	186	7.9697	6.1483	<2.2e-16	<2.2e-16
GO:1903046	meiotic cell cycle process	186	7.9697	5.6464	<2.2e-16	<2.2e-16
GO:0000819	sister chromatid segregation	185	7.9268	10.218	<2.2e-16	<2.2e-16
GO:0007088	regulation of mitotic nuclear division	178	7.6269	7.998	<2.2e-16	<2.2e-16
GO:0007051	spindle organization	175	7.4983	7.2016	<2.2e-16	<2.2e-16
GO:0006323	DNA packaging	171	7.327	9.0078	<2.2e-16	<2.2e-16
GO:1901991	negative regulation of mitotic cell cycle phase transition	169	7.2413	6.3525	<2.2e-16	<2.2e-16
GO:1902749	regulation of cell cycle G2/M phase transition	167	7.1556	6.9876	<2.2e-16	<2.2e-16
GO:0007093	mitotic cell cycle checkpoint	165	7.0699	7.2137	<2.2e-16	<2.2e-16
GO:0000070	mitotic sister chromatid segregation	155	6.6414	10.691	<2.2e-16	<2.2e-16
GO:0006333	chromatin assembly or disassembly	155	6.6414	8.432	<2.2e-16	<2.2e-16
GO:0010389	regulation of G2/M transition of mitotic cell cycle	150	6.4272	7.1571	<2.2e-16	<2.2e-16
GO:0006261	DNA-dependent DNA replication	148	6.3415	10.092	<2.2e-16	<2.2e-16
GO:0045931	positive regulation of mitotic cell cycle	147	6.2986	5.8743	<2.2e-16	<2.2e-16
GO:0034728	nucleosome organization	144	6.1701	8.5899	<2.2e-16	<2.2e-16
GO:2001251	negative regulation of chromosome organization	140	5.9987	7.1682	<2.2e-16	<2.2e-16
GO:1902850	microtubule cytoskeleton organization involved in mitosis	132	5.6559	8.8403	<2.2e-16	<2.2e-16
GO:0031497	chromatin assembly	129	5.5274	9.2268	<2.2e-16	<2.2e-16
GO:0000725	recombinational repair	120	5.1417	6.6126	<2.2e-16	<2.2e-16
GO:0000724	double-strand break repair via homologous recombination	119	5.0989	6.6681	<2.2e-16	<2.2e-16
GO:0007052	mitotic spindle organization	111	4.7561	9.041	<2.2e-16	<2.2e-16
GO:0006334	nucleosome assembly	109	4.6704	9.6352	<2.2e-16	<2.2e-16
GO:0051983	regulation of chromosome segregation	101	4.3276	11.092	<2.2e-16	<2.2e-16
GO:0051304	chromosome separation	89	3.8134	9.9647	<2.2e-16	<2.2e-16
GO:0034502	protein localization to chromosome	81	3.4707	9.2201	<2.2e-16	<2.2e-16
GO:0033045	regulation of sister chromatid segregation	79	3.385	11.226	<2.2e-16	<2.2e-16
GO:0050000	chromosome localization	78	3.3421	8.0787	<2.2e-16	<2.2e-16
GO:0051303	establishment of chromosome localization	77	3.2993	8.1836	<2.2e-16	<2.2e-16
GO:0033047	regulation of mitotic sister chromatid segregation	67	2.8708	11.147	<2.2e-16	<2.2e-16
GO:0044786	cell cycle DNA replication	63	2.6994	10.743	<2.2e-16	<2.2e-16
GO:1905818	regulation of chromosome separation	61	2.6137	11.095	<2.2e-16	<2.2e-16
GO:0051310	metaphase plate congression	60	2.5709	9.7244	<2.2e-16	<2.2e-16
GO:0051306	mitotic sister chromatid separation	59	2.528	11.867	<2.2e-16	<2.2e-16
GO:0051784	negative regulation of nuclear division	59	2.528	9.4936	<2.2e-16	<2.2e-16
GO:0010965	regulation of mitotic sister chromatid separation	56	2.3995	12.086	<2.2e-16	<2.2e-16
GO:0044784	metaphase/anaphase transition of cell cycle	56	2.3995	11.669	<2.2e-16	<2.2e-16
GO:0007091	metaphase/anaphase transition of mitotic cell cycle	54	2.3138	12.101	<2.2e-16	<2.2e-16
GO:1902099	regulation of metaphase/anaphase transition of cell cycle	53	2.2709	11.889	<2.2e-16	<2.2e-16
GO:0033260	nuclear DNA replication	52	2.2281	10.772	<2.2e-16	<2.2e-16
GO:0030071	regulation of mitotic metaphase/anaphase transition	51	2.1852	12.356	<2.2e-16	<2.2e-16
GO:0045839	negative regulation of mitotic nuclear division	51	2.1852	10.983	<2.2e-16	<2.2e-16
GO:0007080	mitotic metaphase plate congression	47	2.0138	10.428	<2.2e-16	<2.2e-16
GO:0051985	negative regulation of chromosome segregation	44	1.8853	12.2	<2.2e-16	<2.2e-16
GO:0033046	negative regulation of sister chromatid segregation	43	1.8425	12.483	<2.2e-16	<2.2e-16
GO:0033048	negative regulation of mitotic sister chromatid segregation	41	1.7568	12.523	<2.2e-16	<2.2e-16
GO:0071459	protein localization to chromosome, centromeric region	22	0.94265	16.973	<2.2e-16	<2.2e-16
GO:0007098	centrosome cycle	120	5.1417	6.0291	2.2204e-16	2.3731e-14
GO:1901989	positive regulation of cell cycle phase transition	88	3.7706	7.1607	2.2204e-16	2.3731e-14
GO:0010639	negative regulation of organelle organization	371	15.896	3.4599	5.5511e-16	5.8372e-14
GO:0000723	telomere maintenance	143	6.1272	5.3858	1.1102e-15	1.1399e-13
GO:0045005	DNA-dependent DNA replication maintenance of fidelity	42	1.7996	10.558	1.4433e-15	1.4702e-13
GO:0006271	DNA strand elongation involved in DNA replication	17	0.72841	17.847	2.9976e-15	2.961e-13
GO:0034080	CENP-A containing nucleosome assembly	31	1.3283	12.046	1.7986e-14	1.6515e-12
GO:0032886	regulation of microtubule-based process	204	8.7409	4.233	7.1054e-14	6.218e-12
GO:0051383	kinetochore organization	21	0.8998	14.448	2.1849e-13	1.8743e-11
GO:0061640	cytoskeleton-dependent cytokinesis	98	4.1991	5.7155	2.2943e-12	1.7913e-10
GO:0000003	reproduction	1406	60.244	1.9255	2.9299e-12	2.2605e-10
GO:2001020	regulation of response to DNA damage stimulus	203	8.6981	3.9089	7.6806e-12	5.7556e-10
GO:0090224	regulation of spindle organization	41	1.7568	8.5385	5.8439e-11	4.1258e-09
GO:0006342	chromatin silencing	79	3.385	5.9085	8.1875e-11	5.6485e-09
GO:0007076	mitotic chromosome condensation	16	0.68556	14.587	1.2427e-10	8.4835e-09
GO:0032508	DNA duplex unwinding	65	2.7851	6.463	1.4395e-10	9.6257e-09
GO:0050657	nucleic acid transport	191	8.1839	3.7879	1.4776e-10	9.7802e-09
GO:0006913	nucleocytoplasmic transport	353	15.125	2.909	1.898e-10	1.2436e-08
GO:0065003	protein-containing complex assembly	1833	78.54	1.7061	2.4141e-10	1.5506e-08
GO:0007063	regulation of sister chromatid cohesion	22	0.94265	11.669	3.7938e-10	2.4013e-08
GO:0071426	ribonucleoprotein complex export from nucleus	127	5.4417	4.4104	7.5565e-10	4.6919e-08
GO:0010604	positive regulation of macromolecule metabolic process	3215	137.76	1.4736	1.0249e-09	6.2158e-08
GO:1902751	positive regulation of cell cycle G2/M phase transition	31	1.3283	9.0343	2.3283e-09	1.3493e-07
GO:0080090	regulation of primary metabolic process	5795	248.3	1.2968	3.6352e-09	2.0609e-07
GO:0007127	meiosis I	111	4.7561	4.4154	8.5146e-09	4.5789e-07
GO:0072422	signal transduction involved in DNA damage checkpoint	73	3.1279	5.435	8.5334e-09	4.5789e-07
GO:0000375	RNA splicing, via transesterification reactions	332	14.225	2.7416	1.1235e-08	5.9068e-07
GO:0016032	viral process	707	30.293	2.1127	1.1609e-08	6.0614e-07
GO:0006303	double-strand break repair via nonhomologous end joining	75	3.2136	5.2901	1.322e-08	6.8405e-07
GO:0045840	positive regulation of mitotic nuclear division	51	2.1852	6.4066	1.834e-08	9.3049e-07
GO:0031109	microtubule polymerization or depolymerization	108	4.6276	4.3219	2.8116e-08	1.3992e-06
GO:2000104	negative regulation of DNA-dependent DNA replication	25	1.0712	9.3354	3.5687e-08	1.7363e-06
GO:0070317	negative regulation of G0 to G1 transition	39	1.6711	7.1811	4.7037e-08	2.2303e-06
GO:0044249	cellular biosynthetic process	5806	248.77	1.2702	6.5266e-08	3.0393e-06
GO:0007099	centriole replication	35	1.4997	7.335	1.3462e-07	5.9907e-06
GO:0010605	negative regulation of macromolecule metabolic process	2550	109.26	1.4644	1.8544e-07	8.0596e-06
GO:0009314	response to radiation	443	18.982	2.318	1.9287e-07	8.2727e-06
GO:0045739	positive regulation of DNA repair	61	2.6137	5.3564	2.1456e-07	9.113e-06
GO:0051293	establishment of spindle localization	37	1.5854	6.9385	2.5505e-07	1.0693e-05
GO:0044818	mitotic G2/M transition checkpoint	30	1.2854	7.7795	2.6992e-07	1.1209e-05
GO:0007143	female meiotic nuclear division	30	1.2854	7.7795	2.6992e-07	1.1209e-05
GO:0000079	regulation of cyclin-dependent protein serine/threonine kinase activity	92	3.942	4.3125	3.1762e-07	1.2982e-05
GO:0007100	mitotic centrosome separation	13	0.55702	12.567	3.5256e-07	1.4232e-05
GO:2000134	negative regulation of G1/S transition of mitotic cell cycle	94	4.0277	4.2208	4.3794e-07	1.741e-05
GO:0010638	positive regulation of organelle organization	600	25.709	2.0616	4.804e-07	1.8982e-05
GO:0031936	negative regulation of chromatin silencing	19	0.81411	9.8267	5.4247e-07	2.1241e-05
GO:0002200	somatic diversification of immune receptors	66	2.8279	4.9506	6.0488e-07	2.3404e-05
GO:0090266	regulation of mitotic cell cycle spindle assembly checkpoint	14	0.59987	11.669	6.7902e-07	2.5964e-05
GO:0140056	organelle localization by membrane tethering	168	7.1984	3.1951	8.2697e-07	3.1255e-05
GO:0048025	negative regulation of mRNA splicing, via spliceosome	20	0.85695	9.3354	8.7022e-07	3.27e-05
GO:0016569	covalent chromatin modification	468	20.053	2.1942	8.8263e-07	3.3071e-05
GO:0006335	DNA replication-dependent nucleosome assembly	10	0.42848	14.003	1.098e-06	4.0673e-05
GO:0034723	DNA replication-dependent nucleosome organization	10	0.42848	14.003	1.098e-06	4.0673e-05
GO:1903507	negative regulation of nucleic acid-templated transcription	1214	52.017	1.6725	1.2771e-06	4.6776e-05
GO:1904666	regulation of ubiquitin protein ligase activity	21	0.8998	8.8909	1.3531e-06	4.9035e-05
GO:0071704	organic substance metabolic process	10486	449.3	1.1262	2.8944e-06	0.00010064
GO:0051338	regulation of transferase activity	940	40.277	1.738	4.1478e-06	0.00014047
GO:0072431	signal transduction involved in mitotic G1 DNA damage checkpoint	57	2.4423	4.9134	4.1865e-06	0.00014105
GO:0007276	gamete generation	675	28.922	1.8671	7.4731e-06	0.000243
GO:0034613	cellular protein localization	1815	77.769	1.4787	9.5181e-06	0.00030418
GO:0006606	protein import into nucleus	155	6.6414	3.0114	1.0572e-05	0.00033703
GO:0044380	protein localization to cytoskeleton	53	2.2709	4.8438	1.2159e-05	0.00038669
GO:0097659	nucleic acid-templated transcription	3535	151.47	1.3072	1.4329e-05	0.00045237
GO:0051103	DNA ligation involved in DNA repair	9	0.38563	12.966	1.5543e-05	0.00048716
GO:0045842	positive regulation of mitotic metaphase/anaphase transition	9	0.38563	12.966	1.5543e-05	0.00048716
GO:0071478	cellular response to radiation	187	8.0125	2.7457	1.7329e-05	0.00053974
GO:0048024	regulation of mRNA splicing, via spliceosome	98	4.1991	3.5722	1.7344e-05	0.00053974
GO:0006479	protein methylation	174	7.4555	2.8167	1.8145e-05	0.00055932
GO:0006296	nucleotide-excision repair, DNA incision, 5'-to lesion	37	1.5854	5.6769	1.955e-05	0.0005998
GO:0032875	regulation of DNA endoreduplication	10	0.42848	11.669	2.9987e-05	0.00089885
GO:0051292	nuclear pore complex assembly	10	0.42848	11.669	2.9987e-05	0.00089885
GO:1903508	positive regulation of nucleic acid-templated transcription	1582	67.785	1.4753	4.3701e-05	0.0012776
GO:0000912	assembly of actomyosin apparatus involved in cytokinesis	6	0.25709	15.559	4.6793e-05	0.0013439
GO:0031124	mRNA 3'-end processing	95	4.0705	3.4394	5.065e-05	0.0014451
GO:2000105	positive regulation of DNA-dependent DNA replication	11	0.47132	10.608	5.3036e-05	0.0014968
GO:0000022	mitotic spindle elongation	11	0.47132	10.608	5.3036e-05	0.0014968
GO:0071139	resolution of recombination intermediates	3	0.12854	23.338	7.8348e-05	0.0021552
GO:0008315	G2/MI transition of meiotic cell cycle	3	0.12854	23.338	7.8348e-05	0.0021552
GO:0007077	mitotic nuclear envelope disassembly	12	0.51417	9.7244	8.7715e-05	0.0023778
GO:0034614	cellular response to reactive oxygen species	152	6.5128	2.7638	9.0681e-05	0.0024531
GO:0070734	histone H3-K27 methylation	19	0.81411	7.37	0.00010179	0.0027254
GO:0090232	positive regulation of spindle checkpoint	7	0.29993	13.336	0.00010547	0.0027783
GO:0010825	positive regulation of centrosome duplication	8	0.34278	11.669	0.00020378	0.0051609
GO:0043009	chordate embryonic development	603	25.837	1.7417	0.00021609	0.0054498
GO:0051101	regulation of DNA binding	122	5.2274	2.8695	0.00022599	0.0056886
GO:0007079	mitotic chromosome movement towards spindle pole	4	0.17139	17.504	0.00030336	0.0074915
GO:0007131	reciprocal meiotic recombination	52	2.2281	4.0394	0.00032551	0.0080082
GO:0061013	regulation of mRNA catabolic process	143	6.1272	2.6113	0.00041959	0.010132
GO:0051642	centrosome localization	24	1.0283	5.8346	0.00042038	0.010132
GO:0032204	regulation of telomere maintenance	78	3.3421	3.2913	0.00046956	0.011174
GO:0006305	DNA alkylation	66	2.8279	3.5361	0.00047048	0.011174
GO:0000729	DNA double-strand break processing	25	1.0712	5.6012	0.00053326	0.012596
GO:1903829	positive regulation of cellular protein localization	317	13.583	1.9878	0.00055666	0.013125
GO:0032070	regulation of deoxyribonuclease activity	10	0.42848	9.3354	0.00057064	0.01331
GO:0007135	meiosis II	10	0.42848	9.3354	0.00057064	0.01331
GO:0009221	pyrimidine deoxyribonucleotide biosynthetic process	10	0.42848	9.3354	0.00057064	0.01331
GO:0018107	peptidyl-threonine phosphorylation	106	4.5419	2.8623	0.00059528	0.013762
GO:0045830	positive regulation of isotype switching	26	1.114	5.3858	0.00066836	0.015343
GO:0090342	regulation of cell aging	46	1.971	4.0589	0.00067208	0.015401
GO:0051781	positive regulation of cell division	82	3.5135	3.1308	0.00072411	0.016505
GO:0051106	positive regulation of DNA ligation	5	0.21424	14.003	0.00073418	0.016505
GO:0048298	positive regulation of isotype switching to IgA isotypes	5	0.21424	14.003	0.00073418	0.016505
GO:0007096	regulation of exit from mitosis	18	0.77126	6.4829	0.00076572	0.017126
GO:0046112	nucleobase biosynthetic process	20	0.85695	5.8346	0.0012904	0.027583
GO:0032446	protein modification by small protein conjugation	789	33.807	1.5382	0.0013437	0.028674
GO:2000371	regulation of DNA topoisomerase (ATP-hydrolyzing) activity	6	0.25709	11.669	0.0014216	0.029705
GO:0090306	spindle assembly involved in meiosis	6	0.25709	11.669	0.0014216	0.029705
GO:0072332	intrinsic apoptotic signaling pathway by p53 class mediator	76	3.2564	3.0709	0.0014505	0.030212
GO:1902298	cell cycle DNA replication maintenance of fidelity	2	0.085695	23.338	0.0018335	0.036222
GO:1904975	response to bleomycin	2	0.085695	23.338	0.0018335	0.036222
GO:0072355	histone H3-T3 phosphorylation	2	0.085695	23.338	0.0018335	0.036222
GO:1903436	regulation of mitotic cytokinetic process	2	0.085695	23.338	0.0018335	0.036222
GO:0090656	t-circle formation	14	0.59987	6.6681	0.0023713	0.045604

## Sheet: MF-up
Gene Set	Description	Size	Expect	Ratio	P Value	FDR
GO:0005515	protein binding	11398	285.82	1.1755	1.6129e-08	5.2548e-05
GO:0019901	protein kinase binding	631	15.823	2.2119	1.0036e-05	0.016348
GO:0019900	kinase binding	711	17.83	2.0191	5.2043e-05	0.045335
GO:0005488	binding	14381	360.63	1.0704	5.5661e-05	0.045335

## Sheet: MF-down
Gene Set	Description	Size	Expect	Ratio	P Value	FDR
GO:0005488	binding	14381	618.34	1.1159	<2.2e-16	<2.2e-16
GO:0005515	protein binding	11398	490.08	1.3181	<2.2e-16	<2.2e-16
GO:0097159	organic cyclic compound binding	5846	251.36	1.5953	<2.2e-16	<2.2e-16
GO:1901363	heterocyclic compound binding	5761	247.71	1.6188	<2.2e-16	<2.2e-16
GO:0003676	nucleic acid binding	3901	167.73	1.7766	<2.2e-16	<2.2e-16
GO:0003677	DNA binding	2417	103.92	2.0015	<2.2e-16	<2.2e-16
GO:0019899	enzyme binding	2228	95.798	1.8581	<2.2e-16	<2.2e-16
GO:1901265	nucleoside phosphate binding	2099	90.251	1.928	<2.2e-16	<2.2e-16
GO:0000166	nucleotide binding	2098	90.208	1.9289	<2.2e-16	<2.2e-16
GO:0035639	purine ribonucleoside triphosphate binding	1786	76.793	2.0054	<2.2e-16	<2.2e-16
GO:0008144	drug binding	1705	73.31	2.0052	<2.2e-16	<2.2e-16
GO:0030554	adenyl nucleotide binding	1522	65.442	2.1393	<2.2e-16	<2.2e-16
GO:0032559	adenyl ribonucleotide binding	1509	64.883	2.1577	<2.2e-16	<2.2e-16
GO:0005524	ATP binding	1453	62.475	2.2409	<2.2e-16	<2.2e-16
GO:0003682	chromatin binding	520	22.359	4.1148	<2.2e-16	<2.2e-16
GO:0140097	catalytic activity, acting on DNA	184	7.9115	5.4351	<2.2e-16	<2.2e-16
GO:0017076	purine nucleotide binding	1865	80.19	1.9329	2.2204e-16	3.8075e-14
GO:0032553	ribonucleotide binding	1865	80.19	1.9329	2.2204e-16	3.8075e-14
GO:0032555	purine ribonucleotide binding	1850	79.545	1.936	2.2204e-16	3.8075e-14
GO:0031491	nucleosome binding	68	2.9238	7.8665	3.3307e-15	5.4257e-13
GO:0003697	single-stranded DNA binding	107	4.6007	6.086	5.7732e-15	8.9566e-13
GO:0003723	RNA binding	1602	68.881	1.9599	7.7716e-15	1.1509e-12
GO:0008094	DNA-dependent ATPase activity	87	3.7408	6.6831	1.5765e-14	2.2332e-12
GO:0031492	nucleosomal DNA binding	42	1.8059	9.9674	2.7423e-14	3.7226e-12
GO:0015631	tubulin binding	321	13.802	3.4777	3.5638e-14	4.6444e-12
GO:0097367	carbohydrate derivative binding	2174	93.476	1.7652	5.107e-14	6.3995e-12
GO:0016887	ATPase activity	438	18.833	2.9735	2.2871e-13	2.7597e-11
GO:0036094	small molecule binding	2477	106.5	1.6807	2.8111e-13	3.2709e-11
GO:0008017	microtubule binding	239	10.276	3.7951	5.7054e-13	6.4098e-11
GO:0017111	nucleoside-triphosphatase activity	840	36.118	2.298	7.9992e-13	8.6871e-11
GO:0042393	histone binding	192	8.2555	4.1185	1.666e-12	1.7509e-10
GO:0016462	pyrophosphatase activity	891	38.31	2.2187	2.7693e-12	2.8195e-10
GO:0016817	hydrolase activity, acting on acid anhydrides	893	38.396	2.2137	3.1226e-12	2.9922e-10
GO:0016818	hydrolase activity, acting on acid anhydrides, in phosphorus-containing anhydrides	893	38.396	2.2137	3.1226e-12	2.9922e-10
GO:0046982	protein heterodimerization activity	466	20.037	2.745	9.6119e-12	8.9473e-10
GO:0003690	double-stranded DNA binding	914	39.299	2.1374	2.6472e-11	2.3957e-09
GO:0003684	damaged DNA binding	69	2.9668	6.4042	5.2395e-11	4.6136e-09
GO:0000217	DNA secondary structure binding	24	1.0319	11.629	6.1285e-11	5.2543e-09
GO:0031490	chromatin DNA binding	106	4.5577	5.0464	1.0078e-10	8.4192e-09
GO:0003688	DNA replication origin binding	17	0.73095	13.681	3.0029e-10	2.4458e-08
GO:0019900	kinase binding	711	30.571	2.2243	4.5661e-10	3.6284e-08
GO:0043168	anion binding	2723	117.08	1.5289	9.3354e-10	7.2416e-08
GO:0019901	protein kinase binding	631	27.131	2.2852	9.7713e-10	7.4035e-08
GO:0004386	helicase activity	150	6.4496	4.0313	1.1384e-09	8.4297e-08
GO:0008092	cytoskeletal protein binding	940	40.417	2.0041	1.3841e-09	1.0021e-07
GO:0000400	four-way junction DNA binding	15	0.64496	13.954	1.8961e-09	1.3429e-07
GO:0042623	ATPase activity, coupled	352	15.135	2.775	2.1052e-09	1.4593e-07
GO:0035173	histone kinase activity	17	0.73095	12.313	8.5205e-09	5.7833e-07
GO:0003777	microtubule motor activity	83	3.5688	5.0438	1.1044e-08	7.3433e-07
GO:0003678	DNA helicase activity	51	2.1929	6.3844	1.9164e-08	1.2487e-06
GO:0043142	single-stranded DNA-dependent ATPase activity	14	0.60196	13.29	2.6817e-08	1.7132e-06
GO:0017056	structural constituent of nuclear pore	26	1.1179	8.9451	5.7634e-08	3.611e-06
GO:0046983	protein dimerization activity	1268	54.52	1.7241	1.1331e-07	6.9652e-06
GO:0070182	DNA polymerase binding	17	0.73095	10.945	1.9346e-07	1.1672e-05
GO:0019904	protein domain specific binding	684	29.41	2.0061	2.6779e-07	1.5863e-05
GO:0003774	motor activity	135	5.8046	3.6178	3.0516e-07	1.7754e-05
GO:0044877	protein-containing complex binding	1062	45.663	1.752	5.8665e-07	3.3532e-05
GO:0043515	kinetochore binding	6	0.25798	19.381	8.3905e-07	4.7131e-05
GO:0003729	mRNA binding	233	10.018	2.7949	8.9583e-07	4.9468e-05
GO:0004003	ATP-dependent DNA helicase activity	37	1.5909	6.2858	2.459e-06	0.00013352
GO:0034061	DNA polymerase activity	31	1.3329	6.7521	4.1063e-06	0.00021931
GO:0045296	cadherin binding	315	13.544	2.3627	6.0819e-06	0.00031959
GO:0003887	DNA-directed DNA polymerase activity	25	1.0749	7.4423	6.3347e-06	0.00032759
GO:0043565	sequence-specific DNA binding	1095	47.082	1.6567	6.7692e-06	0.0003446
GO:0010997	anaphase-promoting complex binding	8	0.34398	14.536	7.2844e-06	0.00036512
GO:0042802	identical protein binding	1695	72.88	1.4956	1.0369e-05	0.00051184
GO:1990837	sequence-specific double-stranded DNA binding	822	35.344	1.7542	1.1369e-05	0.00055282
GO:0043138	3'-5' DNA helicase activity	15	0.64496	9.3029	2.2191e-05	0.0010632
GO:0008297	single-stranded DNA exodeoxyribonuclease activity	10	0.42997	11.629	3.0496e-05	0.0014399
GO:0016895	exodeoxyribonuclease activity, producing 5'-phosphomonoesters	23	0.98893	7.0783	3.5361e-05	0.0016458
GO:0004536	deoxyribonuclease activity	59	2.5368	4.3361	3.6476e-05	0.0016738
GO:0008134	transcription factor binding	638	27.432	1.7862	6.1502e-05	0.0027829
GO:0004529	exodeoxyribonuclease activity	25	1.0749	6.5121	6.4312e-05	0.0028703
GO:0051908	double-stranded DNA 5'-3' exodeoxyribonuclease activity	3	0.12899	23.257	7.9172e-05	0.0034857
GO:0000287	magnesium ion binding	211	9.0724	2.4249	0.0001151	0.005
GO:0042162	telomeric DNA binding	38	1.6339	4.8963	0.00017451	0.007481
GO:0050839	cell adhesion molecule binding	478	20.553	1.8489	0.00020545	0.0083078
GO:0035312	5'-3' exodeoxyribonuclease activity	8	0.34398	11.629	0.00020655	0.0083078
GO:0032135	DNA insertion or deletion binding	8	0.34398	11.629	0.00020655	0.0083078
GO:0003689	DNA clamp loader activity	8	0.34398	11.629	0.00020655	0.0083078
GO:0033170	protein-DNA loading ATPase activity	8	0.34398	11.629	0.00020655	0.0083078
GO:0042826	histone deacetylase binding	110	4.7297	2.96	0.00026118	0.010377
GO:0008026	ATP-dependent helicase activity	74	3.1818	3.4572	0.0003035	0.011612
GO:0070035	purine NTP-dependent helicase activity	74	3.1818	3.4572	0.0003035	0.011612
GO:0045145	single-stranded DNA 5'-3' exodeoxyribonuclease activity	4	0.17199	17.443	0.00030652	0.011612
GO:0003909	DNA ligase activity	4	0.17199	17.443	0.00030652	0.011612
GO:0008409	5'-3' exonuclease activity	17	0.73095	6.8404	0.0005823	0.021806
GO:0016538	cyclin-dependent protein serine/threonine kinase regulator activity	45	1.9349	4.1346	0.00058993	0.021841
GO:0008574	ATP-dependent microtubule motor activity, plus-end-directed	26	1.1179	5.3671	0.00068075	0.024892
GO:1990841	promoter-specific chromatin binding	46	1.9779	4.0448	0.00068763	0.024892
GO:0008309	double-stranded DNA exodeoxyribonuclease activity	5	0.21499	13.954	0.00074174	0.025708
GO:0000403	Y-form DNA binding	5	0.21499	13.954	0.00074174	0.025708
GO:0032143	single thymine insertion binding	5	0.21499	13.954	0.00074174	0.025708
GO:0097100	supercoiled DNA binding	5	0.21499	13.954	0.00074174	0.025708
GO:0004527	exonuclease activity	83	3.5688	3.0823	0.00082639	0.028341
GO:0032404	mismatch repair complex binding	11	0.47297	8.4572	0.00087784	0.028929
GO:0032356	oxidized DNA binding	11	0.47297	8.4572	0.00087784	0.028929
GO:1990825	sequence-specific mRNA binding	11	0.47297	8.4572	0.00087784	0.028929
GO:0097472	cyclin-dependent protein kinase activity	37	1.5909	4.4	0.00087907	0.028929
GO:0008536	Ran GTPase binding	38	1.6339	4.2842	0.0010382	0.033823
GO:0016881	acid-amino acid ligase activity	20	0.85994	5.8143	0.0013106	0.040683
GO:0035174	histone serine kinase activity	6	0.25798	11.629	0.001436	0.040683

## Sheet: CC-up
Gene Set	Description	Size	Expect	Ratio	P Value	FDR
GO:0031982	vesicle	3703	90.564	1.5459	1.2575e-08	2.1704e-05
GO:0044444	cytoplasmic part	9446	231.02	1.225	1.6813e-07	0.0001451
GO:0005794	Golgi apparatus	1515	37.052	1.8622	3.1493e-07	0.00014655
GO:0005912	adherens junction	538	13.158	2.584	4.5663e-07	0.00014655
GO:0030054	cell junction	1267	30.987	1.9363	5.8311e-07	0.00014655
GO:1903561	extracellular vesicle	2058	50.332	1.6888	7.2178e-07	0.00014655
GO:0043230	extracellular organelle	2060	50.381	1.6871	7.5163e-07	0.00014655
GO:0005925	focal adhesion	404	9.8806	2.8338	8.0639e-07	0.00014655
GO:0070161	anchoring junction	554	13.549	2.5094	8.9057e-07	0.00014655
GO:0070062	extracellular exosome	2037	49.819	1.6861	9.1093e-07	0.00014655
GO:0005924	cell-substrate adherens junction	407	9.954	2.8129	9.3395e-07	0.00014655
GO:0030055	cell-substrate junction	411	10.052	2.7856	1.1331e-06	0.00016298
GO:0005615	extracellular space	3044	74.447	1.5179	1.5699e-06	0.00020843
GO:0044421	extracellular region part	3244	79.338	1.4873	2.3468e-06	0.00028803
GO:0044431	Golgi apparatus part	940	22.99	2.0444	2.6036e-06	0.00028803
GO:0098791	Golgi subcompartment	827	20.226	2.126	2.67e-06	0.00028803
GO:0005576	extracellular region	4004	97.926	1.399	7.3722e-06	0.00074849
GO:0098805	whole membrane	1627	39.792	1.7089	7.8531e-06	0.00075302
GO:0009986	cell surface	782	19.125	2.0915	8.9369e-06	0.00081185
GO:0005737	cytoplasm	11232	274.7	1.1431	2.7432e-05	0.0023674
GO:0005829	cytosol	4992	122.09	1.3023	5.824e-05	0.0047867
GO:0031984	organelle subcompartment	1655	40.476	1.6059	8.5837e-05	0.0067343
GO:0000139	Golgi membrane	726	17.756	1.9712	0.00010832	0.0081284
GO:0071944	cell periphery	5284	129.23	1.2768	0.00011524	0.0082876
GO:0005886	plasma membrane	5174	126.54	1.2802	0.00012123	0.0083012
GO:0031410	cytoplasmic vesicle	2253	55.102	1.4882	0.00012625	0.0083012
GO:0097708	intracellular vesicle	2256	55.175	1.4862	0.00013199	0.0083012
GO:0012506	vesicle membrane	764	18.685	1.9267	0.00013582	0.0083012
GO:0005802	trans-Golgi network	225	5.5028	2.9076	0.00013947	0.0083012
GO:0048471	perinuclear region of cytoplasm	684	16.729	1.9727	0.00016812	0.0094257
GO:0030659	cytoplasmic vesicle membrane	743	18.172	1.9261	0.00016929	0.0094257
GO:0045202	synapse	1153	28.199	1.7022	0.00021389	0.011537
GO:0012505	endomembrane system	4343	106.22	1.2992	0.00027746	0.014265
GO:0044433	cytoplasmic vesicle part	1459	35.683	1.5974	0.000281	0.014265
GO:0043227	membrane-bounded organelle	12003	293.56	1.1105	0.00029757	0.014675
GO:0005604	basement membrane	91	2.2256	4.0439	0.00038366	0.018395
GO:0098588	bounding membrane of organelle	2024	49.501	1.4747	0.00041491	0.019355
GO:0031012	extracellular matrix	496	12.131	2.0609	0.00054958	0.024963
GO:0005801	cis-Golgi network	60	1.4674	4.7703	0.00062942	0.027856
GO:0005901	caveola	79	1.9321	4.1406	0.00068612	0.028887
GO:0044422	organelle part	9280	226.96	1.1456	0.00068619	0.028887
GO:0062023	collagen-containing extracellular matrix	366	8.9513	2.2343	0.00072596	0.029833
GO:0005798	Golgi-associated vesicle	167	4.0843	2.9381	0.00084932	0.034091
GO:0044459	plasma membrane part	2735	66.89	1.3604	0.0010841	0.041404
GO:0098589	membrane region	324	7.9241	2.2716	0.0010941	0.041404
GO:0030658	transport vesicle membrane	196	4.7936	2.712	0.0011035	0.041404
GO:0098858	actin-based cell projection	197	4.818	2.6982	0.0011559	0.041838
GO:0044456	synapse part	921	22.525	1.687	0.0011635	0.041838
GO:0044446	intracellular organelle part	8990	219.87	1.1416	0.0013358	0.047053
GO:0032588	trans-Golgi network membrane	88	2.1522	3.7171	0.0013975	0.048242
GO:0016020	membrane	8917	218.08	1.1418	0.0014389	0.048696

## Sheet: CC-down
Gene Set	Description	Size	Expect	Ratio	P Value	FDR
GO:0005622	intracellular	13982	584.28	1.2186	<2.2e-16	<2.2e-16
GO:0044424	intracellular part	13956	583.19	1.2209	<2.2e-16	<2.2e-16
GO:0043226	organelle	13042	545	1.2477	<2.2e-16	<2.2e-16
GO:0043229	intracellular organelle	12266	512.57	1.3071	<2.2e-16	<2.2e-16
GO:0043227	membrane-bounded organelle	12003	501.58	1.2401	<2.2e-16	<2.2e-16
GO:0043231	intracellular membrane-bounded organelle	10557	441.15	1.3533	<2.2e-16	<2.2e-16
GO:0044422	organelle part	9280	387.79	1.5524	<2.2e-16	<2.2e-16
GO:0044446	intracellular organelle part	8990	375.67	1.5945	<2.2e-16	<2.2e-16
GO:0005634	nucleus	7088	296.19	1.8164	<2.2e-16	<2.2e-16
GO:0031974	membrane-enclosed lumen	5149	215.17	2.0914	<2.2e-16	<2.2e-16
GO:0043233	organelle lumen	5149	215.17	2.0914	<2.2e-16	<2.2e-16
GO:0070013	intracellular organelle lumen	5149	215.17	2.0914	<2.2e-16	<2.2e-16
GO:0032991	protein-containing complex	5102	213.2	1.7777	<2.2e-16	<2.2e-16
GO:0005829	cytosol	4992	208.6	1.5819	<2.2e-16	<2.2e-16
GO:0044428	nuclear part	4379	182.99	2.4537	<2.2e-16	<2.2e-16
GO:0043228	non-membrane-bounded organelle	4118	172.08	2.5337	<2.2e-16	<2.2e-16
GO:0043232	intracellular non-membrane-bounded organelle	4110	171.75	2.5386	<2.2e-16	<2.2e-16
GO:0031981	nuclear lumen	4012	167.65	2.5529	<2.2e-16	<2.2e-16
GO:0005654	nucleoplasm	3426	143.17	2.5355	<2.2e-16	<2.2e-16
GO:0005856	cytoskeleton	2126	88.841	2.2737	<2.2e-16	<2.2e-16
GO:0044430	cytoskeletal part	1619	67.654	2.6901	<2.2e-16	<2.2e-16
GO:0015630	microtubule cytoskeleton	1165	48.683	3.492	<2.2e-16	<2.2e-16
GO:0005694	chromosome	1013	42.331	6.0239	<2.2e-16	<2.2e-16
GO:0044427	chromosomal part	885	36.982	6.1381	<2.2e-16	<2.2e-16
GO:0005815	microtubule organizing center	722	30.171	3.6128	<2.2e-16	<2.2e-16
GO:0000228	nuclear chromosome	572	23.903	6.0244	<2.2e-16	<2.2e-16
GO:0044454	nuclear chromosome part	534	22.315	5.8258	<2.2e-16	<2.2e-16
GO:0000785	chromatin	508	21.228	5.3702	<2.2e-16	<2.2e-16
GO:0005813	centrosome	506	21.145	3.9726	<2.2e-16	<2.2e-16
GO:0005874	microtubule	402	16.799	3.6908	<2.2e-16	<2.2e-16
GO:0000790	nuclear chromatin	340	14.208	5.0676	<2.2e-16	<2.2e-16
GO:0098687	chromosomal region	331	13.832	7.9527	<2.2e-16	<2.2e-16
GO:0005819	spindle	328	13.706	6.7852	<2.2e-16	<2.2e-16
GO:0000793	condensed chromosome	223	9.3187	9.3361	<2.2e-16	<2.2e-16
GO:0000775	chromosome, centromeric region	194	8.1068	9.3748	<2.2e-16	<2.2e-16
GO:0032993	protein-DNA complex	162	6.7696	7.5337	<2.2e-16	<2.2e-16
GO:0000922	spindle pole	152	6.3517	7.8718	<2.2e-16	<2.2e-16
GO:0000781	chromosome, telomeric region	143	5.9757	6.1918	<2.2e-16	<2.2e-16
GO:0000776	kinetochore	133	5.5578	9.896	<2.2e-16	<2.2e-16
GO:0000779	condensed chromosome, centromeric region	117	4.8892	11.045	<2.2e-16	<2.2e-16
GO:0000777	condensed chromosome kinetochore	104	4.3459	11.045	<2.2e-16	<2.2e-16
GO:0000794	condensed nuclear chromosome	100	4.1788	8.615	<2.2e-16	<2.2e-16
GO:0072686	mitotic spindle	99	4.137	8.4603	<2.2e-16	<2.2e-16
GO:0044815	DNA packaging complex	74	3.0923	13.259	<2.2e-16	<2.2e-16
GO:0005657	replication fork	69	2.8834	10.058	<2.2e-16	<2.2e-16
GO:0000786	nucleosome	66	2.758	11.965	<2.2e-16	<2.2e-16
GO:0000784	nuclear chromosome, telomeric region	110	4.5967	6.5265	1.1102e-16	4.0771e-15
GO:0034399	nuclear periphery	133	5.5578	5.7577	4.4409e-16	1.5969e-14
GO:0044464	cell part	16033	669.98	1.0732	6.8834e-15	2.4246e-13
GO:0005876	spindle microtubule	52	2.173	9.204	7.3275e-15	2.5294e-13
GO:0005623	cell	16094	672.53	1.0706	1.2879e-14	4.3585e-13
GO:0005814	centriole	132	5.516	5.4387	1.843e-14	6.1172e-13
GO:0030496	midbody	171	7.1457	4.7581	2.2871e-14	7.448e-13
GO:0099513	polymeric cytoskeletal fiber	690	28.834	2.6011	2.3759e-14	7.594e-13
GO:0000780	condensed nuclear chromosome, centromeric region	24	1.0029	13.959	5.8398e-14	1.8326e-12
GO:0044450	microtubule organizing center part	178	7.4382	4.571	7.8604e-14	2.4227e-12
GO:0005730	nucleolus	938	39.197	2.2961	8.9262e-14	2.7029e-12
GO:0042555	MCM complex	11	0.45967	21.755	1.6209e-13	4.8237e-12
GO:0000778	condensed nuclear chromosome kinetochore	14	0.58503	18.802	2.0473e-13	5.9891e-12
GO:0044451	nucleoplasm part	1084	45.298	2.1635	2.4536e-13	7.0582e-12
GO:0000792	heterochromatin	76	3.1759	6.9272	2.911e-13	8.2367e-12
GO:0043596	nuclear replication fork	43	1.7969	9.4609	4.5763e-13	1.274e-11
GO:0099081	supramolecular polymer	919	38.403	2.2654	5.1448e-13	1.4095e-11
GO:0099080	supramolecular complex	920	38.445	2.263	5.4645e-13	1.4737e-11
GO:0099512	supramolecular fiber	912	38.11	2.2566	8.813e-13	2.3402e-11
GO:0016604	nuclear body	741	30.965	2.4221	9.2037e-13	2.4069e-11
GO:0000940	condensed chromosome outer kinetochore	12	0.50145	19.942	9.3581e-13	2.4108e-11
GO:0000796	condensin complex	8	0.3343	23.93	8.9628e-12	2.275e-10
GO:0005721	pericentric heterochromatin	21	0.87754	12.535	1.5157e-10	3.7915e-09
GO:0005871	kinesin complex	53	2.2148	7.2243	2.5693e-10	6.3352e-09
GO:0005737	cytoplasm	11232	469.36	1.1633	4.223e-10	1.0266e-08
GO:0051233	spindle midzone	34	1.4208	9.1499	4.3906e-10	1.0381e-08
GO:0005720	nuclear heterochromatin	34	1.4208	9.1499	4.3906e-10	1.0381e-08
GO:0016363	nuclear matrix	107	4.4713	4.6966	2.7695e-09	6.4596e-08
GO:0097431	mitotic spindle pole	27	1.1283	9.7494	4.4506e-09	1.0242e-07
GO:0005643	nuclear pore	85	3.552	5.0676	1.0674e-08	2.424e-07
GO:0005875	microtubule associated complex	148	6.1846	3.7189	5.1554e-08	1.1556e-06
GO:0090734	site of DNA damage	66	2.758	5.4387	6.6e-08	1.4605e-06
GO:0031298	replication fork protection complex	8	0.3343	17.948	1.3599e-07	2.9711e-06
GO:1902494	catalytic complex	1346	56.246	1.7068	1.3878e-07	2.9942e-06
GO:0030894	replisome	29	1.2118	8.2519	1.486e-07	3.1664e-06
GO:0045120	pronucleus	17	0.71039	11.261	1.5564e-07	3.276e-06
GO:1990023	mitotic spindle midzone	13	0.54324	12.886	2.9777e-07	6.1185e-06
GO:0008278	cohesin complex	13	0.54324	12.886	2.9777e-07	6.1185e-06
GO:0005635	nuclear envelope	455	19.013	2.2616	5.3946e-07	1.0954e-05
GO:0000791	euchromatin	33	1.379	7.2516	5.8991e-07	1.1839e-05
GO:0042575	DNA polymerase complex	15	0.62682	11.168	1.0375e-06	2.0583e-05
GO:0032155	cell division site part	64	2.6744	4.8609	1.9494e-06	3.8235e-05
GO:0071013	catalytic step 2 spliceosome	86	3.5938	4.1739	2.4628e-06	4.7762e-05
GO:0061695	transferase complex, transferring phosphorus-containing groups	254	10.614	2.638	2.9078e-06	5.5765e-05
GO:0000942	condensed nuclear chromosome outer kinetochore	4	0.16715	23.93	3.0254e-06	5.676e-05
GO:0031262	Ndc80 complex	4	0.16715	23.93	3.0254e-06	5.676e-05
GO:0032153	cell division site	69	2.8834	4.5086	4.7308e-06	8.78e-05
GO:0005719	nuclear euchromatin	25	1.0447	7.6577	5.1406e-06	9.439e-05
GO:0000307	cyclin-dependent protein kinase holoenzyme complex	41	1.7133	5.8367	5.276e-06	9.5856e-05
GO:0031390	Ctf18 RFC-like complex	8	0.3343	14.957	6.3375e-06	0.00011394
GO:0000800	lateral element	13	0.54324	11.045	6.9586e-06	0.00012382
GO:0043601	nuclear replisome	26	1.0865	7.3632	7.1544e-06	0.00012601
GO:0010369	chromocenter	14	0.58503	10.256	1.1747e-05	0.0002048
GO:0031618	nuclear pericentric heterochromatin	9	0.37609	13.295	1.3768e-05	0.00023528
GO:0031261	DNA replication preinitiation complex	5	0.20894	19.144	1.4624e-05	0.0002427
GO:1990234	transferase complex	766	32.009	1.7182	6.4444e-05	0.0010205
GO:0044615	nuclear pore nuclear basket	7	0.29251	13.675	9.5687e-05	0.0014361
GO:0090543	Flemming body	28	1.1701	5.9826	0.00011862	0.0017499
GO:1990752	microtubule end	28	1.1701	5.9826	0.00011862	0.0017499
GO:0043073	germ cell nucleus	20	0.83576	7.1791	0.00012224	0.001773
GO:0005681	spliceosomal complex	176	7.3547	2.5834	0.00014697	0.0021139
GO:0000795	synaptonemal complex	40	1.6715	4.7861	0.00020976	0.0028963
GO:0070603	SWI/SNF superfamily-type complex	76	3.1759	3.4636	0.00030253	0.0040478
GO:0000152	nuclear ubiquitin ligase complex	44	1.8387	4.351	0.00041717	0.0054549
GO:1902554	serine/threonine protein kinase complex	86	3.5938	3.0609	0.00088622	0.011084
GO:0001741	XY body	13	0.54324	7.3632	0.0015983	0.018895
GO:0070062	extracellular exosome	2037	85.122	1.304	0.0019109	0.021417
GO:0001940	male pronucleus	7	0.29251	10.256	0.0022418	0.024335
GO:0005828	kinetochore microtubule	7	0.29251	10.256	0.0022418	0.024335
GO:0035097	histone methyltransferase complex	88	3.6773	2.7194	0.0036427	0.038105
GO:0016581	NuRD complex	17	0.71039	5.6307	0.0046567	0.047842
GO:0005664	nuclear origin of replication recognition complex	9	0.37609	7.9768	0.0050527	0.048773

## Sheet: KEGG-up
Gene Set	Description	Size	Expect	Ratio	P Value	FDR
hsa04115	p53 signaling pathway	72	2.0043	6.9849	7.7739e-09	2.5576e-06
hsa01524	Platinum drug resistance	72	2.0043	4.4903	0.0001569	0.02581
hsa05222	Small cell lung cancer	93	2.5889	3.8626	0.00024217	0.026558
hsa05205	Proteoglycans in cancer	201	5.5954	2.6808	0.00046092	0.03791

## Sheet: KEGG-down
Gene Set	Description	Size	Expect	Ratio	P Value	FDR
hsa05034	Alcoholism	176	8.8238	6.5731	<2.2e-16	<2.2e-16
hsa05322	Systemic lupus erythematosus	127	6.3672	8.6381	<2.2e-16	<2.2e-16
hsa04110	Cell cycle	124	6.2168	8.0428	<2.2e-16	<2.2e-16
hsa03030	DNA replication	36	1.8049	11.635	<2.2e-16	<2.2e-16
hsa05203	Viral carcinogenesis	201	10.077	4.2671	1.1102e-16	7.3053e-15
hsa03440	Homologous recombination	41	2.0555	8.2703	2.7962e-12	1.5333e-10
hsa03410	Base excision repair	33	1.6545	8.462	1.7064e-10	7.1378e-09
hsa03430	Mismatch repair	23	1.1531	10.407	1.7356e-10	7.1378e-09
hsa03460	Fanconi anemia pathway	54	2.7073	6.2793	4.7646e-10	1.7417e-08
hsa04114	Oocyte meiosis	124	6.2168	4.0214	1.5469e-09	5.0894e-08
hsa04914	Progesterone-mediated oocyte maturation	99	4.9634	4.231	1.264e-08	3.7806e-07
hsa05166	Human T-cell leukemia virus 1 infection	253	12.684	2.6805	1.054e-07	2.8897e-06
hsa04218	Cellular senescence	158	7.9214	2.9035	3.3377e-06	8.447e-05
hsa04217	Necroptosis	160	8.0216	2.8673	4.1535e-06	9.7608e-05
hsa03040	Spliceosome	134	6.7181	2.977	1.0012e-05	0.0002196
hsa03420	Nucleotide excision repair	47	2.3564	4.6682	1.477e-05	0.0003037
hsa00240	Pyrimidine metabolism	101	5.0636	2.9623	0.00013706	0.0026525
hsa03013	RNA transport	171	8.5731	2.0996	0.002212	0.04043

[truncated: 3 more sheets: TFT-up, TFT-down, miRT-up]
