# Supplementary material for: Differential Gene Expression in Human Fibroblasts Simultaneously Exposed to Ionizing Radiation and Simulated Microgravity
Source: Biomolecules. 2024 Jan 10;14(1):88. doi: 10.3390/biom14010088 (PMC10812944; doi:10.3390/biom14010088)
Supplement: Supplementary file 1 [file biomolecules-14-00088-s001.zip › Table S20.xlsx]

## Sheet: up
geneId	geneName	description	svalue
ENSG00000145476	CYP4V2	cytochrome P450 family 4 subfamily V member 2 [Source:HGNC Symbol;Acc:HGNC:23198]	3.74912e-07
ENSG00000157212	PAXIP1	PAX interacting protein 1 [Source:HGNC Symbol;Acc:HGNC:8624]	6.07233e-06
ENSG00000158186	MRAS	muscle RAS oncogene homolog [Source:HGNC Symbol;Acc:HGNC:7227]	8.83217e-06
ENSG00000249459	ZNF286B	zinc finger protein 286B (pseudogene) [Source:HGNC Symbol;Acc:HGNC:33241]	0.000115469
ENSG00000185728	YTHDF3	YTH N6-methyladenosine RNA binding protein 3 [Source:HGNC Symbol;Acc:HGNC:26465]	0.000294211
ENSG00000153214	TMEM87B	transmembrane protein 87B [Source:HGNC Symbol;Acc:HGNC:25913]	0.000632123
ENSG00000038427	VCAN	versican [Source:HGNC Symbol;Acc:HGNC:2464]	0.000942565

## Sheet: down
geneId	geneName	description	svalue
ENSG00000119866	BCL11A	BAF chromatin remodeling complex subunit BCL11A [Source:HGNC Symbol;Acc:HGNC:13221]	1.29457e-05
ENSG00000072310	SREBF1	sterol regulatory element binding transcription factor 1 [Source:HGNC Symbol;Acc:HGNC:11289]	7.19513e-05
ENSG00000277947	SNORD3D	small nucleolar RNA, C/D box 3D [Source:HGNC Symbol;Acc:HGNC:33192]	0.000152649
ENSG00000168763	CNNM3	cyclin and CBS domain divalent metal cation transport mediator 3 [Source:HGNC Symbol;Acc:HGNC:104]	0.000187905
ENSG00000068383	INPP5A	inositol polyphosphate-5-phosphatase A [Source:HGNC Symbol;Acc:HGNC:6076]	0.000218157
ENSG00000177225	GATD1	glutamine amidotransferase class 1 domain containing 1 [Source:HGNC Symbol;Acc:HGNC:26616]	0.000377612
ENSG00000006459	KDM7A	lysine demethylase 7A [Source:HGNC Symbol;Acc:HGNC:22224]	0.000462127
ENSG00000091073	DTX2	deltex E3 ubiquitin ligase 2 [Source:HGNC Symbol;Acc:HGNC:15973]	0.000542779
ENSG00000226149	NA	novel transcript	0.000737073
ENSG00000244257	PKD1P1	polycystin 1, transient receptor potential channel interacting pseudogene 1 [Source:HGNC Symbol;Acc:HGNC:30065]	0.000835712
