# Supplementary material for: Differential Gene Expression in Human Fibroblasts Simultaneously Exposed to Ionizing Radiation and Simulated Microgravity
Source: Biomolecules. 2024 Jan 10;14(1):88. doi: 10.3390/biom14010088 (PMC10812944; doi:10.3390/biom14010088)
Supplement: Supplementary file 1 [file biomolecules-14-00088-s001.zip › Table S23.xlsx]

## Sheet: up
geneId	geneName	description	svalue
ENSG00000124762	CDKN1A	cyclin dependent kinase inhibitor 1A [Source:HGNC Symbol;Acc:HGNC:1784]	5.55747e-158
ENSG00000135679	MDM2	MDM2 proto-oncogene [Source:HGNC Symbol;Acc:HGNC:6973]	7.60561e-44
ENSG00000174307	PHLDA3	pleckstrin homology like domain family A member 3 [Source:HGNC Symbol;Acc:HGNC:8934]	9.12977e-28
ENSG00000256664	NA	ribosomal L24 domain containing 1 (RSL24D1) pseudogene	3.55154e-20
ENSG00000026103	FAS	Fas cell surface death receptor [Source:HGNC Symbol;Acc:HGNC:11920]	2.24327e-18
ENSG00000112249	ASCC3	activating signal cointegrator 1 complex subunit 3 [Source:HGNC Symbol;Acc:HGNC:18697]	4.28412e-18
ENSG00000161513	FDXR	ferredoxin reductase [Source:HGNC Symbol;Acc:HGNC:3642]	4.38498e-17
ENSG00000168497	CAVIN2	caveolae associated protein 2 [Source:HGNC Symbol;Acc:HGNC:10690]	7.44464e-17
ENSG00000148400	NOTCH1	notch receptor 1 [Source:HGNC Symbol;Acc:HGNC:7881]	8.04551e-16
ENSG00000159388	BTG2	BTG anti-proliferation factor 2 [Source:HGNC Symbol;Acc:HGNC:1131]	1.98496e-15
ENSG00000130513	GDF15	growth differentiation factor 15 [Source:HGNC Symbol;Acc:HGNC:30142]	1.48156e-14
ENSG00000172667	ZMAT3	zinc finger matrin-type 3 [Source:HGNC Symbol;Acc:HGNC:29983]	1.60935e-13
ENSG00000167196	FBXO22	F-box protein 22 [Source:HGNC Symbol;Acc:HGNC:13593]	4.91745e-13
ENSG00000120889	TNFRSF10B	TNF receptor superfamily member 10b [Source:HGNC Symbol;Acc:HGNC:11905]	1.21673e-12
ENSG00000157168	NRG1	neuregulin 1 [Source:HGNC Symbol;Acc:HGNC:7997]	3.32243e-12
ENSG00000164070	HSPA4L	heat shock protein family A (Hsp70) member 4 like [Source:HGNC Symbol;Acc:HGNC:17041]	1.14248e-11
ENSG00000164938	TP53INP1	tumor protein p53 inducible nuclear protein 1 [Source:HGNC Symbol;Acc:HGNC:18022]	2.21969e-11
ENSG00000080546	SESN1	sestrin 1 [Source:HGNC Symbol;Acc:HGNC:21595]	5.14687e-11
ENSG00000182481	KPNA2	karyopherin subunit alpha 2 [Source:HGNC Symbol;Acc:HGNC:6395]	9.68488e-11
ENSG00000167553	TUBA1C	tubulin alpha 1c [Source:HGNC Symbol;Acc:HGNC:20768]	8.59697e-10
ENSG00000173530	TNFRSF10D	TNF receptor superfamily member 10d [Source:HGNC Symbol;Acc:HGNC:11907]	1.41355e-09
ENSG00000028277	POU2F2	POU class 2 homeobox 2 [Source:HGNC Symbol;Acc:HGNC:9213]	2.48769e-09
ENSG00000134574	DDB2	damage specific DNA binding protein 2 [Source:HGNC Symbol;Acc:HGNC:2718]	3.56645e-09
ENSG00000123416	TUBA1B	tubulin alpha 1b [Source:HGNC Symbol;Acc:HGNC:18809]	6.66381e-09
ENSG00000244694	PTCHD4	patched domain containing 4 [Source:HGNC Symbol;Acc:HGNC:21345]	8.67794e-09
ENSG00000131747	TOP2A	DNA topoisomerase II alpha [Source:HGNC Symbol;Acc:HGNC:11989]	1.06357e-08
ENSG00000173546	CSPG4	chondroitin sulfate proteoglycan 4 [Source:HGNC Symbol;Acc:HGNC:2466]	1.2685e-08
ENSG00000148175	STOM	stomatin [Source:HGNC Symbol;Acc:HGNC:3383]	1.46488e-08
ENSG00000109971	HSPA8	heat shock protein family A (Hsp70) member 8 [Source:HGNC Symbol;Acc:HGNC:5241]	1.66847e-08
ENSG00000170734	POLH	DNA polymerase eta [Source:HGNC Symbol;Acc:HGNC:9181]	1.89286e-08
ENSG00000163071	SPATA18	spermatogenesis associated 18 [Source:HGNC Symbol;Acc:HGNC:29579]	2.11179e-08
ENSG00000128805	ARHGAP22	Rho GTPase activating protein 22 [Source:HGNC Symbol;Acc:HGNC:30320]	3.59411e-08
ENSG00000181026	AEN	apoptosis enhancing nuclease [Source:HGNC Symbol;Acc:HGNC:25722]	3.91112e-08
ENSG00000171552	BCL2L1	BCL2 like 1 [Source:HGNC Symbol;Acc:HGNC:992]	4.97988e-08
ENSG00000165280	VCP	valosin containing protein [Source:HGNC Symbol;Acc:HGNC:12666]	8.05948e-08
ENSG00000145632	PLK2	polo like kinase 2 [Source:HGNC Symbol;Acc:HGNC:19699]	9.15742e-08
ENSG00000196576	PLXNB2	plexin B2 [Source:HGNC Symbol;Acc:HGNC:9104]	2.1961e-07
ENSG00000107984	DKK1	dickkopf WNT signaling pathway inhibitor 1 [Source:HGNC Symbol;Acc:HGNC:2891]	2.69197e-07
ENSG00000115641	FHL2	four and a half LIM domains 2 [Source:HGNC Symbol;Acc:HGNC:3703]	3.42507e-07
ENSG00000048392	RRM2B	ribonucleotide reductase regulatory TP53 inducible subunit M2B [Source:HGNC Symbol;Acc:HGNC:17296]	4.13817e-07
ENSG00000196230	TUBB	tubulin beta class I [Source:HGNC Symbol;Acc:HGNC:20778]	4.84569e-07
ENSG00000065357	DGKA	diacylglycerol kinase alpha [Source:HGNC Symbol;Acc:HGNC:2849]	5.53057e-07
ENSG00000175063	UBE2C	ubiquitin conjugating enzyme E2 C [Source:HGNC Symbol;Acc:HGNC:15937]	7.77872e-07
ENSG00000248429	GASK1B-AS1	GASK1B antisense RNA 1 [Source:HGNC Symbol;Acc:HGNC:53132]	9.1225e-07
ENSG00000162643	DNAI3	dynein axonemal intermediate chain 3 [Source:HGNC Symbol;Acc:HGNC:30711]	1.22588e-06
ENSG00000160789	LMNA	lamin A/C [Source:HGNC Symbol;Acc:HGNC:6636]	1.91918e-06
ENSG00000196072	BLOC1S2	biogenesis of lysosomal organelles complex 1 subunit 2 [Source:HGNC Symbol;Acc:HGNC:20984]	2.30618e-06
ENSG00000110321	EIF4G2	eukaryotic translation initiation factor 4 gamma 2 [Source:HGNC Symbol;Acc:HGNC:3297]	4.50728e-06
ENSG00000167552	TUBA1A	tubulin alpha 1a [Source:HGNC Symbol;Acc:HGNC:20766]	4.94132e-06
ENSG00000142627	EPHA2	EPH receptor A2 [Source:HGNC Symbol;Acc:HGNC:3386]	5.4045e-06
ENSG00000214357	NEURL1B	neuralized E3 ubiquitin protein ligase 1B [Source:HGNC Symbol;Acc:HGNC:35422]	6.34937e-06
ENSG00000112245	PTP4A1	protein tyrosine phosphatase 4A1 [Source:HGNC Symbol;Acc:HGNC:9634]	7.91334e-06
ENSG00000095383	TBC1D2	TBC1 domain family member 2 [Source:HGNC Symbol;Acc:HGNC:18026]	9.67342e-06
ENSG00000090776	EFNB1	ephrin B1 [Source:HGNC Symbol;Acc:HGNC:3226]	1.41909e-05
ENSG00000110092	CCND1	cyclin D1 [Source:HGNC Symbol;Acc:HGNC:1582]	1.51088e-05
ENSG00000181467	RAP2B	RAP2B, member of RAS oncogene family [Source:HGNC Symbol;Acc:HGNC:9862]	1.60083e-05
ENSG00000076706	MCAM	melanoma cell adhesion molecule [Source:HGNC Symbol;Acc:HGNC:6934]	1.6996e-05
ENSG00000154767	XPC	XPC complex subunit, DNA damage recognition and repair factor [Source:HGNC Symbol;Acc:HGNC:12816]	1.7977e-05
ENSG00000197045	GMFB	glia maturation factor beta [Source:HGNC Symbol;Acc:HGNC:4373]	2.00551e-05
ENSG00000134824	FADS2	fatty acid desaturase 2 [Source:HGNC Symbol;Acc:HGNC:3575]	2.11376e-05
ENSG00000235162	C12orf75	chromosome 12 open reading frame 75 [Source:HGNC Symbol;Acc:HGNC:35164]	2.22486e-05
ENSG00000131080	EDA2R	ectodysplasin A2 receptor [Source:HGNC Symbol;Acc:HGNC:17756]	2.44733e-05
ENSG00000116133	DHCR24	24-dehydrocholesterol reductase [Source:HGNC Symbol;Acc:HGNC:2859]	2.5614e-05
ENSG00000149485	FADS1	fatty acid desaturase 1 [Source:HGNC Symbol;Acc:HGNC:3574]	2.78924e-05
ENSG00000099194	SCD	stearoyl-CoA desaturase [Source:HGNC Symbol;Acc:HGNC:10571]	3.02508e-05
ENSG00000132646	PCNA	proliferating cell nuclear antigen [Source:HGNC Symbol;Acc:HGNC:8729]	3.28002e-05
ENSG00000144426	NBEAL1	neurobeachin like 1 [Source:HGNC Symbol;Acc:HGNC:20681]	3.7828e-05
ENSG00000109118	PHF12	PHD finger protein 12 [Source:HGNC Symbol;Acc:HGNC:20816]	4.2999e-05
ENSG00000176890	TYMS	thymidylate synthetase [Source:HGNC Symbol;Acc:HGNC:12441]	4.43367e-05
ENSG00000233695	GAS6-AS1	GAS6 antisense RNA 1 [Source:HGNC Symbol;Acc:HGNC:39826]	4.69677e-05
ENSG00000197852	INKA2	inka box actin regulator 2 [Source:HGNC Symbol;Acc:HGNC:28045]	5.10632e-05
ENSG00000006747	SCIN	scinderin [Source:HGNC Symbol;Acc:HGNC:21695]	5.26828e-05
ENSG00000154127	UBASH3B	ubiquitin associated and SH3 domain containing B [Source:HGNC Symbol;Acc:HGNC:29884]	5.43963e-05
ENSG00000198830	HMGN2	high mobility group nucleosomal binding domain 2 [Source:HGNC Symbol;Acc:HGNC:4986]	5.6103e-05
ENSG00000213719	CLIC1	chloride intracellular channel 1 [Source:HGNC Symbol;Acc:HGNC:2062]	5.79699e-05
ENSG00000188229	TUBB4B	tubulin beta 4B class IVb [Source:HGNC Symbol;Acc:HGNC:20771]	6.22282e-05
ENSG00000170855	TRIAP1	TP53 regulated inhibitor of apoptosis 1 [Source:HGNC Symbol;Acc:HGNC:26937]	6.93771e-05
ENSG00000133030	MPRIP	myosin phosphatase Rho interacting protein [Source:HGNC Symbol;Acc:HGNC:30321]	7.19617e-05
ENSG00000179041	RRS1	ribosome biogenesis regulator 1 homolog [Source:HGNC Symbol;Acc:HGNC:17083]	7.45445e-05
ENSG00000162783	IER5	immediate early response 5 [Source:HGNC Symbol;Acc:HGNC:5393]	7.74281e-05
ENSG00000258947	TUBB3	tubulin beta 3 class III [Source:HGNC Symbol;Acc:HGNC:20772]	8.03374e-05
ENSG00000175356	SCUBE2	signal peptide, CUB domain and EGF like domain containing 2 [Source:HGNC Symbol;Acc:HGNC:30425]	8.32329e-05
ENSG00000080824	HSP90AA1	heat shock protein 90 alpha family class A member 1 [Source:HGNC Symbol;Acc:HGNC:5253]	8.92488e-05
ENSG00000111206	FOXM1	forkhead box M1 [Source:HGNC Symbol;Acc:HGNC:3818]	9.23318e-05
ENSG00000123064	DDX54	DEAD-box helicase 54 [Source:HGNC Symbol;Acc:HGNC:20084]	9.57423e-05
ENSG00000171617	ENC1	ectodermal-neural cortex 1 [Source:HGNC Symbol;Acc:HGNC:3345]	9.94516e-05
ENSG00000173846	PLK3	polo like kinase 3 [Source:HGNC Symbol;Acc:HGNC:2154]	0.000107022
ENSG00000070882	OSBPL3	oxysterol binding protein like 3 [Source:HGNC Symbol;Acc:HGNC:16370]	0.000110897
ENSG00000189159	JPT1	Jupiter microtubule associated homolog 1 [Source:HGNC Symbol;Acc:HGNC:14569]	0.00011475
ENSG00000218336	TENM3	teneurin transmembrane protein 3 [Source:HGNC Symbol;Acc:HGNC:29944]	0.000118642
ENSG00000197535	MYO5A	myosin VA [Source:HGNC Symbol;Acc:HGNC:7602]	0.000126561
ENSG00000183963	SMTN	smoothelin [Source:HGNC Symbol;Acc:HGNC:11126]	0.000130642
ENSG00000086200	IPO11	importin 11 [Source:HGNC Symbol;Acc:HGNC:20628]	0.000134733
ENSG00000136531	SCN2A	sodium voltage-gated channel alpha subunit 2 [Source:HGNC Symbol;Acc:HGNC:10588]	0.00014377
ENSG00000170006	TMEM154	transmembrane protein 154 [Source:HGNC Symbol;Acc:HGNC:26489]	0.000148563
ENSG00000076604	TRAF4	TNF receptor associated factor 4 [Source:HGNC Symbol;Acc:HGNC:12034]	0.000153513
ENSG00000164236	ANKRD33B	ankyrin repeat domain 33B [Source:HGNC Symbol;Acc:HGNC:35240]	0.000158805
ENSG00000163931	TKT	transketolase [Source:HGNC Symbol;Acc:HGNC:11834]	0.000182461
ENSG00000197043	ANXA6	annexin A6 [Source:HGNC Symbol;Acc:HGNC:544]	0.000195192
ENSG00000178184	PARD6G	par-6 family cell polarity regulator gamma [Source:HGNC Symbol;Acc:HGNC:16076]	0.000201825
ENSG00000108106	UBE2S	ubiquitin conjugating enzyme E2 S [Source:HGNC Symbol;Acc:HGNC:17895]	0.000215607
ENSG00000167986	DDB1	damage specific DNA binding protein 1 [Source:HGNC Symbol;Acc:HGNC:2717]	0.000230491
ENSG00000079432	CIC	capicua transcriptional repressor [Source:HGNC Symbol;Acc:HGNC:14214]	0.000246044
ENSG00000180900	SCRIB	scribble planar cell polarity protein [Source:HGNC Symbol;Acc:HGNC:30377]	0.000261902
ENSG00000136114	THSD1	thrombospondin type 1 domain containing 1 [Source:HGNC Symbol;Acc:HGNC:17754]	0.000277642
ENSG00000165072	MAMDC2	MAM domain containing 2 [Source:HGNC Symbol;Acc:HGNC:23673]	0.000303322
ENSG00000265185	SNORD3B-1	small nucleolar RNA, C/D box 3B-1 [Source:HGNC Symbol;Acc:HGNC:10168]	0.000311836
ENSG00000172757	CFL1	cofilin 1 [Source:HGNC Symbol;Acc:HGNC:1874]	0.0003203
ENSG00000250337	PURPL	p53 upregulated regulator of p53 levels [Source:HGNC Symbol;Acc:HGNC:48995]	0.000337317
ENSG00000197093	GAL3ST4	galactose-3-O-sulfotransferase 4 [Source:HGNC Symbol;Acc:HGNC:24145]	0.000356237
ENSG00000087077	TRIP6	thyroid hormone receptor interactor 6 [Source:HGNC Symbol;Acc:HGNC:12311]	0.000407373
ENSG00000164086	DUSP7	dual specificity phosphatase 7 [Source:HGNC Symbol;Acc:HGNC:3073]	0.000417551
ENSG00000164125	GASK1B	golgi associated kinase 1B [Source:HGNC Symbol;Acc:HGNC:25312]	0.000428503
ENSG00000177700	POLR2L	RNA polymerase II, I and III subunit L [Source:HGNC Symbol;Acc:HGNC:9199]	0.000477337
ENSG00000275342	PRAG1	PEAK1 related, kinase-activating pseudokinase 1 [Source:HGNC Symbol;Acc:HGNC:25438]	0.000489575
ENSG00000079459	FDFT1	farnesyl-diphosphate farnesyltransferase 1 [Source:HGNC Symbol;Acc:HGNC:3629]	0.000501921
ENSG00000182752	PAPPA	pappalysin 1 [Source:HGNC Symbol;Acc:HGNC:8602]	0.000514796
ENSG00000075624	ACTB	actin beta [Source:HGNC Symbol;Acc:HGNC:132]	0.000527699
ENSG00000165671	NSD1	nuclear receptor binding SET domain protein 1 [Source:HGNC Symbol;Acc:HGNC:14234]	0.000553433
ENSG00000185088	RPS27L	ribosomal protein S27 like [Source:HGNC Symbol;Acc:HGNC:18476]	0.000566684
ENSG00000092841	MYL6	myosin light chain 6 [Source:HGNC Symbol;Acc:HGNC:7587]	0.000594207
ENSG00000104689	TNFRSF10A	TNF receptor superfamily member 10a [Source:HGNC Symbol;Acc:HGNC:11904]	0.000608192
ENSG00000167900	TK1	thymidine kinase 1 [Source:HGNC Symbol;Acc:HGNC:11830]	0.000623018
ENSG00000105738	SIPA1L3	signal induced proliferation associated 1 like 3 [Source:HGNC Symbol;Acc:HGNC:23801]	0.000637964
ENSG00000138759	FRAS1	Fraser extracellular matrix complex subunit 1 [Source:HGNC Symbol;Acc:HGNC:19185]	0.000653341
ENSG00000196262	PPIA	peptidylprolyl isomerase A [Source:HGNC Symbol;Acc:HGNC:9253]	0.000684227
ENSG00000155366	RHOC	ras homolog family member C [Source:HGNC Symbol;Acc:HGNC:669]	0.00069994
ENSG00000110917	MLEC	malectin [Source:HGNC Symbol;Acc:HGNC:28973]	0.00071567
ENSG00000069020	MAST4	microtubule associated serine/threonine kinase family member 4 [Source:HGNC Symbol;Acc:HGNC:19037]	0.000747997
ENSG00000164171	ITGA2	integrin subunit alpha 2 [Source:HGNC Symbol;Acc:HGNC:6137]	0.000797021
ENSG00000128591	FLNC	filamin C [Source:HGNC Symbol;Acc:HGNC:3756]	0.000847311
ENSG00000100796	PPP4R3A	protein phosphatase 4 regulatory subunit 3A [Source:HGNC Symbol;Acc:HGNC:20219]	0.000899084
ENSG00000075618	FSCN1	fascin actin-bundling protein 1 [Source:HGNC Symbol;Acc:HGNC:11148]	0.000917431
ENSG00000111667	USP5	ubiquitin specific peptidase 5 [Source:HGNC Symbol;Acc:HGNC:12628]	0.000954908
ENSG00000071127	WDR1	WD repeat domain 1 [Source:HGNC Symbol;Acc:HGNC:12754]	0.000973476
ENSG00000067560	RHOA	ras homolog family member A [Source:HGNC Symbol;Acc:HGNC:667]	0.000992113

## Sheet: down
geneId	geneName	description	svalue
ENSG00000186918	ZNF395	zinc finger protein 395 [Source:HGNC Symbol;Acc:HGNC:18737]	2.40339e-16
ENSG00000163661	PTX3	pentraxin 3 [Source:HGNC Symbol;Acc:HGNC:9692]	6.73728e-12
ENSG00000137965	IFI44	interferon induced protein 44 [Source:HGNC Symbol;Acc:HGNC:16938]	1.56388e-11
ENSG00000185885	IFITM1	interferon induced transmembrane protein 1 [Source:HGNC Symbol;Acc:HGNC:5412]	3.52544e-11
ENSG00000185745	IFIT1	interferon induced protein with tetratricopeptide repeats 1 [Source:HGNC Symbol;Acc:HGNC:5407]	1.99048e-10
ENSG00000143847	PPFIA4	PTPRF interacting protein alpha 4 [Source:HGNC Symbol;Acc:HGNC:9248]	3.64324e-10
ENSG00000111335	OAS2	2'-5'-oligoadenylate synthetase 2 [Source:HGNC Symbol;Acc:HGNC:8087]	6.10352e-10
ENSG00000157601	MX1	MX dynamin like GTPase 1 [Source:HGNC Symbol;Acc:HGNC:7532]	4.83003e-09
ENSG00000115415	STAT1	signal transducer and activator of transcription 1 [Source:HGNC Symbol;Acc:HGNC:11362]	2.35604e-08
ENSG00000126709	IFI6	interferon alpha inducible protein 6 [Source:HGNC Symbol;Acc:HGNC:4054]	2.65065e-08
ENSG00000173193	PARP14	poly(ADP-ribose) polymerase family member 14 [Source:HGNC Symbol;Acc:HGNC:29232]	2.95325e-08
ENSG00000133106	EPSTI1	epithelial stromal interaction 1 [Source:HGNC Symbol;Acc:HGNC:16465]	3.27484e-08
ENSG00000137628	DDX60	DExD/H-box helicase 60 [Source:HGNC Symbol;Acc:HGNC:25942]	4.25709e-08
ENSG00000176171	BNIP3	BCL2 interacting protein 3 [Source:HGNC Symbol;Acc:HGNC:1084]	5.75837e-08
ENSG00000137959	IFI44L	interferon induced protein 44 like [Source:HGNC Symbol;Acc:HGNC:17817]	6.91695e-08
ENSG00000162433	AK4	adenylate kinase 4 [Source:HGNC Symbol;Acc:HGNC:363]	1.09294e-07
ENSG00000111674	ENO2	enolase 2 [Source:HGNC Symbol;Acc:HGNC:3353]	1.30019e-07
ENSG00000123095	BHLHE41	basic helix-loop-helix family member e41 [Source:HGNC Symbol;Acc:HGNC:16617]	1.53006e-07
ENSG00000138496	PARP9	poly(ADP-ribose) polymerase family member 9 [Source:HGNC Symbol;Acc:HGNC:24118]	1.76587e-07
ENSG00000152952	PLOD2	procollagen-lysine,2-oxoglutarate 5-dioxygenase 2 [Source:HGNC Symbol;Acc:HGNC:9082]	6.56156e-07
ENSG00000159403	C1R	complement C1r [Source:HGNC Symbol;Acc:HGNC:1246]	1.06802e-06
ENSG00000154654	NCAM2	neural cell adhesion molecule 2 [Source:HGNC Symbol;Acc:HGNC:7657]	1.39824e-06
ENSG00000175265	GOLGA8A	golgin A8 family member A [Source:HGNC Symbol;Acc:HGNC:31972]	1.57184e-06
ENSG00000157833	GAREM2	GRB2 associated regulator of MAPK1 subtype 2 [Source:HGNC Symbol;Acc:HGNC:27172]	1.74564e-06
ENSG00000214193	SH3D21	SH3 domain containing 21 [Source:HGNC Symbol;Acc:HGNC:26236]	2.11228e-06
ENSG00000138642	HERC6	HECT and RLD domain containing E3 ubiquitin protein ligase family member 6 [Source:HGNC Symbol;Acc:HGNC:26072]	2.5004e-06
ENSG00000136997	MYC	MYC proto-oncogene, bHLH transcription factor [Source:HGNC Symbol;Acc:HGNC:7553]	2.73196e-06
ENSG00000111331	OAS3	2'-5'-oligoadenylate synthetase 3 [Source:HGNC Symbol;Acc:HGNC:8088]	2.97077e-06
ENSG00000102144	PGK1	phosphoglycerate kinase 1 [Source:HGNC Symbol;Acc:HGNC:8896]	3.22594e-06
ENSG00000134333	LDHA	lactate dehydrogenase A [Source:HGNC Symbol;Acc:HGNC:6535]	3.49286e-06
ENSG00000119917	IFIT3	interferon induced protein with tetratricopeptide repeats 3 [Source:HGNC Symbol;Acc:HGNC:5411]	3.78761e-06
ENSG00000107201	DDX58	DExD/H-box helicase 58 [Source:HGNC Symbol;Acc:HGNC:19102]	4.12857e-06
ENSG00000159399	HK2	hexokinase 2 [Source:HGNC Symbol;Acc:HGNC:4923]	5.87228e-06
ENSG00000173821	RNF213	ring finger protein 213 [Source:HGNC Symbol;Acc:HGNC:14539]	6.82356e-06
ENSG00000119922	IFIT2	interferon induced protein with tetratricopeptide repeats 2 [Source:HGNC Symbol;Acc:HGNC:5409]	7.36678e-06
ENSG00000089127	OAS1	2'-5'-oligoadenylate synthetase 1 [Source:HGNC Symbol;Acc:HGNC:8086]	8.48998e-06
ENSG00000112096	SOD2	superoxide dismutase 2 [Source:HGNC Symbol;Acc:HGNC:11180]	9.07213e-06
ENSG00000165949	IFI27	interferon alpha inducible protein 27 [Source:HGNC Symbol;Acc:HGNC:5397]	1.03218e-05
ENSG00000125629	INSIG2	insulin induced gene 2 [Source:HGNC Symbol;Acc:HGNC:20452]	1.09782e-05
ENSG00000247095	MIR210HG	MIR210 host gene [Source:HGNC Symbol;Acc:HGNC:39524]	1.16284e-05
ENSG00000112715	VEGFA	vascular endothelial growth factor A [Source:HGNC Symbol;Acc:HGNC:12680]	1.24165e-05
ENSG00000211459	MT-RNR1	mitochondrially encoded 12S rRNA [Source:HGNC Symbol;Acc:HGNC:7470]	1.32866e-05
ENSG00000104765	BNIP3L	BCL2 interacting protein 3 like [Source:HGNC Symbol;Acc:HGNC:1085]	1.90108e-05
ENSG00000055332	EIF2AK2	eukaryotic translation initiation factor 2 alpha kinase 2 [Source:HGNC Symbol;Acc:HGNC:9437]	2.33583e-05
ENSG00000170581	STAT2	signal transducer and activator of transcription 2 [Source:HGNC Symbol;Acc:HGNC:11363]	2.67547e-05
ENSG00000112787	FBRSL1	fibrosin like 1 [Source:HGNC Symbol;Acc:HGNC:29308]	2.90101e-05
ENSG00000124212	PTGIS	prostaglandin I2 synthase [Source:HGNC Symbol;Acc:HGNC:9603]	3.15217e-05
ENSG00000108306	FBXL20	F-box and leucine rich repeat protein 20 [Source:HGNC Symbol;Acc:HGNC:24679]	3.40672e-05
ENSG00000187608	ISG15	ISG15 ubiquitin like modifier [Source:HGNC Symbol;Acc:HGNC:4053]	3.53217e-05
ENSG00000149925	ALDOA	aldolase, fructose-bisphosphate A [Source:HGNC Symbol;Acc:HGNC:414]	3.65674e-05
ENSG00000229124	VIM-AS1	VIM antisense RNA 1 [Source:HGNC Symbol;Acc:HGNC:44879]	3.91159e-05
ENSG00000115267	IFIH1	interferon induced with helicase C domain 1 [Source:HGNC Symbol;Acc:HGNC:18873]	4.03932e-05
ENSG00000088340	FER1L4	fer-1 like family member 4 (pseudogene) [Source:HGNC Symbol;Acc:HGNC:15801]	4.16788e-05
ENSG00000205413	SAMD9	sterile alpha motif domain containing 9 [Source:HGNC Symbol;Acc:HGNC:1348]	4.56559e-05
ENSG00000152256	PDK1	pyruvate dehydrogenase kinase 1 [Source:HGNC Symbol;Acc:HGNC:8809]	4.82592e-05
ENSG00000178104	PDE4DIP	phosphodiesterase 4D interacting protein [Source:HGNC Symbol;Acc:HGNC:15580]	4.95646e-05
ENSG00000122884	P4HA1	prolyl 4-hydroxylase subunit alpha 1 [Source:HGNC Symbol;Acc:HGNC:8546]	6.01149e-05
ENSG00000166046	TCP11L2	t-complex 11 like 2 [Source:HGNC Symbol;Acc:HGNC:28627]	6.44597e-05
ENSG00000139182	CLSTN3	calsyntenin 3 [Source:HGNC Symbol;Acc:HGNC:18371]	6.69306e-05
ENSG00000265972	TXNIP	thioredoxin interacting protein [Source:HGNC Symbol;Acc:HGNC:16952]	8.62496e-05
ENSG00000245532	NEAT1	nuclear paraspeckle assembly transcript 1 [Source:HGNC Symbol;Acc:HGNC:30815]	0.000103171
ENSG00000145623	OSMR	oncostatin M receptor [Source:HGNC Symbol;Acc:HGNC:8507]	0.000122555
ENSG00000013293	SLC7A14	solute carrier family 7 member 14 [Source:HGNC Symbol;Acc:HGNC:29326]	0.000139271
ENSG00000073605	GSDMB	gasdermin B [Source:HGNC Symbol;Acc:HGNC:23690]	0.000164385
ENSG00000173889	PHC3	polyhomeotic homolog 3 [Source:HGNC Symbol;Acc:HGNC:15682]	0.000170068
ENSG00000240972	MIF	macrophage migration inhibitory factor [Source:HGNC Symbol;Acc:HGNC:7097]	0.000176252
ENSG00000079739	PGM1	phosphoglucomutase 1 [Source:HGNC Symbol;Acc:HGNC:8905]	0.000188624
ENSG00000173706	HEG1	heart development protein with EGF like domains 1 [Source:HGNC Symbol;Acc:HGNC:29227]	0.0002085
ENSG00000206127	GOLGA8O	golgin A8 family member O [Source:HGNC Symbol;Acc:HGNC:44406]	0.000222878
ENSG00000142089	IFITM3	interferon induced transmembrane protein 3 [Source:HGNC Symbol;Acc:HGNC:5414]	0.000238196
ENSG00000260537	NA	novel protein, DDX19B and DDX19A readthrough	0.000254012
ENSG00000134013	LOXL2	lysyl oxidase like 2 [Source:HGNC Symbol;Acc:HGNC:6666]	0.00026974
ENSG00000103888	CEMIP	cell migration inducing hyaluronidase 1 [Source:HGNC Symbol;Acc:HGNC:29213]	0.000286062
ENSG00000126870	DYNC2I1	dynein 2 intermediate chain 1 [Source:HGNC Symbol;Acc:HGNC:21862]	0.000294724
ENSG00000163840	DTX3L	deltex E3 ubiquitin ligase 3L [Source:HGNC Symbol;Acc:HGNC:30323]	0.000328808
ENSG00000146674	IGFBP3	insulin like growth factor binding protein 3 [Source:HGNC Symbol;Acc:HGNC:5472]	0.000346511
ENSG00000223969	NA	novel transcript	0.000366439
ENSG00000115594	IL1R1	interleukin 1 receptor type 1 [Source:HGNC Symbol;Acc:HGNC:5993]	0.000376618
ENSG00000132424	PNISR	PNN interacting serine and arginine rich protein [Source:HGNC Symbol;Acc:HGNC:21222]	0.000386907
ENSG00000077150	NFKB2	nuclear factor kappa B subunit 2 [Source:HGNC Symbol;Acc:HGNC:7795]	0.000397136
ENSG00000137501	SYTL2	synaptotagmin like 2 [Source:HGNC Symbol;Acc:HGNC:15585]	0.000440369
ENSG00000013573	DDX11	DEAD/H-box helicase 11 [Source:HGNC Symbol;Acc:HGNC:2736]	0.000452604
ENSG00000100592	DAAM1	dishevelled associated activator of morphogenesis 1 [Source:HGNC Symbol;Acc:HGNC:18142]	0.000465016
ENSG00000138386	NAB1	NGFI-A binding protein 1 [Source:HGNC Symbol;Acc:HGNC:7626]	0.00054048
ENSG00000188313	PLSCR1	phospholipid scramblase 1 [Source:HGNC Symbol;Acc:HGNC:9092]	0.000580216
ENSG00000177302	TOP3A	DNA topoisomerase III alpha [Source:HGNC Symbol;Acc:HGNC:11992]	0.000668583
ENSG00000111669	TPI1	triosephosphate isomerase 1 [Source:HGNC Symbol;Acc:HGNC:12009]	0.000731564
ENSG00000170004	CHD3	chromodomain helicase DNA binding protein 3 [Source:HGNC Symbol;Acc:HGNC:1918]	0.000764347
ENSG00000135766	EGLN1	egl-9 family hypoxia inducible factor 1 [Source:HGNC Symbol;Acc:HGNC:1232]	0.000780688
ENSG00000167978	SRRM2	serine/arginine repetitive matrix 2 [Source:HGNC Symbol;Acc:HGNC:16639]	0.00081341
ENSG00000115414	FN1	fibronectin 1 [Source:HGNC Symbol;Acc:HGNC:3778]	0.000830413
ENSG00000155380	SLC16A1	solute carrier family 16 member 1 [Source:HGNC Symbol;Acc:HGNC:10922]	0.000864226
ENSG00000164096	C4orf3	chromosome 4 open reading frame 3 [Source:HGNC Symbol;Acc:HGNC:19225]	0.000881188
ENSG00000153317	ASAP1	ArfGAP with SH3 domain, ankyrin repeat and PH domain 1 [Source:HGNC Symbol;Acc:HGNC:2720]	0.000936222

## Sheet: BP-up
Gene Set	Description	Size	Expect	Ratio	P Value	FDR
GO:0000278	mitotic cell cycle	879	8.2828	3.7427	8.338e-11	1.015e-06
GO:1903047	mitotic cell cycle process	751	7.0767	3.8153	1.1819e-09	5.6614e-06
GO:0072331	signal transduction by p53 class mediator	213	2.0071	7.4734	1.3952e-09	5.6614e-06
GO:0007049	cell cycle	1583	14.917	2.6816	1.9771e-09	6.0167e-06
GO:0044774	mitotic DNA integrity checkpoint	105	0.98942	11.118	3.8919e-09	9.0779e-06
GO:0031571	mitotic G1 DNA damage checkpoint	62	0.58423	15.405	5.7984e-09	9.0779e-06
GO:0044819	mitotic G1/S transition checkpoint	62	0.58423	15.405	5.7984e-09	9.0779e-06
GO:0033554	cellular response to stress	1720	16.208	2.5297	6.4699e-09	9.0779e-06
GO:0044783	G1 DNA damage checkpoint	63	0.59365	15.16	6.7116e-09	9.0779e-06
GO:0022402	cell cycle process	1162	10.95	2.9225	1.8537e-08	2.2565e-05
GO:0044773	mitotic DNA damage checkpoint	96	0.90461	11.054	2.168e-08	2.3992e-05
GO:0007093	mitotic cell cycle checkpoint	160	1.5077	7.9592	3.3725e-08	3.4211e-05
GO:0006950	response to stress	2954	27.836	1.9759	4.0901e-08	3.6059e-05
GO:0071214	cellular response to abiotic stimulus	275	2.5913	5.7885	4.4434e-08	3.6059e-05
GO:0104004	cellular response to environmental stimulus	275	2.5913	5.7885	4.4434e-08	3.6059e-05
GO:0006974	cellular response to DNA damage stimulus	780	7.35	3.4014	5.3427e-08	4.0648e-05
GO:0034644	cellular response to UV	81	0.76327	11.791	6.4193e-08	4.5966e-05
GO:0044772	mitotic cell cycle phase transition	466	4.3911	4.3269	6.8188e-08	4.6114e-05
GO:0050896	response to stimulus	6425	60.543	1.47	1.157e-07	7.4127e-05
GO:1901990	regulation of mitotic cell cycle phase transition	341	3.2133	4.9794	1.2357e-07	7.5214e-05
GO:0007050	cell cycle arrest	221	2.0825	6.2425	1.5639e-07	9.0657e-05
GO:2000134	negative regulation of G1/S transition of mitotic cell cycle	91	0.8575	10.496	1.7823e-07	9.8619e-05
GO:0051726	regulation of cell cycle	1020	9.6115	2.9132	1.9305e-07	0.00010217
GO:0044770	cell cycle phase transition	500	4.7115	4.0327	2.0468e-07	0.00010381
GO:1902807	negative regulation of cell cycle G1/S phase transition	94	0.88577	10.161	2.3623e-07	0.00011503
GO:0006915	apoptotic process	1582	14.907	2.4149	2.5278e-07	0.00011675
GO:0031570	DNA integrity checkpoint	157	1.4794	7.4354	2.5895e-07	0.00011675
GO:0071156	regulation of cell cycle arrest	97	0.91403	9.8465	3.0998e-07	0.00013476
GO:0042981	regulation of apoptotic process	1246	11.741	2.6403	3.2824e-07	0.00013778
GO:1901987	regulation of cell cycle phase transition	368	3.4677	4.614	3.4744e-07	0.00014098
GO:0043067	regulation of programmed cell death	1259	11.864	2.613	4.1268e-07	0.00016205
GO:0045930	negative regulation of mitotic cell cycle	242	2.2804	5.7008	4.451e-07	0.00016932
GO:0030330	DNA damage response, signal transduction by p53 class mediator	103	0.97057	9.2729	5.1922e-07	0.00019153
GO:0071482	cellular response to light stimulus	105	0.98942	9.0963	6.1197e-07	0.00020561
GO:0009628	response to abiotic stimulus	950	8.9519	2.9044	6.1682e-07	0.00020561
GO:0012501	programmed cell death	1641	15.463	2.3281	6.2362e-07	0.00020561
GO:0000075	cell cycle checkpoint	209	1.9694	6.0932	6.2497e-07	0.00020561
GO:0009411	response to UV	138	1.3004	7.6901	6.8184e-07	0.00021842
GO:0007346	regulation of mitotic cell cycle	544	5.1261	3.7065	7.42e-07	0.0002316
GO:0006977	DNA damage response, signal transduction by p53 class mediator resulting in cell cycle arrest	55	0.51827	13.507	7.7401e-07	0.00023555
GO:0045070	positive regulation of viral genome replication	35	0.32981	18.193	8.0312e-07	0.00023845
GO:0072431	signal transduction involved in mitotic G1 DNA damage checkpoint	56	0.52769	13.265	8.7773e-07	0.00024848
GO:1902400	intracellular signal transduction involved in G1 DNA damage checkpoint	56	0.52769	13.265	8.7773e-07	0.00024848
GO:0072413	signal transduction involved in mitotic cell cycle checkpoint	57	0.53711	13.033	9.9285e-07	0.00026274
GO:1902402	signal transduction involved in mitotic DNA damage checkpoint	57	0.53711	13.033	9.9285e-07	0.00026274
GO:1902403	signal transduction involved in mitotic DNA integrity checkpoint	57	0.53711	13.033	9.9285e-07	0.00026274
GO:0008219	cell death	1751	16.5	2.2425	1.0377e-06	0.00026877
GO:0000077	DNA damage checkpoint	145	1.3663	7.3188	1.0758e-06	0.00027282
GO:0045786	negative regulation of cell cycle	515	4.8529	3.7092	1.4862e-06	0.00036185
GO:0032268	regulation of cellular protein metabolic process	2089	19.685	2.0828	1.4989e-06	0.00036185
GO:0007154	cell communication	4596	43.308	1.5932	1.516e-06	0.00036185
GO:0007165	signal transduction	4221	39.775	1.6342	1.7524e-06	0.00041022
GO:0006928	movement of cell or subcellular component	1571	14.804	2.2967	1.9583e-06	0.00044978
GO:0010941	regulation of cell death	1360	12.815	2.419	2.1824e-06	0.00049198
GO:0016477	cell migration	1087	10.243	2.636	2.3604e-06	0.00052243
GO:0051716	cellular response to stimulus	5361	50.517	1.5044	2.414e-06	0.00052474
GO:0040011	locomotion	1373	12.938	2.3961	2.6676e-06	0.00056969
GO:0051246	regulation of protein metabolic process	2232	21.032	1.9969	3.2194e-06	0.00066808
GO:0042770	signal transduction in response to DNA damage	128	1.2061	7.4618	3.2387e-06	0.00066808
GO:0071478	cellular response to radiation	164	1.5454	6.4709	3.2929e-06	0.00066808
GO:2000045	regulation of G1/S transition of mitotic cell cycle	131	1.2344	7.2909	3.9228e-06	0.00078282
GO:0035556	intracellular signal transduction	2257	21.268	1.9748	4.3139e-06	0.00084386
GO:0035821	modification of morphology or physiology of other organism	100	0.9423	8.4898	4.4539e-06	0.00084386
GO:0043066	negative regulation of apoptotic process	734	6.9165	3.0362	4.4937e-06	0.00084386
GO:0048870	cell motility	1195	11.261	2.4866	4.5752e-06	0.00084386
GO:0051674	localization of cell	1195	11.261	2.4866	4.5752e-06	0.00084386
GO:0072395	signal transduction involved in cell cycle checkpoint	72	0.67846	10.318	4.9227e-06	0.00086847
GO:0072401	signal transduction involved in DNA integrity checkpoint	72	0.67846	10.318	4.9227e-06	0.00086847
GO:0072422	signal transduction involved in DNA damage checkpoint	72	0.67846	10.318	4.9227e-06	0.00086847
GO:0043069	negative regulation of programmed cell death	747	7.039	2.9834	5.9017e-06	0.0010151
GO:0072332	intrinsic apoptotic signaling pathway by p53 class mediator	74	0.6973	10.039	5.9209e-06	0.0010151
GO:1902531	regulation of intracellular signal transduction	1506	14.191	2.2549	6.4097e-06	0.0010737
GO:0023052	signaling	4564	43.007	1.5579	6.4391e-06	0.0010737
GO:0097193	intrinsic apoptotic signaling pathway	263	2.4783	4.8421	6.8728e-06	0.0011306
GO:0010564	regulation of cell cycle process	634	5.9742	3.1803	7.0474e-06	0.0011343
GO:0071158	positive regulation of cell cycle arrest	76	0.71615	9.7745	7.082e-06	0.0011343
GO:0097190	apoptotic signaling pathway	520	4.9	3.4694	7.2977e-06	0.0011537
GO:0048522	positive regulation of cellular process	4196	39.539	1.5934	7.8268e-06	0.0012215
GO:0007163	establishment or maintenance of cell polarity	182	1.715	5.8309	8.3245e-06	0.0012827
GO:1902806	regulation of cell cycle G1/S phase transition	145	1.3663	6.5869	9.0077e-06	0.0013706
GO:0048524	positive regulation of viral process	80	0.75384	9.2858	9.9757e-06	0.0014992
GO:1903902	positive regulation of viral life cycle	56	0.52769	11.37	1.3671e-05	0.0020295
GO:0048518	positive regulation of biological process	4669	43.996	1.5229	1.5306e-05	0.0022448
GO:0032270	positive regulation of cellular protein metabolic process	1277	12.033	2.3269	1.6033e-05	0.0023234
GO:0051247	positive regulation of protein metabolic process	1352	12.74	2.2763	1.6528e-05	0.002367
GO:0009888	tissue development	1443	13.597	2.2063	2.0842e-05	0.0029501
GO:0043085	positive regulation of catalytic activity	1156	10.893	2.3868	2.2304e-05	0.0031146
GO:0034329	cell junction assembly	204	1.9223	5.2021	2.2516e-05	0.0031146
GO:0060548	negative regulation of cell death	817	7.6986	2.7278	2.2988e-05	0.0031216
GO:0050790	regulation of catalytic activity	1837	17.31	2.0219	2.3164e-05	0.0031216
GO:0051817	modification of morphology or physiology of other organism involved in symbiotic interaction	91	0.8575	8.1633	2.3336e-05	0.0031216
GO:1901991	negative regulation of mitotic cell cycle phase transition	164	1.5454	5.8238	2.4206e-05	0.0032028
GO:0051128	regulation of cellular component organization	2126	20.033	1.8968	3.8791e-05	0.0050775
GO:0043281	regulation of cysteine-type endopeptidase activity involved in apoptotic process	175	1.649	5.4578	4.0392e-05	0.0052308
GO:0000082	G1/S transition of mitotic cell cycle	219	2.0636	4.8458	4.1302e-05	0.0052924
GO:1901988	negative regulation of cell cycle phase transition	178	1.6773	5.3658	4.6136e-05	0.0058502
GO:0019079	viral genome replication	102	0.96115	7.2829	4.8885e-05	0.0061348
GO:0009314	response to radiation	384	3.6184	3.5927	6.614e-05	0.0082156
GO:0044843	cell cycle G1/S phase transition	233	2.1956	4.5546	6.9604e-05	0.0085584
GO:0006468	protein phosphorylation	1548	14.587	2.0566	7.8614e-05	0.0095697
GO:0016043	cellular component organization	5294	49.886	1.4233	7.9976e-05	0.0096391
GO:0032436	positive regulation of proteasomal ubiquitin-dependent protein catabolic process	78	0.735	8.1633	9.1369e-05	0.010587
GO:0016032	viral process	641	6.0402	2.8145	0.00010358	0.011463
GO:0051146	striated muscle cell differentiation	205	1.9317	4.6591	0.00013671	0.014134
GO:0031960	response to corticosteroid	123	1.159	6.0395	0.00015977	0.015942
GO:0042325	regulation of phosphorylation	1229	11.581	2.1587	0.00016875	0.016451
GO:0050807	regulation of synapse organization	167	1.5736	5.0837	0.00017933	0.017189
GO:1902042	negative regulation of extrinsic apoptotic signaling pathway via death domain receptors	31	0.29211	13.693	0.00019394	0.018373
GO:0007043	cell-cell junction assembly	94	0.88577	6.7738	0.00025628	0.021823
GO:0031667	response to nutrient levels	386	3.6373	3.2992	0.00028148	0.023152
GO:0030952	establishment or maintenance of cytoskeleton polarity	15	0.14135	21.225	0.00034194	0.027206
GO:0000086	G2/M transition of mitotic cell cycle	186	1.7527	4.5644	0.00037264	0.029078
GO:0030154	cell differentiation	2994	28.213	1.595	0.00040563	0.031055
GO:0051173	positive regulation of nitrogen compound metabolic process	2557	24.095	1.6601	0.00044437	0.032671
GO:0043065	positive regulation of apoptotic process	529	4.9848	2.8085	0.00045097	0.032872
GO:0035089	establishment of apical/basal cell polarity	17	0.16019	18.728	0.00050405	0.034833
GO:0042327	positive regulation of phosphorylation	808	7.6138	2.3641	0.00054791	0.036248
GO:0043280	positive regulation of cysteine-type endopeptidase activity involved in apoptotic process	109	1.0271	5.8416	0.00056843	0.037201

## Sheet: BP-down
Gene Set	Description	Size	Expect	Ratio	P Value	FDR
GO:0009607	response to biotic stimulus	628	3.8319	7.829	<2.2e-16	<2.2e-16
GO:0043207	response to external biotic stimulus	602	3.6733	7.8948	<2.2e-16	<2.2e-16
GO:0051707	response to other organism	601	3.6672	7.908	<2.2e-16	<2.2e-16
GO:0098542	defense response to other organism	285	1.739	13.801	<2.2e-16	<2.2e-16
GO:0009615	response to virus	253	1.5438	16.194	<2.2e-16	<2.2e-16
GO:0051607	defense response to virus	183	1.1166	21.493	<2.2e-16	<2.2e-16
GO:0034340	response to type I interferon	72	0.43933	31.867	<2.2e-16	<2.2e-16
GO:0060337	type I interferon signaling pathway	67	0.40882	34.245	<2.2e-16	<2.2e-16
GO:0071357	cellular response to type I interferon	67	0.40882	34.245	<2.2e-16	<2.2e-16
GO:0006952	defense response	1014	6.1872	5.3336	1.1102e-16	1.3515e-13
GO:0034097	response to cytokine	869	5.3025	5.6577	8.8818e-16	9.3564e-13
GO:0002252	immune effector process	872	5.3208	5.6383	9.992e-16	9.3564e-13
GO:0045087	innate immune response	553	3.3743	7.409	9.992e-16	9.3564e-13
GO:0019221	cytokine-mediated signaling pathway	525	3.2034	7.1798	3.5083e-14	3.0505e-11
GO:0009605	response to external stimulus	1660	10.129	3.6529	1.3356e-13	1.0839e-10
GO:0048525	negative regulation of viral process	70	0.42713	25.754	3.4395e-13	2.6168e-10
GO:0043900	regulation of multi-organism process	283	1.7268	9.8447	8.6975e-13	6.2279e-10
GO:1903901	negative regulation of viral life cycle	59	0.36001	27.777	1.9624e-12	1.3271e-09
GO:0045071	negative regulation of viral genome replication	42	0.25628	35.118	2.7808e-12	1.7816e-09
GO:0071345	cellular response to cytokine stimulus	794	4.8448	5.1601	3.5663e-12	2.1706e-09
GO:0006950	response to stress	2954	18.025	2.5521	1.1634e-11	6.7436e-09
GO:0006955	immune response	1362	8.3107	3.7302	2.001e-11	1.1072e-08
GO:0002376	immune system process	2076	12.667	2.9998	2.5485e-11	1.3488e-08
GO:0045069	regulation of viral genome replication	78	0.47594	21.011	3.5831e-11	1.8174e-08
GO:0050792	regulation of viral process	148	0.90307	13.288	8.4313e-11	4.1054e-08
GO:1903900	regulation of viral life cycle	115	0.70171	15.676	9.0944e-11	4.2579e-08
GO:0043901	negative regulation of multi-organism process	121	0.73832	14.899	1.5851e-10	7.1465e-08
GO:0043903	regulation of symbiosis, encompassing mutualism through parasitism	164	1.0007	11.992	2.8006e-10	1.2176e-07
GO:0019079	viral genome replication	102	0.62238	16.067	5.3962e-10	2.2651e-07
GO:0051704	multi-organism process	1776	10.837	3.0452	7.7655e-10	3.151e-07
GO:0019674	NAD metabolic process	63	0.38441	20.811	3.9517e-09	1.5517e-06
GO:0019359	nicotinamide nucleotide biosynthetic process	93	0.56747	15.86	4.6752e-09	1.7246e-06
GO:0019363	pyridine nucleotide biosynthetic process	93	0.56747	15.86	4.6752e-09	1.7246e-06
GO:0072525	pyridine-containing compound biosynthetic process	96	0.58577	15.364	6.2104e-09	2.2235e-06
GO:0006090	pyruvate metabolic process	97	0.59187	15.206	6.8121e-09	2.3693e-06
GO:0009435	NAD biosynthetic process	45	0.27458	25.493	9.0468e-09	3.0591e-06
GO:0035456	response to interferon-beta	28	0.17085	35.118	1.4406e-08	4.7397e-06
GO:0046031	ADP metabolic process	75	0.45763	17.481	1.6233e-08	5.2001e-06
GO:0044403	symbiont process	684	4.1736	4.5524	1.8818e-08	5.8736e-06
GO:0044419	interspecies interaction between organisms	695	4.2408	4.4803	2.432e-08	7.4013e-06
GO:0006165	nucleoside diphosphate phosphorylation	81	0.49425	16.186	3.0053e-08	8.9227e-06
GO:0046939	nucleotide phosphorylation	83	0.50645	15.796	3.6495e-08	1.0577e-05
GO:0016032	viral process	641	3.9113	4.6021	4.0705e-08	1.1523e-05
GO:0009135	purine nucleoside diphosphate metabolic process	85	0.51865	15.425	4.4094e-08	1.1928e-05
GO:0009179	purine ribonucleoside diphosphate metabolic process	85	0.51865	15.425	4.4094e-08	1.1928e-05
GO:0001666	response to hypoxia	260	1.5865	7.564	5.1814e-08	1.3712e-05
GO:0009185	ribonucleoside diphosphate metabolic process	87	0.53086	15.07	5.3018e-08	1.3732e-05
GO:0035455	response to interferon-alpha	18	0.10983	45.524	5.991e-08	1.5194e-05
GO:0036293	response to decreased oxygen levels	271	1.6536	7.2569	8.1635e-08	1.9937e-05
GO:0019362	pyridine nucleotide metabolic process	129	0.78713	11.434	8.3528e-08	1.9937e-05
GO:0046496	nicotinamide nucleotide metabolic process	129	0.78713	11.434	8.3528e-08	1.9937e-05
GO:0042221	response to chemical	3263	19.91	2.1095	9.1662e-08	2.1458e-05
GO:0072524	pyridine-containing compound metabolic process	134	0.81764	11.007	1.1603e-07	2.665e-05
GO:0006096	glycolytic process	65	0.39662	17.649	1.2589e-07	2.8379e-05
GO:0006757	ATP generation from ADP	66	0.40272	17.382	1.4014e-07	2.9439e-05
GO:0006735	NADH regeneration	21	0.12814	39.02	1.4026e-07	2.9439e-05
GO:0061621	canonical glycolysis	21	0.12814	39.02	1.4026e-07	2.9439e-05
GO:0061718	glucose catabolic process to pyruvate	21	0.12814	39.02	1.4026e-07	2.9439e-05
GO:0042866	pyruvate biosynthetic process	67	0.40882	17.122	1.5573e-07	3.213e-05
GO:0009132	nucleoside diphosphate metabolic process	100	0.61018	13.111	1.5844e-07	3.2145e-05
GO:0070887	cellular response to chemical stimulus	2433	14.846	2.3576	1.6653e-07	3.3233e-05
GO:0061615	glycolytic process through fructose-6-phosphate	22	0.13424	37.247	1.8066e-07	3.4907e-05
GO:0061620	glycolytic process through glucose-6-phosphate	22	0.13424	37.247	1.8066e-07	3.4907e-05
GO:0070482	response to oxygen levels	292	1.7817	6.735	1.8385e-07	3.497e-05
GO:0019320	hexose catabolic process	43	0.26238	22.868	2.168e-07	4.0601e-05
GO:0006733	oxidoreduction coenzyme metabolic process	145	0.88476	10.172	2.2845e-07	4.2136e-05
GO:0019058	viral life cycle	244	1.4888	7.3883	2.4842e-07	4.5134e-05
GO:0010033	response to organic substance	2480	15.132	2.3129	2.7069e-07	4.8458e-05
GO:0009108	coenzyme biosynthetic process	200	1.2204	8.1943	3.5258e-07	6.2202e-05
GO:0006007	glucose catabolic process	27	0.16475	30.349	5.4077e-07	9.404e-05
GO:0046394	carboxylic acid biosynthetic process	324	1.977	6.0699	5.61e-07	9.6185e-05
GO:0016053	organic acid biosynthetic process	325	1.9831	6.0512	5.7969e-07	9.8008e-05
GO:0006006	glucose metabolic process	165	1.0068	8.9392	6.8377e-07	0.00011402
GO:0046365	monosaccharide catabolic process	52	0.31729	18.91	6.9311e-07	0.00011402
GO:0009127	purine nucleoside monophosphate biosynthetic process	126	0.76883	10.405	9.4159e-07	0.00015082
GO:0009168	purine ribonucleoside monophosphate biosynthetic process	126	0.76883	10.405	9.4159e-07	0.00015082
GO:0009142	nucleoside triphosphate biosynthetic process	128	0.78103	10.243	1.0615e-06	0.00016781
GO:0050691	regulation of defense response to virus by host	31	0.18916	26.433	1.1166e-06	0.00017365
GO:0072330	monocarboxylic acid biosynthetic process	227	1.3851	7.2197	1.1269e-06	0.00017365
GO:0071310	cellular response to organic substance	2031	12.393	2.4208	1.2247e-06	0.00018636
GO:0071456	cellular response to hypoxia	132	0.80544	9.9325	1.3406e-06	0.00020147
GO:0006734	NADH metabolic process	34	0.20746	24.101	1.8027e-06	0.00026543
GO:0050688	regulation of defense response to virus	61	0.37221	16.12	1.8098e-06	0.00026543
GO:0009156	ribonucleoside monophosphate biosynthetic process	138	0.84205	9.5006	1.8757e-06	0.00027182
GO:0009165	nucleotide biosynthetic process	301	1.8366	5.9892	1.9794e-06	0.00028347
GO:1901293	nucleoside phosphate biosynthetic process	303	1.8488	5.9497	2.1109e-06	0.00029879
GO:0036294	cellular response to decreased oxygen levels	142	0.86646	9.233	2.3255e-06	0.00032538
GO:0006754	ATP biosynthetic process	102	0.62238	11.247	2.7881e-06	0.00038568
GO:0034341	response to interferon-gamma	146	0.89086	8.9801	2.8639e-06	0.00039171
GO:0009124	nucleoside monophosphate biosynthetic process	148	0.90307	8.8587	3.1706e-06	0.00042885
GO:0051188	cofactor biosynthetic process	255	1.556	6.4269	3.2158e-06	0.00042981
GO:0019318	hexose metabolic process	199	1.2143	7.4119	3.2483e-06	0.00042981
GO:0002831	regulation of response to biotic stimulus	105	0.64069	10.926	3.3865e-06	0.00044326
GO:0060333	interferon-gamma-mediated signaling pathway	70	0.42713	14.047	4.0917e-06	0.00052987
GO:1905709	negative regulation of membrane permeability	6	0.036611	81.943	4.3161e-06	0.00055305
GO:0071453	cellular response to oxygen levels	156	0.95188	8.4044	4.6926e-06	0.00059503
GO:0009206	purine ribonucleoside triphosphate biosynthetic process	111	0.6773	10.335	4.9077e-06	0.00061589
GO:0009145	purine nucleoside triphosphate biosynthetic process	112	0.6834	10.243	5.2094e-06	0.00064471
GO:0009152	purine ribonucleotide biosynthetic process	211	1.2875	6.9904	5.2433e-06	0.00064471
GO:0007166	cell surface receptor signaling pathway	2199	13.418	2.2358	6.5647e-06	0.00079912
GO:0023052	signaling	4564	27.849	1.6877	9.076e-06	0.0010325
GO:0019752	carboxylic acid metabolic process	785	4.7899	3.3404	1.6843e-05	0.0017524
GO:0080134	regulation of response to stress	1106	6.7486	2.8154	2.6771e-05	0.0026711
GO:0046597	negative regulation of viral entry into host cell	13	0.079323	37.82	5.9845e-05	0.005561
GO:0035563	positive regulation of chromatin binding	13	0.079323	37.82	5.9845e-05	0.005561
GO:0071360	cellular response to exogenous dsRNA	15	0.091527	32.777	9.4373e-05	0.0084471
GO:0034343	type III interferon production	3	0.018305	109.26	0.00010985	0.0095517
GO:0032727	positive regulation of interferon-alpha production	17	0.10373	28.921	0.0001398	0.011737
GO:0001817	regulation of cytokine production	479	2.9228	3.7636	0.00014728	0.012196
GO:0050790	regulation of catalytic activity	1837	11.209	2.1411	0.00016372	0.013199
GO:0035458	cellular response to interferon-beta	20	0.12204	24.583	0.00023131	0.017381
GO:0007259	JAK-STAT cascade	96	0.58577	8.5357	0.0002949	0.021625
GO:0002053	positive regulation of mesenchymal cell proliferation	23	0.14034	21.376	0.00035463	0.024252
GO:0035795	negative regulation of mitochondrial membrane permeability	5	0.030509	65.554	0.00036328	0.024298
GO:0008219	cell death	1751	10.684	2.0591	0.00058464	0.036875
GO:0001944	vasculature development	578	3.5268	3.1189	0.00073029	0.044898
GO:0051239	regulation of multicellular organismal process	2293	13.991	1.8583	0.00078302	0.046047

## Sheet: MF-up
Gene Set	Description	Size	Expect	Ratio	P Value	FDR
GO:0044877	protein-containing complex binding	924	8.6276	2.8977	1.1091e-06	0.0032775
GO:0016717	oxidoreductase activity, acting on paired donors, with oxidation of a pair of donors resulting in the reduction of molecular oxygen to two molecules of water	5	0.046686	64.259	7.8351e-06	0.0063893
GO:0045569	TRAIL binding	5	0.046686	64.259	7.8351e-06	0.0063893
GO:0005200	structural constituent of cytoskeleton	79	0.73764	9.4897	8.6487e-06	0.0063893
GO:0005515	protein binding	9503	88.732	1.2172	1.7345e-05	0.010251
GO:0019900	kinase binding	640	5.9758	3.0121	2.6195e-05	0.012901
GO:0019901	protein kinase binding	566	5.2849	3.0275	7.2257e-05	0.030503
GO:0019899	enzyme binding	1993	18.609	1.8808	0.00010609	0.039186

## Sheet: MF-down
Gene Set	Description	Size	Expect	Ratio	P Value	FDR
GO:0003725	double-stranded RNA binding	68	0.41635	16.813	1.7733e-07	0.00052401
GO:0001730	2'-5'-oligoadenylate synthetase activity	4	0.024491	122.49	8.8028e-07	0.0013006
GO:0042802	identical protein binding	1417	8.676	2.651	8.1869e-06	0.0080641
GO:0048029	monosaccharide binding	57	0.349	14.327	2.4747e-05	0.018282
GO:0030246	carbohydrate binding	163	0.99801	7.014	6.1159e-05	0.036145

## Sheet: CC-up
Gene Set	Description	Size	Expect	Ratio	P Value	FDR
GO:0030054	cell junction	1047	9.8752	3.1392	6.9056e-09	1.1505e-05
GO:0005912	adherens junction	508	4.7914	3.9654	2.7697e-07	0.00020129
GO:0070161	anchoring junction	517	4.8763	3.8964	3.6247e-07	0.00020129
GO:0005925	focal adhesion	397	3.7445	4.273	9.9618e-07	0.0003158
GO:0005924	cell-substrate adherens junction	398	3.7539	4.2622	1.0297e-06	0.0003158
GO:0030055	cell-substrate junction	402	3.7916	4.2198	1.1743e-06	0.0003158
GO:0043209	myelin sheath	148	1.3959	7.1637	1.3269e-06	0.0003158
GO:0043232	intracellular non-membrane-bounded organelle	3644	34.37	1.6584	1.1681e-05	0.0023209
GO:0043228	non-membrane-bounded organelle	3652	34.445	1.6548	1.2538e-05	0.0023209
GO:0005911	cell-cell junction	344	3.2446	4.0067	2.1823e-05	0.0036356
GO:0070062	extracellular exosome	1686	15.902	2.0123	6.924e-05	0.0091913
GO:0098978	glutamatergic synapse	283	2.6692	4.1211	7.4945e-05	0.0091913
GO:0005615	extracellular space	2264	21.354	1.8264	7.6572e-05	0.0091913
GO:1903561	extracellular vesicle	1702	16.053	1.9934	8.3083e-05	0.0091913
GO:0043230	extracellular organelle	1703	16.062	1.9922	8.4026e-05	0.0091913
GO:0070557	PCNA-p21 complex	2	0.018864	106.02	8.8272e-05	0.0091913
GO:0005856	cytoskeleton	1808	17.053	1.9352	0.00011117	0.010763
GO:0005634	nucleus	6239	58.845	1.3595	0.00011628	0.010763
GO:0044421	extracellular region part	2415	22.778	1.7561	0.0001439	0.012618
GO:0070160	tight junction	100	0.94319	6.3614	0.00036172	0.030131
GO:0005576	extracellular region	2841	26.796	1.6047	0.00056608	0.044909

## Sheet: KEGG-up
Gene Set	Description	Size	Expect	Ratio	P Value	FDR
hsa04115	p53 signaling pathway	66	0.91304	10.952	1.5984e-08	5.2587e-06
hsa05130	Pathogenic Escherichia coli infection	49	0.67787	11.802	2.6482e-07	4.3563e-05
hsa04530	Tight junction	138	1.9091	5.2381	1.6857e-05	0.0018487
hsa04210	Apoptosis	122	1.6877	5.3326	3.9983e-05	0.0032886
hsa04145	Phagosome	118	1.6324	4.9007	0.00019966	0.013137
hsa01524	Platinum drug resistance	68	0.94071	6.3782	0.00031903	0.017493
hsa04540	Gap junction	74	1.0237	5.861	0.00050566	0.023766
hsa05222	Small cell lung cancer	86	1.1897	5.0432	0.0011256	0.046291

## Sheet: KEGG-down
Gene Set	Description	Size	Expect	Ratio	P Value	FDR
hsa05162	Measles	100	0.79051	11.385	5.7126e-08	1.7247e-05
hsa00010	Glycolysis / Gluconeogenesis	51	0.40316	17.363	1.0484e-07	1.7247e-05
hsa05169	Epstein-Barr virus infection	159	1.2569	7.956	2.9319e-07	2.5929e-05
hsa04066	HIF-1 signaling pathway	88	0.69565	11.5	3.1525e-07	2.5929e-05
hsa05164	Influenza A	134	1.0593	8.4963	7.2053e-07	4.7411e-05
hsa05160	Hepatitis C	104	0.82213	9.7308	1.151e-06	6.3113e-05
hsa05168	Herpes simplex infection	152	1.2016	7.4901	2.0876e-06	9.8116e-05
hsa04621	NOD-like receptor signaling pathway	136	1.0751	5.5809	0.0006267	0.025773
hsa01200	Carbon metabolism	102	0.80632	6.201	0.0011536	0.041917
hsa05230	Central carbon metabolism in cancer	61	0.48221	8.2951	0.0012775	0.041917
hsa00051	Fructose and mannose metabolism	29	0.22925	13.086	0.0014593	0.041917
hsa01230	Biosynthesis of amino acids	64	0.50593	7.9063	0.0015289	0.041917

## Sheet: TFT-up
Gene Set	Size	Expect	Ratio	P Value	FDR
CTTTGT_V$LEF1_Q2	1651	16.588	2.1099	6.2138e-06	0.0038215
TGANTCA_V$AP1_C	913	9.1732	2.5073	2.8386e-05	0.0087288
V$P53_02	212	2.13	4.6948	5.1245e-05	0.010505

[truncated: 1 more sheets: TFT-down]
