# Supplementary material for: Differential Gene Expression in Human Fibroblasts Simultaneously Exposed to Ionizing Radiation and Simulated Microgravity
Source: Biomolecules. 2024 Jan 10;14(1):88. doi: 10.3390/biom14010088 (PMC10812944; doi:10.3390/biom14010088)
Supplement: Supplementary file 1 [file biomolecules-14-00088-s001.zip › Table S24.xlsx]

## Sheet: up
geneId	geneName	description	svalue
ENSG00000124762	CDKN1A	cyclin dependent kinase inhibitor 1A [Source:HGNC Symbol;Acc:HGNC:1784]	8.59947e-72
ENSG00000244694	PTCHD4	patched domain containing 4 [Source:HGNC Symbol;Acc:HGNC:21345]	4.02327e-27
ENSG00000233695	GAS6-AS1	GAS6 antisense RNA 1 [Source:HGNC Symbol;Acc:HGNC:39826]	4.47384e-25
ENSG00000182752	PAPPA	pappalysin 1 [Source:HGNC Symbol;Acc:HGNC:8602]	3.45729e-24
ENSG00000168542	COL3A1	collagen type III alpha 1 chain [Source:HGNC Symbol;Acc:HGNC:2201]	7.44711e-23
ENSG00000101825	MXRA5	matrix remodeling associated 5 [Source:HGNC Symbol;Acc:HGNC:7539]	7.49753e-21
ENSG00000250337	PURPL	p53 upregulated regulator of p53 levels [Source:HGNC Symbol;Acc:HGNC:48995]	3.75545e-20
ENSG00000269900	RMRP	RNA component of mitochondrial RNA processing endoribonuclease [Source:HGNC Symbol;Acc:HGNC:10031]	6.25643e-20
ENSG00000127241	MASP1	MBL associated serine protease 1 [Source:HGNC Symbol;Acc:HGNC:6901]	1.73115e-19
ENSG00000141753	IGFBP4	insulin like growth factor binding protein 4 [Source:HGNC Symbol;Acc:HGNC:5473]	6.69964e-19
ENSG00000174307	PHLDA3	pleckstrin homology like domain family A member 3 [Source:HGNC Symbol;Acc:HGNC:8934]	2.43713e-18
ENSG00000136542	GALNT5	polypeptide N-acetylgalactosaminyltransferase 5 [Source:HGNC Symbol;Acc:HGNC:4127]	4.24678e-18
ENSG00000172667	ZMAT3	zinc finger matrin-type 3 [Source:HGNC Symbol;Acc:HGNC:29983]	1.4973e-16
ENSG00000138131	LOXL4	lysyl oxidase like 4 [Source:HGNC Symbol;Acc:HGNC:17171]	1.23046e-15
ENSG00000174807	CD248	CD248 molecule [Source:HGNC Symbol;Acc:HGNC:18219]	1.66875e-15
ENSG00000163071	SPATA18	spermatogenesis associated 18 [Source:HGNC Symbol;Acc:HGNC:29579]	1.81379e-14
ENSG00000196576	PLXNB2	plexin B2 [Source:HGNC Symbol;Acc:HGNC:9104]	1.14522e-13
ENSG00000166963	MAP1A	microtubule associated protein 1A [Source:HGNC Symbol;Acc:HGNC:6835]	1.692e-13
ENSG00000161011	SQSTM1	sequestosome 1 [Source:HGNC Symbol;Acc:HGNC:11280]	1.94122e-13
ENSG00000148180	GSN	gelsolin [Source:HGNC Symbol;Acc:HGNC:4620]	2.73118e-13
ENSG00000185088	RPS27L	ribosomal protein S27 like [Source:HGNC Symbol;Acc:HGNC:18476]	4.70998e-13
ENSG00000123933	MXD4	MAX dimerization protein 4 [Source:HGNC Symbol;Acc:HGNC:13906]	6.00889e-13
ENSG00000167779	IGFBP6	insulin like growth factor binding protein 6 [Source:HGNC Symbol;Acc:HGNC:5475]	2.55056e-12
ENSG00000123384	LRP1	LDL receptor related protein 1 [Source:HGNC Symbol;Acc:HGNC:6692]	5.73452e-12
ENSG00000185567	AHNAK2	AHNAK nucleoprotein 2 [Source:HGNC Symbol;Acc:HGNC:20125]	8.4827e-12
ENSG00000196154	S100A4	S100 calcium binding protein A4 [Source:HGNC Symbol;Acc:HGNC:10494]	9.33642e-12
ENSG00000265972	TXNIP	thioredoxin interacting protein [Source:HGNC Symbol;Acc:HGNC:16952]	2.15888e-11
ENSG00000136531	SCN2A	sodium voltage-gated channel alpha subunit 2 [Source:HGNC Symbol;Acc:HGNC:10588]	2.85576e-11
ENSG00000161513	FDXR	ferredoxin reductase [Source:HGNC Symbol;Acc:HGNC:3642]	4.2757e-11
ENSG00000112902	SEMA5A	semaphorin 5A [Source:HGNC Symbol;Acc:HGNC:10736]	4.61963e-11
ENSG00000105270	CLIP3	CAP-Gly domain containing linker protein 3 [Source:HGNC Symbol;Acc:HGNC:24314]	6.64092e-11
ENSG00000112769	LAMA4	laminin subunit alpha 4 [Source:HGNC Symbol;Acc:HGNC:6484]	7.06335e-11
ENSG00000164237	CMBL	carboxymethylenebutenolidase homolog [Source:HGNC Symbol;Acc:HGNC:25090]	1.08804e-10
ENSG00000163520	FBLN2	fibulin 2 [Source:HGNC Symbol;Acc:HGNC:3601]	1.54356e-10
ENSG00000164938	TP53INP1	tumor protein p53 inducible nuclear protein 1 [Source:HGNC Symbol;Acc:HGNC:18022]	1.61892e-10
ENSG00000167658	EEF2	eukaryotic translation elongation factor 2 [Source:HGNC Symbol;Acc:HGNC:3214]	2.12285e-10
ENSG00000135919	SERPINE2	serpin family E member 2 [Source:HGNC Symbol;Acc:HGNC:8951]	2.84592e-10
ENSG00000105372	RPS19	ribosomal protein S19 [Source:HGNC Symbol;Acc:HGNC:10402]	3.01429e-10
ENSG00000183160	TMEM119	transmembrane protein 119 [Source:HGNC Symbol;Acc:HGNC:27884]	4.1349e-10
ENSG00000087245	MMP2	matrix metallopeptidase 2 [Source:HGNC Symbol;Acc:HGNC:7166]	6.55124e-10
ENSG00000087086	FTL	ferritin light chain [Source:HGNC Symbol;Acc:HGNC:3999]	8.16331e-10
ENSG00000147403	RPL10	ribosomal protein L10 [Source:HGNC Symbol;Acc:HGNC:10298]	9.32312e-10
ENSG00000173559	NABP1	nucleic acid binding protein 1 [Source:HGNC Symbol;Acc:HGNC:26232]	1.11973e-09
ENSG00000164125	GASK1B	golgi associated kinase 1B [Source:HGNC Symbol;Acc:HGNC:25312]	1.51889e-09
ENSG00000263934	SNORD3A	small nucleolar RNA, C/D box 3A [Source:HGNC Symbol;Acc:HGNC:33189]	1.84978e-09
ENSG00000110651	CD81	CD81 molecule [Source:HGNC Symbol;Acc:HGNC:1701]	1.94102e-09
ENSG00000196535	MYO18A	myosin XVIIIA [Source:HGNC Symbol;Acc:HGNC:31104]	2.24051e-09
ENSG00000181072	CHRM2	cholinergic receptor muscarinic 2 [Source:HGNC Symbol;Acc:HGNC:1951]	2.6173e-09
ENSG00000012822	CALCOCO1	calcium binding and coiled-coil domain 1 [Source:HGNC Symbol;Acc:HGNC:29306]	2.88381e-09
ENSG00000111961	SASH1	SAM and SH3 domain containing 1 [Source:HGNC Symbol;Acc:HGNC:19182]	3.19901e-09
ENSG00000186340	THBS2	thrombospondin 2 [Source:HGNC Symbol;Acc:HGNC:11786]	3.71292e-09
ENSG00000103888	CEMIP	cell migration inducing hyaluronidase 1 [Source:HGNC Symbol;Acc:HGNC:29213]	4.4796e-09
ENSG00000113916	BCL6	BCL6 transcription repressor [Source:HGNC Symbol;Acc:HGNC:1001]	4.88186e-09
ENSG00000156508	EEF1A1	eukaryotic translation elongation factor 1 alpha 1 [Source:HGNC Symbol;Acc:HGNC:3189]	5.30779e-09
ENSG00000144810	COL8A1	collagen type VIII alpha 1 chain [Source:HGNC Symbol;Acc:HGNC:2215]	5.75254e-09
ENSG00000185112	FAM43A	family with sequence similarity 43 member A [Source:HGNC Symbol;Acc:HGNC:26888]	7.68564e-09
ENSG00000169231	THBS3	thrombospondin 3 [Source:HGNC Symbol;Acc:HGNC:11787]	8.78591e-09
ENSG00000244509	APOBEC3C	apolipoprotein B mRNA editing enzyme catalytic subunit 3C [Source:HGNC Symbol;Acc:HGNC:17353]	9.60903e-09
ENSG00000159388	BTG2	BTG anti-proliferation factor 2 [Source:HGNC Symbol;Acc:HGNC:1131]	1.05193e-08
ENSG00000184347	SLIT3	slit guidance ligand 3 [Source:HGNC Symbol;Acc:HGNC:11087]	1.10446e-08
ENSG00000107984	DKK1	dickkopf WNT signaling pathway inhibitor 1 [Source:HGNC Symbol;Acc:HGNC:2891]	1.28141e-08
ENSG00000276168	RN7SL1	RNA component of signal recognition particle 7SL1 [Source:HGNC Symbol;Acc:HGNC:10038]	1.345e-08
ENSG00000163931	TKT	transketolase [Source:HGNC Symbol;Acc:HGNC:11834]	1.64743e-08
ENSG00000139263	LRIG3	leucine rich repeats and immunoglobulin like domains 3 [Source:HGNC Symbol;Acc:HGNC:30991]	1.73471e-08
ENSG00000116106	EPHA4	EPH receptor A4 [Source:HGNC Symbol;Acc:HGNC:3388]	1.82282e-08
ENSG00000117984	CTSD	cathepsin D [Source:HGNC Symbol;Acc:HGNC:2529]	1.91557e-08
ENSG00000154767	XPC	XPC complex subunit, DNA damage recognition and repair factor [Source:HGNC Symbol;Acc:HGNC:12816]	2.11229e-08
ENSG00000065534	MYLK	myosin light chain kinase [Source:HGNC Symbol;Acc:HGNC:7590]	2.81329e-08
ENSG00000177425	PAWR	pro-apoptotic WT1 regulator [Source:HGNC Symbol;Acc:HGNC:8614]	3.07579e-08
ENSG00000143387	CTSK	cathepsin K [Source:HGNC Symbol;Acc:HGNC:2536]	3.61947e-08
ENSG00000152661	GJA1	gap junction protein alpha 1 [Source:HGNC Symbol;Acc:HGNC:4274]	3.91611e-08
ENSG00000245532	NEAT1	nuclear paraspeckle assembly transcript 1 [Source:HGNC Symbol;Acc:HGNC:30815]	4.40912e-08
ENSG00000122642	FKBP9	FKBP prolyl isomerase 9 [Source:HGNC Symbol;Acc:HGNC:3725]	4.76953e-08
ENSG00000204941	PSG5	pregnancy specific beta-1-glycoprotein 5 [Source:HGNC Symbol;Acc:HGNC:9522]	4.95123e-08
ENSG00000166794	PPIB	peptidylprolyl isomerase B [Source:HGNC Symbol;Acc:HGNC:9255]	5.71976e-08
ENSG00000170271	FAXDC2	fatty acid hydroxylase domain containing 2 [Source:HGNC Symbol;Acc:HGNC:1334]	6.13593e-08
ENSG00000138674	SEC31A	SEC31 homolog A, COPII coat complex component [Source:HGNC Symbol;Acc:HGNC:17052]	7.17077e-08
ENSG00000132274	TRIM22	tripartite motif containing 22 [Source:HGNC Symbol;Acc:HGNC:16379]	9.20631e-08
ENSG00000255248	MIR100HG	mir-100-let-7a-2-mir-125b-1 cluster host gene [Source:HGNC Symbol;Acc:HGNC:39522]	9.85894e-08
ENSG00000150687	PRSS23	serine protease 23 [Source:HGNC Symbol;Acc:HGNC:14370]	1.05689e-07
ENSG00000135679	MDM2	MDM2 proto-oncogene [Source:HGNC Symbol;Acc:HGNC:6973]	1.17419e-07
ENSG00000119681	LTBP2	latent transforming growth factor beta binding protein 2 [Source:HGNC Symbol;Acc:HGNC:6715]	1.33608e-07
ENSG00000104805	NUCB1	nucleobindin 1 [Source:HGNC Symbol;Acc:HGNC:8043]	1.41883e-07
ENSG00000274012	RN7SL2	RNA component of signal recognition particle 7SL2 [Source:HGNC Symbol;Acc:HGNC:23134]	1.63282e-07
ENSG00000115380	EFEMP1	EGF containing fibulin extracellular matrix protein 1 [Source:HGNC Symbol;Acc:HGNC:3218]	1.67966e-07
ENSG00000048471	SNX29	sorting nexin 29 [Source:HGNC Symbol;Acc:HGNC:30542]	1.72808e-07
ENSG00000115963	RND3	Rho family GTPase 3 [Source:HGNC Symbol;Acc:HGNC:671]	1.77713e-07
ENSG00000113739	STC2	stanniocalcin 2 [Source:HGNC Symbol;Acc:HGNC:11374]	1.82655e-07
ENSG00000076351	SLC46A1	solute carrier family 46 member 1 [Source:HGNC Symbol;Acc:HGNC:30521]	2.02904e-07
ENSG00000130517	PGPEP1	pyroglutamyl-peptidase I [Source:HGNC Symbol;Acc:HGNC:13568]	2.41633e-07
ENSG00000108828	VAT1	vesicle amine transport 1 [Source:HGNC Symbol;Acc:HGNC:16919]	2.53166e-07
ENSG00000070614	NDST1	N-deacetylase and N-sulfotransferase 1 [Source:HGNC Symbol;Acc:HGNC:7680]	2.70984e-07
ENSG00000162576	MXRA8	matrix remodeling associated 8 [Source:HGNC Symbol;Acc:HGNC:7542]	2.89241e-07
ENSG00000189184	PCDH18	protocadherin 18 [Source:HGNC Symbol;Acc:HGNC:14268]	3.08755e-07
ENSG00000196205	EEF1A1P5	eukaryotic translation elongation factor 1 alpha 1 pseudogene 5 [Source:HGNC Symbol;Acc:HGNC:3200]	3.15863e-07
ENSG00000169184	MN1	MN1 proto-oncogene, transcriptional regulator [Source:HGNC Symbol;Acc:HGNC:7180]	3.30934e-07
ENSG00000231500	RPS18	ribosomal protein S18 [Source:HGNC Symbol;Acc:HGNC:10401]	3.47111e-07
ENSG00000233276	GPX1	glutathione peroxidase 1 [Source:HGNC Symbol;Acc:HGNC:4553]	3.74259e-07
ENSG00000168000	BSCL2	BSCL2 lipid droplet biogenesis associated, seipin [Source:HGNC Symbol;Acc:HGNC:15832]	3.83607e-07
ENSG00000001461	NIPAL3	NIPA like domain containing 3 [Source:HGNC Symbol;Acc:HGNC:25233]	3.93088e-07
ENSG00000214548	MEG3	maternally expressed 3 [Source:HGNC Symbol;Acc:HGNC:14575]	4.3232e-07
ENSG00000130707	ASS1	argininosuccinate synthase 1 [Source:HGNC Symbol;Acc:HGNC:758]	4.64781e-07
ENSG00000120889	TNFRSF10B	TNF receptor superfamily member 10b [Source:HGNC Symbol;Acc:HGNC:11905]	4.76001e-07
ENSG00000166147	FBN1	fibrillin 1 [Source:HGNC Symbol;Acc:HGNC:3603]	5.11273e-07
ENSG00000210082	MT-RNR2	mitochondrially encoded 16S rRNA [Source:HGNC Symbol;Acc:HGNC:7471]	5.53328e-07
ENSG00000189339	SLC35E2B	solute carrier family 35 member E2B [Source:HGNC Symbol;Acc:HGNC:33941]	5.68403e-07
ENSG00000124212	PTGIS	prostaglandin I2 synthase [Source:HGNC Symbol;Acc:HGNC:9603]	5.98782e-07
ENSG00000112249	ASCC3	activating signal cointegrator 1 complex subunit 3 [Source:HGNC Symbol;Acc:HGNC:18697]	6.14337e-07
ENSG00000177363	LRRN4CL	LRRN4 C-terminal like [Source:HGNC Symbol;Acc:HGNC:33724]	6.30205e-07
ENSG00000123096	SSPN	sarcospan [Source:HGNC Symbol;Acc:HGNC:11322]	6.78085e-07
ENSG00000164692	COL1A2	collagen type I alpha 2 chain [Source:HGNC Symbol;Acc:HGNC:2198]	7.10625e-07
ENSG00000221968	FADS3	fatty acid desaturase 3 [Source:HGNC Symbol;Acc:HGNC:3576]	7.27763e-07
ENSG00000180875	GREM2	gremlin 2, DAN family BMP antagonist [Source:HGNC Symbol;Acc:HGNC:17655]	7.44867e-07
ENSG00000197956	S100A6	S100 calcium binding protein A6 [Source:HGNC Symbol;Acc:HGNC:10496]	8.61896e-07
ENSG00000198795	ZNF521	zinc finger protein 521 [Source:HGNC Symbol;Acc:HGNC:24605]	9.28949e-07
ENSG00000137573	SULF1	sulfatase 1 [Source:HGNC Symbol;Acc:HGNC:20391]	9.74986e-07
ENSG00000275395	FCGBP	Fc fragment of IgG binding protein [Source:HGNC Symbol;Acc:HGNC:13572]	9.98324e-07
ENSG00000137818	RPLP1	ribosomal protein lateral stalk subunit P1 [Source:HGNC Symbol;Acc:HGNC:10372]	1.02193e-06
ENSG00000150594	ADRA2A	adrenoceptor alpha 2A [Source:HGNC Symbol;Acc:HGNC:281]	1.04558e-06
ENSG00000065357	DGKA	diacylglycerol kinase alpha [Source:HGNC Symbol;Acc:HGNC:2849]	1.06963e-06
ENSG00000270106	TSNAX-DISC1	TSNAX-DISC1 readthrough (NMD candidate) [Source:HGNC Symbol;Acc:HGNC:49177]	1.22416e-06
ENSG00000142798	HSPG2	heparan sulfate proteoglycan 2 [Source:HGNC Symbol;Acc:HGNC:5273]	1.39217e-06
ENSG00000162407	PLPP3	phospholipid phosphatase 3 [Source:HGNC Symbol;Acc:HGNC:9229]	1.45099e-06
ENSG00000163815	CLEC3B	C-type lectin domain family 3 member B [Source:HGNC Symbol;Acc:HGNC:11891]	1.56911e-06
ENSG00000171150	SOCS5	suppressor of cytokine signaling 5 [Source:HGNC Symbol;Acc:HGNC:16852]	1.59973e-06
ENSG00000278771	RN7SL3	RNA component of signal recognition particle 7SL3 [Source:HGNC Symbol;Acc:HGNC:23135]	1.72618e-06
ENSG00000149451	ADAM33	ADAM metallopeptidase domain 33 [Source:HGNC Symbol;Acc:HGNC:15478]	1.85494e-06
ENSG00000112306	RPS12	ribosomal protein S12 [Source:HGNC Symbol;Acc:HGNC:10385]	1.92241e-06
ENSG00000281000	SNORD3D	small nucleolar RNA, C/D box 3D [Source:HGNC Symbol;Acc:HGNC:33192]	1.95804e-06
ENSG00000196159	FAT4	FAT atypical cadherin 4 [Source:HGNC Symbol;Acc:HGNC:23109]	2.10969e-06
ENSG00000197635	DPP4	dipeptidyl peptidase 4 [Source:HGNC Symbol;Acc:HGNC:3009]	2.15158e-06
ENSG00000132386	SERPINF1	serpin family F member 1 [Source:HGNC Symbol;Acc:HGNC:8824]	2.19543e-06
ENSG00000171451	DSEL	dermatan sulfate epimerase like [Source:HGNC Symbol;Acc:HGNC:18144]	2.24097e-06
ENSG00000110092	CCND1	cyclin D1 [Source:HGNC Symbol;Acc:HGNC:1582]	2.28649e-06
ENSG00000138061	CYP1B1	cytochrome P450 family 1 subfamily B member 1 [Source:HGNC Symbol;Acc:HGNC:2597]	2.33454e-06
ENSG00000113721	PDGFRB	platelet derived growth factor receptor beta [Source:HGNC Symbol;Acc:HGNC:8804]	2.43061e-06
ENSG00000075223	SEMA3C	semaphorin 3C [Source:HGNC Symbol;Acc:HGNC:10725]	2.7372e-06
ENSG00000100316	RPL3	ribosomal protein L3 [Source:HGNC Symbol;Acc:HGNC:10332]	2.84449e-06
ENSG00000170889	RPS9	ribosomal protein S9 [Source:HGNC Symbol;Acc:HGNC:10442]	2.89872e-06
ENSG00000167671	UBXN6	UBX domain protein 6 [Source:HGNC Symbol;Acc:HGNC:14928]	2.95385e-06
ENSG00000131080	EDA2R	ectodysplasin A2 receptor [Source:HGNC Symbol;Acc:HGNC:17756]	3.18142e-06
ENSG00000168453	HR	HR lysine demethylase and nuclear receptor corepressor [Source:HGNC Symbol;Acc:HGNC:5172]	3.24267e-06
ENSG00000013016	EHD3	EH domain containing 3 [Source:HGNC Symbol;Acc:HGNC:3244]	3.36519e-06
ENSG00000102908	NFAT5	nuclear factor of activated T cells 5 [Source:HGNC Symbol;Acc:HGNC:7774]	3.55279e-06
ENSG00000048392	RRM2B	ribonucleotide reductase regulatory TP53 inducible subunit M2B [Source:HGNC Symbol;Acc:HGNC:17296]	3.67926e-06
ENSG00000146674	IGFBP3	insulin like growth factor binding protein 3 [Source:HGNC Symbol;Acc:HGNC:5472]	3.74247e-06
ENSG00000157600	TMEM164	transmembrane protein 164 [Source:HGNC Symbol;Acc:HGNC:26217]	4.43157e-06
ENSG00000079102	RUNX1T1	RUNX1 partner transcriptional co-repressor 1 [Source:HGNC Symbol;Acc:HGNC:1535]	4.50248e-06
ENSG00000154229	PRKCA	protein kinase C alpha [Source:HGNC Symbol;Acc:HGNC:9393]	4.57327e-06
ENSG00000102802	MEDAG	mesenteric estrogen dependent adipogenesis [Source:HGNC Symbol;Acc:HGNC:25926]	4.64449e-06
ENSG00000115641	FHL2	four and a half LIM domains 2 [Source:HGNC Symbol;Acc:HGNC:3703]	4.71589e-06
ENSG00000154734	ADAMTS1	ADAM metallopeptidase with thrombospondin type 1 motif 1 [Source:HGNC Symbol;Acc:HGNC:217]	4.93403e-06
ENSG00000163491	NEK10	NIMA related kinase 10 [Source:HGNC Symbol;Acc:HGNC:18592]	5.23475e-06
ENSG00000148926	ADM	adrenomedullin [Source:HGNC Symbol;Acc:HGNC:259]	5.31108e-06
ENSG00000060138	YBX3	Y-box binding protein 3 [Source:HGNC Symbol;Acc:HGNC:2428]	5.38859e-06
ENSG00000178031	ADAMTSL1	ADAMTS like 1 [Source:HGNC Symbol;Acc:HGNC:14632]	5.46636e-06
ENSG00000260032	NORAD	non-coding RNA activated by DNA damage [Source:HGNC Symbol;Acc:HGNC:44311]	5.62317e-06
ENSG00000104447	TRPS1	transcriptional repressor GATA binding 1 [Source:HGNC Symbol;Acc:HGNC:12340]	5.7018e-06
ENSG00000139625	MAP3K12	mitogen-activated protein kinase kinase kinase 12 [Source:HGNC Symbol;Acc:HGNC:6851]	5.86012e-06
ENSG00000233927	RPS28	ribosomal protein S28 [Source:HGNC Symbol;Acc:HGNC:10418]	6.02759e-06
ENSG00000200087	SNORA73B	small nucleolar RNA, H/ACA box 73B [Source:HGNC Symbol;Acc:HGNC:10116]	6.11676e-06
ENSG00000167123	CERCAM	cerebral endothelial cell adhesion molecule [Source:HGNC Symbol;Acc:HGNC:23723]	6.39653e-06
ENSG00000177666	PNPLA2	patatin like phospholipase domain containing 2 [Source:HGNC Symbol;Acc:HGNC:30802]	6.86821e-06
ENSG00000162643	DNAI3	dynein axonemal intermediate chain 3 [Source:HGNC Symbol;Acc:HGNC:30711]	7.16048e-06
ENSG00000105373	NOP53	NOP53 ribosome biogenesis factor [Source:HGNC Symbol;Acc:HGNC:4333]	7.35607e-06
ENSG00000202538	RNU4-2	RNA, U4 small nuclear 2 [Source:HGNC Symbol;Acc:HGNC:10193]	7.45405e-06
ENSG00000114166	KAT2B	lysine acetyltransferase 2B [Source:HGNC Symbol;Acc:HGNC:8638]	7.65476e-06
ENSG00000167615	LENG8	leukocyte receptor cluster member 8 [Source:HGNC Symbol;Acc:HGNC:15500]	7.75591e-06
ENSG00000168398	BDKRB2	bradykinin receptor B2 [Source:HGNC Symbol;Acc:HGNC:1030]	7.85763e-06
ENSG00000135862	LAMC1	laminin subunit gamma 1 [Source:HGNC Symbol;Acc:HGNC:6492]	8.27174e-06
ENSG00000179222	MAGED1	MAGE family member D1 [Source:HGNC Symbol;Acc:HGNC:6813]	8.37805e-06
ENSG00000006534	ALDH3B1	aldehyde dehydrogenase 3 family member B1 [Source:HGNC Symbol;Acc:HGNC:410]	8.81961e-06
ENSG00000185742	C11orf87	chromosome 11 open reading frame 87 [Source:HGNC Symbol;Acc:HGNC:33788]	8.93374e-06
ENSG00000182568	SATB1	SATB homeobox 1 [Source:HGNC Symbol;Acc:HGNC:10541]	9.0482e-06
ENSG00000138119	MYOF	myoferlin [Source:HGNC Symbol;Acc:HGNC:3656]	9.27765e-06
ENSG00000009413	REV3L	REV3 like, DNA directed polymerase zeta catalytic subunit [Source:HGNC Symbol;Acc:HGNC:9968]	9.86491e-06
ENSG00000011465	DCN	decorin [Source:HGNC Symbol;Acc:HGNC:2705]	1.01097e-05
ENSG00000204381	LAYN	layilin [Source:HGNC Symbol;Acc:HGNC:29471]	1.02328e-05
ENSG00000077942	FBLN1	fibulin 1 [Source:HGNC Symbol;Acc:HGNC:3600]	1.06045e-05
ENSG00000177600	RPLP2	ribosomal protein lateral stalk subunit P2 [Source:HGNC Symbol;Acc:HGNC:10377]	1.12488e-05
ENSG00000168056	LTBP3	latent transforming growth factor beta binding protein 3 [Source:HGNC Symbol;Acc:HGNC:6716]	1.15207e-05
ENSG00000197321	SVIL	supervillin [Source:HGNC Symbol;Acc:HGNC:11480]	1.17992e-05
ENSG00000124785	NRN1	neuritin 1 [Source:HGNC Symbol;Acc:HGNC:17972]	1.23722e-05
ENSG00000149577	SIDT2	SID1 transmembrane family member 2 [Source:HGNC Symbol;Acc:HGNC:24272]	1.25174e-05
ENSG00000113328	CCNG1	cyclin G1 [Source:HGNC Symbol;Acc:HGNC:1592]	1.26623e-05
ENSG00000115414	FN1	fibronectin 1 [Source:HGNC Symbol;Acc:HGNC:3778]	1.2807e-05
ENSG00000124098	FAM210B	family with sequence similarity 210 member B [Source:HGNC Symbol;Acc:HGNC:16102]	1.30996e-05
ENSG00000204131	NHSL2	NHS like 2 [Source:HGNC Symbol;Acc:HGNC:33737]	1.38695e-05
ENSG00000132718	SYT11	synaptotagmin 11 [Source:HGNC Symbol;Acc:HGNC:19239]	1.40289e-05
ENSG00000115738	ID2	inhibitor of DNA binding 2 [Source:HGNC Symbol;Acc:HGNC:5361]	1.43713e-05
ENSG00000135452	TSPAN31	tetraspanin 31 [Source:HGNC Symbol;Acc:HGNC:10539]	1.47276e-05
ENSG00000125965	GDF5	growth differentiation factor 5 [Source:HGNC Symbol;Acc:HGNC:4220]	1.50978e-05
ENSG00000171992	SYNPO	synaptopodin [Source:HGNC Symbol;Acc:HGNC:30672]	1.54755e-05
ENSG00000004399	PLXND1	plexin D1 [Source:HGNC Symbol;Acc:HGNC:9107]	1.56661e-05
ENSG00000105701	FKBP8	FKBP prolyl isomerase 8 [Source:HGNC Symbol;Acc:HGNC:3724]	1.62403e-05
ENSG00000124343	XG	Xg glycoprotein (Xg blood group) [Source:HGNC Symbol;Acc:HGNC:12806]	1.68296e-05
ENSG00000108963	DPH1	diphthamide biosynthesis 1 [Source:HGNC Symbol;Acc:HGNC:3003]	1.82789e-05
ENSG00000152377	SPOCK1	SPARC (osteonectin), cwcv and kazal like domains proteoglycan 1 [Source:HGNC Symbol;Acc:HGNC:11251]	1.84904e-05
ENSG00000167996	FTH1	ferritin heavy chain 1 [Source:HGNC Symbol;Acc:HGNC:3976]	1.87021e-05
ENSG00000185551	NR2F2	nuclear receptor subfamily 2 group F member 2 [Source:HGNC Symbol;Acc:HGNC:7976]	1.9999e-05
ENSG00000170581	STAT2	signal transducer and activator of transcription 2 [Source:HGNC Symbol;Acc:HGNC:11363]	2.02259e-05
ENSG00000166780	BMERB1	bMERB domain containing 1 [Source:HGNC Symbol;Acc:HGNC:19213]	2.06864e-05
ENSG00000182670	TTC3	tetratricopeptide repeat domain 3 [Source:HGNC Symbol;Acc:HGNC:12393]	2.09203e-05
ENSG00000198265	HELZ	helicase with zinc finger [Source:HGNC Symbol;Acc:HGNC:16878]	2.13936e-05
ENSG00000136826	KLF4	Kruppel like factor 4 [Source:HGNC Symbol;Acc:HGNC:6348]	2.18758e-05
ENSG00000100938	GMPR2	guanosine monophosphate reductase 2 [Source:HGNC Symbol;Acc:HGNC:4377]	2.21233e-05
ENSG00000080546	SESN1	sestrin 1 [Source:HGNC Symbol;Acc:HGNC:21595]	2.26263e-05
ENSG00000109654	TRIM2	tripartite motif containing 2 [Source:HGNC Symbol;Acc:HGNC:15974]	2.28835e-05
ENSG00000166441	RPL27A	ribosomal protein L27a [Source:HGNC Symbol;Acc:HGNC:10329]	2.33992e-05
ENSG00000169100	SLC25A6	solute carrier family 25 member 6 [Source:HGNC Symbol;Acc:HGNC:10992]	2.366e-05
ENSG00000072840	EVC	EvC ciliary complex subunit 1 [Source:HGNC Symbol;Acc:HGNC:3497]	2.39221e-05
ENSG00000071082	RPL31	ribosomal protein L31 [Source:HGNC Symbol;Acc:HGNC:10334]	2.41882e-05
ENSG00000228526	MIR34AHG	MIR34A host gene [Source:HGNC Symbol;Acc:HGNC:51913]	2.55275e-05
ENSG00000204262	COL5A2	collagen type V alpha 2 chain [Source:HGNC Symbol;Acc:HGNC:2210]	2.637e-05
ENSG00000198542	ITGBL1	integrin subunit beta like 1 [Source:HGNC Symbol;Acc:HGNC:6164]	2.72314e-05
ENSG00000125691	RPL23	ribosomal protein L23 [Source:HGNC Symbol;Acc:HGNC:10316]	2.75206e-05
ENSG00000115677	HDLBP	high density lipoprotein binding protein [Source:HGNC Symbol;Acc:HGNC:4857]	2.89727e-05
ENSG00000112655	PTK7	protein tyrosine kinase 7 (inactive) [Source:HGNC Symbol;Acc:HGNC:9618]	3.0473e-05
ENSG00000012171	SEMA3B	semaphorin 3B [Source:HGNC Symbol;Acc:HGNC:10724]	3.10849e-05
ENSG00000055609	KMT2C	lysine methyltransferase 2C [Source:HGNC Symbol;Acc:HGNC:13726]	3.23337e-05
ENSG00000168016	TRANK1	tetratricopeptide repeat and ankyrin repeat containing 1 [Source:HGNC Symbol;Acc:HGNC:29011]	3.26533e-05
ENSG00000142541	RPL13A	ribosomal protein L13a [Source:HGNC Symbol;Acc:HGNC:10304]	3.29732e-05
ENSG00000205978	NYNRIN	NYN domain and retroviral integrase containing [Source:HGNC Symbol;Acc:HGNC:20165]	3.53025e-05
ENSG00000141756	FKBP10	FKBP prolyl isomerase 10 [Source:HGNC Symbol;Acc:HGNC:18169]	3.56417e-05
ENSG00000145495	MARCHF6	membrane associated ring-CH-type finger 6 [Source:HGNC Symbol;Acc:HGNC:30550]	3.66575e-05
ENSG00000164463	CREBRF	CREB3 regulatory factor [Source:HGNC Symbol;Acc:HGNC:24050]	3.70017e-05
ENSG00000146122	DAAM2	dishevelled associated activator of morphogenesis 2 [Source:HGNC Symbol;Acc:HGNC:18143]	3.73465e-05
ENSG00000133422	MORC2	MORC family CW-type zinc finger 2 [Source:HGNC Symbol;Acc:HGNC:23573]	3.80792e-05
ENSG00000104936	DMPK	DM1 protein kinase [Source:HGNC Symbol;Acc:HGNC:2933]	3.92205e-05
ENSG00000099622	CIRBP	cold inducible RNA binding protein [Source:HGNC Symbol;Acc:HGNC:1982]	3.96084e-05
ENSG00000177697	CD151	CD151 molecule (Raph blood group) [Source:HGNC Symbol;Acc:HGNC:1630]	4.00053e-05
ENSG00000143641	GALNT2	polypeptide N-acetylgalactosaminyltransferase 2 [Source:HGNC Symbol;Acc:HGNC:4124]	4.04045e-05
ENSG00000163661	PTX3	pentraxin 3 [Source:HGNC Symbol;Acc:HGNC:9692]	4.12052e-05
ENSG00000173706	HEG1	heart development protein with EGF like domains 1 [Source:HGNC Symbol;Acc:HGNC:29227]	4.16105e-05
ENSG00000140264	SERF2	small EDRK-rich factor 2 [Source:HGNC Symbol;Acc:HGNC:10757]	4.20182e-05
ENSG00000172819	RARG	retinoic acid receptor gamma [Source:HGNC Symbol;Acc:HGNC:9866]	4.28474e-05
ENSG00000143320	CRABP2	cellular retinoic acid binding protein 2 [Source:HGNC Symbol;Acc:HGNC:2339]	4.32647e-05
ENSG00000151176	PLBD2	phospholipase B domain containing 2 [Source:HGNC Symbol;Acc:HGNC:27283]	4.36845e-05
ENSG00000116991	SIPA1L2	signal induced proliferation associated 1 like 2 [Source:HGNC Symbol;Acc:HGNC:23800]	4.41041e-05
ENSG00000173517	PEAK1	pseudopodium enriched atypical kinase 1 [Source:HGNC Symbol;Acc:HGNC:29431]	4.53758e-05
ENSG00000106829	TLE4	TLE family member 4, transcriptional corepressor [Source:HGNC Symbol;Acc:HGNC:11840]	4.62402e-05
ENSG00000173846	PLK3	polo like kinase 3 [Source:HGNC Symbol;Acc:HGNC:2154]	4.66777e-05
ENSG00000150347	ARID5B	AT-rich interaction domain 5B [Source:HGNC Symbol;Acc:HGNC:17362]	4.71187e-05
ENSG00000091986	CCDC80	coiled-coil domain containing 80 [Source:HGNC Symbol;Acc:HGNC:30649]	4.75598e-05
ENSG00000013563	DNASE1L1	deoxyribonuclease 1 like 1 [Source:HGNC Symbol;Acc:HGNC:2957]	4.89001e-05
ENSG00000011638	LDAF1	lipid droplet assembly factor 1 [Source:HGNC Symbol;Acc:HGNC:30136]	4.93558e-05
ENSG00000167617	CDC42EP5	CDC42 effector protein 5 [Source:HGNC Symbol;Acc:HGNC:17408]	5.02856e-05
ENSG00000181722	ZBTB20	zinc finger and BTB domain containing 20 [Source:HGNC Symbol;Acc:HGNC:13503]	5.07579e-05
ENSG00000172037	LAMB2	laminin subunit beta 2 [Source:HGNC Symbol;Acc:HGNC:6487]	5.12298e-05
ENSG00000157873	TNFRSF14	TNF receptor superfamily member 14 [Source:HGNC Symbol;Acc:HGNC:11912]	5.21719e-05
ENSG00000115107	STEAP3	STEAP3 metalloreductase [Source:HGNC Symbol;Acc:HGNC:24592]	5.26417e-05
ENSG00000269821	KCNQ1OT1	KCNQ1 opposite strand/antisense transcript 1 [Source:HGNC Symbol;Acc:HGNC:6295]	5.36188e-05
ENSG00000175938	ORAI3	ORAI calcium release-activated calcium modulator 3 [Source:HGNC Symbol;Acc:HGNC:28185]	5.41153e-05
ENSG00000080573	COL5A3	collagen type V alpha 3 chain [Source:HGNC Symbol;Acc:HGNC:14864]	5.51112e-05
ENSG00000179954	SSC5D	scavenger receptor cysteine rich family member with 5 domains [Source:HGNC Symbol;Acc:HGNC:26641]	5.56116e-05
ENSG00000118473	SGIP1	SH3GL interacting endocytic adaptor 1 [Source:HGNC Symbol;Acc:HGNC:25412]	5.61115e-05
ENSG00000175602	CCDC85B	coiled-coil domain containing 85B [Source:HGNC Symbol;Acc:HGNC:24926]	5.66139e-05
ENSG00000109475	RPL34	ribosomal protein L34 [Source:HGNC Symbol;Acc:HGNC:10340]	5.71238e-05
ENSG00000254772	EEF1G	eukaryotic translation elongation factor 1 gamma [Source:HGNC Symbol;Acc:HGNC:3213]	5.76324e-05
ENSG00000165861	ZFYVE1	zinc finger FYVE-type containing 1 [Source:HGNC Symbol;Acc:HGNC:13180]	5.86636e-05
ENSG00000102316	MAGED2	MAGE family member D2 [Source:HGNC Symbol;Acc:HGNC:16353]	5.97013e-05
ENSG00000163629	PTPN13	protein tyrosine phosphatase non-receptor type 13 [Source:HGNC Symbol;Acc:HGNC:9646]	6.12626e-05
ENSG00000233608	TWIST2	twist family bHLH transcription factor 2 [Source:HGNC Symbol;Acc:HGNC:20670]	6.23034e-05
ENSG00000126005	MMP24OS	MMP24 opposite strand [Source:HGNC Symbol;Acc:HGNC:44421]	6.28384e-05
ENSG00000106333	PCOLCE	procollagen C-endopeptidase enhancer [Source:HGNC Symbol;Acc:HGNC:8738]	6.39166e-05
ENSG00000172270	BSG	basigin (Ok blood group) [Source:HGNC Symbol;Acc:HGNC:1116]	6.60879e-05
ENSG00000108107	RPL28	ribosomal protein L28 [Source:HGNC Symbol;Acc:HGNC:10330]	6.77727e-05
ENSG00000233369	GTF2IP4	general transcription factor IIi pseudogene 4 [Source:HGNC Symbol;Acc:HGNC:51716]	6.94939e-05
ENSG00000170296	GABARAP	GABA type A receptor-associated protein [Source:HGNC Symbol;Acc:HGNC:4067]	7.0666e-05
ENSG00000136003	ISCU	iron-sulfur cluster assembly enzyme [Source:HGNC Symbol;Acc:HGNC:29882]	7.12585e-05
ENSG00000134574	DDB2	damage specific DNA binding protein 2 [Source:HGNC Symbol;Acc:HGNC:2718]	7.24414e-05
ENSG00000160691	SHC1	SHC adaptor protein 1 [Source:HGNC Symbol;Acc:HGNC:10840]	7.30315e-05
ENSG00000188153	COL4A5	collagen type IV alpha 5 chain [Source:HGNC Symbol;Acc:HGNC:2207]	7.3621e-05
ENSG00000149090	PAMR1	peptidase domain containing associated with muscle regeneration 1 [Source:HGNC Symbol;Acc:HGNC:24554]	7.48021e-05
ENSG00000198796	ALPK2	alpha kinase 2 [Source:HGNC Symbol;Acc:HGNC:20565]	7.54017e-05
ENSG00000161970	RPL26	ribosomal protein L26 [Source:HGNC Symbol;Acc:HGNC:10327]	7.60039e-05
ENSG00000120875	DUSP4	dual specificity phosphatase 4 [Source:HGNC Symbol;Acc:HGNC:3070]	7.72089e-05
ENSG00000131981	LGALS3	galectin 3 [Source:HGNC Symbol;Acc:HGNC:6563]	7.84123e-05
ENSG00000179218	CALR	calreticulin [Source:HGNC Symbol;Acc:HGNC:1455]	7.90154e-05
ENSG00000185630	PBX1	PBX homeobox 1 [Source:HGNC Symbol;Acc:HGNC:8632]	8.02309e-05
ENSG00000188846	RPL14	ribosomal protein L14 [Source:HGNC Symbol;Acc:HGNC:10305]	8.08444e-05
ENSG00000244038	DDOST	dolichyl-diphosphooligosaccharide--protein glycosyltransferase non-catalytic subunit [Source:HGNC Symbol;Acc:HGNC:2728]	8.20916e-05
ENSG00000126247	CAPNS1	calpain small subunit 1 [Source:HGNC Symbol;Acc:HGNC:1481]	8.27247e-05
ENSG00000154736	ADAMTS5	ADAM metallopeptidase with thrombospondin type 1 motif 5 [Source:HGNC Symbol;Acc:HGNC:221]	8.39922e-05
ENSG00000117616	RSRP1	arginine and serine rich protein 1 [Source:HGNC Symbol;Acc:HGNC:25234]	8.46323e-05
ENSG00000277209	RPPH1	ribonuclease P RNA component H1 [Source:HGNC Symbol;Acc:HGNC:19273]	8.72097e-05
ENSG00000013364	MVP	major vault protein [Source:HGNC Symbol;Acc:HGNC:7531]	8.85178e-05
ENSG00000090238	YPEL3	yippee like 3 [Source:HGNC Symbol;Acc:HGNC:18327]	8.91786e-05
ENSG00000164236	ANKRD33B	ankyrin repeat domain 33B [Source:HGNC Symbol;Acc:HGNC:35240]	8.98422e-05
ENSG00000187954	CYHR1	cysteine and histidine rich 1 [Source:HGNC Symbol;Acc:HGNC:17806]	9.05054e-05
ENSG00000168679	SLC16A4	solute carrier family 16 member 4 [Source:HGNC Symbol;Acc:HGNC:10925]	9.11734e-05
ENSG00000100300	TSPO	translocator protein [Source:HGNC Symbol;Acc:HGNC:1158]	9.18447e-05
ENSG00000131018	SYNE1	spectrin repeat containing nuclear envelope protein 1 [Source:HGNC Symbol;Acc:HGNC:17089]	9.25159e-05
ENSG00000184867	ARMCX2	armadillo repeat containing X-linked 2 [Source:HGNC Symbol;Acc:HGNC:16869]	9.45939e-05
ENSG00000230590	FTX	FTX transcript, XIST regulator [Source:HGNC Symbol;Acc:HGNC:37190]	9.53017e-05
ENSG00000011028	MRC2	mannose receptor C type 2 [Source:HGNC Symbol;Acc:HGNC:16875]	9.67535e-05
ENSG00000110628	SLC22A18	solute carrier family 22 member 18 [Source:HGNC Symbol;Acc:HGNC:10964]	9.82047e-05
ENSG00000088367	EPB41L1	erythrocyte membrane protein band 4.1 like 1 [Source:HGNC Symbol;Acc:HGNC:3378]	9.89355e-05
ENSG00000107738	VSIR	V-set immunoregulatory receptor [Source:HGNC Symbol;Acc:HGNC:30085]	9.96838e-05
ENSG00000139926	FRMD6	FERM domain containing 6 [Source:HGNC Symbol;Acc:HGNC:19839]	0.000101987
ENSG00000136960	ENPP2	ectonucleotide pyrophosphatase/phosphodiesterase 2 [Source:HGNC Symbol;Acc:HGNC:3357]	0.000102755
ENSG00000092068	SLC7A8	solute carrier family 7 member 8 [Source:HGNC Symbol;Acc:HGNC:11066]	0.000103522
ENSG00000064309	CDON	cell adhesion associated, oncogene regulated [Source:HGNC Symbol;Acc:HGNC:17104]	0.000104291
ENSG00000019549	SNAI2	snail family transcriptional repressor 2 [Source:HGNC Symbol;Acc:HGNC:11094]	0.000108951
ENSG00000105426	PTPRS	protein tyrosine phosphatase receptor type S [Source:HGNC Symbol;Acc:HGNC:9681]	0.000109742
ENSG00000108298	RPL19	ribosomal protein L19 [Source:HGNC Symbol;Acc:HGNC:10312]	0.000110535
ENSG00000119938	PPP1R3C	protein phosphatase 1 regulatory subunit 3C [Source:HGNC Symbol;Acc:HGNC:9293]	0.00011373
ENSG00000283041	NA	eukaryotic translation elongation factor 1 gamma (	0.000117755
ENSG00000163453	IGFBP7	insulin like growth factor binding protein 7 [Source:HGNC Symbol;Acc:HGNC:5476]	0.000121027
ENSG00000198720	ANKRD13B	ankyrin repeat domain 13B [Source:HGNC Symbol;Acc:HGNC:26363]	0.000122674
ENSG00000164619	BMPER	BMP binding endothelial regulator [Source:HGNC Symbol;Acc:HGNC:24154]	0.000123496
ENSG00000111261	MANSC1	MANSC domain containing 1 [Source:HGNC Symbol;Acc:HGNC:25505]	0.000125142
ENSG00000142192	APP	amyloid beta precursor protein [Source:HGNC Symbol;Acc:HGNC:620]	0.000128438
ENSG00000158828	PINK1	PTEN induced kinase 1 [Source:HGNC Symbol;Acc:HGNC:14581]	0.000129263
ENSG00000183020	AP2A2	adaptor related protein complex 2 subunit alpha 2 [Source:HGNC Symbol;Acc:HGNC:562]	0.000133468
ENSG00000184117	NIPSNAP1	nipsnap homolog 1 [Source:HGNC Symbol;Acc:HGNC:7827]	0.000134311
ENSG00000130304	SLC27A1	solute carrier family 27 member 1 [Source:HGNC Symbol;Acc:HGNC:10995]	0.000135167
ENSG00000105223	PLD3	phospholipase D family member 3 [Source:HGNC Symbol;Acc:HGNC:17158]	0.000138597
ENSG00000167526	RPL13	ribosomal protein L13 [Source:HGNC Symbol;Acc:HGNC:10303]	0.000141221
ENSG00000090863	GLG1	golgi glycoprotein 1 [Source:HGNC Symbol;Acc:HGNC:4316]	0.000142099
ENSG00000118263	KLF7	Kruppel like factor 7 [Source:HGNC Symbol;Acc:HGNC:6350]	0.000144734
ENSG00000174348	PODN	podocan [Source:HGNC Symbol;Acc:HGNC:23174]	0.000145619
ENSG00000163531	NFASC	neurofascin [Source:HGNC Symbol;Acc:HGNC:29866]	0.000146504
ENSG00000008441	NFIX	nuclear factor I X [Source:HGNC Symbol;Acc:HGNC:7788]	0.000147389
ENSG00000139329	LUM	lumican [Source:HGNC Symbol;Acc:HGNC:6724]	0.000148272
ENSG00000116260	QSOX1	quiescin sulfhydryl oxidase 1 [Source:HGNC Symbol;Acc:HGNC:9756]	0.000149155
ENSG00000068724	TTC7A	tetratricopeptide repeat domain 7A [Source:HGNC Symbol;Acc:HGNC:19750]	0.000150043
ENSG00000146648	EGFR	epidermal growth factor receptor [Source:HGNC Symbol;Acc:HGNC:3236]	0.00015093
ENSG00000158290	CUL4B	cullin 4B [Source:HGNC Symbol;Acc:HGNC:2555]	0.000152762
ENSG00000176658	MYO1D	myosin ID [Source:HGNC Symbol;Acc:HGNC:7598]	0.00015369
ENSG00000128928	IVD	isovaleryl-CoA dehydrogenase [Source:HGNC Symbol;Acc:HGNC:6186]	0.000154617
ENSG00000033867	SLC4A7	solute carrier family 4 member 7 [Source:HGNC Symbol;Acc:HGNC:11033]	0.000156484
ENSG00000138834	MAPK8IP3	mitogen-activated protein kinase 8 interacting protein 3 [Source:HGNC Symbol;Acc:HGNC:6884]	0.000157418
ENSG00000112208	BAG2	BAG cochaperone 2 [Source:HGNC Symbol;Acc:HGNC:938]	0.000160257
ENSG00000118181	RPS25	ribosomal protein S25 [Source:HGNC Symbol;Acc:HGNC:10413]	0.000162167
ENSG00000181513	ACBD4	acyl-CoA binding domain containing 4 [Source:HGNC Symbol;Acc:HGNC:23337]	0.00016313
ENSG00000087077	TRIP6	thyroid hormone receptor interactor 6 [Source:HGNC Symbol;Acc:HGNC:12311]	0.000165058
ENSG00000163820	FYCO1	FYVE and coiled-coil domain autophagy adaptor 1 [Source:HGNC Symbol;Acc:HGNC:14673]	0.000167974
ENSG00000108509	CAMTA2	calmodulin binding transcription activator 2 [Source:HGNC Symbol;Acc:HGNC:18807]	0.00017091
ENSG00000213977	TAX1BP3	Tax1 binding protein 3 [Source:HGNC Symbol;Acc:HGNC:30684]	0.000171914
ENSG00000163346	PBXIP1	PBX homeobox interacting protein 1 [Source:HGNC Symbol;Acc:HGNC:21199]	0.000173937
ENSG00000105974	CAV1	caveolin 1 [Source:HGNC Symbol;Acc:HGNC:1527]	0.00017495
ENSG00000143382	ADAMTSL4	ADAMTS like 4 [Source:HGNC Symbol;Acc:HGNC:19706]	0.00017597
ENSG00000105855	ITGB8	integrin subunit beta 8 [Source:HGNC Symbol;Acc:HGNC:6163]	0.000176989
ENSG00000180914	OXTR	oxytocin receptor [Source:HGNC Symbol;Acc:HGNC:8529]	0.000179075
ENSG00000118971	CCND2	cyclin D2 [Source:HGNC Symbol;Acc:HGNC:1583]	0.000180129
ENSG00000243678	NME2	NME/NM23 nucleoside diphosphate kinase 2 [Source:HGNC Symbol;Acc:HGNC:7850]	0.000181192
ENSG00000275131	PDE4DIPP2	PDE4DIP pseudogene 2 [Source:HGNC Symbol;Acc:HGNC:55081]	0.000182258
ENSG00000105640	RPL18A	ribosomal protein L18a [Source:HGNC Symbol;Acc:HGNC:10311]	0.000184408
ENSG00000149499	EML3	EMAP like 3 [Source:HGNC Symbol;Acc:HGNC:26666]	0.000188768
ENSG00000171858	RPS21	ribosomal protein S21 [Source:HGNC Symbol;Acc:HGNC:10409]	0.000192104
ENSG00000145526	CDH18	cadherin 18 [Source:HGNC Symbol;Acc:HGNC:1757]	0.000193214
ENSG00000111799	COL12A1	collagen type XII alpha 1 chain [Source:HGNC Symbol;Acc:HGNC:2188]	0.000194327
ENSG00000013288	MAN2B2	mannosidase alpha class 2B member 2 [Source:HGNC Symbol;Acc:HGNC:29623]	0.00019544
ENSG00000103042	SLC38A7	solute carrier family 38 member 7 [Source:HGNC Symbol;Acc:HGNC:25582]	0.000197694
ENSG00000144021	CIAO1	cytosolic iron-sulfur assembly component 1 [Source:HGNC Symbol;Acc:HGNC:14280]	0.000206861
ENSG00000033100	CHPF2	chondroitin polymerizing factor 2 [Source:HGNC Symbol;Acc:HGNC:29270]	0.00020802
ENSG00000121440	PDZRN3	PDZ domain containing ring finger 3 [Source:HGNC Symbol;Acc:HGNC:17704]	0.000210353
ENSG00000104870	FCGRT	Fc fragment of IgG receptor and transporter [Source:HGNC Symbol;Acc:HGNC:3621]	0.000213879
ENSG00000144369	FAM171B	family with sequence similarity 171 member B [Source:HGNC Symbol;Acc:HGNC:29412]	0.000215062
ENSG00000254122	PCDHGB7	protocadherin gamma subfamily B, 7 [Source:HGNC Symbol;Acc:HGNC:8714]	0.000217475
ENSG00000134853	PDGFRA	platelet derived growth factor receptor alpha [Source:HGNC Symbol;Acc:HGNC:8803]	0.000218689
ENSG00000143196	DPT	dermatopontin [Source:HGNC Symbol;Acc:HGNC:3011]	0.000219916
ENSG00000184319	RPL23AP82	ribosomal protein L23a pseudogene 82 [Source:HGNC Symbol;Acc:HGNC:33730]	0.000221141
ENSG00000133818	RRAS2	RAS related 2 [Source:HGNC Symbol;Acc:HGNC:17271]	0.000228534
ENSG00000167566	NCKAP5L	NCK associated protein 5 like [Source:HGNC Symbol;Acc:HGNC:29321]	0.00022979
ENSG00000114019	AMOTL2	angiomotin like 2 [Source:HGNC Symbol;Acc:HGNC:17812]	0.000232315
ENSG00000130513	GDF15	growth differentiation factor 15 [Source:HGNC Symbol;Acc:HGNC:30142]	0.000234841
ENSG00000137486	ARRB1	arrestin beta 1 [Source:HGNC Symbol;Acc:HGNC:711]	0.000236101
ENSG00000120885	CLU	clusterin [Source:HGNC Symbol;Acc:HGNC:2095]	0.00023865
ENSG00000189343	RPS2P46	ribosomal protein S2 pseudogene 46 [Source:HGNC Symbol;Acc:HGNC:35839]	0.000239934
ENSG00000181523	SGSH	N-sulfoglucosamine sulfohydrolase [Source:HGNC Symbol;Acc:HGNC:10818]	0.000242499
ENSG00000165102	HGSNAT	heparan-alpha-glucosaminide N-acetyltransferase [Source:HGNC Symbol;Acc:HGNC:26527]	0.000245071
ENSG00000152518	ZFP36L2	ZFP36 ring finger protein like 2 [Source:HGNC Symbol;Acc:HGNC:1108]	0.000246358
ENSG00000072201	LNX1	ligand of numb-protein X 1 [Source:HGNC Symbol;Acc:HGNC:6657]	0.000247655
ENSG00000142156	COL6A1	collagen type VI alpha 1 chain [Source:HGNC Symbol;Acc:HGNC:2211]	0.000248951
ENSG00000129566	TEP1	telomerase associated protein 1 [Source:HGNC Symbol;Acc:HGNC:11726]	0.000250249
ENSG00000169083	AR	androgen receptor [Source:HGNC Symbol;Acc:HGNC:644]	0.000256839
ENSG00000108381	ASPA	aspartoacylase [Source:HGNC Symbol;Acc:HGNC:756]	0.000259507
ENSG00000143369	ECM1	extracellular matrix protein 1 [Source:HGNC Symbol;Acc:HGNC:3153]	0.000266275
ENSG00000019144	PHLDB1	pleckstrin homology like domain family B member 1 [Source:HGNC Symbol;Acc:HGNC:23697]	0.000267642
ENSG00000170385	SLC30A1	solute carrier family 30 member 1 [Source:HGNC Symbol;Acc:HGNC:11012]	0.000271808
ENSG00000123700	KCNJ2	potassium inwardly rectifying channel subfamily J member 2 [Source:HGNC Symbol;Acc:HGNC:6263]	0.00027322
ENSG00000134138	MEIS2	Meis homeobox 2 [Source:HGNC Symbol;Acc:HGNC:7001]	0.000274641
ENSG00000168916	ZNF608	zinc finger protein 608 [Source:HGNC Symbol;Acc:HGNC:29238]	0.000277489
ENSG00000063177	RPL18	ribosomal protein L18 [Source:HGNC Symbol;Acc:HGNC:10310]	0.000278925
ENSG00000087116	ADAMTS2	ADAM metallopeptidase with thrombospondin type 1 motif 2 [Source:HGNC Symbol;Acc:HGNC:218]	0.000283237
ENSG00000151348	EXT2	exostosin glycosyltransferase 2 [Source:HGNC Symbol;Acc:HGNC:3513]	0.0002847
ENSG00000105245	NUMBL	NUMB like endocytic adaptor protein [Source:HGNC Symbol;Acc:HGNC:8061]	0.000290702
ENSG00000082482	KCNK2	potassium two pore domain channel subfamily K member 2 [Source:HGNC Symbol;Acc:HGNC:6277]	0.00029677
ENSG00000112096	SOD2	superoxide dismutase 2 [Source:HGNC Symbol;Acc:HGNC:11180]	0.000302896
ENSG00000213366	GSTM2	glutathione S-transferase mu 2 [Source:HGNC Symbol;Acc:HGNC:4634]	0.000304453
ENSG00000124486	USP9X	ubiquitin specific peptidase 9 X-linked [Source:HGNC Symbol;Acc:HGNC:12632]	0.000306011
ENSG00000159023	EPB41	erythrocyte membrane protein band 4.1 [Source:HGNC Symbol;Acc:HGNC:3377]	0.000312261
ENSG00000106624	AEBP1	AE binding protein 1 [Source:HGNC Symbol;Acc:HGNC:303]	0.000320163
ENSG00000162804	SNED1	sushi, nidogen and EGF like domains 1 [Source:HGNC Symbol;Acc:HGNC:24696]	0.000323345
ENSG00000100354	TNRC6B	trinucleotide repeat containing adaptor 6B [Source:HGNC Symbol;Acc:HGNC:29190]	0.000324935
ENSG00000114841	DNAH1	dynein axonemal heavy chain 1 [Source:HGNC Symbol;Acc:HGNC:2940]	0.00034126
ENSG00000188554	NBR1	NBR1 autophagy cargo receptor [Source:HGNC Symbol;Acc:HGNC:6746]	0.000344624
ENSG00000172638	EFEMP2	EGF containing fibulin extracellular matrix protein 2 [Source:HGNC Symbol;Acc:HGNC:3219]	0.00034635
ENSG00000183889	NA	novel member of the nuclear pore complex interacting protein NPIP gene family	0.00034983
ENSG00000249859	PVT1	Pvt1 oncogene [Source:HGNC Symbol;Acc:HGNC:9709]	0.00036043
ENSG00000178209	PLEC	plectin [Source:HGNC Symbol;Acc:HGNC:9069]	0.000362203
ENSG00000143545	RAB13	RAB13, member RAS oncogene family [Source:HGNC Symbol;Acc:HGNC:9762]	0.00036399
ENSG00000168502	MTCL1	microtubule crosslinking factor 1 [Source:HGNC Symbol;Acc:HGNC:29121]	0.000367578
ENSG00000105612	DNASE2	deoxyribonuclease 2, lysosomal [Source:HGNC Symbol;Acc:HGNC:2960]	0.000374777
ENSG00000197324	LRP10	LDL receptor related protein 10 [Source:HGNC Symbol;Acc:HGNC:14553]	0.000389223
ENSG00000161203	AP2M1	adaptor related protein complex 2 subunit mu 1 [Source:HGNC Symbol;Acc:HGNC:564]	0.000394635
ENSG00000224078	SNHG14	small nucleolar RNA host gene 14 [Source:HGNC Symbol;Acc:HGNC:37462]	0.000396439
ENSG00000164733	CTSB	cathepsin B [Source:HGNC Symbol;Acc:HGNC:2527]	0.000398255
ENSG00000196569	LAMA2	laminin subunit alpha 2 [Source:HGNC Symbol;Acc:HGNC:6482]	0.000401893
ENSG00000198959	TGM2	transglutaminase 2 [Source:HGNC Symbol;Acc:HGNC:11778]	0.000407333
ENSG00000085982	USP40	ubiquitin specific peptidase 40 [Source:HGNC Symbol;Acc:HGNC:20069]	0.000409148
ENSG00000175106	TVP23C	trans-golgi network vesicle protein 23 homolog C [Source:HGNC Symbol;Acc:HGNC:30453]	0.000410977
ENSG00000161048	NAPEPLD	N-acyl phosphatidylethanolamine phospholipase D [Source:HGNC Symbol;Acc:HGNC:21683]	0.000412816
ENSG00000244242	IFITM10	interferon induced transmembrane protein 10 [Source:HGNC Symbol;Acc:HGNC:40022]	0.000414673
ENSG00000162496	DHRS3	dehydrogenase/reductase 3 [Source:HGNC Symbol;Acc:HGNC:17693]	0.000416527
ENSG00000105429	MEGF8	multiple EGF like domains 8 [Source:HGNC Symbol;Acc:HGNC:3233]	0.000418389
ENSG00000182871	COL18A1	collagen type XVIII alpha 1 chain [Source:HGNC Symbol;Acc:HGNC:2195]	0.000422111
ENSG00000175220	ARHGAP1	Rho GTPase activating protein 1 [Source:HGNC Symbol;Acc:HGNC:673]	0.000423971
ENSG00000140988	RPS2	ribosomal protein S2 [Source:HGNC Symbol;Acc:HGNC:10404]	0.000425829
ENSG00000164932	CTHRC1	collagen triple helix repeat containing 1 [Source:HGNC Symbol;Acc:HGNC:18831]	0.000433313
ENSG00000170275	CRTAP	cartilage associated protein [Source:HGNC Symbol;Acc:HGNC:2379]	0.000435204
ENSG00000198728	LDB1	LIM domain binding 1 [Source:HGNC Symbol;Acc:HGNC:6532]	0.0004371
ENSG00000003402	CFLAR	CASP8 and FADD like apoptosis regulator [Source:HGNC Symbol;Acc:HGNC:1876]	0.000442864
ENSG00000169604	ANTXR1	ANTXR cell adhesion molecule 1 [Source:HGNC Symbol;Acc:HGNC:21014]	0.000448696
ENSG00000134419	RPS15A	ribosomal protein S15a [Source:HGNC Symbol;Acc:HGNC:10389]	0.00045268
ENSG00000168477	TNXB	tenascin XB [Source:HGNC Symbol;Acc:HGNC:11976]	0.000458727
ENSG00000257354	MIRLET7IHG	MIRLET7I host gene [Source:HGNC Symbol;Acc:HGNC:55478]	0.000462762
ENSG00000197774	EME2	essential meiotic structure-specific endonuclease subunit 2 [Source:HGNC Symbol;Acc:HGNC:27289]	0.000464776
ENSG00000135404	CD63	CD63 molecule [Source:HGNC Symbol;Acc:HGNC:1692]	0.000472886
ENSG00000144713	RPL32	ribosomal protein L32 [Source:HGNC Symbol;Acc:HGNC:10336]	0.000476983
ENSG00000196295	GARS1-DT	GARS1 divergent transcript [Source:HGNC Symbol;Acc:HGNC:48951]	0.000479036
ENSG00000126522	ASL	argininosuccinate lyase [Source:HGNC Symbol;Acc:HGNC:746]	0.000481122
ENSG00000148303	RPL7A	ribosomal protein L7a [Source:HGNC Symbol;Acc:HGNC:10364]	0.000487404
ENSG00000074181	NOTCH3	notch receptor 3 [Source:HGNC Symbol;Acc:HGNC:7883]	0.000491622
ENSG00000018408	WWTR1	WW domain containing transcription regulator 1 [Source:HGNC Symbol;Acc:HGNC:24042]	0.000495865
ENSG00000006715	VPS41	VPS41 subunit of HOPS complex [Source:HGNC Symbol;Acc:HGNC:12713]	0.000500162
ENSG00000172831	CES2	carboxylesterase 2 [Source:HGNC Symbol;Acc:HGNC:1864]	0.000502362
ENSG00000164329	TENT2	terminal nucleotidyltransferase 2 [Source:HGNC Symbol;Acc:HGNC:26776]	0.000506823
ENSG00000114251	WNT5A	Wnt family member 5A [Source:HGNC Symbol;Acc:HGNC:12784]	0.000509082
ENSG00000115504	EHBP1	EH domain binding protein 1 [Source:HGNC Symbol;Acc:HGNC:29144]	0.000518256
ENSG00000115461	IGFBP5	insulin like growth factor binding protein 5 [Source:HGNC Symbol;Acc:HGNC:5474]	0.000522912
ENSG00000259295	CSPG4P12	chondroitin sulfate proteoglycan 4 pseudogene 12 [Source:HGNC Symbol;Acc:HGNC:48362]	0.000525267
ENSG00000105327	BBC3	BCL2 binding component 3 [Source:HGNC Symbol;Acc:HGNC:17868]	0.000532382
ENSG00000051108	HERPUD1	homocysteine inducible ER protein with ubiquitin like domain 1 [Source:HGNC Symbol;Acc:HGNC:13744]	0.000537135
ENSG00000090615	GOLGA3	golgin A3 [Source:HGNC Symbol;Acc:HGNC:4426]	0.00054193
ENSG00000145592	RPL37	ribosomal protein L37 [Source:HGNC Symbol;Acc:HGNC:10347]	0.000544355
ENSG00000153071	DAB2	DAB adaptor protein 2 [Source:HGNC Symbol;Acc:HGNC:2662]	0.000549209
ENSG00000136859	ANGPTL2	angiopoietin like 2 [Source:HGNC Symbol;Acc:HGNC:490]	0.000551643
ENSG00000173641	HSPB7	heat shock protein family B (small) member 7 [Source:HGNC Symbol;Acc:HGNC:5249]	0.000554084
ENSG00000114391	RPL24	ribosomal protein L24 [Source:HGNC Symbol;Acc:HGNC:10325]	0.000563949
ENSG00000135931	ARMC9	armadillo repeat containing 9 [Source:HGNC Symbol;Acc:HGNC:20730]	0.000566427
ENSG00000064042	LIMCH1	LIM and calponin homology domains 1 [Source:HGNC Symbol;Acc:HGNC:29191]	0.000573983
ENSG00000156113	KCNMA1	potassium calcium-activated channel subfamily M alpha 1 [Source:HGNC Symbol;Acc:HGNC:6284]	0.000576513
ENSG00000196268	ZNF493	zinc finger protein 493 [Source:HGNC Symbol;Acc:HGNC:23708]	0.000579051
ENSG00000145425	RPS3A	ribosomal protein S3A [Source:HGNC Symbol;Acc:HGNC:10421]	0.000581587
ENSG00000274266	SNORA73A	small nucleolar RNA, H/ACA box 73A [Source:HGNC Symbol;Acc:HGNC:10115]	0.000589215
ENSG00000103222	ABCC1	ATP binding cassette subfamily C member 1 [Source:HGNC Symbol;Acc:HGNC:51]	0.00059434
ENSG00000123989	CHPF	chondroitin polymerizing factor [Source:HGNC Symbol;Acc:HGNC:24291]	0.000602018
ENSG00000135631	RAB11FIP5	RAB11 family interacting protein 5 [Source:HGNC Symbol;Acc:HGNC:24845]	0.000607188
ENSG00000116001	TIA1	TIA1 cytotoxic granule associated RNA binding protein [Source:HGNC Symbol;Acc:HGNC:11802]	0.000609769
ENSG00000170088	TMEM192	transmembrane protein 192 [Source:HGNC Symbol;Acc:HGNC:26775]	0.00061768
ENSG00000134986	NREP	neuronal regeneration related protein [Source:HGNC Symbol;Acc:HGNC:16834]	0.000620329
ENSG00000185950	IRS2	insulin receptor substrate 2 [Source:HGNC Symbol;Acc:HGNC:6126]	0.000622978
ENSG00000142694	EVA1B	eva-1 homolog B [Source:HGNC Symbol;Acc:HGNC:25558]	0.000625634
ENSG00000251562	MALAT1	metastasis associated lung adenocarcinoma transcript 1 [Source:HGNC Symbol;Acc:HGNC:29665]	0.000628342
ENSG00000147679	UTP23	UTP23 small subunit processome component [Source:HGNC Symbol;Acc:HGNC:28224]	0.000631078
ENSG00000185896	LAMP1	lysosomal associated membrane protein 1 [Source:HGNC Symbol;Acc:HGNC:6499]	0.00063384
ENSG00000137414	FAM8A1	family with sequence similarity 8 member A1 [Source:HGNC Symbol;Acc:HGNC:16372]	0.000639401
ENSG00000149798	CDC42EP2	CDC42 effector protein 2 [Source:HGNC Symbol;Acc:HGNC:16263]	0.000642196
ENSG00000136840	ST6GALNAC4	ST6 N-acetylgalactosaminide alpha-2,6-sialyltransferase 4 [Source:HGNC Symbol;Acc:HGNC:17846]	0.000647819
ENSG00000104774	MAN2B1	mannosidase alpha class 2B member 1 [Source:HGNC Symbol;Acc:HGNC:6826]	0.000650631
ENSG00000166887	VPS39	VPS39 subunit of HOPS complex [Source:HGNC Symbol;Acc:HGNC:20593]	0.000653452
ENSG00000084636	COL16A1	collagen type XVI alpha 1 chain [Source:HGNC Symbol;Acc:HGNC:2193]	0.000659114
ENSG00000144642	RBMS3	RNA binding motif single stranded interacting protein 3 [Source:HGNC Symbol;Acc:HGNC:13427]	0.00067049
ENSG00000175061	SNHG29	small nucleolar RNA host gene 29 [Source:HGNC Symbol;Acc:HGNC:28619]	0.000673341
ENSG00000172725	CORO1B	coronin 1B [Source:HGNC Symbol;Acc:HGNC:2253]	0.000681972
ENSG00000175662	TOM1L2	target of myb1 like 2 membrane trafficking protein [Source:HGNC Symbol;Acc:HGNC:11984]	0.000687791
ENSG00000203875	SNHG5	small nucleolar RNA host gene 5 [Source:HGNC Symbol;Acc:HGNC:21026]	0.000690708
ENSG00000137207	YIPF3	Yip1 domain family member 3 [Source:HGNC Symbol;Acc:HGNC:21023]	0.000693629
ENSG00000168938	PPIC	peptidylprolyl isomerase C [Source:HGNC Symbol;Acc:HGNC:9256]	0.000696564
ENSG00000151914	DST	dystonin [Source:HGNC Symbol;Acc:HGNC:1090]	0.00069952
ENSG00000196139	AKR1C3	aldo-keto reductase family 1 member C3 [Source:HGNC Symbol;Acc:HGNC:386]	0.00070548
ENSG00000120805	ARL1	ADP ribosylation factor like GTPase 1 [Source:HGNC Symbol;Acc:HGNC:692]	0.000708459
ENSG00000171246	NPTX1	neuronal pentraxin 1 [Source:HGNC Symbol;Acc:HGNC:7952]	0.00071145
ENSG00000135749	PCNX2	pecanex 2 [Source:HGNC Symbol;Acc:HGNC:8736]	0.000717486
ENSG00000064687	ABCA7	ATP binding cassette subfamily A member 7 [Source:HGNC Symbol;Acc:HGNC:37]	0.000723514
ENSG00000105290	APLP1	amyloid beta precursor like protein 1 [Source:HGNC Symbol;Acc:HGNC:597]	0.000726534
ENSG00000035862	TIMP2	TIMP metallopeptidase inhibitor 2 [Source:HGNC Symbol;Acc:HGNC:11821]	0.000729553
ENSG00000168306	ACOX2	acyl-CoA oxidase 2 [Source:HGNC Symbol;Acc:HGNC:120]	0.000741806
ENSG00000164099	PRSS12	serine protease 12 [Source:HGNC Symbol;Acc:HGNC:9477]	0.000744876
ENSG00000198755	RPL10A	ribosomal protein L10a [Source:HGNC Symbol;Acc:HGNC:10299]	0.000747943
ENSG00000188215	DCUN1D3	defective in cullin neddylation 1 domain containing 3 [Source:HGNC Symbol;Acc:HGNC:28734]	0.000751018
ENSG00000140545	MFGE8	milk fat globule EGF and factor V/VIII domain containing [Source:HGNC Symbol;Acc:HGNC:7036]	0.000760311
ENSG00000112773	TENT5A	terminal nucleotidyltransferase 5A [Source:HGNC Symbol;Acc:HGNC:18345]	0.000769703
ENSG00000206538	VGLL3	vestigial like family member 3 [Source:HGNC Symbol;Acc:HGNC:24327]	0.00077285
ENSG00000103657	HERC1	HECT and RLD domain containing E3 ubiquitin protein ligase family member 1 [Source:HGNC Symbol;Acc:HGNC:4867]	0.000785452
ENSG00000155816	FMN2	formin 2 [Source:HGNC Symbol;Acc:HGNC:14074]	0.000798244
ENSG00000204946	ZNF783	zinc finger family member 783 [Source:HGNC Symbol;Acc:HGNC:27222]	0.000801448
ENSG00000078269	SYNJ2	synaptojanin 2 [Source:HGNC Symbol;Acc:HGNC:11504]	0.000811204
ENSG00000135506	OS9	OS9 endoplasmic reticulum lectin [Source:HGNC Symbol;Acc:HGNC:16994]	0.000814477
ENSG00000090054	SPTLC1	serine palmitoyltransferase long chain base subunit 1 [Source:HGNC Symbol;Acc:HGNC:11277]	0.000821033
ENSG00000068308	OTUD5	OTU deubiquitinase 5 [Source:HGNC Symbol;Acc:HGNC:25402]	0.000827616
ENSG00000142173	COL6A2	collagen type VI alpha 2 chain [Source:HGNC Symbol;Acc:HGNC:2212]	0.000830906
ENSG00000172348	RCAN2	regulator of calcineurin 2 [Source:HGNC Symbol;Acc:HGNC:3041]	0.000837513
ENSG00000171444	MCC	MCC regulator of WNT signaling pathway [Source:HGNC Symbol;Acc:HGNC:6935]	0.000844209
ENSG00000121898	CPXM2	carboxypeptidase X, M14 family member 2 [Source:HGNC Symbol;Acc:HGNC:26977]	0.0008509
ENSG00000166046	TCP11L2	t-complex 11 like 2 [Source:HGNC Symbol;Acc:HGNC:28627]	0.000857591
ENSG00000177954	RPS27	ribosomal protein S27 [Source:HGNC Symbol;Acc:HGNC:10416]	0.000860929
ENSG00000119638	NEK9	NIMA related kinase 9 [Source:HGNC Symbol;Acc:HGNC:18591]	0.000864284
ENSG00000156011	PSD3	pleckstrin and Sec7 domain containing 3 [Source:HGNC Symbol;Acc:HGNC:19093]	0.000874388
ENSG00000140092	FBLN5	fibulin 5 [Source:HGNC Symbol;Acc:HGNC:3602]	0.000877801
ENSG00000143507	DUSP10	dual specificity phosphatase 10 [Source:HGNC Symbol;Acc:HGNC:3065]	0.000884634
ENSG00000108821	COL1A1	collagen type I alpha 1 chain [Source:HGNC Symbol;Acc:HGNC:2197]	0.000888055
ENSG00000013297	CLDN11	claudin 11 [Source:HGNC Symbol;Acc:HGNC:8514]	0.000891479
ENSG00000204219	TCEA3	transcription elongation factor A3 [Source:HGNC Symbol;Acc:HGNC:11615]	0.000898371
ENSG00000198034	RPS4X	ribosomal protein S4 X-linked [Source:HGNC Symbol;Acc:HGNC:10424]	0.000901825
ENSG00000214021	TTLL3	tubulin tyrosine ligase like 3 [Source:HGNC Symbol;Acc:HGNC:24483]	0.000905291
ENSG00000136378	ADAMTS7	ADAM metallopeptidase with thrombospondin type 1 motif 7 [Source:HGNC Symbol;Acc:HGNC:223]	0.000908763
ENSG00000197746	PSAP	prosaposin [Source:HGNC Symbol;Acc:HGNC:9498]	0.000912235
ENSG00000197448	GSTK1	glutathione S-transferase kappa 1 [Source:HGNC Symbol;Acc:HGNC:16906]	0.000919183
ENSG00000064601	CTSA	cathepsin A [Source:HGNC Symbol;Acc:HGNC:9251]	0.000926143
ENSG00000145348	TBCK	TBC1 domain containing kinase [Source:HGNC Symbol;Acc:HGNC:28261]	0.000929626
ENSG00000120262	CCDC170	coiled-coil domain containing 170 [Source:HGNC Symbol;Acc:HGNC:21177]	0.00094365
ENSG00000143416	SELENBP1	selenium binding protein 1 [Source:HGNC Symbol;Acc:HGNC:10719]	0.000954233
ENSG00000144455	SUMF1	sulfatase modifying factor 1 [Source:HGNC Symbol;Acc:HGNC:20376]	0.000961339
ENSG00000164587	RPS14	ribosomal protein S14 [Source:HGNC Symbol;Acc:HGNC:10387]	0.000971995
ENSG00000187688	TRPV2	transient receptor potential cation channel subfamily V member 2 [Source:HGNC Symbol;Acc:HGNC:18082]	0.000975545
ENSG00000171298	GAA	alpha glucosidase [Source:HGNC Symbol;Acc:HGNC:4065]	0.000982674

## Sheet: down
geneId	geneName	description	svalue
ENSG00000066279	ASPM	assembly factor for spindle microtubules [Source:HGNC Symbol;Acc:HGNC:19048]	5.83904e-131
ENSG00000148773	MKI67	marker of proliferation Ki-67 [Source:HGNC Symbol;Acc:HGNC:7107]	1.5136e-128
ENSG00000088325	TPX2	TPX2 microtubule nucleation factor [Source:HGNC Symbol;Acc:HGNC:1249]	2.72712e-101
ENSG00000183856	IQGAP3	IQ motif containing GTPase activating protein 3 [Source:HGNC Symbol;Acc:HGNC:20669]	7.15381e-98
ENSG00000117724	CENPF	centromere protein F [Source:HGNC Symbol;Acc:HGNC:1857]	2.69081e-91
ENSG00000138778	CENPE	centromere protein E [Source:HGNC Symbol;Acc:HGNC:1856]	1.20479e-80
ENSG00000184357	H1-5	H1.5 linker histone, cluster member [Source:HGNC Symbol;Acc:HGNC:4719]	1.31206e-75
ENSG00000131747	TOP2A	DNA topoisomerase II alpha [Source:HGNC Symbol;Acc:HGNC:11989]	1.10291e-74
ENSG00000134057	CCNB1	cyclin B1 [Source:HGNC Symbol;Acc:HGNC:1579]	4.74378e-73
ENSG00000203852	H3C15	H3 clustered histone 15 [Source:HGNC Symbol;Acc:HGNC:20505]	4.36238e-71
ENSG00000182481	KPNA2	karyopherin subunit alpha 2 [Source:HGNC Symbol;Acc:HGNC:6395]	1.27981e-70
ENSG00000188229	TUBB4B	tubulin beta 4B class IVb [Source:HGNC Symbol;Acc:HGNC:20771]	2.72275e-70
ENSG00000138180	CEP55	centrosomal protein 55 [Source:HGNC Symbol;Acc:HGNC:1161]	1.50958e-67
ENSG00000287080	H3C3	H3 clustered histone 3 [Source:HGNC Symbol;Acc:HGNC:4768]	6.81784e-65
ENSG00000112984	KIF20A	kinesin family member 20A [Source:HGNC Symbol;Acc:HGNC:9787]	1.81722e-64
ENSG00000123416	TUBA1B	tubulin alpha 1b [Source:HGNC Symbol;Acc:HGNC:18809]	1.1009e-63
ENSG00000136108	CKAP2	cytoskeleton associated protein 2 [Source:HGNC Symbol;Acc:HGNC:1990]	4.23044e-61
ENSG00000138160	KIF11	kinesin family member 11 [Source:HGNC Symbol;Acc:HGNC:6388]	3.13797e-60
ENSG00000123485	HJURP	Holliday junction recognition protein [Source:HGNC Symbol;Acc:HGNC:25444]	2.44826e-59
ENSG00000138182	KIF20B	kinesin family member 20B [Source:HGNC Symbol;Acc:HGNC:7212]	2.87163e-58
ENSG00000167553	TUBA1C	tubulin alpha 1c [Source:HGNC Symbol;Acc:HGNC:20768]	1.59099e-57
ENSG00000137804	NUSAP1	nucleolar and spindle associated protein 1 [Source:HGNC Symbol;Acc:HGNC:18538]	1.15738e-56
ENSG00000120802	TMPO	thymopoietin [Source:HGNC Symbol;Acc:HGNC:11875]	5.81271e-56
ENSG00000203814	H2BC18	H2B clustered histone 18 [Source:HGNC Symbol;Acc:HGNC:24700]	4.70928e-55
ENSG00000286522	H3C2	H3 clustered histone 2 [Source:HGNC Symbol;Acc:HGNC:4776]	3.8182e-54
ENSG00000111206	FOXM1	forkhead box M1 [Source:HGNC Symbol;Acc:HGNC:3818]	4.90798e-53
ENSG00000288825	H2AC18	H2A clustered histone 18 [Source:HGNC Symbol;Acc:HGNC:4736]	1.41187e-51
ENSG00000198826	ARHGAP11A	Rho GTPase activating protein 11A [Source:HGNC Symbol;Acc:HGNC:15783]	5.16555e-50
ENSG00000186185	KIF18B	kinesin family member 18B [Source:HGNC Symbol;Acc:HGNC:27102]	1.11691e-49
ENSG00000011426	ANLN	anillin actin binding protein [Source:HGNC Symbol;Acc:HGNC:14082]	1.5668e-48
ENSG00000087586	AURKA	aurora kinase A [Source:HGNC Symbol;Acc:HGNC:11393]	2.10318e-47
ENSG00000169679	BUB1	BUB1 mitotic checkpoint serine/threonine kinase [Source:HGNC Symbol;Acc:HGNC:1148]	6.98396e-47
ENSG00000145386	CCNA2	cyclin A2 [Source:HGNC Symbol;Acc:HGNC:1578]	1.36347e-46
ENSG00000196787	H2AC11	H2A clustered histone 11 [Source:HGNC Symbol;Acc:HGNC:4737]	2.37394e-46
ENSG00000273983	H3C8	H3 clustered histone 8 [Source:HGNC Symbol;Acc:HGNC:4772]	5.76274e-46
ENSG00000013810	TACC3	transforming acidic coiled-coil containing protein 3 [Source:HGNC Symbol;Acc:HGNC:11524]	1.05212e-45
ENSG00000113368	LMNB1	lamin B1 [Source:HGNC Symbol;Acc:HGNC:6637]	5.02224e-45
ENSG00000117399	CDC20	cell division cycle 20 [Source:HGNC Symbol;Acc:HGNC:1723]	1.59235e-44
ENSG00000163535	SGO2	shugoshin 2 [Source:HGNC Symbol;Acc:HGNC:30812]	3.24795e-44
ENSG00000113810	SMC4	structural maintenance of chromosomes 4 [Source:HGNC Symbol;Acc:HGNC:14013]	4.918e-44
ENSG00000109805	NCAPG	non-SMC condensin I complex subunit G [Source:HGNC Symbol;Acc:HGNC:24304]	9.04631e-44
ENSG00000166851	PLK1	polo like kinase 1 [Source:HGNC Symbol;Acc:HGNC:9077]	1.42122e-43
ENSG00000198901	PRC1	protein regulator of cytokinesis 1 [Source:HGNC Symbol;Acc:HGNC:9341]	5.57482e-43
ENSG00000075218	GTSE1	G2 and S-phase expressed 1 [Source:HGNC Symbol;Acc:HGNC:13698]	1.31774e-42
ENSG00000274641	H2BC17	H2B clustered histone 17 [Source:HGNC Symbol;Acc:HGNC:4758]	2.04858e-42
ENSG00000089685	BIRC5	baculoviral IAP repeat containing 5 [Source:HGNC Symbol;Acc:HGNC:593]	2.8367e-42
ENSG00000278828	H3C10	H3 clustered histone 10 [Source:HGNC Symbol;Acc:HGNC:4775]	3.75351e-42
ENSG00000277157	H4C4	H4 clustered histone 4 [Source:HGNC Symbol;Acc:HGNC:4782]	6.31927e-42
ENSG00000175063	UBE2C	ubiquitin conjugating enzyme E2 C [Source:HGNC Symbol;Acc:HGNC:15937]	1.66306e-41
ENSG00000124575	H1-3	H1.3 linker histone, cluster member [Source:HGNC Symbol;Acc:HGNC:4717]	3.45817e-41
ENSG00000169607	CKAP2L	cytoskeleton associated protein 2 like [Source:HGNC Symbol;Acc:HGNC:26877]	5.45094e-41
ENSG00000197903	H2BC12	H2B clustered histone 12 [Source:HGNC Symbol;Acc:HGNC:13954]	7.97791e-41
ENSG00000276043	UHRF1	ubiquitin like with PHD and ring finger domains 1 [Source:HGNC Symbol;Acc:HGNC:12556]	1.18807e-40
ENSG00000137812	KNL1	kinetochore scaffold 1 [Source:HGNC Symbol;Acc:HGNC:24054]	1.9123e-40
ENSG00000196747	H2AC13	H2A clustered histone 13 [Source:HGNC Symbol;Acc:HGNC:4725]	2.66383e-40
ENSG00000197409	H3C4	H3 clustered histone 4 [Source:HGNC Symbol;Acc:HGNC:4767]	3.42522e-40
ENSG00000117632	STMN1	stathmin 1 [Source:HGNC Symbol;Acc:HGNC:6510]	4.17703e-40
ENSG00000126787	DLGAP5	DLG associated protein 5 [Source:HGNC Symbol;Acc:HGNC:16864]	5.39682e-40
ENSG00000186193	SAPCD2	suppressor APC domain containing 2 [Source:HGNC Symbol;Acc:HGNC:28055]	6.92564e-40
ENSG00000137807	KIF23	kinesin family member 23 [Source:HGNC Symbol;Acc:HGNC:6392]	9.04285e-40
ENSG00000118193	KIF14	kinesin family member 14 [Source:HGNC Symbol;Acc:HGNC:19181]	2.37311e-39
ENSG00000090889	KIF4A	kinesin family member 4A [Source:HGNC Symbol;Acc:HGNC:13339]	4.23369e-39
ENSG00000108106	UBE2S	ubiquitin conjugating enzyme E2 S [Source:HGNC Symbol;Acc:HGNC:17895]	6.82116e-39
ENSG00000214357	NEURL1B	neuralized E3 ubiquitin protein ligase 1B [Source:HGNC Symbol;Acc:HGNC:35422]	2.34654e-38
ENSG00000124635	H2BC11	H2B clustered histone 11 [Source:HGNC Symbol;Acc:HGNC:4761]	1.09391e-37
ENSG00000188486	H2AX	H2A.X variant histone [Source:HGNC Symbol;Acc:HGNC:4739]	2.87647e-37
ENSG00000196230	TUBB	tubulin beta class I [Source:HGNC Symbol;Acc:HGNC:20778]	5.0448e-37
ENSG00000274997	H2AC12	H2A clustered histone 12 [Source:HGNC Symbol;Acc:HGNC:13671]	1.00837e-36
ENSG00000072571	HMMR	hyaluronan mediated motility receptor [Source:HGNC Symbol;Acc:HGNC:5012]	1.56833e-36
ENSG00000076382	SPAG5	sperm associated antigen 5 [Source:HGNC Symbol;Acc:HGNC:13452]	2.5837e-36
ENSG00000109685	NSD2	nuclear receptor binding SET domain protein 2 [Source:HGNC Symbol;Acc:HGNC:12766]	3.89061e-36
ENSG00000139354	GAS2L3	growth arrest specific 2 like 3 [Source:HGNC Symbol;Acc:HGNC:27475]	6.10687e-36
ENSG00000024526	DEPDC1	DEP domain containing 1 [Source:HGNC Symbol;Acc:HGNC:22949]	1.20747e-35
ENSG00000277075	H2AC8	H2A clustered histone 8 [Source:HGNC Symbol;Acc:HGNC:4724]	1.84858e-35
ENSG00000170312	CDK1	cyclin dependent kinase 1 [Source:HGNC Symbol;Acc:HGNC:1722]	6.84291e-35
ENSG00000142945	KIF2C	kinesin family member 2C [Source:HGNC Symbol;Acc:HGNC:6393]	2.00158e-34
ENSG00000170540	ARL6IP1	ADP ribosylation factor like GTPase 6 interacting protein 1 [Source:HGNC Symbol;Acc:HGNC:697]	8.58435e-34
ENSG00000237649	KIFC1	kinesin family member C1 [Source:HGNC Symbol;Acc:HGNC:6389]	1.62522e-33
ENSG00000185130	H2BC13	H2B clustered histone 13 [Source:HGNC Symbol;Acc:HGNC:4748]	2.80487e-33
ENSG00000143228	NUF2	NUF2 component of NDC80 kinetochore complex [Source:HGNC Symbol;Acc:HGNC:14621]	4.33578e-33
ENSG00000139734	DIAPH3	diaphanous related formin 3 [Source:HGNC Symbol;Acc:HGNC:15480]	6.61055e-33
ENSG00000134690	CDCA8	cell division cycle associated 8 [Source:HGNC Symbol;Acc:HGNC:14629]	1.22846e-32
ENSG00000149503	INCENP	inner centromere protein [Source:HGNC Symbol;Acc:HGNC:6058]	2.62991e-32
ENSG00000079616	KIF22	kinesin family member 22 [Source:HGNC Symbol;Acc:HGNC:6391]	5.17764e-32
ENSG00000136824	SMC2	structural maintenance of chromosomes 2 [Source:HGNC Symbol;Acc:HGNC:14011]	7.90907e-32
ENSG00000080986	NDC80	NDC80 kinetochore complex component [Source:HGNC Symbol;Acc:HGNC:16909]	1.32083e-31
ENSG00000162063	CCNF	cyclin F [Source:HGNC Symbol;Acc:HGNC:1591]	1.84996e-31
ENSG00000180596	H2BC4	H2B clustered histone 4 [Source:HGNC Symbol;Acc:HGNC:4757]	2.6472e-31
ENSG00000157456	CCNB2	cyclin B2 [Source:HGNC Symbol;Acc:HGNC:1580]	3.6266e-31
ENSG00000158373	H2BC5	H2B clustered histone 5 [Source:HGNC Symbol;Acc:HGNC:4747]	5.47201e-31
ENSG00000164611	PTTG1	PTTG1 regulator of sister chromatid separation, securin [Source:HGNC Symbol;Acc:HGNC:9690]	7.44204e-31
ENSG00000146918	NCAPG2	non-SMC condensin II complex subunit G2 [Source:HGNC Symbol;Acc:HGNC:21904]	9.87127e-31
ENSG00000129195	PIMREG	PICALM interacting mitotic regulator [Source:HGNC Symbol;Acc:HGNC:25483]	1.33744e-30
ENSG00000112742	TTK	TTK protein kinase [Source:HGNC Symbol;Acc:HGNC:12401]	1.97708e-30
ENSG00000112118	MCM3	minichromosome maintenance complex component 3 [Source:HGNC Symbol;Acc:HGNC:6945]	2.8402e-30
ENSG00000273802	H2BC8	H2B clustered histone 8 [Source:HGNC Symbol;Acc:HGNC:4746]	4.12815e-30
ENSG00000164104	HMGB2	high mobility group box 2 [Source:HGNC Symbol;Acc:HGNC:5000]	7.24404e-30
ENSG00000164032	H2AZ1	H2A.Z variant histone 1 [Source:HGNC Symbol;Acc:HGNC:4741]	1.37639e-29
ENSG00000278677	H2AC17	H2A clustered histone 17 [Source:HGNC Symbol;Acc:HGNC:4735]	3.37923e-29
ENSG00000122966	CIT	citron rho-interacting serine/threonine kinase [Source:HGNC Symbol;Acc:HGNC:1985]	5.47848e-29
ENSG00000176619	LMNB2	lamin B2 [Source:HGNC Symbol;Acc:HGNC:6638]	8.06199e-29
ENSG00000121152	NCAPH	non-SMC condensin I complex subunit H [Source:HGNC Symbol;Acc:HGNC:1112]	1.2218e-28
ENSG00000128944	KNSTRN	kinetochore localized astrin (SPAG5) binding protein [Source:HGNC Symbol;Acc:HGNC:30767]	1.65561e-28
ENSG00000278588	H2BC10	H2B clustered histone 10 [Source:HGNC Symbol;Acc:HGNC:4756]	2.09253e-28
ENSG00000196866	H2AC7	H2A clustered histone 7 [Source:HGNC Symbol;Acc:HGNC:4729]	2.5325e-28
ENSG00000166508	MCM7	minichromosome maintenance complex component 7 [Source:HGNC Symbol;Acc:HGNC:6950]	6.15612e-28
ENSG00000176890	TYMS	thymidylate synthetase [Source:HGNC Symbol;Acc:HGNC:12441]	1.0676e-27
ENSG00000178999	AURKB	aurora kinase B [Source:HGNC Symbol;Acc:HGNC:11390]	1.56492e-27
ENSG00000075702	WDR62	WD repeat domain 62 [Source:HGNC Symbol;Acc:HGNC:24502]	2.14548e-27
ENSG00000071539	TRIP13	thyroid hormone receptor interactor 13 [Source:HGNC Symbol;Acc:HGNC:12307]	2.73919e-27
ENSG00000187837	H1-2	H1.2 linker histone, cluster member [Source:HGNC Symbol;Acc:HGNC:4716]	3.32889e-27
ENSG00000158406	H4C8	H4 clustered histone 8 [Source:HGNC Symbol;Acc:HGNC:4788]	4.83996e-27
ENSG00000274290	H2BC6	H2B clustered histone 6 [Source:HGNC Symbol;Acc:HGNC:4753]	6.7865e-27
ENSG00000092853	CLSPN	claspin [Source:HGNC Symbol;Acc:HGNC:19715]	1.31005e-26
ENSG00000101057	MYBL2	MYB proto-oncogene like 2 [Source:HGNC Symbol;Acc:HGNC:7548]	1.96707e-26
ENSG00000156970	BUB1B	BUB1 mitotic checkpoint serine/threonine kinase B [Source:HGNC Symbol;Acc:HGNC:1149]	4.86153e-26
ENSG00000166833	NAV2	neuron navigator 2 [Source:HGNC Symbol;Acc:HGNC:15997]	9.38928e-26
ENSG00000156802	ATAD2	ATPase family AAA domain containing 2 [Source:HGNC Symbol;Acc:HGNC:30123]	1.58362e-25
ENSG00000124795	DEK	DEK proto-oncogene [Source:HGNC Symbol;Acc:HGNC:2768]	7.92172e-25
ENSG00000273542	H4C12	H4 clustered histone 12 [Source:HGNC Symbol;Acc:HGNC:4784]	1.26629e-24
ENSG00000163507	CIP2A	cellular inhibitor of PP2A [Source:HGNC Symbol;Acc:HGNC:29302]	1.77774e-24
ENSG00000068489	PRR11	proline rich 11 [Source:HGNC Symbol;Acc:HGNC:25619]	2.28829e-24
ENSG00000270276	H4C15	H4 clustered histone 15 [Source:HGNC Symbol;Acc:HGNC:29607]	2.83186e-24
ENSG00000277775	H3C7	H3 clustered histone 7 [Source:HGNC Symbol;Acc:HGNC:4773]	4.29161e-24
ENSG00000163808	KIF15	kinesin family member 15 [Source:HGNC Symbol;Acc:HGNC:17273]	5.32362e-24
ENSG00000197061	H4C3	H4 clustered histone 3 [Source:HGNC Symbol;Acc:HGNC:4787]	6.60715e-24
ENSG00000171848	RRM2	ribonucleotide reductase regulatory subunit M2 [Source:HGNC Symbol;Acc:HGNC:10452]	7.89428e-24
ENSG00000112029	FBXO5	F-box protein 5 [Source:HGNC Symbol;Acc:HGNC:13584]	9.41396e-24
ENSG00000176014	TUBB6	tubulin beta 6 class V [Source:HGNC Symbol;Acc:HGNC:20776]	1.12439e-23
ENSG00000276903	H2AC16	H2A clustered histone 16 [Source:HGNC Symbol;Acc:HGNC:4730]	1.31464e-23
ENSG00000165304	MELK	maternal embryonic leucine zipper kinase [Source:HGNC Symbol;Acc:HGNC:16870]	1.50519e-23
ENSG00000184661	CDCA2	cell division cycle associated 2 [Source:HGNC Symbol;Acc:HGNC:14623]	1.75759e-23
ENSG00000183598	H3C13	H3 clustered histone 13 [Source:HGNC Symbol;Acc:HGNC:25311]	2.21876e-23
ENSG00000100297	MCM5	minichromosome maintenance complex component 5 [Source:HGNC Symbol;Acc:HGNC:6948]	2.69207e-23
ENSG00000270882	H4C14	H4 clustered histone 14 [Source:HGNC Symbol;Acc:HGNC:4794]	3.79477e-23
ENSG00000164754	RAD21	RAD21 cohesin complex component [Source:HGNC Symbol;Acc:HGNC:9811]	5.56365e-23
ENSG00000184678	H2BC21	H2B clustered histone 21 [Source:HGNC Symbol;Acc:HGNC:4760]	1.13048e-22
ENSG00000114346	ECT2	epithelial cell transforming 2 [Source:HGNC Symbol;Acc:HGNC:3155]	1.69823e-22
ENSG00000101447	FAM83D	family with sequence similarity 83 member D [Source:HGNC Symbol;Acc:HGNC:16122]	2.69493e-22
ENSG00000117650	NEK2	NIMA related kinase 2 [Source:HGNC Symbol;Acc:HGNC:7745]	5.56797e-22
ENSG00000184445	KNTC1	kinetochore associated 1 [Source:HGNC Symbol;Acc:HGNC:17255]	8.75475e-22
ENSG00000076003	MCM6	minichromosome maintenance complex component 6 [Source:HGNC Symbol;Acc:HGNC:6949]	1.29629e-21
ENSG00000142731	PLK4	polo like kinase 4 [Source:HGNC Symbol;Acc:HGNC:11397]	1.76689e-21
ENSG00000161800	RACGAP1	Rac GTPase activating protein 1 [Source:HGNC Symbol;Acc:HGNC:9804]	2.47675e-21
ENSG00000146670	CDCA5	cell division cycle associated 5 [Source:HGNC Symbol;Acc:HGNC:14626]	3.59765e-21
ENSG00000137310	TCF19	transcription factor 19 [Source:HGNC Symbol;Acc:HGNC:11629]	5.17954e-21
ENSG00000111665	CDCA3	cell division cycle associated 3 [Source:HGNC Symbol;Acc:HGNC:14624]	1.05791e-20
ENSG00000175592	FOSL1	FOS like 1, AP-1 transcription factor subunit [Source:HGNC Symbol;Acc:HGNC:13718]	1.86239e-20
ENSG00000123473	STIL	STIL centriolar assembly protein [Source:HGNC Symbol;Acc:HGNC:10879]	2.68192e-20
ENSG00000135476	ESPL1	extra spindle pole bodies like 1, separase [Source:HGNC Symbol;Acc:HGNC:16856]	4.92091e-20
ENSG00000253729	PRKDC	protein kinase, DNA-activated, catalytic subunit [Source:HGNC Symbol;Acc:HGNC:9413]	7.89331e-20
ENSG00000168298	H1-4	H1.4 linker histone, cluster member [Source:HGNC Symbol;Acc:HGNC:4718]	9.80347e-20
ENSG00000104738	MCM4	minichromosome maintenance complex component 4 [Source:HGNC Symbol;Acc:HGNC:6947]	1.18398e-19
ENSG00000167325	RRM1	ribonucleotide reductase catalytic subunit M1 [Source:HGNC Symbol;Acc:HGNC:10451]	1.45212e-19
ENSG00000276368	H2AC14	H2A clustered histone 14 [Source:HGNC Symbol;Acc:HGNC:4727]	2.46177e-19
ENSG00000154473	BUB3	BUB3 mitotic checkpoint protein [Source:HGNC Symbol;Acc:HGNC:1151]	3.20148e-19
ENSG00000140534	TICRR	TOPBP1 interacting checkpoint and replication regulator [Source:HGNC Symbol;Acc:HGNC:28704]	3.94665e-19
ENSG00000122483	CCDC18	coiled-coil domain containing 18 [Source:HGNC Symbol;Acc:HGNC:30370]	4.76914e-19
ENSG00000189403	HMGB1	high mobility group box 1 [Source:HGNC Symbol;Acc:HGNC:4983]	5.61839e-19
ENSG00000187514	PTMA	prothymosin alpha [Source:HGNC Symbol;Acc:HGNC:9623]	8.02593e-19
ENSG00000277224	H2BC7	H2B clustered histone 7 [Source:HGNC Symbol;Acc:HGNC:4752]	1.00005e-18
ENSG00000151725	CENPU	centromere protein U [Source:HGNC Symbol;Acc:HGNC:21348]	1.21272e-18
ENSG00000167900	TK1	thymidine kinase 1 [Source:HGNC Symbol;Acc:HGNC:11830]	1.45573e-18
ENSG00000106462	EZH2	enhancer of zeste 2 polycomb repressive complex 2 subunit [Source:HGNC Symbol;Acc:HGNC:3527]	1.73873e-18
ENSG00000228716	DHFR	dihydrofolate reductase [Source:HGNC Symbol;Acc:HGNC:2861]	2.02316e-18
ENSG00000233822	H2BC15	H2B clustered histone 15 [Source:HGNC Symbol;Acc:HGNC:4749]	3.00451e-18
ENSG00000149639	SOGA1	suppressor of glucose, autophagy associated 1 [Source:HGNC Symbol;Acc:HGNC:16111]	5.5482e-18
ENSG00000168078	PBK	PDZ binding kinase [Source:HGNC Symbol;Acc:HGNC:18282]	7.1113e-18
ENSG00000124207	CSE1L	chromosome segregation 1 like [Source:HGNC Symbol;Acc:HGNC:2431]	8.85761e-18
ENSG00000278463	H2AC4	H2A clustered histone 4 [Source:HGNC Symbol;Acc:HGNC:4734]	1.07547e-17
ENSG00000275126	H4C13	H4 clustered histone 13 [Source:HGNC Symbol;Acc:HGNC:4791]	1.27003e-17
ENSG00000152253	SPC25	SPC25 component of NDC80 kinetochore complex [Source:HGNC Symbol;Acc:HGNC:24031]	1.47164e-17
ENSG00000164109	MAD2L1	mitotic arrest deficient 2 like 1 [Source:HGNC Symbol;Acc:HGNC:6763]	1.71942e-17
ENSG00000100526	CDKN3	cyclin dependent kinase inhibitor 3 [Source:HGNC Symbol;Acc:HGNC:1791]	1.98212e-17
ENSG00000173207	CKS1B	CDC28 protein kinase regulatory subunit 1B [Source:HGNC Symbol;Acc:HGNC:19083]	2.28e-17
ENSG00000275714	H3C1	H3 clustered histone 1 [Source:HGNC Symbol;Acc:HGNC:4766]	2.5756e-17
ENSG00000123975	CKS2	CDC28 protein kinase regulatory subunit 2 [Source:HGNC Symbol;Acc:HGNC:2000]	2.86971e-17
ENSG00000275713	H2BC9	H2B clustered histone 9 [Source:HGNC Symbol;Acc:HGNC:4755]	3.47165e-17
ENSG00000139618	BRCA2	BRCA2 DNA repair associated [Source:HGNC Symbol;Acc:HGNC:1101]	4.08215e-17
ENSG00000171241	SHCBP1	SHC binding and spindle associated 1 [Source:HGNC Symbol;Acc:HGNC:29547]	5.24486e-17
ENSG00000051341	POLQ	DNA polymerase theta [Source:HGNC Symbol;Acc:HGNC:9186]	6.98135e-17
ENSG00000187741	FANCA	FA complementation group A [Source:HGNC Symbol;Acc:HGNC:3582]	8.71655e-17
ENSG00000166451	CENPN	centromere protein N [Source:HGNC Symbol;Acc:HGNC:30873]	1.05954e-16
ENSG00000102384	CENPI	centromere protein I [Source:HGNC Symbol;Acc:HGNC:3968]	1.27004e-16
ENSG00000143401	ANP32E	acidic nuclear phosphoprotein 32 family member E [Source:HGNC Symbol;Acc:HGNC:16673]	1.77737e-16
ENSG00000144554	FANCD2	FA complementation group D2 [Source:HGNC Symbol;Acc:HGNC:3585]	2.09243e-16
ENSG00000161888	SPC24	SPC24 component of NDC80 kinetochore complex [Source:HGNC Symbol;Acc:HGNC:26913]	2.53594e-16
ENSG00000094916	CBX5	chromobox 5 [Source:HGNC Symbol;Acc:HGNC:1555]	2.99553e-16
ENSG00000154839	SKA1	spindle and kinetochore associated complex subunit 1 [Source:HGNC Symbol;Acc:HGNC:28109]	3.46073e-16
ENSG00000213347	MXD3	MAX dimerization protein 3 [Source:HGNC Symbol;Acc:HGNC:14008]	3.97747e-16
ENSG00000198830	HMGN2	high mobility group nucleosomal binding domain 2 [Source:HGNC Symbol;Acc:HGNC:4986]	4.79425e-16
ENSG00000278705	H4C2	H4 clustered histone 2 [Source:HGNC Symbol;Acc:HGNC:4789]	5.92988e-16
ENSG00000104889	RNASEH2A	ribonuclease H2 subunit A [Source:HGNC Symbol;Acc:HGNC:18518]	7.20371e-16
ENSG00000105011	ASF1B	anti-silencing function 1B histone chaperone [Source:HGNC Symbol;Acc:HGNC:20996]	8.73787e-16
ENSG00000186871	ERCC6L	ERCC excision repair 6 like, spindle assembly checkpoint helicase [Source:HGNC Symbol;Acc:HGNC:20794]	1.03553e-15
ENSG00000111602	TIMELESS	timeless circadian regulator [Source:HGNC Symbol;Acc:HGNC:11813]	1.44771e-15
ENSG00000162745	OLFML2B	olfactomedin like 2B [Source:HGNC Symbol;Acc:HGNC:24558]	1.94773e-15
ENSG00000182504	CEP97	centrosomal protein 97 [Source:HGNC Symbol;Acc:HGNC:26244]	2.60792e-15
ENSG00000175216	CKAP5	cytoskeleton associated protein 5 [Source:HGNC Symbol;Acc:HGNC:28959]	3.33513e-15
ENSG00000130816	DNMT1	DNA methyltransferase 1 [Source:HGNC Symbol;Acc:HGNC:2976]	4.27164e-15
ENSG00000275379	H3C11	H3 clustered histone 11 [Source:HGNC Symbol;Acc:HGNC:4771]	5.28692e-15
ENSG00000174442	ZWILCH	zwilch kinetochore protein [Source:HGNC Symbol;Acc:HGNC:25468]	6.29797e-15
ENSG00000135451	TROAP	trophinin associated protein [Source:HGNC Symbol;Acc:HGNC:12327]	7.36686e-15
ENSG00000166881	NEMP1	nuclear envelope integral membrane protein 1 [Source:HGNC Symbol;Acc:HGNC:29001]	8.5375e-15
ENSG00000121621	KIF18A	kinesin family member 18A [Source:HGNC Symbol;Acc:HGNC:29441]	9.86224e-15
ENSG00000133119	RFC3	replication factor C subunit 3 [Source:HGNC Symbol;Acc:HGNC:9971]	1.12973e-14
ENSG00000179750	APOBEC3B	apolipoprotein B mRNA editing enzyme catalytic subunit 3B [Source:HGNC Symbol;Acc:HGNC:17352]	1.28125e-14
ENSG00000100401	RANGAP1	Ran GTPase activating protein 1 [Source:HGNC Symbol;Acc:HGNC:9854]	1.43183e-14
ENSG00000123219	CENPK	centromere protein K [Source:HGNC Symbol;Acc:HGNC:29479]	1.61475e-14
ENSG00000142230	SAE1	SUMO1 activating enzyme subunit 1 [Source:HGNC Symbol;Acc:HGNC:30660]	2.07938e-14
ENSG00000167670	CHAF1A	chromatin assembly factor 1 subunit A [Source:HGNC Symbol;Acc:HGNC:1910]	2.60772e-14
ENSG00000151503	NCAPD3	non-SMC condensin II complex subunit D3 [Source:HGNC Symbol;Acc:HGNC:28952]	3.14529e-14
ENSG00000197153	H3C12	H3 clustered histone 12 [Source:HGNC Symbol;Acc:HGNC:4774]	3.89197e-14
ENSG00000134222	PSRC1	proline and serine rich coiled-coil 1 [Source:HGNC Symbol;Acc:HGNC:24472]	4.86865e-14
ENSG00000058804	NDC1	NDC1 transmembrane nucleoporin [Source:HGNC Symbol;Acc:HGNC:25525]	5.9066e-14
ENSG00000089280	FUS	FUS RNA binding protein [Source:HGNC Symbol;Acc:HGNC:4010]	7.05935e-14
ENSG00000010292	NCAPD2	non-SMC condensin I complex subunit D2 [Source:HGNC Symbol;Acc:HGNC:24305]	8.26319e-14
ENSG00000134291	TMEM106C	transmembrane protein 106C [Source:HGNC Symbol;Acc:HGNC:28775]	9.77562e-14
ENSG00000073111	MCM2	minichromosome maintenance complex component 2 [Source:HGNC Symbol;Acc:HGNC:6944]	1.32413e-13
ENSG00000127586	CHTF18	chromosome transmission fidelity factor 18 [Source:HGNC Symbol;Acc:HGNC:18435]	1.50188e-13
ENSG00000099901	RANBP1	RAN binding protein 1 [Source:HGNC Symbol;Acc:HGNC:9847]	2.1977e-13
ENSG00000132341	RAN	RAN, member RAS oncogene family [Source:HGNC Symbol;Acc:HGNC:9846]	2.46401e-13
ENSG00000143476	DTL	denticleless E3 ubiquitin protein ligase homolog [Source:HGNC Symbol;Acc:HGNC:30288]	3.00213e-13
ENSG00000189057	FAM111B	FAM111 trypsin like peptidase B [Source:HGNC Symbol;Acc:HGNC:24200]	3.27885e-13
ENSG00000129810	SGO1	shugoshin 1 [Source:HGNC Symbol;Acc:HGNC:25088]	3.72547e-13
ENSG00000184260	H2AC20	H2A clustered histone 20 [Source:HGNC Symbol;Acc:HGNC:4738]	4.19816e-13
ENSG00000278637	H4C1	H4 clustered histone 1 [Source:HGNC Symbol;Acc:HGNC:4781]	5.29185e-13
ENSG00000121957	GPSM2	G protein signaling modulator 2 [Source:HGNC Symbol;Acc:HGNC:29501]	6.72041e-13
ENSG00000103995	CEP152	centrosomal protein 152 [Source:HGNC Symbol;Acc:HGNC:29298]	7.44369e-13
ENSG00000281344	HELLPAR	HELLP associated long non-coding RNA [Source:HGNC Symbol;Acc:HGNC:43984]	8.28655e-13
ENSG00000132383	RPA1	replication protein A1 [Source:HGNC Symbol;Acc:HGNC:10289]	9.22676e-13
ENSG00000206053	JPT2	Jupiter microtubule associated homolog 2 [Source:HGNC Symbol;Acc:HGNC:14137]	1.03469e-12
ENSG00000143815	LBR	lamin B receptor [Source:HGNC Symbol;Acc:HGNC:6518]	1.16606e-12
ENSG00000276410	H2BC3	H2B clustered histone 3 [Source:HGNC Symbol;Acc:HGNC:4751]	1.31274e-12
ENSG00000176208	ATAD5	ATPase family AAA domain containing 5 [Source:HGNC Symbol;Acc:HGNC:25752]	1.46643e-12
ENSG00000148019	CEP78	centrosomal protein 78 [Source:HGNC Symbol;Acc:HGNC:25740]	1.63852e-12
ENSG00000196584	XRCC2	X-ray repair cross complementing 2 [Source:HGNC Symbol;Acc:HGNC:12829]	1.82146e-12
ENSG00000249992	TMEM158	transmembrane protein 158 [Source:HGNC Symbol;Acc:HGNC:30293]	2.00674e-12
ENSG00000180573	H2AC6	H2A clustered histone 6 [Source:HGNC Symbol;Acc:HGNC:4733]	2.21371e-12
ENSG00000168496	FEN1	flap structure-specific endonuclease 1 [Source:HGNC Symbol;Acc:HGNC:3650]	2.90858e-12
ENSG00000132780	NASP	nuclear autoantigenic sperm protein [Source:HGNC Symbol;Acc:HGNC:7644]	3.27888e-12
ENSG00000029993	HMGB3	high mobility group box 3 [Source:HGNC Symbol;Acc:HGNC:5004]	3.68048e-12
ENSG00000091651	ORC6	origin recognition complex subunit 6 [Source:HGNC Symbol;Acc:HGNC:17151]	4.10513e-12
ENSG00000127564	PKMYT1	protein kinase, membrane associated tyrosine/threonine 1 [Source:HGNC Symbol;Acc:HGNC:29650]	4.62414e-12
ENSG00000065328	MCM10	minichromosome maintenance 10 replication initiation factor [Source:HGNC Symbol;Acc:HGNC:18043]	5.17887e-12
ENSG00000101868	POLA1	DNA polymerase alpha 1, catalytic subunit [Source:HGNC Symbol;Acc:HGNC:9173]	6.32256e-12
ENSG00000144959	NCEH1	neutral cholesterol ester hydrolase 1 [Source:HGNC Symbol;Acc:HGNC:29260]	6.92907e-12
ENSG00000119403	PHF19	PHD finger protein 19 [Source:HGNC Symbol;Acc:HGNC:24566]	7.6315e-12
ENSG00000101224	CDC25B	cell division cycle 25B [Source:HGNC Symbol;Acc:HGNC:1726]	1.0202e-11
ENSG00000162607	USP1	ubiquitin specific peptidase 1 [Source:HGNC Symbol;Acc:HGNC:12607]	1.10751e-11
ENSG00000167513	CDT1	chromatin licensing and DNA replication factor 1 [Source:HGNC Symbol;Acc:HGNC:24576]	1.19466e-11
ENSG00000124610	H1-1	H1.1 linker histone, cluster member [Source:HGNC Symbol;Acc:HGNC:4715]	1.28293e-11
ENSG00000123080	CDKN2C	cyclin dependent kinase inhibitor 2C [Source:HGNC Symbol;Acc:HGNC:1789]	1.38616e-11
ENSG00000101003	GINS1	GINS complex subunit 1 [Source:HGNC Symbol;Acc:HGNC:28980]	1.49469e-11
ENSG00000109674	NEIL3	nei like DNA glycosylase 3 [Source:HGNC Symbol;Acc:HGNC:24573]	1.61454e-11
ENSG00000276966	H4C5	H4 clustered histone 5 [Source:HGNC Symbol;Acc:HGNC:4790]	1.76768e-11
ENSG00000131462	TUBG1	tubulin gamma 1 [Source:HGNC Symbol;Acc:HGNC:12417]	1.93687e-11
ENSG00000213853	EMP2	epithelial membrane protein 2 [Source:HGNC Symbol;Acc:HGNC:3334]	2.39177e-11
ENSG00000105968	H2AZ2	H2A.Z variant histone 2 [Source:HGNC Symbol;Acc:HGNC:20664]	2.62407e-11
ENSG00000145907	G3BP1	G3BP stress granule assembly factor 1 [Source:HGNC Symbol;Acc:HGNC:30292]	3.10195e-11
ENSG00000165480	SKA3	spindle and kinetochore associated complex subunit 3 [Source:HGNC Symbol;Acc:HGNC:20262]	3.36467e-11
ENSG00000160949	TONSL	tonsoku like, DNA repair protein [Source:HGNC Symbol;Acc:HGNC:7801]	3.63129e-11
ENSG00000284906	NA	novel protein	3.94051e-11
ENSG00000012048	BRCA1	BRCA1 DNA repair associated [Source:HGNC Symbol;Acc:HGNC:1100]	4.98468e-11
ENSG00000184270	H2AC21	H2A clustered histone 21 [Source:HGNC Symbol;Acc:HGNC:20508]	5.37883e-11
ENSG00000080824	HSP90AA1	heat shock protein 90 alpha family class A member 1 [Source:HGNC Symbol;Acc:HGNC:5253]	5.7964e-11
ENSG00000189159	JPT1	Jupiter microtubule associated homolog 1 [Source:HGNC Symbol;Acc:HGNC:14569]	6.2198e-11
ENSG00000122952	ZWINT	ZW10 interacting kinetochore protein [Source:HGNC Symbol;Acc:HGNC:13195]	7.49777e-11
ENSG00000093000	NUP50	nucleoporin 50 [Source:HGNC Symbol;Acc:HGNC:8065]	7.92931e-11
ENSG00000136811	ODF2	outer dense fiber of sperm tails 2 [Source:HGNC Symbol;Acc:HGNC:8114]	8.38405e-11
ENSG00000040275	SPDL1	spindle apparatus coiled-coil protein 1 [Source:HGNC Symbol;Acc:HGNC:26010]	8.84778e-11
ENSG00000029153	ARNTL2	aryl hydrocarbon receptor nuclear translocator like 2 [Source:HGNC Symbol;Acc:HGNC:18984]	9.32016e-11
ENSG00000147536	GINS4	GINS complex subunit 4 [Source:HGNC Symbol;Acc:HGNC:28226]	9.82492e-11
ENSG00000072501	SMC1A	structural maintenance of chromosomes 1A [Source:HGNC Symbol;Acc:HGNC:11111]	1.03462e-10
ENSG00000116560	SFPQ	splicing factor proline and glutamine rich [Source:HGNC Symbol;Acc:HGNC:10774]	1.14343e-10
ENSG00000186638	KIF24	kinesin family member 24 [Source:HGNC Symbol;Acc:HGNC:19916]	1.20092e-10
ENSG00000165244	ZNF367	zinc finger protein 367 [Source:HGNC Symbol;Acc:HGNC:18320]	1.26483e-10
ENSG00000062822	POLD1	DNA polymerase delta 1, catalytic subunit [Source:HGNC Symbol;Acc:HGNC:9175]	1.33019e-10
ENSG00000120539	MASTL	microtubule associated serine/threonine kinase like [Source:HGNC Symbol;Acc:HGNC:19042]	1.39736e-10
ENSG00000083642	PDS5B	PDS5 cohesin associated factor B [Source:HGNC Symbol;Acc:HGNC:20418]	1.47052e-10
ENSG00000151849	CENPJ	centromere protein J [Source:HGNC Symbol;Acc:HGNC:17272]	1.69401e-10
ENSG00000074800	ENO1	enolase 1 [Source:HGNC Symbol;Acc:HGNC:3350]	1.77444e-10
ENSG00000166803	PCLAF	PCNA clamp associated factor [Source:HGNC Symbol;Acc:HGNC:28961]	1.85691e-10
ENSG00000161692	DBF4B	DBF4 zinc finger B [Source:HGNC Symbol;Acc:HGNC:17883]	1.94249e-10
ENSG00000105486	LIG1	DNA ligase 1 [Source:HGNC Symbol;Acc:HGNC:6598]	2.03103e-10
ENSG00000162073	PAQR4	progestin and adipoQ receptor family member 4 [Source:HGNC Symbol;Acc:HGNC:26386]	2.22253e-10
ENSG00000092820	EZR	ezrin [Source:HGNC Symbol;Acc:HGNC:12691]	2.32867e-10
ENSG00000006634	DBF4	DBF4 zinc finger [Source:HGNC Symbol;Acc:HGNC:17364]	2.44281e-10
ENSG00000111252	SH2B3	SH2B adaptor protein 3 [Source:HGNC Symbol;Acc:HGNC:29605]	2.55756e-10
ENSG00000092470	WDR76	WD repeat domain 76 [Source:HGNC Symbol;Acc:HGNC:25773]	2.67793e-10
ENSG00000275221	H2AC15	H2A clustered histone 15 [Source:HGNC Symbol;Acc:HGNC:4726]	3.18245e-10
ENSG00000125885	MCM8	minichromosome maintenance 8 homologous recombination repair factor [Source:HGNC Symbol;Acc:HGNC:16147]	3.35275e-10
ENSG00000072864	NDE1	nudE neurodevelopment protein 1 [Source:HGNC Symbol;Acc:HGNC:17619]	3.52539e-10
ENSG00000100242	SUN2	Sad1 and UNC84 domain containing 2 [Source:HGNC Symbol;Acc:HGNC:14210]	3.70369e-10
ENSG00000138376	BARD1	BRCA1 associated RING domain 1 [Source:HGNC Symbol;Acc:HGNC:952]	3.91439e-10
ENSG00000145715	RASA1	RAS p21 protein activator 1 [Source:HGNC Symbol;Acc:HGNC:9871]	4.36945e-10
ENSG00000077152	UBE2T	ubiquitin conjugating enzyme E2 T [Source:HGNC Symbol;Acc:HGNC:25009]	4.6074e-10
ENSG00000101945	SUV39H1	suppressor of variegation 3-9 homolog 1 [Source:HGNC Symbol;Acc:HGNC:11479]	4.85075e-10
ENSG00000100578	KIAA0586	KIAA0586 [Source:HGNC Symbol;Acc:HGNC:19960]	5.10798e-10
ENSG00000101412	E2F1	E2F transcription factor 1 [Source:HGNC Symbol;Acc:HGNC:3113]	5.38004e-10
ENSG00000138658	ZGRF1	zinc finger GRF-type containing 1 [Source:HGNC Symbol;Acc:HGNC:25654]	5.6618e-10
ENSG00000115163	CENPA	centromere protein A [Source:HGNC Symbol;Acc:HGNC:1851]	5.94705e-10
ENSG00000108424	KPNB1	karyopherin subunit beta 1 [Source:HGNC Symbol;Acc:HGNC:6400]	6.24608e-10
ENSG00000133302	SLF1	SMC5-SMC6 complex localization factor 1 [Source:HGNC Symbol;Acc:HGNC:25408]	6.87014e-10
ENSG00000185480	PARPBP	PARP1 binding protein [Source:HGNC Symbol;Acc:HGNC:26074]	7.18804e-10
ENSG00000119969	HELLS	helicase, lymphoid specific [Source:HGNC Symbol;Acc:HGNC:4861]	7.50729e-10
ENSG00000166845	C18orf54	chromosome 18 open reading frame 54 [Source:HGNC Symbol;Acc:HGNC:13796]	7.82837e-10
ENSG00000111247	RAD51AP1	RAD51 associated protein 1 [Source:HGNC Symbol;Acc:HGNC:16956]	8.50093e-10
ENSG00000169908	TM4SF1	transmembrane 4 L six family member 1 [Source:HGNC Symbol;Acc:HGNC:11853]	8.91245e-10
ENSG00000198554	WDHD1	WD repeat and HMG-box DNA binding protein 1 [Source:HGNC Symbol;Acc:HGNC:23170]	9.74438e-10
ENSG00000146263	MMS22L	MMS22 like, DNA repair protein [Source:HGNC Symbol;Acc:HGNC:21475]	1.02105e-09
ENSG00000138092	CENPO	centromere protein O [Source:HGNC Symbol;Acc:HGNC:28152]	1.06952e-09
ENSG00000140525	FANCI	FA complementation group I [Source:HGNC Symbol;Acc:HGNC:25568]	1.17743e-09
ENSG00000131504	DIAPH1	diaphanous related formin 1 [Source:HGNC Symbol;Acc:HGNC:2876]	1.23609e-09
ENSG00000273703	H2BC14	H2B clustered histone 14 [Source:HGNC Symbol;Acc:HGNC:4750]	1.29981e-09
ENSG00000284946	NA	novel protein	1.36828e-09
ENSG00000119397	CNTRL	centriolin [Source:HGNC Symbol;Acc:HGNC:1858]	1.44258e-09
ENSG00000132436	FIGNL1	fidgetin like 1 [Source:HGNC Symbol;Acc:HGNC:13286]	1.5952e-09
ENSG00000147274	RBMX	RNA binding motif protein X-linked [Source:HGNC Symbol;Acc:HGNC:9910]	1.67632e-09
ENSG00000129173	E2F8	E2F transcription factor 8 [Source:HGNC Symbol;Acc:HGNC:24727]	1.75959e-09
ENSG00000111581	NUP107	nucleoporin 107 [Source:HGNC Symbol;Acc:HGNC:29914]	2.04007e-09
ENSG00000100629	CEP128	centrosomal protein 128 [Source:HGNC Symbol;Acc:HGNC:20359]	2.1386e-09
ENSG00000069275	NUCKS1	nuclear casein kinase and cyclin dependent kinase substrate 1 [Source:HGNC Symbol;Acc:HGNC:29923]	2.36322e-09
ENSG00000025770	NCAPH2	non-SMC condensin II complex subunit H2 [Source:HGNC Symbol;Acc:HGNC:25071]	2.48777e-09
ENSG00000123136	DDX39A	DExD-box helicase 39A [Source:HGNC Symbol;Acc:HGNC:17821]	2.74628e-09
ENSG00000128708	HAT1	histone acetyltransferase 1 [Source:HGNC Symbol;Acc:HGNC:4821]	3.02954e-09
ENSG00000158402	CDC25C	cell division cycle 25C [Source:HGNC Symbol;Acc:HGNC:1727]	3.3676e-09
ENSG00000185361	TNFAIP8L1	TNF alpha induced protein 8 like 1 [Source:HGNC Symbol;Acc:HGNC:28279]	3.53943e-09
ENSG00000154640	BTG3	BTG anti-proliferation factor 3 [Source:HGNC Symbol;Acc:HGNC:1132]	3.89875e-09
ENSG00000160957	RECQL4	RecQ like helicase 4 [Source:HGNC Symbol;Acc:HGNC:9949]	4.09055e-09
ENSG00000177602	HASPIN	histone H3 associated protein kinase [Source:HGNC Symbol;Acc:HGNC:19682]	4.28327e-09
ENSG00000137962	ARHGAP29	Rho GTPase activating protein 29 [Source:HGNC Symbol;Acc:HGNC:30207]	4.67861e-09
ENSG00000164087	POC1A	POC1 centriolar protein A [Source:HGNC Symbol;Acc:HGNC:24488]	5.08569e-09
ENSG00000213186	TRIM59	tripartite motif containing 59 [Source:HGNC Symbol;Acc:HGNC:30834]	5.53041e-09
ENSG00000109971	HSPA8	heat shock protein family A (Hsp70) member 8 [Source:HGNC Symbol;Acc:HGNC:5241]	5.97754e-09
ENSG00000128245	YWHAH	tyrosine 3-monooxygenase/tryptophan 5-monooxygenase activation protein eta [Source:HGNC Symbol;Acc:HGNC:12853]	6.22396e-09
ENSG00000170779	CDCA4	cell division cycle associated 4 [Source:HGNC Symbol;Acc:HGNC:14625]	6.47783e-09
ENSG00000120253	NUP43	nucleoporin 43 [Source:HGNC Symbol;Acc:HGNC:21182]	6.73981e-09
ENSG00000170961	HAS2	hyaluronan synthase 2 [Source:HGNC Symbol;Acc:HGNC:4819]	7.01838e-09
ENSG00000136492	BRIP1	BRCA1 interacting helicase 1 [Source:HGNC Symbol;Acc:HGNC:20473]	7.33743e-09
ENSG00000116670	MAD2L2	mitotic arrest deficient 2 like 2 [Source:HGNC Symbol;Acc:HGNC:6764]	8.03805e-09
ENSG00000103966	EHD4	EH domain containing 4 [Source:HGNC Symbol;Acc:HGNC:3245]	8.3948e-09
ENSG00000168393	DTYMK	deoxythymidylate kinase [Source:HGNC Symbol;Acc:HGNC:3061]	9.1915e-09
ENSG00000238266	LINC00707	long intergenic non-protein coding RNA 707 [Source:HGNC Symbol;Acc:HGNC:44691]	1.0055e-08
ENSG00000080839	RBL1	RB transcriptional corepressor like 1 [Source:HGNC Symbol;Acc:HGNC:9893]	1.15731e-08
ENSG00000134802	SLC43A3	solute carrier family 43 member 3 [Source:HGNC Symbol;Acc:HGNC:17466]	1.21808e-08
ENSG00000185697	MYBL1	MYB proto-oncogene like 1 [Source:HGNC Symbol;Acc:HGNC:7547]	1.41243e-08
ENSG00000122566	HNRNPA2B1	heterogeneous nuclear ribonucleoprotein A2/B1 [Source:HGNC Symbol;Acc:HGNC:5033]	1.48683e-08
ENSG00000102172	SMS	spermine synthase [Source:HGNC Symbol;Acc:HGNC:11123]	1.56555e-08
ENSG00000166483	WEE1	WEE1 G2 checkpoint kinase [Source:HGNC Symbol;Acc:HGNC:12761]	2.01335e-08
ENSG00000171320	ESCO2	establishment of sister chromatid cohesion N-acetyltransferase 2 [Source:HGNC Symbol;Acc:HGNC:27230]	2.21118e-08
ENSG00000095002	MSH2	mutS homolog 2 [Source:HGNC Symbol;Acc:HGNC:7325]	2.32005e-08
ENSG00000115687	PASK	PAS domain containing serine/threonine kinase [Source:HGNC Symbol;Acc:HGNC:17270]	2.43773e-08
ENSG00000197238	H4C11	H4 clustered histone 11 [Source:HGNC Symbol;Acc:HGNC:4785]	2.55782e-08
ENSG00000274618	H4C6	H4 clustered histone 6 [Source:HGNC Symbol;Acc:HGNC:4783]	2.68366e-08
ENSG00000091436	MAP3K20	mitogen-activated protein kinase kinase kinase 20 [Source:HGNC Symbol;Acc:HGNC:17797]	2.94364e-08
ENSG00000197299	BLM	BLM RecQ like helicase [Source:HGNC Symbol;Acc:HGNC:1058]	3.2093e-08
ENSG00000213551	DNAJC9	DnaJ heat shock protein family (Hsp40) member C9 [Source:HGNC Symbol;Acc:HGNC:19123]	3.3443e-08
ENSG00000108055	SMC3	structural maintenance of chromosomes 3 [Source:HGNC Symbol;Acc:HGNC:2468]	3.48151e-08
ENSG00000130052	STARD8	StAR related lipid transfer domain containing 8 [Source:HGNC Symbol;Acc:HGNC:19161]	3.76622e-08
ENSG00000116237	ICMT	isoprenylcysteine carboxyl methyltransferase [Source:HGNC Symbol;Acc:HGNC:5350]	4.0714e-08
ENSG00000189308	LIN54	lin-54 DREAM MuvB core complex component [Source:HGNC Symbol;Acc:HGNC:25397]	4.23457e-08
ENSG00000152795	HNRNPDL	heterogeneous nuclear ribonucleoprotein D like [Source:HGNC Symbol;Acc:HGNC:5037]	4.58897e-08
ENSG00000082898	XPO1	exportin 1 [Source:HGNC Symbol;Acc:HGNC:12825]	5.13563e-08
ENSG00000196549	MME	membrane metalloendopeptidase [Source:HGNC Symbol;Acc:HGNC:7154]	5.32483e-08
ENSG00000136527	TRA2B	transformer 2 beta homolog [Source:HGNC Symbol;Acc:HGNC:10781]	5.52053e-08
ENSG00000049541	RFC2	replication factor C subunit 2 [Source:HGNC Symbol;Acc:HGNC:9970]	5.92766e-08
ENSG00000149269	PAK1	p21 (RAC1) activated kinase 1 [Source:HGNC Symbol;Acc:HGNC:8590]	6.3581e-08
ENSG00000126215	XRCC3	X-ray repair cross complementing 3 [Source:HGNC Symbol;Acc:HGNC:12830]	6.62969e-08
ENSG00000080345	RIF1	replication timing regulatory factor 1 [Source:HGNC Symbol;Acc:HGNC:23207]	6.90024e-08
ENSG00000273213	H3-2	H3.2 histone (putative) [Source:HGNC Symbol;Acc:HGNC:32060]	7.44211e-08
ENSG00000130520	LSM4	LSM4 homolog, U6 small nuclear RNA and mRNA degradation associated [Source:HGNC Symbol;Acc:HGNC:17259]	7.72339e-08
ENSG00000091409	ITGA6	integrin subunit alpha 6 [Source:HGNC Symbol;Acc:HGNC:6142]	8.0085e-08
ENSG00000085840	ORC1	origin recognition complex subunit 1 [Source:HGNC Symbol;Acc:HGNC:8487]	8.30267e-08
ENSG00000123374	CDK2	cyclin dependent kinase 2 [Source:HGNC Symbol;Acc:HGNC:1771]	8.59759e-08
ENSG00000154429	CCSAP	centriole, cilia and spindle associated protein [Source:HGNC Symbol;Acc:HGNC:29578]	8.89553e-08
ENSG00000162636	FAM102B	family with sequence similarity 102 member B [Source:HGNC Symbol;Acc:HGNC:27637]	9.52963e-08
ENSG00000112312	GMNN	geminin DNA replication inhibitor [Source:HGNC Symbol;Acc:HGNC:17493]	1.02133e-07
ENSG00000149554	CHEK1	checkpoint kinase 1 [Source:HGNC Symbol;Acc:HGNC:1925]	1.09461e-07
ENSG00000170515	PA2G4	proliferation-associated 2G4 [Source:HGNC Symbol;Acc:HGNC:8550]	1.13403e-07
ENSG00000168077	SCARA3	scavenger receptor class A member 3 [Source:HGNC Symbol;Acc:HGNC:19000]	1.21464e-07
ENSG00000181544	FANCB	FA complementation group B [Source:HGNC Symbol;Acc:HGNC:3583]	1.25492e-07
ENSG00000177084	POLE	DNA polymerase epsilon, catalytic subunit [Source:HGNC Symbol;Acc:HGNC:9177]	1.29547e-07
ENSG00000178295	GEN1	GEN1 Holliday junction 5' flap endonuclease [Source:HGNC Symbol;Acc:HGNC:26881]	1.37739e-07
ENSG00000182263	FIGN	fidgetin, microtubule severing factor [Source:HGNC Symbol;Acc:HGNC:13285]	1.46012e-07
ENSG00000100714	MTHFD1	methylenetetrahydrofolate dehydrogenase, cyclohydrolase and formyltetrahydrofolate synthetase 1 [Source:HGNC Symbol;Acc:HGNC:7432]	1.50195e-07
ENSG00000094804	CDC6	cell division cycle 6 [Source:HGNC Symbol;Acc:HGNC:1744]	1.545e-07
ENSG00000092140	G2E3	G2/M-phase specific E3 ubiquitin protein ligase [Source:HGNC Symbol;Acc:HGNC:20338]	1.58799e-07
ENSG00000155561	NUP205	nucleoporin 205 [Source:HGNC Symbol;Acc:HGNC:18658]	1.87626e-07
ENSG00000112081	SRSF3	serine and arginine rich splicing factor 3 [Source:HGNC Symbol;Acc:HGNC:10785]	1.92683e-07
ENSG00000097021	ACOT7	acyl-CoA thioesterase 7 [Source:HGNC Symbol;Acc:HGNC:24157]	1.97742e-07
ENSG00000115159	GPD2	glycerol-3-phosphate dehydrogenase 2 [Source:HGNC Symbol;Acc:HGNC:4456]	2.08245e-07
ENSG00000101367	MAPRE1	microtubule associated protein RP/EB family member 1 [Source:HGNC Symbol;Acc:HGNC:6890]	2.13698e-07
ENSG00000131470	PSMC3IP	PSMC3 interacting protein [Source:HGNC Symbol;Acc:HGNC:17928]	2.19176e-07
ENSG00000197771	MCMBP	minichromosome maintenance complex binding protein [Source:HGNC Symbol;Acc:HGNC:25782]	2.2471e-07
ENSG00000142856	ITGB3BP	integrin subunit beta 3 binding protein [Source:HGNC Symbol;Acc:HGNC:6157]	2.30329e-07
ENSG00000160298	C21orf58	chromosome 21 open reading frame 58 [Source:HGNC Symbol;Acc:HGNC:1300]	2.35931e-07
ENSG00000143322	ABL2	ABL proto-oncogene 2, non-receptor tyrosine kinase [Source:HGNC Symbol;Acc:HGNC:77]	2.47398e-07
ENSG00000132646	PCNA	proliferating cell nuclear antigen [Source:HGNC Symbol;Acc:HGNC:8729]	2.59025e-07
ENSG00000128731	HERC2	HECT and RLD domain containing E3 ubiquitin protein ligase 2 [Source:HGNC Symbol;Acc:HGNC:4868]	2.64968e-07
ENSG00000213024	NUP62	nucleoporin 62 [Source:HGNC Symbol;Acc:HGNC:8066]	2.77029e-07
ENSG00000173456	RNF26	ring finger protein 26 [Source:HGNC Symbol;Acc:HGNC:14646]	2.83053e-07
ENSG00000167747	C19orf48	chromosome 19 open reading frame 48 [Source:HGNC Symbol;Acc:HGNC:29667]	2.95442e-07
ENSG00000105323	HNRNPUL1	heterogeneous nuclear ribonucleoprotein U like 1 [Source:HGNC Symbol;Acc:HGNC:17011]	3.0202e-07
ENSG00000204899	MZT1	mitotic spindle organizing protein 1 [Source:HGNC Symbol;Acc:HGNC:33830]	3.23272e-07
ENSG00000160014	CALM3	calmodulin 3 [Source:HGNC Symbol;Acc:HGNC:1449]	3.3872e-07
ENSG00000166801	FAM111A	FAM111 trypsin like peptidase A [Source:HGNC Symbol;Acc:HGNC:24725]	3.55967e-07
ENSG00000130726	TRIM28	tripartite motif containing 28 [Source:HGNC Symbol;Acc:HGNC:16384]	3.65004e-07
ENSG00000079156	OSBPL6	oxysterol binding protein like 6 [Source:HGNC Symbol;Acc:HGNC:16388]	4.02789e-07
ENSG00000093009	CDC45	cell division cycle 45 [Source:HGNC Symbol;Acc:HGNC:1739]	4.12485e-07
ENSG00000051180	RAD51	RAD51 recombinase [Source:HGNC Symbol;Acc:HGNC:9817]	4.22301e-07
ENSG00000153044	CENPH	centromere protein H [Source:HGNC Symbol;Acc:HGNC:17268]	4.42803e-07
ENSG00000144231	POLR2D	RNA polymerase II subunit D [Source:HGNC Symbol;Acc:HGNC:9191]	4.53644e-07
ENSG00000114999	TTL	tubulin tyrosine ligase [Source:HGNC Symbol;Acc:HGNC:21586]	4.87408e-07
ENSG00000111669	TPI1	triosephosphate isomerase 1 [Source:HGNC Symbol;Acc:HGNC:12009]	4.98961e-07
ENSG00000256663	NA	ubiquitin-like with PHD and ring finger domains 1 (UHRF1) pseudogene	5.24166e-07
ENSG00000124789	NUP153	nucleoporin 153 [Source:HGNC Symbol;Acc:HGNC:8062]	5.3833e-07
ENSG00000149636	DSN1	DSN1 component of MIS12 kinetochore complex [Source:HGNC Symbol;Acc:HGNC:16165]	5.8349e-07
ENSG00000205476	CCDC85C	coiled-coil domain containing 85C [Source:HGNC Symbol;Acc:HGNC:35459]	6.46144e-07
ENSG00000140451	PIF1	PIF1 5'-to-3' DNA helicase [Source:HGNC Symbol;Acc:HGNC:26220]	6.6212e-07
ENSG00000198176	TFDP1	transcription factor Dp-1 [Source:HGNC Symbol;Acc:HGNC:11749]	6.94106e-07
ENSG00000182628	SKA2	spindle and kinetochore associated complex subunit 2 [Source:HGNC Symbol;Acc:HGNC:28006]	7.62092e-07
ENSG00000186298	PPP1CC	protein phosphatase 1 catalytic subunit gamma [Source:HGNC Symbol;Acc:HGNC:9283]	7.80254e-07
ENSG00000130669	PAK4	p21 (RAC1) activated kinase 4 [Source:HGNC Symbol;Acc:HGNC:16059]	7.98517e-07
ENSG00000117593	DARS2	aspartyl-tRNA synthetase 2, mitochondrial [Source:HGNC Symbol;Acc:HGNC:25538]	8.19398e-07
ENSG00000170089	NA	THO complex 3 (THOC3) pseudogene	8.40435e-07
ENSG00000197451	HNRNPAB	heterogeneous nuclear ribonucleoprotein A/B [Source:HGNC Symbol;Acc:HGNC:5034]	8.84056e-07
ENSG00000249115	HAUS5	HAUS augmin like complex subunit 5 [Source:HGNC Symbol;Acc:HGNC:29130]	9.06239e-07
ENSG00000170759	KIF5B	kinesin family member 5B [Source:HGNC Symbol;Acc:HGNC:6324]	9.51754e-07
ENSG00000183963	SMTN	smoothelin [Source:HGNC Symbol;Acc:HGNC:11126]	1.09448e-06
ENSG00000110958	PTGES3	prostaglandin E synthase 3 [Source:HGNC Symbol;Acc:HGNC:16049]	1.11949e-06
ENSG00000172339	ALG14	ALG14 UDP-N-acetylglucosaminyltransferase subunit [Source:HGNC Symbol;Acc:HGNC:28287]	1.1451e-06
ENSG00000135913	USP37	ubiquitin specific peptidase 37 [Source:HGNC Symbol;Acc:HGNC:20063]	1.17082e-06
ENSG00000106399	RPA3	replication protein A3 [Source:HGNC Symbol;Acc:HGNC:10291]	1.19707e-06
ENSG00000223960	CHROMR	cholesterol induced regulator of metabolism RNA [Source:HGNC Symbol;Acc:HGNC:54059]	1.25169e-06
ENSG00000151466	SCLT1	sodium channel and clathrin linker 1 [Source:HGNC Symbol;Acc:HGNC:26406]	1.27936e-06
ENSG00000132967	HMGB1P5	high mobility group box 1 pseudogene 5 [Source:HGNC Symbol;Acc:HGNC:4997]	1.30709e-06
ENSG00000136875	PRPF4	pre-mRNA processing factor 4 [Source:HGNC Symbol;Acc:HGNC:17349]	1.33506e-06
ENSG00000101639	CEP192	centrosomal protein 192 [Source:HGNC Symbol;Acc:HGNC:25515]	1.36319e-06
ENSG00000184216	IRAK1	interleukin 1 receptor associated kinase 1 [Source:HGNC Symbol;Acc:HGNC:6112]	1.42155e-06
ENSG00000071626	DAZAP1	DAZ associated protein 1 [Source:HGNC Symbol;Acc:HGNC:2683]	1.48039e-06
ENSG00000154920	EME1	essential meiotic structure-specific endonuclease 1 [Source:HGNC Symbol;Acc:HGNC:24965]	1.50983e-06
ENSG00000167005	NUDT21	nudix hydrolase 21 [Source:HGNC Symbol;Acc:HGNC:13870]	1.53938e-06
ENSG00000259768	NA	novel transcript, antisense to ZFHX3	1.63084e-06
ENSG00000066044	ELAVL1	ELAV like RNA binding protein 1 [Source:HGNC Symbol;Acc:HGNC:3312]	1.66238e-06
ENSG00000183814	LIN9	lin-9 DREAM MuvB core complex component [Source:HGNC Symbol;Acc:HGNC:30830]	1.69412e-06
ENSG00000136450	SRSF1	serine and arginine rich splicing factor 1 [Source:HGNC Symbol;Acc:HGNC:10780]	1.75824e-06
ENSG00000077514	POLD3	DNA polymerase delta 3, accessory subunit [Source:HGNC Symbol;Acc:HGNC:20932]	1.79036e-06
ENSG00000092201	SUPT16H	SPT16 homolog, facilitates chromatin remodeling subunit [Source:HGNC Symbol;Acc:HGNC:11465]	1.82256e-06
ENSG00000129484	PARP2	poly(ADP-ribose) polymerase 2 [Source:HGNC Symbol;Acc:HGNC:272]	1.88817e-06
ENSG00000104885	DOT1L	DOT1 like histone lysine methyltransferase [Source:HGNC Symbol;Acc:HGNC:24948]	1.99391e-06
ENSG00000173276	ZBTB21	zinc finger and BTB domain containing 21 [Source:HGNC Symbol;Acc:HGNC:13083]	2.02991e-06
ENSG00000176105	YES1	YES proto-oncogene 1, Src family tyrosine kinase [Source:HGNC Symbol;Acc:HGNC:12841]	2.06958e-06
ENSG00000082153	BZW1	basic leucine zipper and W2 domains 1 [Source:HGNC Symbol;Acc:HGNC:18380]	2.38247e-06
ENSG00000177302	TOP3A	DNA topoisomerase III alpha [Source:HGNC Symbol;Acc:HGNC:11992]	2.48135e-06
ENSG00000182010	RTKN2	rhotekin 2 [Source:HGNC Symbol;Acc:HGNC:19364]	2.53209e-06
ENSG00000157833	GAREM2	GRB2 associated regulator of MAPK1 subtype 2 [Source:HGNC Symbol;Acc:HGNC:27172]	2.58274e-06
ENSG00000198056	PRIM1	DNA primase subunit 1 [Source:HGNC Symbol;Acc:HGNC:9369]	2.63337e-06
ENSG00000138780	GSTCD	glutathione S-transferase C-terminal domain containing [Source:HGNC Symbol;Acc:HGNC:25806]	2.68528e-06
ENSG00000181938	GINS3	GINS complex subunit 3 [Source:HGNC Symbol;Acc:HGNC:25851]	2.79059e-06
ENSG00000135540	NHSL1	NHS like 1 [Source:HGNC Symbol;Acc:HGNC:21021]	3.00919e-06
ENSG00000134333	LDHA	lactate dehydrogenase A [Source:HGNC Symbol;Acc:HGNC:6535]	3.06503e-06
ENSG00000144354	CDCA7	cell division cycle associated 7 [Source:HGNC Symbol;Acc:HGNC:14628]	3.12188e-06
ENSG00000158321	AUTS2	activator of transcription and developmental regulator AUTS2 [Source:HGNC Symbol;Acc:HGNC:14262]	3.30378e-06
ENSG00000197415	VEPH1	ventricular zone expressed PH domain containing 1 [Source:HGNC Symbol;Acc:HGNC:25735]	3.42738e-06
ENSG00000099956	SMARCB1	SWI/SNF related, matrix associated, actin dependent regulator of chromatin, subfamily b, member 1 [Source:HGNC Symbol;Acc:HGNC:11103]	3.49007e-06
ENSG00000143933	CALM2	calmodulin 2 [Source:HGNC Symbol;Acc:HGNC:1445]	3.61597e-06
ENSG00000035499	DEPDC1B	DEP domain containing 1B [Source:HGNC Symbol;Acc:HGNC:24902]	3.80817e-06
ENSG00000047410	TPR	translocated promoter region, nuclear basket protein [Source:HGNC Symbol;Acc:HGNC:12017]	3.87392e-06
ENSG00000172009	THOP1	thimet oligopeptidase 1 [Source:HGNC Symbol;Acc:HGNC:11793]	3.94089e-06
ENSG00000128050	PAICS	phosphoribosylaminoimidazole carboxylase and phosphoribosylaminoimidazolesuccinocarboxamide synthase [Source:HGNC Symbol;Acc:HGNC:8587]	4.00938e-06
ENSG00000142634	EFHD2	EF-hand domain family member D2 [Source:HGNC Symbol;Acc:HGNC:28670]	4.07957e-06
ENSG00000084774	CAD	carbamoyl-phosphate synthetase 2, aspartate transcarbamylase, and dihydroorotase [Source:HGNC Symbol;Acc:HGNC:1424]	4.14968e-06
ENSG00000168476	REEP4	receptor accessory protein 4 [Source:HGNC Symbol;Acc:HGNC:26176]	4.2196e-06
ENSG00000129351	ILF3	interleukin enhancer binding factor 3 [Source:HGNC Symbol;Acc:HGNC:6038]	4.2897e-06
ENSG00000102901	CENPT	centromere protein T [Source:HGNC Symbol;Acc:HGNC:25787]	4.36052e-06
ENSG00000165071	TMEM71	transmembrane protein 71 [Source:HGNC Symbol;Acc:HGNC:26572]	4.78861e-06
ENSG00000156876	SASS6	SAS-6 centriolar assembly protein [Source:HGNC Symbol;Acc:HGNC:25403]	4.8613e-06
ENSG00000285077	ARHGAP11B	Rho GTPase activating protein 11B [Source:HGNC Symbol;Acc:HGNC:15782]	5.00807e-06
ENSG00000000460	C1orf112	chromosome 1 open reading frame 112 [Source:HGNC Symbol;Acc:HGNC:25565]	5.08308e-06
ENSG00000204469	PRRC2A	proline rich coiled-coil 2A [Source:HGNC Symbol;Acc:HGNC:13918]	5.1584e-06
ENSG00000125944	HNRNPR	heterogeneous nuclear ribonucleoprotein R [Source:HGNC Symbol;Acc:HGNC:5047]	5.5444e-06
ENSG00000168411	RFWD3	ring finger and WD repeat domain 3 [Source:HGNC Symbol;Acc:HGNC:25539]	5.78042e-06
ENSG00000149548	CCDC15	coiled-coil domain containing 15 [Source:HGNC Symbol;Acc:HGNC:25798]	5.94003e-06
ENSG00000184207	PGP	phosphoglycolate phosphatase [Source:HGNC Symbol;Acc:HGNC:8909]	6.20933e-06
ENSG00000083720	OXCT1	3-oxoacid CoA-transferase 1 [Source:HGNC Symbol;Acc:HGNC:8527]	6.30297e-06
ENSG00000096746	HNRNPH3	heterogeneous nuclear ribonucleoprotein H3 [Source:HGNC Symbol;Acc:HGNC:5043]	6.48986e-06
ENSG00000110713	NUP98	nucleoporin 98 and 96 precursor [Source:HGNC Symbol;Acc:HGNC:8068]	6.5835e-06
ENSG00000112640	PPP2R5D	protein phosphatase 2 regulatory subunit B'delta [Source:HGNC Symbol;Acc:HGNC:9312]	6.67754e-06
ENSG00000147874	HAUS6	HAUS augmin like complex subunit 6 [Source:HGNC Symbol;Acc:HGNC:25948]	6.77249e-06
ENSG00000205208	C4orf46	chromosome 4 open reading frame 46 [Source:HGNC Symbol;Acc:HGNC:27320]	6.96565e-06
ENSG00000130695	CEP85	centrosomal protein 85 [Source:HGNC Symbol;Acc:HGNC:25309]	7.06307e-06
ENSG00000164362	TERT	telomerase reverse transcriptase [Source:HGNC Symbol;Acc:HGNC:11730]	7.25841e-06
ENSG00000117143	UAP1	UDP-N-acetylglucosamine pyrophosphorylase 1 [Source:HGNC Symbol;Acc:HGNC:12457]	7.55432e-06
ENSG00000170144	HNRNPA3	heterogeneous nuclear ribonucleoprotein A3 [Source:HGNC Symbol;Acc:HGNC:24941]	7.95946e-06
ENSG00000122299	ZC3H7A	zinc finger CCCH-type containing 7A [Source:HGNC Symbol;Acc:HGNC:30959]	8.06211e-06
ENSG00000011304	PTBP1	polypyrimidine tract binding protein 1 [Source:HGNC Symbol;Acc:HGNC:9583]	8.16678e-06
ENSG00000136068	FLNB	filamin B [Source:HGNC Symbol;Acc:HGNC:3755]	8.48856e-06
ENSG00000115355	CCDC88A	coiled-coil domain containing 88A [Source:HGNC Symbol;Acc:HGNC:25523]	8.59881e-06
ENSG00000174799	CEP135	centrosomal protein 135 [Source:HGNC Symbol;Acc:HGNC:29086]	8.70878e-06
ENSG00000186063	AIDA	axin interactor, dorsalization associated [Source:HGNC Symbol;Acc:HGNC:25761]	9.16304e-06
ENSG00000162521	RBBP4	RB binding protein 4, chromatin remodeling factor [Source:HGNC Symbol;Acc:HGNC:9887]	9.39335e-06
ENSG00000060688	SNRNP40	small nuclear ribonucleoprotein U5 subunit 40 [Source:HGNC Symbol;Acc:HGNC:30857]	9.51063e-06
ENSG00000120699	EXOSC8	exosome component 8 [Source:HGNC Symbol;Acc:HGNC:17035]	9.62859e-06
ENSG00000143621	ILF2	interleukin enhancer binding factor 2 [Source:HGNC Symbol;Acc:HGNC:6037]	9.7469e-06
ENSG00000171302	CANT1	calcium activated nucleotidase 1 [Source:HGNC Symbol;Acc:HGNC:19721]	9.9863e-06
ENSG00000175166	PSMD2	proteasome 26S subunit ubiquitin receptor, non-ATPase 2 [Source:HGNC Symbol;Acc:HGNC:9559]	1.03568e-05
ENSG00000135829	DHX9	DExH-box helicase 9 [Source:HGNC Symbol;Acc:HGNC:2750]	1.04805e-05
ENSG00000145375	SPATA5	spermatogenesis associated 5 [Source:HGNC Symbol;Acc:HGNC:18119]	1.07288e-05
ENSG00000148229	POLE3	DNA polymerase epsilon 3, accessory subunit [Source:HGNC Symbol;Acc:HGNC:13546]	1.08562e-05
ENSG00000183207	RUVBL2	RuvB like AAA ATPase 2 [Source:HGNC Symbol;Acc:HGNC:10475]	1.0984e-05
ENSG00000130164	LDLR	low density lipoprotein receptor [Source:HGNC Symbol;Acc:HGNC:6547]	1.11147e-05
ENSG00000085491	SLC25A24	solute carrier family 25 member 24 [Source:HGNC Symbol;Acc:HGNC:20662]	1.13844e-05
ENSG00000005189	REXO5	RNA exonuclease 5 [Source:HGNC Symbol;Acc:HGNC:24661]	1.16595e-05
ENSG00000111674	ENO2	enolase 2 [Source:HGNC Symbol;Acc:HGNC:3353]	1.19416e-05
ENSG00000107566	ERLIN1	ER lipid raft associated 1 [Source:HGNC Symbol;Acc:HGNC:16947]	1.20846e-05
ENSG00000070814	TCOF1	treacle ribosome biogenesis factor 1 [Source:HGNC Symbol;Acc:HGNC:11654]	1.22277e-05
ENSG00000020922	MRE11	MRE11 homolog, double strand break repair nuclease [Source:HGNC Symbol;Acc:HGNC:7230]	1.29528e-05
ENSG00000259316	NA	novel protein	1.32481e-05
ENSG00000171497	PPID	peptidylprolyl isomerase D [Source:HGNC Symbol;Acc:HGNC:9257]	1.34013e-05
ENSG00000137770	CTDSPL2	CTD small phosphatase like 2 [Source:HGNC Symbol;Acc:HGNC:26936]	1.35564e-05
ENSG00000138668	HNRNPD	heterogeneous nuclear ribonucleoprotein D [Source:HGNC Symbol;Acc:HGNC:5036]	1.37117e-05
ENSG00000115977	AAK1	AP2 associated kinase 1 [Source:HGNC Symbol;Acc:HGNC:19679]	1.41999e-05
ENSG00000014138	POLA2	DNA polymerase alpha 2, accessory subunit [Source:HGNC Symbol;Acc:HGNC:30073]	1.45476e-05
ENSG00000131351	HAUS8	HAUS augmin like complex subunit 8 [Source:HGNC Symbol;Acc:HGNC:30532]	1.49117e-05
ENSG00000244405	ETV5	ETS variant transcription factor 5 [Source:HGNC Symbol;Acc:HGNC:3494]	1.52868e-05
ENSG00000143799	PARP1	poly(ADP-ribose) polymerase 1 [Source:HGNC Symbol;Acc:HGNC:270]	1.58573e-05
ENSG00000136861	CDK5RAP2	CDK5 regulatory subunit associated protein 2 [Source:HGNC Symbol;Acc:HGNC:18672]	1.60484e-05
ENSG00000155096	AZIN1	antizyme inhibitor 1 [Source:HGNC Symbol;Acc:HGNC:16432]	1.64345e-05
ENSG00000102054	RBBP7	RB binding protein 7, chromatin remodeling factor [Source:HGNC Symbol;Acc:HGNC:9890]	1.66293e-05
ENSG00000139687	RB1	RB transcriptional corepressor 1 [Source:HGNC Symbol;Acc:HGNC:9884]	1.70324e-05
ENSG00000114904	NEK4	NIMA related kinase 4 [Source:HGNC Symbol;Acc:HGNC:11399]	1.72372e-05
ENSG00000078369	GNB1	G protein subunit beta 1 [Source:HGNC Symbol;Acc:HGNC:4396]	1.74438e-05
ENSG00000146731	CCT6A	chaperonin containing TCP1 subunit 6A [Source:HGNC Symbol;Acc:HGNC:1620]	1.76501e-05
ENSG00000196739	COL27A1	collagen type XXVII alpha 1 chain [Source:HGNC Symbol;Acc:HGNC:22986]	1.78586e-05
ENSG00000005022	SLC25A5	solute carrier family 25 member 5 [Source:HGNC Symbol;Acc:HGNC:10991]	1.80676e-05
ENSG00000123505	AMD1	adenosylmethionine decarboxylase 1 [Source:HGNC Symbol;Acc:HGNC:457]	1.89133e-05
ENSG00000242125	SNHG3	small nucleolar RNA host gene 3 [Source:HGNC Symbol;Acc:HGNC:10118]	1.91247e-05
ENSG00000157557	ETS2	ETS proto-oncogene 2, transcription factor [Source:HGNC Symbol;Acc:HGNC:3489]	1.93359e-05
ENSG00000215784	FAM72D	family with sequence similarity 72 member D [Source:HGNC Symbol;Acc:HGNC:33593]	1.95494e-05
ENSG00000100162	CENPM	centromere protein M [Source:HGNC Symbol;Acc:HGNC:18352]	1.97741e-05
ENSG00000074416	MGLL	monoglyceride lipase [Source:HGNC Symbol;Acc:HGNC:17038]	2.04555e-05
ENSG00000125319	HROB	homologous recombination factor with OB-fold [Source:HGNC Symbol;Acc:HGNC:28460]	2.11545e-05
ENSG00000127483	HP1BP3	heterochromatin protein 1 binding protein 3 [Source:HGNC Symbol;Acc:HGNC:24973]	2.16334e-05
ENSG00000067082	KLF6	Kruppel like factor 6 [Source:HGNC Symbol;Acc:HGNC:2235]	2.23703e-05
ENSG00000196550	FAM72A	family with sequence similarity 72 member A [Source:HGNC Symbol;Acc:HGNC:24044]	2.31407e-05
ENSG00000116062	MSH6	mutS homolog 6 [Source:HGNC Symbol;Acc:HGNC:7329]	2.44539e-05
ENSG00000233117	LINC00702	long intergenic non-protein coding RNA 702 [Source:HGNC Symbol;Acc:HGNC:44676]	2.47195e-05
ENSG00000184014	DENND5A	DENN domain containing 5A [Source:HGNC Symbol;Acc:HGNC:19344]	2.49886e-05
ENSG00000012963	UBR7	ubiquitin protein ligase E3 component n-recognin 7 [Source:HGNC Symbol;Acc:HGNC:20344]	2.52574e-05
ENSG00000144381	HSPD1	heat shock protein family D (Hsp60) member 1 [Source:HGNC Symbol;Acc:HGNC:5261]	2.58024e-05
ENSG00000186432	KPNA4	karyopherin subunit alpha 4 [Source:HGNC Symbol;Acc:HGNC:6397]	2.6084e-05
ENSG00000012660	ELOVL5	ELOVL fatty acid elongase 5 [Source:HGNC Symbol;Acc:HGNC:21308]	2.66563e-05
ENSG00000150753	CCT5	chaperonin containing TCP1 subunit 5 [Source:HGNC Symbol;Acc:HGNC:1618]	2.69427e-05
ENSG00000185347	TEDC1	tubulin epsilon and delta complex 1 [Source:HGNC Symbol;Acc:HGNC:20127]	2.78108e-05
ENSG00000148248	SURF4	surfeit 4 [Source:HGNC Symbol;Acc:HGNC:11476]	2.81009e-05
ENSG00000111445	RFC5	replication factor C subunit 5 [Source:HGNC Symbol;Acc:HGNC:9973]	2.83918e-05
ENSG00000118412	CASP8AP2	caspase 8 associated protein 2 [Source:HGNC Symbol;Acc:HGNC:1510]	2.86821e-05
ENSG00000119487	MAPKAP1	MAPK associated protein 1 [Source:HGNC Symbol;Acc:HGNC:18752]	2.92636e-05
ENSG00000013573	DDX11	DEAD/H-box helicase 11 [Source:HGNC Symbol;Acc:HGNC:2736]	2.95604e-05
ENSG00000103257	SLC7A5	solute carrier family 7 member 5 [Source:HGNC Symbol;Acc:HGNC:11063]	2.98639e-05
ENSG00000162613	FUBP1	far upstream element binding protein 1 [Source:HGNC Symbol;Acc:HGNC:4004]	3.01688e-05
ENSG00000060237	WNK1	WNK lysine deficient protein kinase 1 [Source:HGNC Symbol;Acc:HGNC:14540]	3.07775e-05
ENSG00000139350	NEDD1	NEDD1 gamma-tubulin ring complex targeting factor [Source:HGNC Symbol;Acc:HGNC:7723]	3.13936e-05
ENSG00000144283	PKP4	plakophilin 4 [Source:HGNC Symbol;Acc:HGNC:9026]	3.17043e-05
ENSG00000070961	ATP2B1	ATPase plasma membrane Ca2+ transporting 1 [Source:HGNC Symbol;Acc:HGNC:814]	3.20177e-05
ENSG00000128951	DUT	deoxyuridine triphosphatase [Source:HGNC Symbol;Acc:HGNC:3078]	3.32939e-05
ENSG00000145555	MYO10	myosin X [Source:HGNC Symbol;Acc:HGNC:7593]	3.36233e-05
ENSG00000135486	HNRNPA1	heterogeneous nuclear ribonucleoprotein A1 [Source:HGNC Symbol;Acc:HGNC:5031]	3.39559e-05
ENSG00000204410	MSH5	mutS homolog 5 [Source:HGNC Symbol;Acc:HGNC:7328]	3.42908e-05
ENSG00000128567	PODXL	podocalyxin like [Source:HGNC Symbol;Acc:HGNC:9171]	3.46262e-05
ENSG00000163714	U2SURP	U2 snRNP associated SURP domain containing [Source:HGNC Symbol;Acc:HGNC:30855]	3.49635e-05
ENSG00000196510	ANAPC7	anaphase promoting complex subunit 7 [Source:HGNC Symbol;Acc:HGNC:17380]	3.59806e-05
ENSG00000113575	PPP2CA	protein phosphatase 2 catalytic subunit alpha [Source:HGNC Symbol;Acc:HGNC:9299]	3.63187e-05
ENSG00000081026	MAGI3	membrane associated guanylate kinase, WW and PDZ domain containing 3 [Source:HGNC Symbol;Acc:HGNC:29647]	3.77045e-05
ENSG00000106628	POLD2	DNA polymerase delta 2, accessory subunit [Source:HGNC Symbol;Acc:HGNC:9176]	3.84536e-05
ENSG00000163918	RFC4	replication factor C subunit 4 [Source:HGNC Symbol;Acc:HGNC:9972]	3.8832e-05
ENSG00000004700	RECQL	RecQ like helicase [Source:HGNC Symbol;Acc:HGNC:9948]	4.08049e-05
ENSG00000171314	PGAM1	phosphoglycerate mutase 1 [Source:HGNC Symbol;Acc:HGNC:8888]	4.24306e-05
ENSG00000100664	EIF5	eukaryotic translation initiation factor 5 [Source:HGNC Symbol;Acc:HGNC:3299]	4.45227e-05
ENSG00000055044	NOP58	NOP58 ribonucleoprotein [Source:HGNC Symbol;Acc:HGNC:29926]	4.49485e-05
ENSG00000178074	C2orf69	chromosome 2 open reading frame 69 [Source:HGNC Symbol;Acc:HGNC:26799]	4.58047e-05
ENSG00000118655	DCLRE1B	DNA cross-link repair 1B [Source:HGNC Symbol;Acc:HGNC:17641]	4.8e-05
ENSG00000149231	CCDC82	coiled-coil domain containing 82 [Source:HGNC Symbol;Acc:HGNC:26282]	4.8447e-05
ENSG00000116285	ERRFI1	ERBB receptor feedback inhibitor 1 [Source:HGNC Symbol;Acc:HGNC:18185]	4.98134e-05
ENSG00000108064	TFAM	transcription factor A, mitochondrial [Source:HGNC Symbol;Acc:HGNC:11741]	5.17012e-05
ENSG00000156509	FBXO43	F-box protein 43 [Source:HGNC Symbol;Acc:HGNC:28521]	5.31218e-05
ENSG00000196419	XRCC6	X-ray repair cross complementing 6 [Source:HGNC Symbol;Acc:HGNC:4055]	5.46109e-05
ENSG00000241360	PDXP	pyridoxal phosphatase [Source:HGNC Symbol;Acc:HGNC:30259]	5.81473e-05
ENSG00000122591	FAM126A	family with sequence similarity 126 member A [Source:HGNC Symbol;Acc:HGNC:24587]	5.91808e-05
ENSG00000137710	RDX	radixin [Source:HGNC Symbol;Acc:HGNC:9944]	6.02217e-05
ENSG00000081320	STK17B	serine/threonine kinase 17b [Source:HGNC Symbol;Acc:HGNC:11396]	6.07416e-05
ENSG00000153107	ANAPC1	anaphase promoting complex subunit 1 [Source:HGNC Symbol;Acc:HGNC:19988]	6.17826e-05
ENSG00000100416	TRMU	tRNA mitochondrial 2-thiouridylase [Source:HGNC Symbol;Acc:HGNC:25481]	6.33762e-05
ENSG00000153187	HNRNPU	heterogeneous nuclear ribonucleoprotein U [Source:HGNC Symbol;Acc:HGNC:5048]	6.44576e-05
ENSG00000182944	EWSR1	EWS RNA binding protein 1 [Source:HGNC Symbol;Acc:HGNC:3508]	6.49982e-05
ENSG00000127191	TRAF2	TNF receptor associated factor 2 [Source:HGNC Symbol;Acc:HGNC:12032]	6.55416e-05
ENSG00000196081	ZNF724	zinc finger protein 724 [Source:HGNC Symbol;Acc:HGNC:32460]	6.66406e-05
ENSG00000114850	SSR3	signal sequence receptor subunit 3 [Source:HGNC Symbol;Acc:HGNC:11325]	6.72073e-05
ENSG00000120334	CENPL	centromere protein L [Source:HGNC Symbol;Acc:HGNC:17879]	6.83396e-05
ENSG00000126453	BCL2L12	BCL2 like 12 [Source:HGNC Symbol;Acc:HGNC:13787]	6.89141e-05
ENSG00000120526	NUDCD1	NudC domain containing 1 [Source:HGNC Symbol;Acc:HGNC:24306]	7.00794e-05
ENSG00000119906	SLF2	SMC5-SMC6 complex localization factor 2 [Source:HGNC Symbol;Acc:HGNC:17814]	7.18502e-05
ENSG00000169813	HNRNPF	heterogeneous nuclear ribonucleoprotein F [Source:HGNC Symbol;Acc:HGNC:5039]	7.42099e-05
ENSG00000103342	GSPT1	G1 to S phase transition 1 [Source:HGNC Symbol;Acc:HGNC:4621]	7.66071e-05
ENSG00000143924	EML4	EMAP like 4 [Source:HGNC Symbol;Acc:HGNC:1316]	7.78104e-05
ENSG00000137337	MDC1	mediator of DNA damage checkpoint 1 [Source:HGNC Symbol;Acc:HGNC:21163]	7.96218e-05
ENSG00000136715	SAP130	Sin3A associated protein 130 [Source:HGNC Symbol;Acc:HGNC:29813]	8.14645e-05
ENSG00000134109	EDEM1	ER degradation enhancing alpha-mannosidase like protein 1 [Source:HGNC Symbol;Acc:HGNC:18967]	8.33586e-05
ENSG00000110395	CBL	Cbl proto-oncogene [Source:HGNC Symbol;Acc:HGNC:1541]	8.52726e-05
ENSG00000172845	SP3	Sp3 transcription factor [Source:HGNC Symbol;Acc:HGNC:11208]	8.59142e-05
ENSG00000125148	MT2A	metallothionein 2A [Source:HGNC Symbol;Acc:HGNC:7406]	8.65552e-05
ENSG00000163527	STT3B	STT3 oligosaccharyltransferase complex catalytic subunit B [Source:HGNC Symbol;Acc:HGNC:30611]	8.78639e-05
ENSG00000159167	STC1	stanniocalcin 1 [Source:HGNC Symbol;Acc:HGNC:11373]	9.3196e-05
ENSG00000110427	KIAA1549L	KIAA1549 like [Source:HGNC Symbol;Acc:HGNC:24836]	9.38913e-05
ENSG00000153207	AHCTF1	AT-hook containing transcription factor 1 [Source:HGNC Symbol;Acc:HGNC:24618]	9.60267e-05
ENSG00000105325	FZR1	fizzy and cell division cycle 20 related 1 [Source:HGNC Symbol;Acc:HGNC:24824]	9.74793e-05
ENSG00000164924	YWHAZ	tyrosine 3-monooxygenase/tryptophan 5-monooxygenase activation protein zeta [Source:HGNC Symbol;Acc:HGNC:12855]	0.000100452
ENSG00000129534	MIS18BP1	MIS18 binding protein 1 [Source:HGNC Symbol;Acc:HGNC:20190]	0.000101219
ENSG00000134954	ETS1	ETS proto-oncogene 1, transcription factor [Source:HGNC Symbol;Acc:HGNC:3488]	0.000105062
ENSG00000102144	PGK1	phosphoglycerate kinase 1 [Source:HGNC Symbol;Acc:HGNC:8896]	0.000105833
ENSG00000127481	UBR4	ubiquitin protein ligase E3 component n-recognin 4 [Source:HGNC Symbol;Acc:HGNC:30313]	0.000106608
ENSG00000173546	CSPG4	chondroitin sulfate proteoglycan 4 [Source:HGNC Symbol;Acc:HGNC:2466]	0.000107384
ENSG00000121211	MND1	meiotic nuclear divisions 1 [Source:HGNC Symbol;Acc:HGNC:24839]	0.000108167
ENSG00000187678	SPRY4	sprouty RTK signaling antagonist 4 [Source:HGNC Symbol;Acc:HGNC:15533]	0.000111329
ENSG00000189266	PNRC2	proline rich nuclear receptor coactivator 2 [Source:HGNC Symbol;Acc:HGNC:23158]	0.000112126
ENSG00000261008	LINC01572	long intergenic non-protein coding RNA 1572 [Source:HGNC Symbol;Acc:HGNC:51385]	0.000112927
ENSG00000109881	CCDC34	coiled-coil domain containing 34 [Source:HGNC Symbol;Acc:HGNC:25079]	0.000114534
ENSG00000125835	SNRPB	small nuclear ribonucleoprotein polypeptides B and B1 [Source:HGNC Symbol;Acc:HGNC:11153]	0.000115339
ENSG00000120053	GOT1	glutamic-oxaloacetic transaminase 1 [Source:HGNC Symbol;Acc:HGNC:4432]	0.000116143
ENSG00000009954	BAZ1B	bromodomain adjacent to zinc finger domain 1B [Source:HGNC Symbol;Acc:HGNC:961]	0.000116948
ENSG00000095319	NUP188	nucleoporin 188 [Source:HGNC Symbol;Acc:HGNC:17859]	0.000118562
ENSG00000139514	SLC7A1	solute carrier family 7 member 1 [Source:HGNC Symbol;Acc:HGNC:11057]	0.000119384
ENSG00000170852	KBTBD2	kelch repeat and BTB domain containing 2 [Source:HGNC Symbol;Acc:HGNC:21751]	0.000120205
ENSG00000259171	NA	novel protein, ANG-RNASE4 readthrough	0.00012185
ENSG00000163781	TOPBP1	DNA topoisomerase II binding protein 1 [Source:HGNC Symbol;Acc:HGNC:17008]	0.000124318
ENSG00000145725	PPIP5K2	diphosphoinositol pentakisphosphate kinase 2 [Source:HGNC Symbol;Acc:HGNC:29035]	0.000125966
ENSG00000163923	RPL39L	ribosomal protein L39 like [Source:HGNC Symbol;Acc:HGNC:17094]	0.00012679
ENSG00000158710	TAGLN2	transgelin 2 [Source:HGNC Symbol;Acc:HGNC:11554]	0.000127612
ENSG00000116698	SMG7	SMG7 nonsense mediated mRNA decay factor [Source:HGNC Symbol;Acc:HGNC:16792]	0.000130095
ENSG00000269825	NA	novel zinc finger protein	0.000130938
ENSG00000087087	SRRT	serrate, RNA effector molecule [Source:HGNC Symbol;Acc:HGNC:24101]	0.000131782
ENSG00000054967	RELT	RELT TNF receptor [Source:HGNC Symbol;Acc:HGNC:13764]	0.000132625
ENSG00000147852	VLDLR	very low density lipoprotein receptor [Source:HGNC Symbol;Acc:HGNC:12698]	0.000136022
ENSG00000108829	LRRC59	leucine rich repeat containing 59 [Source:HGNC Symbol;Acc:HGNC:28817]	0.00013688
ENSG00000135045	C9orf40	chromosome 9 open reading frame 40 [Source:HGNC Symbol;Acc:HGNC:23433]	0.00013774
ENSG00000108468	CBX1	chromobox 1 [Source:HGNC Symbol;Acc:HGNC:1551]	0.000139471
ENSG00000234571	H2BP2	H2B histone pseudogene 2 [Source:HGNC Symbol;Acc:HGNC:20654]	0.000140346
ENSG00000151239	TWF1	twinfilin actin binding protein 1 [Source:HGNC Symbol;Acc:HGNC:9620]	0.000142976
ENSG00000149136	SSRP1	structure specific recognition protein 1 [Source:HGNC Symbol;Acc:HGNC:11327]	0.000143852
ENSG00000065809	FAM107B	family with sequence similarity 107 member B [Source:HGNC Symbol;Acc:HGNC:23726]	0.000151841
ENSG00000163297	ANTXR2	ANTXR cell adhesion molecule 2 [Source:HGNC Symbol;Acc:HGNC:21732]	0.00015555
ENSG00000120217	CD274	CD274 molecule [Source:HGNC Symbol;Acc:HGNC:17635]	0.000158365
ENSG00000115825	PRKD3	protein kinase D3 [Source:HGNC Symbol;Acc:HGNC:9408]	0.000159312
ENSG00000247077	PGAM5	PGAM family member 5, mitochondrial serine/threonine protein phosphatase [Source:HGNC Symbol;Acc:HGNC:28763]	0.000161213
ENSG00000115875	SRSF7	serine and arginine rich splicing factor 7 [Source:HGNC Symbol;Acc:HGNC:10789]	0.000164094
ENSG00000163110	PDLIM5	PDZ and LIM domain 5 [Source:HGNC Symbol;Acc:HGNC:17468]	0.000166024
ENSG00000104442	ARMC1	armadillo repeat containing 1 [Source:HGNC Symbol;Acc:HGNC:17684]	0.000166999
ENSG00000119787	ATL2	atlastin GTPase 2 [Source:HGNC Symbol;Acc:HGNC:24047]	0.000168948
ENSG00000102225	CDK16	cyclin dependent kinase 16 [Source:HGNC Symbol;Acc:HGNC:8749]	0.000169923
ENSG00000167595	PROSER3	proline and serine rich 3 [Source:HGNC Symbol;Acc:HGNC:25204]	0.000172926
ENSG00000229124	VIM-AS1	VIM antisense RNA 1 [Source:HGNC Symbol;Acc:HGNC:44879]	0.00017803
ENSG00000096060	FKBP5	FKBP prolyl isomerase 5 [Source:HGNC Symbol;Acc:HGNC:3721]	0.000183327
ENSG00000125686	MED1	mediator complex subunit 1 [Source:HGNC Symbol;Acc:HGNC:9234]	0.000185493
ENSG00000143549	TPM3	tropomyosin 3 [Source:HGNC Symbol;Acc:HGNC:12012]	0.000186578
ENSG00000161638	ITGA5	integrin subunit alpha 5 [Source:HGNC Symbol;Acc:HGNC:6141]	0.000187671
ENSG00000171793	CTPS1	CTP synthase 1 [Source:HGNC Symbol;Acc:HGNC:2519]	0.000189878
ENSG00000118257	NRP2	neuropilin 2 [Source:HGNC Symbol;Acc:HGNC:8005]	0.000190991
ENSG00000125817	CENPB	centromere protein B [Source:HGNC Symbol;Acc:HGNC:1852]	0.000196559
ENSG00000203760	CENPW	centromere protein W [Source:HGNC Symbol;Acc:HGNC:21488]	0.000198829
ENSG00000244462	RBM12	RNA binding motif protein 12 [Source:HGNC Symbol;Acc:HGNC:9898]	0.000199963
ENSG00000123146	ADGRE5	adhesion G protein-coupled receptor E5 [Source:HGNC Symbol;Acc:HGNC:1711]	0.000201097
ENSG00000149294	NCAM1	neural cell adhesion molecule 1 [Source:HGNC Symbol;Acc:HGNC:7656]	0.000202248
ENSG00000141522	ARHGDIA	Rho GDP dissociation inhibitor alpha [Source:HGNC Symbol;Acc:HGNC:678]	0.000203397
ENSG00000008405	CRY1	cryptochrome circadian regulator 1 [Source:HGNC Symbol;Acc:HGNC:2384]	0.000204551
ENSG00000172115	CYCS	cytochrome c, somatic [Source:HGNC Symbol;Acc:HGNC:19986]	0.000205703
ENSG00000164649	CDCA7L	cell division cycle associated 7 like [Source:HGNC Symbol;Acc:HGNC:30777]	0.000209182
ENSG00000284976	NA	novel RING finger protein	0.000211523
ENSG00000177889	UBE2N	ubiquitin conjugating enzyme E2 N [Source:HGNC Symbol;Acc:HGNC:12492]	0.0002127
ENSG00000166226	CCT2	chaperonin containing TCP1 subunit 2 [Source:HGNC Symbol;Acc:HGNC:1615]	0.000216261
ENSG00000158987	RAPGEF6	Rap guanine nucleotide exchange factor 6 [Source:HGNC Symbol;Acc:HGNC:20655]	0.000222365
ENSG00000175455	CCDC14	coiled-coil domain containing 14 [Source:HGNC Symbol;Acc:HGNC:25766]	0.000223588
ENSG00000154001	PPP2R5E	protein phosphatase 2 regulatory subunit B'epsilon [Source:HGNC Symbol;Acc:HGNC:9313]	0.000224813
ENSG00000117505	DR1	down-regulator of transcription 1 [Source:HGNC Symbol;Acc:HGNC:3017]	0.000226044
ENSG00000165501	LRR1	leucine rich repeat protein 1 [Source:HGNC Symbol;Acc:HGNC:19742]	0.000227279
ENSG00000110063	DCPS	decapping enzyme, scavenger [Source:HGNC Symbol;Acc:HGNC:29812]	0.000231054
ENSG00000147065	MSN	moesin [Source:HGNC Symbol;Acc:HGNC:7373]	0.000233579
ENSG00000161847	RAVER1	ribonucleoprotein, PTB binding 1 [Source:HGNC Symbol;Acc:HGNC:30296]	0.000237376
ENSG00000166326	TRIM44	tripartite motif containing 44 [Source:HGNC Symbol;Acc:HGNC:19016]	0.000241218
ENSG00000138675	FGF5	fibroblast growth factor 5 [Source:HGNC Symbol;Acc:HGNC:3683]	0.000243784
ENSG00000160299	PCNT	pericentrin [Source:HGNC Symbol;Acc:HGNC:16068]	0.000251549
ENSG00000137965	IFI44	interferon induced protein 44 [Source:HGNC Symbol;Acc:HGNC:16938]	0.000252867
ENSG00000147224	PRPS1	phosphoribosyl pyrophosphate synthetase 1 [Source:HGNC Symbol;Acc:HGNC:9462]	0.000254191
ENSG00000152455	SUV39H2	suppressor of variegation 3-9 homolog 2 [Source:HGNC Symbol;Acc:HGNC:17287]	0.000255515
ENSG00000101187	SLCO4A1	solute carrier organic anion transporter family member 4A1 [Source:HGNC Symbol;Acc:HGNC:10953]	0.000258173
ENSG00000181826	RELL1	RELT like 1 [Source:HGNC Symbol;Acc:HGNC:27379]	0.000260847
ENSG00000177576	C18orf32	chromosome 18 open reading frame 32 [Source:HGNC Symbol;Acc:HGNC:31690]	0.000262193
ENSG00000162775	RBM15	RNA binding motif protein 15 [Source:HGNC Symbol;Acc:HGNC:14959]	0.00026355
ENSG00000117152	RGS4	regulator of G protein signaling 4 [Source:HGNC Symbol;Acc:HGNC:10000]	0.000264911
ENSG00000158859	ADAMTS4	ADAM metallopeptidase with thrombospondin type 1 motif 4 [Source:HGNC Symbol;Acc:HGNC:220]	0.000269017
ENSG00000161551	ZNF577	zinc finger protein 577 [Source:HGNC Symbol;Acc:HGNC:28673]	0.00027041
ENSG00000057252	SOAT1	sterol O-acyltransferase 1 [Source:HGNC Symbol;Acc:HGNC:11177]	0.000276064
ENSG00000168175	MAPK1IP1L	mitogen-activated protein kinase 1 interacting protein 1 like [Source:HGNC Symbol;Acc:HGNC:19840]	0.000280361
ENSG00000125912	NCLN	nicalin [Source:HGNC Symbol;Acc:HGNC:26923]	0.000281796
ENSG00000233966	UBE2SP1	ubiquitin conjugating enzyme E2 S pseudogene 1 [Source:HGNC Symbol;Acc:HGNC:30864]	0.000286179
ENSG00000186660	ZFP91	ZFP91 zinc finger protein, atypical E3 ubiquitin ligase [Source:HGNC Symbol;Acc:HGNC:14983]	0.000287683
ENSG00000153922	CHD1	chromodomain helicase DNA binding protein 1 [Source:HGNC Symbol;Acc:HGNC:1915]	0.000289186
ENSG00000086827	ZW10	zw10 kinetochore protein [Source:HGNC Symbol;Acc:HGNC:13194]	0.000292218
ENSG00000130270	ATP8B3	ATPase phospholipid transporting 8B3 [Source:HGNC Symbol;Acc:HGNC:13535]	0.000293731
ENSG00000078668	VDAC3	voltage dependent anion channel 3 [Source:HGNC Symbol;Acc:HGNC:12674]	0.00029525
ENSG00000103978	TMEM87A	transmembrane protein 87A [Source:HGNC Symbol;Acc:HGNC:24522]	0.00029829
ENSG00000174371	EXO1	exonuclease 1 [Source:HGNC Symbol;Acc:HGNC:3511]	0.00029981
ENSG00000109814	UGDH	UDP-glucose 6-dehydrogenase [Source:HGNC Symbol;Acc:HGNC:12525]	0.000301339
ENSG00000064419	TNPO3	transportin 3 [Source:HGNC Symbol;Acc:HGNC:17103]	0.000307567
ENSG00000106771	TMEM245	transmembrane protein 245 [Source:HGNC Symbol;Acc:HGNC:1363]	0.000309127
ENSG00000176171	BNIP3	BCL2 interacting protein 3 [Source:HGNC Symbol;Acc:HGNC:1084]	0.000310692
ENSG00000166128	RAB8B	RAB8B, member RAS oncogene family [Source:HGNC Symbol;Acc:HGNC:30273]	0.000313837
ENSG00000167460	TPM4	tropomyosin 4 [Source:HGNC Symbol;Acc:HGNC:12013]	0.000315411
ENSG00000154217	PITPNC1	phosphatidylinositol transfer protein cytoplasmic 1 [Source:HGNC Symbol;Acc:HGNC:21045]	0.000316992
ENSG00000197594	ENPP1	ectonucleotide pyrophosphatase/phosphodiesterase 1 [Source:HGNC Symbol;Acc:HGNC:3356]	0.000318574
ENSG00000172244	C5orf34	chromosome 5 open reading frame 34 [Source:HGNC Symbol;Acc:HGNC:24738]	0.000321754
ENSG00000163655	GMPS	guanine monophosphate synthase [Source:HGNC Symbol;Acc:HGNC:4378]	0.000326523
ENSG00000196591	HDAC2	histone deacetylase 2 [Source:HGNC Symbol;Acc:HGNC:4853]	0.000328119
ENSG00000105202	FBL	fibrillarin [Source:HGNC Symbol;Acc:HGNC:3599]	0.000329726
ENSG00000161547	SRSF2	serine and arginine rich splicing factor 2 [Source:HGNC Symbol;Acc:HGNC:10783]	0.000331348
ENSG00000213585	VDAC1	voltage dependent anion channel 1 [Source:HGNC Symbol;Acc:HGNC:12669]	0.000332986
ENSG00000224126	UBE2SP2	ubiquitin conjugating enzyme E2 S pseudogene 2 [Source:HGNC Symbol;Acc:HGNC:32196]	0.000334624
ENSG00000163950	SLBP	stem-loop binding protein [Source:HGNC Symbol;Acc:HGNC:10904]	0.000336261
ENSG00000103489	XYLT1	xylosyltransferase 1 [Source:HGNC Symbol;Acc:HGNC:15516]	0.000337916
ENSG00000135842	NIBAN1	niban apoptosis regulator 1 [Source:HGNC Symbol;Acc:HGNC:16784]	0.000339581
ENSG00000132305	IMMT	inner membrane mitochondrial protein [Source:HGNC Symbol;Acc:HGNC:6047]	0.000342941
ENSG00000130844	ZNF331	zinc finger protein 331 [Source:HGNC Symbol;Acc:HGNC:15489]	0.000348074
ENSG00000284634	NA	novel transcript	0.000351597
ENSG00000078140	UBE2K	ubiquitin conjugating enzyme E2 K [Source:HGNC Symbol;Acc:HGNC:4914]	0.000353363
ENSG00000120438	TCP1	t-complex 1 [Source:HGNC Symbol;Acc:HGNC:11655]	0.000355126
ENSG00000007202	KIAA0100	KIAA0100 [Source:HGNC Symbol;Acc:HGNC:28960]	0.000356894
ENSG00000156136	DCK	deoxycytidine kinase [Source:HGNC Symbol;Acc:HGNC:2704]	0.000358659
ENSG00000214114	MYCBP	MYC binding protein [Source:HGNC Symbol;Acc:HGNC:7554]	0.000365783
ENSG00000096063	SRPK1	SRSF protein kinase 1 [Source:HGNC Symbol;Acc:HGNC:11305]	0.00036937
ENSG00000178691	SUZ12	SUZ12 polycomb repressive complex 2 subunit [Source:HGNC Symbol;Acc:HGNC:17101]	0.000371172
ENSG00000130204	TOMM40	translocase of outer mitochondrial membrane 40 [Source:HGNC Symbol;Acc:HGNC:18001]	0.000372975
ENSG00000178966	RMI1	RecQ mediated genome instability 1 [Source:HGNC Symbol;Acc:HGNC:25764]	0.000376578
ENSG00000239306	RBM14	RNA binding motif protein 14 [Source:HGNC Symbol;Acc:HGNC:14219]	0.000378384
ENSG00000007968	E2F2	E2F transcription factor 2 [Source:HGNC Symbol;Acc:HGNC:3114]	0.00038019
ENSG00000096401	CDC5L	cell division cycle 5 like [Source:HGNC Symbol;Acc:HGNC:1743]	0.000381995
ENSG00000082497	SERTAD4	SERTA domain containing 4 [Source:HGNC Symbol;Acc:HGNC:25236]	0.000383798
ENSG00000119333	DYNC2I2	dynein 2 intermediate chain 2 [Source:HGNC Symbol;Acc:HGNC:28296]	0.000385607
ENSG00000137135	ARHGEF39	Rho guanine nucleotide exchange factor 39 [Source:HGNC Symbol;Acc:HGNC:25909]	0.000387414
ENSG00000140575	IQGAP1	IQ motif containing GTPase activating protein 1 [Source:HGNC Symbol;Acc:HGNC:6110]	0.000391029
ENSG00000135446	CDK4	cyclin dependent kinase 4 [Source:HGNC Symbol;Acc:HGNC:1773]	0.000392833
ENSG00000109171	SLAIN2	SLAIN motif family member 2 [Source:HGNC Symbol;Acc:HGNC:29282]	0.000400074
ENSG00000143321	HDGF	heparin binding growth factor [Source:HGNC Symbol;Acc:HGNC:4856]	0.000403709
ENSG00000164576	SAP30L	SAP30 like [Source:HGNC Symbol;Acc:HGNC:25663]	0.000405522
ENSG00000130935	NOL11	nucleolar protein 11 [Source:HGNC Symbol;Acc:HGNC:24557]	0.00042025
ENSG00000159147	DONSON	DNA replication fork stabilization factor DONSON [Source:HGNC Symbol;Acc:HGNC:2993]	0.000427688
ENSG00000169710	FASN	fatty acid synthase [Source:HGNC Symbol;Acc:HGNC:3594]	0.000429559
ENSG00000067798	NAV3	neuron navigator 3 [Source:HGNC Symbol;Acc:HGNC:15998]	0.000431435
ENSG00000168621	GDNF	glial cell derived neurotrophic factor [Source:HGNC Symbol;Acc:HGNC:4232]	0.000439009
ENSG00000139505	MTMR6	myotubularin related protein 6 [Source:HGNC Symbol;Acc:HGNC:7453]	0.00044093
ENSG00000167720	SRR	serine racemase [Source:HGNC Symbol;Acc:HGNC:14398]	0.000444797
ENSG00000137814	HAUS2	HAUS augmin like complex subunit 2 [Source:HGNC Symbol;Acc:HGNC:25530]	0.000446738
ENSG00000110104	CCDC86	coiled-coil domain containing 86 [Source:HGNC Symbol;Acc:HGNC:28359]	0.000450679
ENSG00000141560	FN3KRP	fructosamine 3 kinase related protein [Source:HGNC Symbol;Acc:HGNC:25700]	0.000454683
ENSG00000137656	BUD13	BUD13 homolog [Source:HGNC Symbol;Acc:HGNC:28199]	0.000456705
ENSG00000067955	CBFB	core-binding factor subunit beta [Source:HGNC Symbol;Acc:HGNC:1539]	0.000460745
ENSG00000198055	GRK6	G protein-coupled receptor kinase 6 [Source:HGNC Symbol;Acc:HGNC:4545]	0.00046679
ENSG00000124767	GLO1	glyoxalase I [Source:HGNC Symbol;Acc:HGNC:4323]	0.000468802
ENSG00000064199	SPA17	sperm autoantigenic protein 17 [Source:HGNC Symbol;Acc:HGNC:11210]	0.000470837
ENSG00000172469	MANEA	mannosidase endo-alpha [Source:HGNC Symbol;Acc:HGNC:21072]	0.000474935
ENSG00000073756	PTGS2	prostaglandin-endoperoxide synthase 2 [Source:HGNC Symbol;Acc:HGNC:9605]	0.000483209
ENSG00000115884	SDC1	syndecan 1 [Source:HGNC Symbol;Acc:HGNC:10658]	0.000485296
ENSG00000146247	PHIP	pleckstrin homology domain interacting protein [Source:HGNC Symbol;Acc:HGNC:15673]	0.000489512
ENSG00000114107	CEP70	centrosomal protein 70 [Source:HGNC Symbol;Acc:HGNC:29972]	0.000493736
ENSG00000099991	CABIN1	calcineurin binding protein 1 [Source:HGNC Symbol;Acc:HGNC:24187]	0.000498014
ENSG00000126261	UBA2	ubiquitin like modifier activating enzyme 2 [Source:HGNC Symbol;Acc:HGNC:30661]	0.000504569
ENSG00000137563	GGH	gamma-glutamyl hydrolase [Source:HGNC Symbol;Acc:HGNC:4248]	0.000511365
ENSG00000197275	RAD54B	RAD54 homolog B [Source:HGNC Symbol;Acc:HGNC:17228]	0.000513661
ENSG00000101347	SAMHD1	SAM and HD domain containing deoxynucleoside triphosphate triphosphohydrolase 1 [Source:HGNC Symbol;Acc:HGNC:15925]	0.000515957
ENSG00000167601	AXL	AXL receptor tyrosine kinase [Source:HGNC Symbol;Acc:HGNC:905]	0.000520559
ENSG00000166037	CEP57	centrosomal protein 57 [Source:HGNC Symbol;Acc:HGNC:30794]	0.000527622
ENSG00000170017	ALCAM	activated leukocyte cell adhesion molecule [Source:HGNC Symbol;Acc:HGNC:400]	0.000530003
ENSG00000235162	C12orf75	chromosome 12 open reading frame 75 [Source:HGNC Symbol;Acc:HGNC:35164]	0.000534759
ENSG00000115942	ORC2	origin recognition complex subunit 2 [Source:HGNC Symbol;Acc:HGNC:8488]	0.000539519
ENSG00000154146	NRGN	neurogranin [Source:HGNC Symbol;Acc:HGNC:8000]	0.000546775
ENSG00000064607	SUGP2	SURP and G-patch domain containing 2 [Source:HGNC Symbol;Acc:HGNC:18641]	0.000556548
ENSG00000170860	LSM3	LSM3 homolog, U6 small nuclear RNA and mRNA degradation associated [Source:HGNC Symbol;Acc:HGNC:17874]	0.000559008
ENSG00000257167	TMPO-AS1	TMPO antisense RNA 1 [Source:HGNC Symbol;Acc:HGNC:44158]	0.000561475
ENSG00000072274	TFRC	transferrin receptor [Source:HGNC Symbol;Acc:HGNC:11763]	0.000568931
ENSG00000107672	NSMCE4A	NSE4 homolog A, SMC5-SMC6 complex component [Source:HGNC Symbol;Acc:HGNC:25935]	0.000571459
ENSG00000153179	RASSF3	Ras association domain family member 3 [Source:HGNC Symbol;Acc:HGNC:14271]	0.000584122
ENSG00000132017	DCAF15	DDB1 and CUL4 associated factor 15 [Source:HGNC Symbol;Acc:HGNC:25095]	0.000586667
ENSG00000113569	NUP155	nucleoporin 155 [Source:HGNC Symbol;Acc:HGNC:8063]	0.000591779
ENSG00000126216	TUBGCP3	tubulin gamma complex associated protein 3 [Source:HGNC Symbol;Acc:HGNC:18598]	0.000596901
ENSG00000158042	MRPL17	mitochondrial ribosomal protein L17 [Source:HGNC Symbol;Acc:HGNC:14053]	0.000599461
ENSG00000143013	LMO4	LIM domain only 4 [Source:HGNC Symbol;Acc:HGNC:6644]	0.000604603
ENSG00000179387	ELMOD2	ELMO domain containing 2 [Source:HGNC Symbol;Acc:HGNC:28111]	0.000612398
ENSG00000141458	NPC1	NPC intracellular cholesterol transporter 1 [Source:HGNC Symbol;Acc:HGNC:7897]	0.000615032
ENSG00000002822	MAD1L1	mitotic arrest deficient 1 like 1 [Source:HGNC Symbol;Acc:HGNC:6762]	0.000636607
ENSG00000133226	SRRM1	serine and arginine repetitive matrix 1 [Source:HGNC Symbol;Acc:HGNC:16638]	0.000645008
ENSG00000064703	DDX20	DEAD-box helicase 20 [Source:HGNC Symbol;Acc:HGNC:2743]	0.000656283
ENSG00000148840	PPRC1	PPARG related coactivator 1 [Source:HGNC Symbol;Acc:HGNC:30025]	0.000661944
ENSG00000136938	ANP32B	acidic nuclear phosphoprotein 32 family member B [Source:HGNC Symbol;Acc:HGNC:16677]	0.000664778
ENSG00000125107	CNOT1	CCR4-NOT transcription complex subunit 1 [Source:HGNC Symbol;Acc:HGNC:7877]	0.000667635
ENSG00000188566	NDOR1	NADPH dependent diflavin oxidoreductase 1 [Source:HGNC Symbol;Acc:HGNC:29838]	0.000676201
ENSG00000004455	AK2	adenylate kinase 2 [Source:HGNC Symbol;Acc:HGNC:362]	0.000679061
ENSG00000134852	CLOCK	clock circadian regulator [Source:HGNC Symbol;Acc:HGNC:2082]	0.000684879
ENSG00000100749	VRK1	VRK serine/threonine kinase 1 [Source:HGNC Symbol;Acc:HGNC:12718]	0.0007025
ENSG00000155111	CDK19	cyclin dependent kinase 19 [Source:HGNC Symbol;Acc:HGNC:19338]	0.000714469
ENSG00000094975	SUCO	SUN domain containing ossification factor [Source:HGNC Symbol;Acc:HGNC:1240]	0.000720499
ENSG00000004777	ARHGAP33	Rho GTPase activating protein 33 [Source:HGNC Symbol;Acc:HGNC:23085]	0.000732613
ENSG00000187790	FANCM	FA complementation group M [Source:HGNC Symbol;Acc:HGNC:23168]	0.000735676
ENSG00000196890	H2BU1	H2B.U histone 1 [Source:HGNC Symbol;Acc:HGNC:20514]	0.000738743
ENSG00000134775	FHOD3	formin homology 2 domain containing 3 [Source:HGNC Symbol;Acc:HGNC:26178]	0.000754089
ENSG00000135316	SYNCRIP	synaptotagmin binding cytoplasmic RNA interacting protein [Source:HGNC Symbol;Acc:HGNC:16918]	0.000757174
ENSG00000101966	XIAP	X-linked inhibitor of apoptosis [Source:HGNC Symbol;Acc:HGNC:592]	0.000763444
ENSG00000119326	CTNNAL1	catenin alpha like 1 [Source:HGNC Symbol;Acc:HGNC:2512]	0.000766574
ENSG00000025772	TOMM34	translocase of outer mitochondrial membrane 34 [Source:HGNC Symbol;Acc:HGNC:15746]	0.000775992
ENSG00000156504	PABIR2	PABIR family member 2 [Source:HGNC Symbol;Acc:HGNC:30490]	0.000779137
ENSG00000204389	HSPA1A	heat shock protein family A (Hsp70) member 1A [Source:HGNC Symbol;Acc:HGNC:5232]	0.000782296
ENSG00000132792	CTNNBL1	catenin beta like 1 [Source:HGNC Symbol;Acc:HGNC:15879]	0.000788645
ENSG00000183684	ALYREF	Aly/REF export factor [Source:HGNC Symbol;Acc:HGNC:19071]	0.000791838
ENSG00000100522	GNPNAT1	glucosamine-phosphate N-acetyltransferase 1 [Source:HGNC Symbol;Acc:HGNC:19980]	0.00079504
ENSG00000021826	CPS1	carbamoyl-phosphate synthase 1 [Source:HGNC Symbol;Acc:HGNC:2323]	0.000804687
ENSG00000160131	VMA21	vacuolar ATPase assembly factor VMA21 [Source:HGNC Symbol;Acc:HGNC:22082]	0.000807945
ENSG00000135766	EGLN1	egl-9 family hypoxia inducible factor 1 [Source:HGNC Symbol;Acc:HGNC:1232]	0.000817751
ENSG00000123908	AGO2	argonaute RISC catalytic component 2 [Source:HGNC Symbol;Acc:HGNC:3263]	0.000824326
ENSG00000174501	ANKRD36C	ankyrin repeat domain 36C [Source:HGNC Symbol;Acc:HGNC:32946]	0.000834202
ENSG00000073711	PPP2R3A	protein phosphatase 2 regulatory subunit B''alpha [Source:HGNC Symbol;Acc:HGNC:9307]	0.000840861
ENSG00000161996	WDR90	WD repeat domain 90 [Source:HGNC Symbol;Acc:HGNC:26960]	0.000847552
ENSG00000130402	ACTN4	actinin alpha 4 [Source:HGNC Symbol;Acc:HGNC:166]	0.000854247
ENSG00000101773	RBBP8	RB binding protein 8, endonuclease [Source:HGNC Symbol;Acc:HGNC:9891]	0.000867654
ENSG00000196460	RFX8	regulatory factor X8 [Source:HGNC Symbol;Acc:HGNC:37253]	0.000871022
ENSG00000044459	CNTLN	centlein [Source:HGNC Symbol;Acc:HGNC:23432]	0.000881211
ENSG00000086015	MAST2	microtubule associated serine/threonine kinase 2 [Source:HGNC Symbol;Acc:HGNC:19035]	0.000894919
ENSG00000051825	MPHOSPH9	M-phase phosphoprotein 9 [Source:HGNC Symbol;Acc:HGNC:7215]	0.000915709
ENSG00000162433	AK4	adenylate kinase 4 [Source:HGNC Symbol;Acc:HGNC:363]	0.000922661
ENSG00000063978	RNF4	ring finger protein 4 [Source:HGNC Symbol;Acc:HGNC:10067]	0.000933109
ENSG00000164654	MIOS	meiosis regulator for oocyte development [Source:HGNC Symbol;Acc:HGNC:21905]	0.000936624
ENSG00000108559	NUP88	nucleoporin 88 [Source:HGNC Symbol;Acc:HGNC:8067]	0.000940136
ENSG00000065150	IPO5	importin 5 [Source:HGNC Symbol;Acc:HGNC:6402]	0.000947174
ENSG00000166130	IKBIP	IKBKB interacting protein [Source:HGNC Symbol;Acc:HGNC:26430]	0.000950704
ENSG00000152601	MBNL1	muscleblind like splicing regulator 1 [Source:HGNC Symbol;Acc:HGNC:6923]	0.000957783
ENSG00000169258	GPRIN1	G protein regulated inducer of neurite outgrowth 1 [Source:HGNC Symbol;Acc:HGNC:24835]	0.000964891
ENSG00000120694	HSPH1	heat shock protein family H (Hsp110) member 1 [Source:HGNC Symbol;Acc:HGNC:16969]	0.000968445
ENSG00000114062	UBE3A	ubiquitin protein ligase E3A [Source:HGNC Symbol;Acc:HGNC:12496]	0.000979112
ENSG00000145241	CENPC	centromere protein C [Source:HGNC Symbol;Acc:HGNC:1854]	0.000986241
ENSG00000109606	DHX15	DEAH-box helicase 15 [Source:HGNC Symbol;Acc:HGNC:2738]	0.000989811
ENSG00000111875	ASF1A	anti-silencing function 1A histone chaperone [Source:HGNC Symbol;Acc:HGNC:20995]	0.000993383
ENSG00000121068	TBX2	T-box transcription factor 2 [Source:HGNC Symbol;Acc:HGNC:11597]	0.000996958

## Sheet: BP-up
Gene Set	Description	Size	Expect	Ratio	P Value	FDR
GO:0043062	extracellular structure organization	330	11.852	4.2186	<2.2e-16	<2.2e-16
GO:0030198	extracellular matrix organization	293	10.523	4.6563	<2.2e-16	<2.2e-16
GO:0000956	nuclear-transcribed mRNA catabolic process	205	7.3627	5.1611	<2.2e-16	<2.2e-16
GO:0006612	protein targeting to membrane	178	6.393	5.6312	<2.2e-16	<2.2e-16
GO:0070972	protein localization to endoplasmic reticulum	136	4.8845	7.1655	<2.2e-16	<2.2e-16
GO:0000184	nuclear-transcribed mRNA catabolic process, nonsense-mediated decay	120	4.3099	7.8889	<2.2e-16	<2.2e-16
GO:0072599	establishment of protein localization to endoplasmic reticulum	111	3.9866	8.5285	<2.2e-16	<2.2e-16
GO:0045047	protein targeting to ER	107	3.843	8.8473	<2.2e-16	<2.2e-16
GO:0006613	cotranslational protein targeting to membrane	99	3.5556	9.5622	<2.2e-16	<2.2e-16
GO:0006614	SRP-dependent cotranslational protein targeting to membrane	95	3.412	9.9649	<2.2e-16	<2.2e-16
GO:0006413	translational initiation	183	6.5726	5.173	1.7764e-15	1.9658e-12
GO:0048519	negative regulation of biological process	4189	150.45	1.5154	2.2649e-14	2.2975e-11
GO:0009888	tissue development	1443	51.826	2.0839	3.3751e-14	3.1604e-11
GO:0006402	mRNA catabolic process	301	10.811	3.7926	1.4277e-13	1.2414e-10
GO:0006605	protein targeting	390	14.007	3.3554	2.236e-13	1.8146e-10
GO:0016477	cell migration	1087	39.04	2.2285	5.0049e-13	3.8078e-10
GO:0006401	RNA catabolic process	327	11.744	3.5762	5.3735e-13	3.8477e-10
GO:0048513	animal organ development	2538	91.154	1.7004	7.9581e-13	5.3819e-10
GO:0009057	macromolecule catabolic process	1223	43.925	2.1173	1.3269e-12	8.5015e-10
GO:0048870	cell motility	1195	42.919	2.1203	2.2709e-12	1.3163e-09
GO:0051674	localization of cell	1195	42.919	2.1203	2.2709e-12	1.3163e-09
GO:0090150	establishment of protein localization to membrane	297	10.667	3.5624	8.1717e-12	4.5215e-09
GO:0019538	protein metabolic process	4627	166.18	1.4141	2.102e-11	1.1125e-08
GO:0032502	developmental process	4657	167.26	1.411	2.3032e-11	1.1682e-08
GO:0009056	catabolic process	2145	77.039	1.7264	2.6583e-11	1.2944e-08
GO:0051270	regulation of cellular component movement	791	28.409	2.3584	3.1864e-11	1.4646e-08
GO:0022610	biological adhesion	1075	38.609	2.1238	3.2486e-11	1.4646e-08
GO:0044265	cellular macromolecule catabolic process	1030	36.993	2.1355	6.132e-11	2.5744e-08
GO:0007155	cell adhesion	1069	38.394	2.1097	6.133e-11	2.5744e-08
GO:0040011	locomotion	1373	49.312	1.9468	6.7868e-11	2.6973e-08
GO:0072657	protein localization to membrane	540	19.394	2.6812	6.869e-11	2.6973e-08
GO:0009892	negative regulation of metabolic process	2358	84.689	1.6649	7.3578e-11	2.7989e-08
GO:0006928	movement of cell or subcellular component	1571	56.423	1.8609	9.9186e-11	3.6588e-08
GO:0030334	regulation of cell migration	685	24.602	2.4388	1.0231e-10	3.6629e-08
GO:0051093	negative regulation of developmental process	711	25.536	2.3888	1.6309e-10	5.6723e-08
GO:2000145	regulation of cell motility	730	26.218	2.3647	1.7146e-10	5.706e-08
GO:0008283	cell proliferation	1586	56.962	1.8433	1.7344e-10	5.706e-08
GO:0009653	anatomical structure morphogenesis	2038	73.196	1.7077	2.8368e-10	9.0874e-08
GO:0050793	regulation of developmental process	1976	70.969	1.7191	3.3431e-10	1.0435e-07
GO:0051179	localization	5067	181.98	1.3573	3.5986e-10	1.0952e-07
GO:0006518	peptide metabolic process	726	26.075	2.3394	3.7749e-10	1.1208e-07
GO:0042127	regulation of cell proliferation	1231	44.212	1.9678	3.8694e-10	1.1215e-07
GO:0048856	anatomical structure development	4359	156.56	1.4052	4.0001e-10	1.1324e-07
GO:1901575	organic substance catabolic process	1782	64.002	1.75	8.2442e-10	2.2808e-07
GO:0010605	negative regulation of macromolecule metabolic process	2171	77.973	1.6544	1.0672e-09	2.8868e-07
GO:0048869	cellular developmental process	3150	113.13	1.5026	1.378e-09	3.6467e-07
GO:0040012	regulation of locomotion	789	28.337	2.2232	1.4764e-09	3.8238e-07
GO:0072594	establishment of protein localization to organelle	505	18.137	2.5913	1.8693e-09	4.6439e-07
GO:0034655	nucleobase-containing compound catabolic process	505	18.137	2.5913	1.8693e-09	4.6439e-07
GO:0051239	regulation of multicellular organismal process	2293	82.355	1.615	2.5864e-09	6.2968e-07
GO:0032501	multicellular organismal process	5187	186.29	1.3312	2.7082e-09	6.4641e-07
GO:0006412	translation	585	21.011	2.4273	3.4871e-09	8.1631e-07
GO:0030154	cell differentiation	2994	107.53	1.5065	3.6821e-09	8.4569e-07
GO:0044267	cellular protein metabolic process	4235	152.1	1.3872	4.7454e-09	1.0697e-06
GO:0030199	collagen fibril organization	47	1.688	7.7013	6.4534e-09	1.4283e-06
GO:0042221	response to chemical	3263	117.19	1.4677	6.6569e-09	1.447e-06
GO:0010629	negative regulation of gene expression	1506	54.089	1.7749	9.4769e-09	2.0239e-06
GO:0051241	negative regulation of multicellular organismal process	887	31.857	2.0717	9.993e-09	2.0973e-06
GO:0043043	peptide biosynthetic process	605	21.729	2.3471	1.0796e-08	2.2275e-06
GO:0044248	cellular catabolic process	1931	69.353	1.6582	1.098e-08	2.2276e-06
GO:1901564	organonitrogen compound metabolic process	5482	196.89	1.3002	1.3291e-08	2.6523e-06
GO:0043603	cellular amide metabolic process	936	33.617	2.0228	1.5137e-08	2.9719e-06
GO:0046700	heterocycle catabolic process	540	19.394	2.4234	1.586e-08	3.0645e-06
GO:0007275	multicellular organism development	3984	143.09	1.3908	1.6891e-08	3.2127e-06
GO:0044270	cellular nitrogen compound catabolic process	542	19.466	2.4144	1.7798e-08	3.3113e-06
GO:0048731	system development	3555	127.68	1.4254	1.7953e-08	3.3113e-06
GO:0045595	regulation of cell differentiation	1365	49.025	1.795	2.728e-08	4.9565e-06
GO:0019439	aromatic compound catabolic process	550	19.754	2.3793	2.8033e-08	5.0182e-06
GO:0050896	response to stimulus	6425	230.76	1.2481	3.6801e-08	6.4925e-06
GO:0045596	negative regulation of cell differentiation	527	18.928	2.3775	5.7769e-08	1.0046e-05
GO:2000026	regulation of multicellular organismal development	1547	55.562	1.7098	7.2714e-08	1.2467e-05
GO:0009719	response to endogenous stimulus	1290	46.331	1.7914	8.1068e-08	1.3706e-05
GO:1901361	organic cyclic compound catabolic process	571	20.508	2.2918	8.7756e-08	1.4634e-05
GO:0072359	circulatory system development	859	30.852	2.0096	9.0487e-08	1.4845e-05
GO:0040007	growth	800	28.733	2.0534	9.1464e-08	1.4845e-05
GO:0048523	negative regulation of cellular process	3741	134.36	1.3843	1.1203e-07	1.7944e-05
GO:0043604	amide biosynthetic process	718	25.787	2.094	1.8133e-07	2.8666e-05
GO:0010033	response to organic substance	2480	89.071	1.5044	1.906e-07	2.9505e-05
GO:0009887	animal organ morphogenesis	778	27.942	2.0399	1.9331e-07	2.9505e-05
GO:0070887	cellular response to chemical stimulus	2433	87.383	1.5106	1.9391e-07	2.9505e-05
GO:0048468	cell development	1654	59.404	1.6497	2.4307e-07	3.653e-05
GO:0033365	protein localization to organelle	828	29.738	1.984	2.9818e-07	4.4265e-05
GO:0008284	positive regulation of cell proliferation	694	24.925	2.0862	3.5122e-07	5.1511e-05
GO:0008285	negative regulation of cell proliferation	531	19.071	2.2547	5.0224e-07	7.2784e-05
GO:1901700	response to oxygen-containing compound	1239	44.499	1.7528	5.2312e-07	7.4918e-05
GO:0002181	cytoplasmic translation	89	3.1965	4.6926	5.6534e-07	8.0021e-05
GO:0071310	cellular response to organic substance	2031	72.945	1.5491	6.0091e-07	8.3753e-05
GO:0023057	negative regulation of signaling	1094	39.292	1.807	6.0546e-07	8.3753e-05
GO:0048522	positive regulation of cellular process	4196	150.7	1.3271	7.1262e-07	9.6134e-05
GO:0009611	response to wounding	501	17.994	2.2786	7.1398e-07	9.6134e-05
GO:0034613	cellular protein localization	1670	59.979	1.6172	7.1866e-07	9.6134e-05
GO:0051246	regulation of protein metabolic process	2232	80.164	1.5094	8.2571e-07	0.00010925
GO:0070727	cellular macromolecule localization	1680	60.338	1.6076	9.4385e-07	0.00012354
GO:0051272	positive regulation of cellular component movement	434	15.587	2.3737	9.5995e-07	0.00012431
GO:0010648	negative regulation of cell communication	1091	39.184	1.7864	1.1198e-06	0.00014349
GO:0006886	intracellular protein transport	1034	37.137	1.8041	1.3957e-06	0.00017597
GO:0032268	regulation of cellular protein metabolic process	2089	75.028	1.5194	1.4064e-06	0.00017597
GO:0001568	blood vessel development	552	19.825	2.1689	1.4167e-06	0.00017597
GO:0010941	regulation of cell death	1360	48.845	1.6788	1.4818e-06	0.0001822
GO:0009968	negative regulation of signal transduction	1015	36.454	1.8105	1.4985e-06	0.00018242
GO:0042981	regulation of apoptotic process	1246	44.751	1.6983	2.5186e-06	0.00028653
GO:0051094	positive regulation of developmental process	1061	38.107	1.7582	3.4103e-06	0.00037065
GO:0030335	positive regulation of cell migration	411	14.761	2.3033	5.1918e-06	0.00053559
GO:0015833	peptide transport	1732	62.206	1.5433	6.4915e-06	0.00065851
GO:0050789	regulation of biological process	8545	306.9	1.1404	6.7815e-06	0.00068224
GO:0071230	cellular response to amino acid stimulus	62	2.2268	4.9399	1.105e-05	0.0010591
GO:0051216	cartilage development	172	6.1775	3.0757	1.3385e-05	0.0012343
GO:0071363	cellular response to growth factor stimulus	549	19.718	2.0286	1.6529e-05	0.0014904
GO:0009966	regulation of signal transduction	2480	89.071	1.4034	2.1772e-05	0.0019067
GO:0036072	direct ossification	6	0.21549	18.562	2.3266e-05	0.0019945
GO:0007565	female pregnancy	150	5.3873	3.1555	2.7166e-05	0.0022548
GO:0051271	negative regulation of cellular component movement	251	9.0148	2.5514	3.7046e-05	0.0029669
GO:0016055	Wnt signaling pathway	397	14.259	2.1741	4.1724e-05	0.0032351
GO:0000902	cell morphogenesis	829	29.774	1.7465	5.6584e-05	0.0042518
GO:0000302	response to reactive oxygen species	191	6.8599	2.7697	5.8097e-05	0.0042861
GO:0030574	collagen catabolic process	30	1.0775	6.4967	7.313e-05	0.0052675
GO:0048545	response to steroid hormone	317	11.385	2.2837	7.7808e-05	0.0055067
GO:0009894	regulation of catabolic process	803	28.84	1.7337	9.5236e-05	0.0065498
GO:0043568	positive regulation of insulin-like growth factor receptor signaling pathway	8	0.28733	13.922	0.00010249	0.0068176
GO:0051248	negative regulation of protein metabolic process	871	31.283	1.6942	0.00010552	0.0069812
GO:0048608	reproductive structure development	342	12.283	2.1981	0.00010842	0.007134
GO:0048699	generation of neurons	1184	42.524	1.5756	0.00011316	0.0074062
GO:0010171	body morphogenesis	43	1.5444	5.1801	0.00012487	0.0080071
GO:0072001	renal system development	237	8.512	2.4671	0.00012934	0.008158
GO:0000028	ribosomal small subunit assembly	15	0.53873	9.281	0.00013027	0.0081742
GO:0007411	axon guidance	206	7.3986	2.568	0.00015953	0.0096615
GO:0061037	negative regulation of cartilage development	24	0.86198	6.9608	0.0001611	0.0097082
GO:0060685	regulation of prostatic bud formation	4	0.14366	20.882	0.00017923	0.010526
GO:0042325	regulation of phosphorylation	1229	44.14	1.5405	0.00019444	0.011195
GO:0006810	transport	3935	141.33	1.2524	0.00019467	0.011195
GO:0048660	regulation of smooth muscle cell proliferation	113	4.0585	3.2032	0.00020348	0.01148
GO:0003416	endochondral bone growth	35	1.257	5.5686	0.00020679	0.01148
GO:2000377	regulation of reactive oxygen species metabolic process	144	5.1719	2.9003	0.00020744	0.01148
GO:0030855	epithelial cell differentiation	473	16.988	1.9425	0.00020765	0.01148
GO:0048145	regulation of fibroblast proliferation	73	2.6218	3.8141	0.00026475	0.014073
GO:0043066	negative regulation of apoptotic process	734	26.362	1.707	0.00030429	0.015695
GO:0007009	plasma membrane organization	75	2.6937	3.7124	0.00033133	0.016818
GO:0030162	regulation of proteolysis	573	20.58	1.7979	0.00039975	0.019543
GO:0034329	cell junction assembly	204	7.3268	2.4567	0.0004058	0.019759
GO:0031103	axon regeneration	39	1.4007	4.9975	0.00041783	0.019868
GO:0035987	endodermal cell differentiation	39	1.4007	4.9975	0.00041783	0.019868
GO:0072103	glomerulus vasculature morphogenesis	5	0.17958	16.706	0.00043611	0.020263
GO:1900020	positive regulation of protein kinase C activity	5	0.17958	16.706	0.00043611	0.020263
GO:0006024	glycosaminoglycan biosynthetic process	92	3.3042	3.3291	0.00044394	0.020276
GO:0010243	response to organonitrogen compound	792	28.445	1.6523	0.00046261	0.020856
GO:0050768	negative regulation of neurogenesis	224	8.0451	2.3617	0.0004643	0.020856
GO:0061061	muscle structure development	498	17.886	1.845	0.00052319	0.023159
GO:0006809	nitric oxide biosynthetic process	53	1.9035	4.2027	0.00055752	0.024325
GO:0043065	positive regulation of apoptotic process	529	18.999	1.7895	0.00074213	0.029406
GO:0006897	endocytosis	551	19.79	1.7686	0.00076735	0.03019
GO:0060828	regulation of canonical Wnt signaling pathway	198	7.1113	2.3906	0.00079418	0.031085
GO:0003205	cardiac chamber development	130	4.669	2.7843	0.00079852	0.031155
GO:0016101	diterpenoid metabolic process	56	2.0113	3.9776	0.0008134	0.031634
GO:2000045	regulation of G1/S transition of mitotic cell cycle	131	4.705	2.763	0.00085824	0.032957
GO:0000165	MAPK cascade	706	25.356	1.6564	0.00088562	0.033901
GO:0071772	response to BMP	116	4.1662	2.8803	0.00093167	0.035112
GO:1902284	neuron projection extension involved in neuron projection guidance	33	1.1852	5.0624	0.001008	0.036848
GO:0050678	regulation of epithelial cell proliferation	258	9.2662	2.1584	0.0010381	0.037497
GO:0009967	positive regulation of signal transduction	1270	45.613	1.447	0.0013088	0.044101
GO:0010631	epithelial cell migration	245	8.7993	2.1593	0.0013672	0.045473
GO:2001243	negative regulation of intrinsic apoptotic signaling pathway	90	3.2324	3.0937	0.0014175	0.04657

## Sheet: BP-down
Gene Set	Description	Size	Expect	Ratio	P Value	FDR
GO:0071840	cellular component organization or biogenesis	5465	313.62	1.4603	<2.2e-16	<2.2e-16
GO:0016043	cellular component organization	5294	303.81	1.4911	<2.2e-16	<2.2e-16
GO:0006996	organelle organization	3366	193.17	1.9724	<2.2e-16	<2.2e-16
GO:0033554	cellular response to stress	1720	98.707	1.9249	<2.2e-16	<2.2e-16
GO:0007049	cell cycle	1583	90.845	3.5445	<2.2e-16	<2.2e-16
GO:0022402	cell cycle process	1162	66.685	3.9589	<2.2e-16	<2.2e-16
GO:0007010	cytoskeleton organization	1141	65.479	2.077	<2.2e-16	<2.2e-16
GO:0033043	regulation of organelle organization	1137	65.25	2.1609	<2.2e-16	<2.2e-16
GO:0051276	chromosome organization	1042	59.798	3.9633	<2.2e-16	<2.2e-16
GO:0000003	reproduction	1033	59.282	2.1423	<2.2e-16	<2.2e-16
GO:0022414	reproductive process	1030	59.109	2.1316	<2.2e-16	<2.2e-16
GO:0051726	regulation of cell cycle	1020	58.536	3.2801	<2.2e-16	<2.2e-16
GO:0006259	DNA metabolic process	890	51.075	3.6613	<2.2e-16	<2.2e-16
GO:0000278	mitotic cell cycle	879	50.444	4.6586	<2.2e-16	<2.2e-16
GO:0006974	cellular response to DNA damage stimulus	780	44.762	3.0829	<2.2e-16	<2.2e-16
GO:1903047	mitotic cell cycle process	751	43.098	4.9654	<2.2e-16	<2.2e-16
GO:0007017	microtubule-based process	670	38.45	3.1209	<2.2e-16	<2.2e-16
GO:0006325	chromatin organization	666	38.22	2.8519	<2.2e-16	<2.2e-16
GO:0010564	regulation of cell cycle process	634	36.384	4.1502	<2.2e-16	<2.2e-16
GO:0007346	regulation of mitotic cell cycle	544	31.219	4.3563	<2.2e-16	<2.2e-16
GO:0051301	cell division	534	30.645	4.8295	<2.2e-16	<2.2e-16
GO:0045786	negative regulation of cell cycle	515	29.555	3.2482	<2.2e-16	<2.2e-16
GO:0044770	cell cycle phase transition	500	28.694	4.8442	<2.2e-16	<2.2e-16
GO:0006281	DNA repair	497	28.522	3.7866	<2.2e-16	<2.2e-16
GO:0000226	microtubule cytoskeleton organization	492	28.235	3.8605	<2.2e-16	<2.2e-16
GO:0044772	mitotic cell cycle phase transition	466	26.743	5.0481	<2.2e-16	<2.2e-16
GO:0048285	organelle fission	409	23.472	5.283	<2.2e-16	<2.2e-16
GO:0051052	regulation of DNA metabolic process	372	21.348	3.7474	<2.2e-16	<2.2e-16
GO:0000280	nuclear division	370	21.233	5.7927	<2.2e-16	<2.2e-16
GO:1901987	regulation of cell cycle phase transition	368	21.119	4.5931	<2.2e-16	<2.2e-16
GO:1901990	regulation of mitotic cell cycle phase transition	341	19.569	4.8546	<2.2e-16	<2.2e-16
GO:0045787	positive regulation of cell cycle	334	19.168	3.652	<2.2e-16	<2.2e-16
GO:0033044	regulation of chromosome organization	308	17.675	4.0169	<2.2e-16	<2.2e-16
GO:0007059	chromosome segregation	286	16.413	6.702	<2.2e-16	<2.2e-16
GO:0140014	mitotic nuclear division	269	15.437	6.413	<2.2e-16	<2.2e-16
GO:0006260	DNA replication	260	14.921	6.568	<2.2e-16	<2.2e-16
GO:0010948	negative regulation of cell cycle process	259	14.863	4.5077	<2.2e-16	<2.2e-16
GO:0006310	DNA recombination	247	14.175	4.8678	<2.2e-16	<2.2e-16
GO:0045930	negative regulation of mitotic cell cycle	242	13.888	4.3923	<2.2e-16	<2.2e-16
GO:0090068	positive regulation of cell cycle process	241	13.83	4.3382	<2.2e-16	<2.2e-16
GO:0044843	cell cycle G1/S phase transition	233	13.371	4.2628	<2.2e-16	<2.2e-16
GO:0098813	nuclear chromosome segregation	233	13.371	6.9552	<2.2e-16	<2.2e-16
GO:0071103	DNA conformation change	222	12.74	7.0643	<2.2e-16	<2.2e-16
GO:0071824	protein-DNA complex subunit organization	221	12.683	5.2039	<2.2e-16	<2.2e-16
GO:0000082	G1/S transition of mitotic cell cycle	219	12.568	4.3762	<2.2e-16	<2.2e-16
GO:0006302	double-strand break repair	212	12.166	4.9317	<2.2e-16	<2.2e-16
GO:0000075	cell cycle checkpoint	209	11.994	5.5027	<2.2e-16	<2.2e-16
GO:0051054	positive regulation of DNA metabolic process	205	11.765	4.0801	<2.2e-16	<2.2e-16
GO:0044839	cell cycle G2/M phase transition	205	11.765	5.5251	<2.2e-16	<2.2e-16
GO:0065004	protein-DNA complex assembly	191	10.961	5.7476	<2.2e-16	<2.2e-16
GO:0051321	meiotic cell cycle	188	10.789	6.0247	<2.2e-16	<2.2e-16
GO:0000086	G2/M transition of mitotic cell cycle	186	10.674	5.7147	<2.2e-16	<2.2e-16
GO:0051783	regulation of nuclear division	180	10.33	5.9052	<2.2e-16	<2.2e-16
GO:1901988	negative regulation of cell cycle phase transition	178	10.215	5.0905	<2.2e-16	<2.2e-16
GO:0000819	sister chromatid segregation	176	10.1	8.0196	<2.2e-16	<2.2e-16
GO:0007051	spindle organization	167	9.5838	5.8432	<2.2e-16	<2.2e-16
GO:0007088	regulation of mitotic nuclear division	165	9.469	6.2309	<2.2e-16	<2.2e-16
GO:1901991	negative regulation of mitotic cell cycle phase transition	164	9.4116	5.2063	<2.2e-16	<2.2e-16
GO:1902749	regulation of cell cycle G2/M phase transition	162	9.2968	6.1311	<2.2e-16	<2.2e-16
GO:0007093	mitotic cell cycle checkpoint	160	9.182	5.881	<2.2e-16	<2.2e-16
GO:0031570	DNA integrity checkpoint	157	9.0099	4.7725	<2.2e-16	<2.2e-16
GO:0000070	mitotic sister chromatid segregation	152	8.7229	8.2541	<2.2e-16	<2.2e-16
GO:0006323	DNA packaging	148	8.4934	7.653	<2.2e-16	<2.2e-16
GO:0006261	DNA-dependent DNA replication	146	8.3786	7.6385	<2.2e-16	<2.2e-16
GO:0010389	regulation of G2/M transition of mitotic cell cycle	145	8.3212	6.3692	<2.2e-16	<2.2e-16
GO:1903046	meiotic cell cycle process	144	8.2638	5.9294	<2.2e-16	<2.2e-16
GO:0032200	telomere organization	143	8.2065	5.2398	<2.2e-16	<2.2e-16
GO:0000723	telomere maintenance	140	8.0343	5.1031	<2.2e-16	<2.2e-16
GO:0006333	chromatin assembly or disassembly	137	7.8621	6.9956	<2.2e-16	<2.2e-16
GO:2001251	negative regulation of chromosome organization	132	7.5752	5.4124	<2.2e-16	<2.2e-16
GO:1902850	microtubule cytoskeleton organization involved in mitosis	131	7.5178	6.6509	<2.2e-16	<2.2e-16
GO:0140013	meiotic nuclear division	129	7.403	5.8084	<2.2e-16	<2.2e-16
GO:0034728	nucleosome organization	125	7.1735	7.2489	<2.2e-16	<2.2e-16
GO:0000725	recombinational repair	118	6.7718	5.4639	<2.2e-16	<2.2e-16
GO:0000724	double-strand break repair via homologous recombination	117	6.7144	5.5106	<2.2e-16	<2.2e-16
GO:0007098	centrosome cycle	115	6.5996	5.4549	<2.2e-16	<2.2e-16
GO:0031497	chromatin assembly	113	6.4848	7.8645	<2.2e-16	<2.2e-16
GO:0007052	mitotic spindle organization	110	6.3127	6.6533	<2.2e-16	<2.2e-16
GO:0051225	spindle assembly	106	6.0831	5.5892	<2.2e-16	<2.2e-16
GO:0006275	regulation of DNA replication	101	5.7962	5.6934	<2.2e-16	<2.2e-16
GO:0006334	nucleosome assembly	96	5.5092	8.7127	<2.2e-16	<2.2e-16
GO:0051983	regulation of chromosome segregation	95	5.4518	8.4375	<2.2e-16	<2.2e-16
GO:0051304	chromosome separation	83	4.7632	8.6077	<2.2e-16	<2.2e-16
GO:0034502	protein localization to chromosome	80	4.591	6.7523	<2.2e-16	<2.2e-16
GO:0033045	regulation of sister chromatid segregation	76	4.3615	8.7127	<2.2e-16	<2.2e-16
GO:0050000	chromosome localization	72	4.1319	6.7765	<2.2e-16	<2.2e-16
GO:0033047	regulation of mitotic sister chromatid segregation	66	3.7876	8.9767	<2.2e-16	<2.2e-16
GO:0044786	cell cycle DNA replication	61	3.5007	8.8555	<2.2e-16	<2.2e-16
GO:0051306	mitotic sister chromatid separation	58	3.3285	9.614	<2.2e-16	<2.2e-16
GO:1905818	regulation of chromosome separation	58	3.3285	9.3135	<2.2e-16	<2.2e-16
GO:0010965	regulation of mitotic sister chromatid separation	55	3.1563	9.8215	<2.2e-16	<2.2e-16
GO:0007091	metaphase/anaphase transition of mitotic cell cycle	54	3.0989	9.6807	<2.2e-16	<2.2e-16
GO:0044784	metaphase/anaphase transition of cell cycle	54	3.0989	9.6807	<2.2e-16	<2.2e-16
GO:0051784	negative regulation of nuclear division	52	2.9842	8.7127	<2.2e-16	<2.2e-16
GO:0030071	regulation of mitotic metaphase/anaphase transition	51	2.9268	9.5668	<2.2e-16	<2.2e-16
GO:1902099	regulation of metaphase/anaphase transition of cell cycle	51	2.9268	9.5668	<2.2e-16	<2.2e-16
GO:0033260	nuclear DNA replication	50	2.8694	8.7127	<2.2e-16	<2.2e-16
GO:0045839	negative regulation of mitotic nuclear division	48	2.7546	9.0757	<2.2e-16	<2.2e-16
GO:0033046	negative regulation of sister chromatid segregation	42	2.4103	10.372	<2.2e-16	<2.2e-16
GO:0051985	negative regulation of chromosome segregation	42	2.4103	10.372	<2.2e-16	<2.2e-16
GO:0033048	negative regulation of mitotic sister chromatid segregation	40	2.2955	10.455	<2.2e-16	<2.2e-16
GO:0034080	CENP-A containing nucleosome assembly	31	1.779	11.242	<2.2e-16	<2.2e-16
GO:0032392	DNA geometric change	75	4.3041	6.5054	2.2204e-16	2.2714e-14
GO:0008608	attachment of spindle microtubules to kinetochore	32	1.8364	10.346	3.3307e-16	3.3787e-14
GO:0051303	establishment of chromosome localization	71	4.0745	6.6265	4.4409e-16	4.4311e-14
GO:0051383	kinetochore organization	21	1.2051	12.447	8.2157e-15	7.693e-13
GO:0032886	regulation of microtubule-based process	189	10.846	3.8723	1.6431e-14	1.5153e-12
GO:0010639	negative regulation of organelle organization	340	19.512	2.87	5.7898e-13	4.9633e-11
GO:0007127	meiosis I	81	4.6484	5.3782	1.5459e-12	1.2801e-10
GO:0006271	DNA strand elongation involved in DNA replication	17	0.97559	12.3	5.5532e-12	4.5066e-10
GO:0046483	heterocycle metabolic process	4971	285.27	1.311	6.5938e-12	5.3157e-10
GO:0071459	protein localization to chromosome, centromeric region	22	1.2625	10.297	2.032e-11	1.6273e-09
GO:0031297	replication fork processing	32	1.8364	8.1681	4.7516e-11	3.6378e-09
GO:0065003	protein-containing complex assembly	1629	93.485	1.6473	8.4744e-11	6.3679e-09
GO:0006282	regulation of DNA repair	112	6.4274	4.2007	1.1861e-10	8.8581e-09
GO:1902750	negative regulation of cell cycle G2/M phase transition	55	3.1563	5.7028	7.1896e-10	5.0589e-08
GO:0090224	regulation of spindle organization	39	2.2381	6.702	1.4465e-09	9.7826e-08
GO:0140056	organelle localization by membrane tethering	162	9.2968	3.3345	2.431e-09	1.5996e-07
GO:0050657	nucleic acid transport	185	10.617	3.1083	4.7818e-09	3.0317e-07
GO:1901992	positive regulation of mitotic cell cycle phase transition	69	3.9598	4.7983	6.352e-09	3.945e-07
GO:0006342	chromatin silencing	69	3.9598	4.7983	6.352e-09	3.945e-07
GO:0071426	ribonucleoprotein complex export from nucleus	124	7.1161	3.6537	6.4614e-09	3.9926e-07
GO:0000377	RNA splicing, via transesterification reactions with bulged adenosine as nucleophile	309	17.733	2.5377	6.7057e-09	4.0611e-07
GO:0010638	positive regulation of organelle organization	546	31.334	2.0744	1.3658e-08	7.8133e-07
GO:0072395	signal transduction involved in cell cycle checkpoint	72	4.1319	4.5983	1.3736e-08	7.8133e-07
GO:0044403	symbiont process	684	39.253	1.9107	3.5211e-08	1.9307e-06
GO:0061640	cytoskeleton-dependent cytokinesis	93	5.3371	3.9347	4.7488e-08	2.5466e-06
GO:0045910	negative regulation of DNA recombination	37	2.1233	6.1224	6.5099e-08	3.4305e-06
GO:0040001	establishment of mitotic spindle localization	27	1.5495	7.0992	1.155e-07	5.9074e-06
GO:0007063	regulation of sister chromatid cohesion	22	1.2625	7.9206	1.256e-07	6.3969e-06
GO:0006335	DNA replication-dependent nucleosome assembly	10	0.57388	12.198	2.0552e-07	1.017e-05
GO:0051292	nuclear pore complex assembly	10	0.57388	12.198	2.0552e-07	1.017e-05
GO:0090231	regulation of spindle checkpoint	14	0.80343	9.9573	2.4994e-07	1.217e-05
GO:0070316	regulation of G0 to G1 transition	42	2.4103	5.3935	3.5689e-07	1.7037e-05
GO:0007131	reciprocal meiotic recombination	42	2.4103	5.3935	3.5689e-07	1.7037e-05
GO:0000726	non-recombinational repair	80	4.591	3.9207	4.5612e-07	2.1437e-05
GO:0045840	positive regulation of mitotic nuclear division	43	2.4677	5.2681	4.8492e-07	2.2703e-05
GO:2000104	negative regulation of DNA-dependent DNA replication	25	1.4347	6.9701	5.422e-07	2.5096e-05
GO:0007143	female meiotic nuclear division	25	1.4347	6.9701	5.422e-07	2.5096e-05
GO:0046785	microtubule polymerization	67	3.845	4.1613	8.4222e-07	3.7692e-05
GO:0000076	DNA replication checkpoint	16	0.9182	8.7127	9.6612e-07	4.2457e-05
GO:0007076	mitotic chromosome condensation	16	0.9182	8.7127	9.6612e-07	4.2457e-05
GO:1904666	regulation of ubiquitin protein ligase activity	21	1.2051	7.468	1.0124e-06	4.4329e-05
GO:0007100	mitotic centrosome separation	12	0.68865	10.165	1.2251e-06	5.3073e-05
GO:0007276	gamete generation	480	27.546	1.9603	1.4595e-06	6.2558e-05
GO:0010212	response to ionizing radiation	142	8.1491	2.9451	1.6518e-06	7.0304e-05
GO:0007099	centriole replication	34	1.9512	5.6376	1.75e-06	7.3966e-05
GO:1900264	positive regulation of DNA-directed DNA polymerase activity	6	0.34433	14.521	3.5122e-06	0.00014251
GO:1902751	positive regulation of cell cycle G2/M phase transition	30	1.7216	5.8084	3.833e-06	0.00015399
GO:0044380	protein localization to cytoskeleton	51	2.9268	4.4417	4.1196e-06	0.00016335
GO:0006296	nucleotide-excision repair, DNA incision, 5'-to lesion	37	2.1233	5.1805	4.4634e-06	0.00017471
GO:0032875	regulation of DNA endoreduplication	10	0.57388	10.455	6.0262e-06	0.00023141
GO:0007004	telomere maintenance via telomerase	69	3.9598	3.7881	6.4851e-06	0.00024825
GO:0031936	negative regulation of chromatin silencing	15	0.86082	8.1318	8.547e-06	0.00031433
GO:0009893	positive regulation of metabolic process	2883	165.45	1.2934	1.0813e-05	0.00038945
GO:1903829	positive regulation of cellular protein localization	291	16.7	2.1557	1.0814e-05	0.00038945
GO:0090232	positive regulation of spindle checkpoint	7	0.40171	12.447	1.1709e-05	0.00041678
GO:2000134	negative regulation of G1/S transition of mitotic cell cycle	91	5.2223	3.2553	1.3868e-05	0.00048373
GO:0006606	protein import into nucleus	140	8.0343	2.7383	1.4877e-05	0.00051447
GO:0048024	regulation of mRNA splicing, via spliceosome	83	4.7632	3.3591	1.6373e-05	0.00055985
GO:0007019	microtubule depolymerization	36	2.066	4.8404	2.3685e-05	0.00078775
GO:0000729	DNA double-strand break processing	23	1.3199	6.061	2.5676e-05	0.00084703
GO:0000079	regulation of cyclin-dependent protein serine/threonine kinase activity	86	4.9354	3.2419	2.6053e-05	0.00085715
GO:0050790	regulation of catalytic activity	1837	105.42	1.3565	5.5297e-05	0.0017394
GO:1902400	intracellular signal transduction involved in G1 DNA damage checkpoint	56	3.2137	3.734	6.2953e-05	0.0019599
GO:0036120	cellular response to platelet-derived growth factor stimulus	20	1.1478	6.0989	7.9935e-05	0.0024085
GO:0016447	somatic recombination of immunoglobulin gene segments	41	2.3529	4.2501	8.0457e-05	0.0024183
GO:0031328	positive regulation of cellular biosynthetic process	1599	91.763	1.3731	9.9187e-05	0.0029521
GO:0009112	nucleobase metabolic process	35	2.0086	4.4808	0.0001176	0.0034501
GO:0051781	positive regulation of cell division	60	3.4433	3.4851	0.00012774	0.0037022
GO:0010558	negative regulation of macromolecule biosynthetic process	1221	70.071	1.4271	0.00014238	0.0041071
GO:2000371	regulation of DNA topoisomerase (ATP-hydrolyzing) activity	6	0.34433	11.617	0.00014706	0.0041728
GO:0000912	assembly of actomyosin apparatus involved in cytokinesis	6	0.34433	11.617	0.00014706	0.0041728
GO:0090344	negative regulation of cell aging	22	1.2625	5.5444	0.00015897	0.0044795
GO:0032954	regulation of cytokinetic process	3	0.17216	17.425	0.00018828	0.0052089
GO:0007077	mitotic nuclear envelope disassembly	11	0.63127	7.9206	0.00021223	0.0058055
GO:0002566	somatic diversification of immune receptors via somatic mutation	11	0.63127	7.9206	0.00021223	0.0058055
GO:0000022	mitotic spindle elongation	11	0.63127	7.9206	0.00021223	0.0058055
GO:0045830	positive regulation of isotype switching	23	1.3199	5.3034	0.00021729	0.0059306
GO:0010556	regulation of macromolecule biosynthetic process	3286	188.58	1.2197	0.00024341	0.0065408
GO:0016569	covalent chromatin modification	430	24.677	1.7425	0.0002646	0.0070635
GO:0031116	positive regulation of microtubule polymerization	24	1.3773	5.0824	0.00029169	0.0077191
GO:0051642	centrosome localization	24	1.3773	5.0824	0.00029169	0.0077191
GO:0045835	negative regulation of meiotic nuclear division	7	0.40171	9.9573	0.00032752	0.0084845
GO:0051973	positive regulation of telomerase activity	33	1.8938	4.2243	0.00043601	0.010966
GO:0016571	histone methylation	119	6.8291	2.4893	0.00043699	0.010968
GO:1900180	regulation of protein localization to nucleus	110	6.3127	2.5346	0.00052037	0.012901
GO:0044249	cellular biosynthetic process	4969	285.16	1.1502	0.00054275	0.013401
GO:0034613	cellular protein localization	1670	95.838	1.3147	0.00061067	0.014957
GO:0010825	positive regulation of centrosome duplication	8	0.4591	8.7127	0.0006253	0.015224
GO:0050685	positive regulation of mRNA processing	27	1.5495	4.5177	0.00064366	0.015515
GO:0016567	protein ubiquitination	685	39.311	1.5263	0.0006534	0.015719
GO:0019222	regulation of metabolic process	5344	306.68	1.138	0.00070039	0.016717
GO:0051754	meiotic sister chromatid cohesion, centromeric	4	0.22955	13.069	0.00072083	0.017005
GO:0044771	meiotic cell cycle phase transition	4	0.22955	13.069	0.00072083	0.017005
GO:1904358	positive regulation of telomere maintenance via telomere lengthening	36	2.066	3.8723	0.00081575	0.018961
GO:1904871	positive regulation of protein localization to Cajal body	9	0.51649	7.7446	0.0010745	0.024223
GO:0045842	positive regulation of mitotic metaphase/anaphase transition	9	0.51649	7.7446	0.0010745	0.024223
GO:0071214	cellular response to abiotic stimulus	275	15.782	1.8376	0.0011309	0.025274
GO:0009263	deoxyribonucleotide biosynthetic process	15	0.86082	5.8084	0.0011378	0.025274
GO:0051567	histone H3-K9 methylation	30	1.7216	4.0659	0.0012696	0.027796
GO:0009892	negative regulation of metabolic process	2358	135.32	1.2341	0.0014225	0.030905
GO:0090306	spindle assembly involved in meiosis	5	0.28694	10.455	0.001725	0.035773
GO:0048255	mRNA stabilization	33	1.8938	3.6963	0.0022933	0.046295

## Sheet: MF-up
Gene Set	Description	Size	Expect	Ratio	P Value	FDR
GO:0005198	structural molecule activity	612	21.733	3.865	<2.2e-16	<2.2e-16
GO:0003735	structural constituent of ribosome	153	5.4333	6.2577	<2.2e-16	<2.2e-16
GO:0005201	extracellular matrix structural constituent	129	4.5811	8.5133	<2.2e-16	<2.2e-16
GO:0030020	extracellular matrix structural constituent conferring tensile strength	33	1.1719	10.24	6.2885e-10	4.6456e-07
GO:0005539	glycosaminoglycan binding	153	5.4333	4.0491	2.2146e-08	1.3088e-05
GO:0005178	integrin binding	108	3.8353	4.6932	4.224e-08	2.0803e-05
GO:0019838	growth factor binding	112	3.9773	4.5256	7.5449e-08	3.185e-05
GO:0005518	collagen binding	59	2.0952	6.2046	1.0994e-07	4.0609e-05
GO:0048407	platelet-derived growth factor binding	9	0.31961	18.773	1.49e-07	4.8923e-05
GO:0008201	heparin binding	114	4.0484	4.1992	5.2581e-07	0.00015023
GO:0005102	signaling receptor binding	1104	39.205	1.811	5.5924e-07	0.00015023
GO:0005509	calcium ion binding	510	18.111	2.2638	8.4983e-07	0.00020927
GO:0019843	rRNA binding	64	2.2728	5.2799	2.1376e-06	0.00048589
GO:0016504	peptidase activator activity	36	1.2784	7.0399	3.3278e-06	0.00070241
GO:1901681	sulfur compound binding	190	6.7473	3.1124	3.9443e-06	0.00077703
GO:0001968	fibronectin binding	23	0.81678	8.5703	1.0178e-05	0.0018797
GO:0038024	cargo receptor activity	65	2.3083	4.7655	1.5905e-05	0.0027646
GO:0002020	protease binding	104	3.6932	3.7907	1.7776e-05	0.0029182
GO:0050839	cell adhesion molecule binding	431	15.306	2.1561	2.8017e-05	0.0041775
GO:0044877	protein-containing complex binding	924	32.813	1.7371	2.8274e-05	0.0041775
GO:0043394	proteoglycan binding	29	1.0298	6.7971	5.3854e-05	0.007578
GO:0031995	insulin-like growth factor II binding	8	0.2841	14.08	9.8087e-05	0.013175
GO:0061134	peptidase regulator activity	125	4.439	3.1539	0.00013886	0.017841
GO:0030276	clathrin binding	47	1.6691	4.7931	0.00022119	0.027234
GO:0035615	clathrin adaptor activity	10	0.35512	11.264	0.000278	0.031595
GO:0098748	endocytic adaptor activity	10	0.35512	11.264	0.000278	0.031595
GO:0050840	extracellular matrix binding	50	1.7756	4.5055	0.00034406	0.037655

## Sheet: MF-down
Gene Set	Description	Size	Expect	Ratio	P Value	FDR
GO:0005515	protein binding	9503	539.66	1.2304	<2.2e-16	<2.2e-16
GO:0097159	organic cyclic compound binding	5088	288.94	1.4328	<2.2e-16	<2.2e-16
GO:1901363	heterocyclic compound binding	5033	285.82	1.438	<2.2e-16	<2.2e-16
GO:0003676	nucleic acid binding	3446	195.69	1.5637	<2.2e-16	<2.2e-16
GO:0003677	DNA binding	2069	117.5	1.7958	<2.2e-16	<2.2e-16
GO:0008144	drug binding	1482	84.161	1.9368	<2.2e-16	<2.2e-16
GO:0030554	adenyl nucleotide binding	1378	78.255	1.9935	<2.2e-16	<2.2e-16
GO:0032559	adenyl ribonucleotide binding	1365	77.516	2.0125	<2.2e-16	<2.2e-16
GO:0005524	ATP binding	1315	74.677	2.0622	<2.2e-16	<2.2e-16
GO:0003682	chromatin binding	459	26.066	3.2993	<2.2e-16	<2.2e-16
GO:0140097	catalytic activity, acting on DNA	178	10.108	4.5507	<2.2e-16	<2.2e-16
GO:0008094	DNA-dependent ATPase activity	86	4.8838	6.5522	<2.2e-16	<2.2e-16
GO:0000166	nucleotide binding	1885	107.05	1.7562	4.4409e-16	1.0094e-13
GO:1901265	nucleoside phosphate binding	1886	107.1	1.7553	5.5511e-16	1.1717e-13
GO:0003697	single-stranded DNA binding	104	5.906	5.4182	8.8818e-16	1.7497e-13
GO:0035639	purine ribonucleoside triphosphate binding	1611	91.486	1.8145	2.4425e-15	4.511e-13
GO:0032553	ribonucleotide binding	1675	95.121	1.7767	9.1038e-15	1.5825e-12
GO:0032555	purine ribonucleotide binding	1664	94.496	1.7778	1.0658e-14	1.7497e-12
GO:0017076	purine nucleotide binding	1679	95.348	1.7725	1.1324e-14	1.7612e-12
GO:0005488	binding	11707	664.82	1.08	5.1292e-14	7.5784e-12
GO:0016887	ATPase activity	400	22.715	2.7734	9.9032e-14	1.3935e-11
GO:0036094	small molecule binding	2130	120.96	1.6286	1.8985e-13	2.55e-11
GO:0015631	tubulin binding	291	16.525	3.0861	3.8147e-13	4.9011e-11
GO:0097367	carbohydrate derivative binding	1889	107.27	1.6593	8.4965e-13	1.0461e-10
GO:0003678	DNA helicase activity	51	2.8962	6.9056	1.382e-12	1.6335e-10
GO:0003688	DNA replication origin binding	17	0.96541	12.43	4.9093e-12	5.5796e-10
GO:0008017	microtubule binding	219	12.437	3.2967	9.4131e-12	1.0302e-09
GO:0004003	ATP-dependent DNA helicase activity	37	2.1012	7.6148	4.1818e-11	4.4133e-09
GO:0003723	RNA binding	1514	85.978	1.6748	1.291e-10	1.3155e-08
GO:0019899	enzyme binding	1993	113.18	1.5639	1.6624e-10	1.6375e-08
GO:0042623	ATPase activity, coupled	321	18.229	2.688	1.9012e-10	1.8123e-08
GO:0016462	pyrophosphatase activity	815	46.283	1.9662	2.3605e-10	2.1237e-08
GO:0031491	nucleosome binding	65	3.6913	5.4182	2.3716e-10	2.1237e-08
GO:0016817	hydrolase activity, acting on acid anhydrides	817	46.396	1.9614	2.6865e-10	2.2682e-08
GO:0016818	hydrolase activity, acting on acid anhydrides, in phosphorus-containing anhydrides	817	46.396	1.9614	2.6865e-10	2.2682e-08
GO:0004386	helicase activity	146	8.2911	3.6183	5.7964e-10	4.7579e-08
GO:0017111	nucleoside-triphosphatase activity	767	43.557	1.9744	6.3341e-10	5.0587e-08
GO:0000217	DNA secondary structure binding	24	1.3629	8.8046	1.4816e-09	1.1521e-07
GO:0003690	double-stranded DNA binding	751	42.648	1.9462	2.5977e-09	1.9682e-07
GO:0003684	damaged DNA binding	69	3.9184	4.8489	5.3561e-09	3.9568e-07
GO:0043142	single-stranded DNA-dependent ATPase activity	14	0.79504	11.32	9.0654e-09	6.5337e-07
GO:0046982	protein heterodimerization activity	375	21.296	2.3479	1.3729e-08	9.6592e-07
GO:0000400	four-way junction DNA binding	15	0.85183	10.565	2.1521e-08	1.479e-06
GO:0035173	histone kinase activity	16	0.90862	9.9052	4.6713e-08	3.1372e-06
GO:0031490	chromatin DNA binding	86	4.8838	4.0952	4.9334e-08	3.2396e-06
GO:0008026	ATP-dependent helicase activity	72	4.0888	4.4023	7.0118e-08	4.4085e-06
GO:0070035	purine NTP-dependent helicase activity	72	4.0888	4.4023	7.0118e-08	4.4085e-06
GO:0043168	anion binding	2347	133.28	1.418	9.2319e-08	5.6834e-06
GO:0042393	histone binding	181	10.279	2.9186	1.0549e-07	6.3617e-06
GO:0019900	kinase binding	640	36.345	1.8985	1.6687e-07	9.862e-06
GO:0019901	protein kinase binding	566	32.142	1.96	1.9109e-07	1.0865e-05
GO:0017056	structural constituent of nuclear pore	23	1.3061	7.6562	1.9119e-07	1.0865e-05
GO:0046983	protein dimerization activity	1024	58.152	1.6681	2.7567e-07	1.537e-05
GO:0043138	3'-5' DNA helicase activity	15	0.85183	9.3916	4.6945e-07	2.5689e-05
GO:0003777	microtubule motor activity	73	4.1456	4.1008	4.8713e-07	2.6172e-05
GO:0010997	anaphase-promoting complex binding	8	0.45431	13.207	8.3453e-07	4.4036e-05
GO:0031492	nucleosomal DNA binding	39	2.2148	5.4182	9.7175e-07	5.0378e-05
GO:0070182	DNA polymerase binding	17	0.96541	8.2867	1.6014e-06	8.1591e-05
GO:0019237	centromeric DNA binding	6	0.34073	14.674	3.3343e-06	0.00016422
GO:0043515	kinetochore binding	6	0.34073	14.674	3.3343e-06	0.00016422
GO:0034061	DNA polymerase activity	30	1.7037	5.8697	3.4898e-06	0.00016906
GO:0045296	cadherin binding	295	16.753	2.2086	4.6933e-06	0.00022369
GO:0044877	protein-containing complex binding	924	52.473	1.6008	9.4913e-06	0.00044519
GO:0008092	cytoskeletal protein binding	816	46.34	1.6401	1.1203e-05	0.00051726
GO:0008022	protein C-terminus binding	172	9.7676	2.5595	1.3504e-05	0.00061393
GO:0003725	double-stranded RNA binding	68	3.8616	3.6254	2.2541e-05	0.0010092
GO:0003689	DNA clamp loader activity	8	0.45431	11.006	2.8268e-05	0.0012284
GO:0033170	protein-DNA loading ATPase activity	8	0.45431	11.006	2.8268e-05	0.0012284
GO:0003887	DNA-directed DNA polymerase activity	24	1.3629	5.8697	3.3936e-05	0.0014534
GO:0043565	sequence-specific DNA binding	853	48.441	1.5689	5.1377e-05	0.0021688
GO:0042802	identical protein binding	1417	80.469	1.4167	6.2741e-05	0.0026113
GO:0000287	magnesium ion binding	189	10.733	2.3293	6.7722e-05	0.0027794
GO:0003727	single-stranded RNA binding	76	4.3159	3.2438	8.243e-05	0.0033367
GO:0003774	motor activity	118	6.7011	2.6861	0.00011331	0.0045247
GO:0043140	ATP-dependent 3'-5' DNA helicase activity	10	0.56789	8.8046	0.00011558	0.0045538
GO:1990837	sequence-specific double-stranded DNA binding	663	37.651	1.6201	0.00012053	0.0046864
GO:0061676	importin-alpha family protein binding	6	0.34073	11.739	0.00014115	0.0054169
GO:0016895	exodeoxyribonuclease activity, producing 5'-phosphomonoesters	22	1.2493	5.6029	0.0001489	0.0056412
GO:0051908	double-stranded DNA 5'-3' exodeoxyribonuclease activity	3	0.17037	17.609	0.00018244	0.0068243
GO:0042162	telomeric DNA binding	38	2.158	4.1706	0.000215	0.0079414
GO:0019904	protein domain specific binding	608	34.527	1.6219	0.0002226	0.0081208
GO:0008301	DNA binding, bending	17	0.96541	6.215	0.0002369	0.008537
GO:0042826	histone deacetylase binding	104	5.906	2.7091	0.00024233	0.0086275
GO:0004529	exodeoxyribonuclease activity	24	1.3629	5.136	0.00027351	0.0096218
GO:0000405	bubble DNA binding	7	0.39752	10.062	0.00031452	0.010934
GO:1990841	promoter-specific chromatin binding	40	2.2715	3.9621	0.00032567	0.01119
GO:0043015	gamma-tubulin binding	25	1.4197	4.9306	0.00036143	0.012276
GO:0050839	cell adhesion molecule binding	431	24.476	1.716	0.00043073	0.014464
GO:0035312	5'-3' exodeoxyribonuclease activity	8	0.45431	8.8046	0.00060078	0.019725
GO:0032135	DNA insertion or deletion binding	8	0.45431	8.8046	0.00060078	0.019725
GO:0016772	transferase activity, transferring phosphorus-containing groups	894	50.769	1.4576	0.00060982	0.019802
GO:0008134	transcription factor binding	579	32.881	1.5815	0.00067042	0.021533
GO:0003729	mRNA binding	207	11.755	2.0416	0.00069173	0.021968
GO:0045145	single-stranded DNA 5'-3' exodeoxyribonuclease activity	4	0.22715	13.207	0.00069881	0.021968
GO:0097472	cyclin-dependent protein kinase activity	37	2.1012	3.8074	0.00092399	0.028741
GO:0004536	deoxyribonuclease activity	55	3.1234	3.2017	0.00093619	0.028817
GO:0008297	single-stranded DNA exodeoxyribonuclease activity	9	0.5111	7.8263	0.0010329	0.031466
GO:0008536	Ran GTPase binding	38	2.158	3.7072	0.0011131	0.033249
GO:0008139	nuclear localization sequence binding	22	1.2493	4.8025	0.0011189	0.033249
GO:0031072	heat shock protein binding	108	6.1332	2.4457	0.0011252	0.033249
GO:0004672	protein kinase activity	583	33.108	1.5404	0.0013464	0.039393
GO:0032143	single thymine insertion binding	5	0.28394	10.565	0.0016731	0.045358

## Sheet: CC-up
Gene Set	Description	Size	Expect	Ratio	P Value	FDR
GO:0031982	vesicle	3002	106.4	1.7857	<2.2e-16	<2.2e-16
GO:0005576	extracellular region	2841	100.69	2.0061	<2.2e-16	<2.2e-16
GO:0044421	extracellular region part	2415	85.595	2.1964	<2.2e-16	<2.2e-16
GO:0005615	extracellular space	2264	80.243	2.2182	<2.2e-16	<2.2e-16
GO:0043230	extracellular organelle	1703	60.36	2.22	<2.2e-16	<2.2e-16
GO:1903561	extracellular vesicle	1702	60.324	2.2213	<2.2e-16	<2.2e-16
GO:0070062	extracellular exosome	1686	59.757	2.2089	<2.2e-16	<2.2e-16
GO:0031012	extracellular matrix	356	12.618	5.627	<2.2e-16	<2.2e-16
GO:0062023	collagen-containing extracellular matrix	276	9.7823	6.8491	<2.2e-16	<2.2e-16
GO:0005788	endoplasmic reticulum lumen	248	8.7899	4.7782	<2.2e-16	<2.2e-16
GO:0022626	cytosolic ribosome	107	3.7924	9.2289	<2.2e-16	<2.2e-16
GO:0044391	ribosomal subunit	183	6.4861	5.3961	2.2204e-16	3.0827e-14
GO:0022625	cytosolic large ribosomal subunit	59	2.0912	10.042	3.3307e-16	4.2684e-14
GO:0044445	cytosolic part	224	7.9393	4.6604	3.5527e-15	4.2277e-13
GO:0005925	focal adhesion	397	14.071	3.4823	1.6653e-14	1.8496e-12
GO:0005924	cell-substrate adherens junction	398	14.106	3.4736	1.843e-14	1.919e-12
GO:0005840	ribosome	224	7.9393	4.5344	1.9984e-14	1.9584e-12
GO:0030055	cell-substrate junction	402	14.248	3.439	2.7311e-14	2.5278e-12
GO:0005912	adherens junction	508	18.005	2.8881	4.4715e-12	3.9208e-10
GO:0070161	anchoring junction	517	18.324	2.8378	8.7348e-12	7.2761e-10
GO:0005604	basement membrane	80	2.8355	6.7009	3.0385e-11	2.4105e-09
GO:0012505	endomembrane system	3592	127.31	1.5081	4.3054e-11	3.2603e-09
GO:0022627	cytosolic small ribosomal subunit	42	1.4886	9.4047	8.7025e-11	6.3036e-09
GO:0044420	extracellular matrix component	46	1.6304	8.5869	3.4664e-10	2.4063e-08
GO:0015934	large ribosomal subunit	116	4.1114	5.1077	6.3676e-10	4.2433e-08
GO:0005581	collagen trimer	58	2.0557	7.2968	1.031e-09	6.6063e-08
GO:0030054	cell junction	1047	37.109	2.048	1.1395e-09	7.0309e-08
GO:0005783	endoplasmic reticulum	1537	54.476	1.7989	3.4763e-09	2.0684e-07
GO:0042788	polysomal ribosome	31	1.0987	10.011	4.4091e-09	2.5329e-07
GO:0098644	complex of collagen trimers	18	0.63798	12.54	7.5207e-08	4.1765e-06
GO:0015935	small ribosomal subunit	70	2.481	5.6428	1.2788e-07	6.8726e-06
GO:0005583	fibrillar collagen trimer	10	0.35443	16.928	3.5761e-07	1.8054e-05
GO:0098643	banded collagen fibril	10	0.35443	16.928	3.5761e-07	1.8054e-05
GO:0043202	lysosomal lumen	80	2.8355	4.9375	7.2122e-07	3.534e-05
GO:0005844	polysome	69	2.4456	5.3157	7.4607e-07	3.5513e-05
GO:0005764	lysosome	564	19.99	2.1011	4.3517e-06	0.00020139
GO:0000323	lytic vacuole	565	20.025	2.0973	4.5488e-06	0.00020482
GO:0044432	endoplasmic reticulum part	1110	39.342	1.703	1.0352e-05	0.00045384
GO:0005773	vacuole	645	22.861	1.9684	1.0685e-05	0.00045644
GO:0005775	vacuolar lumen	135	4.7848	3.3439	2.2925e-05	0.00095484
GO:0044444	cytoplasmic part	8055	285.5	1.1489	2.8812e-05	0.0011708
GO:0031410	cytoplasmic vesicle	1845	65.393	1.4833	3.1353e-05	0.0012437
GO:0097708	intracellular vesicle	1847	65.464	1.4817	3.2736e-05	0.0012683
GO:0044437	vacuolar part	482	17.084	2.0487	4.7038e-05	0.001781
GO:0005790	smooth endoplasmic reticulum	29	1.0279	6.8103	5.3264e-05	0.0019719
GO:0044433	cytoplasmic vesicle part	1201	42.567	1.5975	6.8037e-05	0.0024641
GO:0005886	plasma membrane	3551	125.86	1.2951	7.9475e-05	0.0028171
GO:0071944	cell periphery	3642	129.08	1.286	9.6572e-05	0.0033113
GO:0097413	Lewy body	8	0.28355	14.107	9.7391e-05	0.0033113
GO:0005737	cytoplasm	9442	334.65	1.1086	0.00010606	0.0035339
GO:0031983	vesicle lumen	260	9.2152	2.3874	0.0001468	0.0047955
GO:0044754	autolysosome	9	0.31899	12.54	0.0001704	0.0053173
GO:0016942	insulin-like growth factor binding protein complex	4	0.14177	21.161	0.00017235	0.0053173
GO:0036454	growth factor complex	4	0.14177	21.161	0.00017235	0.0053173
GO:0030141	secretory granule	619	21.939	1.8232	0.00017747	0.0053756
GO:1990904	ribonucleoprotein complex	799	28.319	1.695	0.00022948	0.006827
GO:0009986	cell surface	532	18.856	1.8562	0.00032299	0.0094403
GO:0005905	clathrin-coated pit	63	2.2329	4.0306	0.00035312	0.010143
GO:0060205	cytoplasmic vesicle lumen	259	9.1798	2.2876	0.00036881	0.010414
GO:0042383	sarcolemma	110	3.8988	3.0779	0.00051571	0.014097
GO:0016020	membrane	6749	239.21	1.1496	0.00051614	0.014097
GO:0048471	perinuclear region of cytoplasm	591	20.947	1.7664	0.00056629	0.01506
GO:0034774	secretory granule lumen	249	8.8254	2.2662	0.0005695	0.01506
GO:0005767	secondary lysosome	13	0.46076	8.6813	0.0008634	0.022475
GO:0045202	synapse	920	32.608	1.564	0.00094807	0.0243
GO:0005584	collagen type I trimer	2	0.070886	28.214	0.0012537	0.030271
GO:0070435	Shc-EGFR complex	2	0.070886	28.214	0.0012537	0.030271
GO:0008043	intracellular ferritin complex	2	0.070886	28.214	0.0012537	0.030271
GO:0070288	ferritin complex	2	0.070886	28.214	0.0012537	0.030271
GO:0099503	secretory vesicle	734	26.015	1.6144	0.0014751	0.034684
GO:0101002	ficolin-1-rich granule	158	5.6	2.5	0.0014781	0.034684
GO:0098805	whole membrane	1391	49.302	1.4198	0.0015611	0.036122
GO:0098588	bounding membrane of organelle	1740	61.671	1.3621	0.0017582	0.040125
GO:0036019	endolysosome	16	0.56709	7.0535	0.0020195	0.045467

## Sheet: CC-down
Gene Set	Description	Size	Expect	Ratio	P Value	FDR
GO:0005622	intracellular	11727	660.19	1.1163	<2.2e-16	<2.2e-16
GO:0044424	intracellular part	11711	659.29	1.1179	<2.2e-16	<2.2e-16
GO:0043226	organelle	10963	617.18	1.1342	<2.2e-16	<2.2e-16
GO:0043229	intracellular organelle	10419	586.55	1.1764	<2.2e-16	<2.2e-16
GO:0043231	intracellular membrane-bounded organelle	9172	516.35	1.1988	<2.2e-16	<2.2e-16
GO:0044422	organelle part	8084	455.1	1.3513	<2.2e-16	<2.2e-16
GO:0044446	intracellular organelle part	7876	443.39	1.3825	<2.2e-16	<2.2e-16
GO:0005634	nucleus	6239	351.23	1.5744	<2.2e-16	<2.2e-16
GO:0031974	membrane-enclosed lumen	4703	264.76	1.6845	<2.2e-16	<2.2e-16
GO:0043233	organelle lumen	4703	264.76	1.6845	<2.2e-16	<2.2e-16
GO:0070013	intracellular organelle lumen	4703	264.76	1.6845	<2.2e-16	<2.2e-16
GO:0032991	protein-containing complex	4484	252.43	1.5687	<2.2e-16	<2.2e-16
GO:0005829	cytosol	4461	251.14	1.4733	<2.2e-16	<2.2e-16
GO:0044428	nuclear part	4067	228.96	1.9567	<2.2e-16	<2.2e-16
GO:0031981	nuclear lumen	3760	211.67	2.0031	<2.2e-16	<2.2e-16
GO:0043228	non-membrane-bounded organelle	3652	205.59	2.1645	<2.2e-16	<2.2e-16
GO:0043232	intracellular non-membrane-bounded organelle	3644	205.14	2.1692	<2.2e-16	<2.2e-16
GO:0005654	nucleoplasm	3243	182.57	1.9938	<2.2e-16	<2.2e-16
GO:0005856	cytoskeleton	1808	101.78	2.0141	<2.2e-16	<2.2e-16
GO:0044430	cytoskeletal part	1363	76.732	2.4631	<2.2e-16	<2.2e-16
GO:0015630	microtubule cytoskeleton	1079	60.744	2.9797	<2.2e-16	<2.2e-16
GO:0005694	chromosome	934	52.581	4.7926	<2.2e-16	<2.2e-16
GO:0044427	chromosomal part	815	45.882	4.9911	<2.2e-16	<2.2e-16
GO:0005815	microtubule organizing center	678	38.169	3.1701	<2.2e-16	<2.2e-16
GO:0099513	polymeric cytoskeletal fiber	518	29.162	2.7776	<2.2e-16	<2.2e-16
GO:0000228	nuclear chromosome	514	28.936	4.5963	<2.2e-16	<2.2e-16
GO:0005813	centrosome	489	27.529	3.4509	<2.2e-16	<2.2e-16
GO:0044454	nuclear chromosome part	480	27.022	4.4778	<2.2e-16	<2.2e-16
GO:0000785	chromatin	462	26.009	3.9602	<2.2e-16	<2.2e-16
GO:0005874	microtubule	365	20.548	3.504	<2.2e-16	<2.2e-16
GO:0098687	chromosomal region	315	17.733	6.8233	<2.2e-16	<2.2e-16
GO:0005819	spindle	311	17.508	5.1976	<2.2e-16	<2.2e-16
GO:0000790	nuclear chromatin	306	17.227	3.4249	<2.2e-16	<2.2e-16
GO:0000793	condensed chromosome	201	11.316	7.9536	<2.2e-16	<2.2e-16
GO:0000775	chromosome, centromeric region	187	10.527	7.9791	<2.2e-16	<2.2e-16
GO:0000922	spindle pole	146	8.2193	6.0832	<2.2e-16	<2.2e-16
GO:0032993	protein-DNA complex	145	8.163	6.7377	<2.2e-16	<2.2e-16
GO:0000781	chromosome, telomeric region	134	7.5437	5.435	<2.2e-16	<2.2e-16
GO:0000776	kinetochore	130	7.3185	8.8815	<2.2e-16	<2.2e-16
GO:0000779	condensed chromosome, centromeric region	114	6.4178	9.6606	<2.2e-16	<2.2e-16
GO:0000777	condensed chromosome kinetochore	101	5.6859	9.8488	<2.2e-16	<2.2e-16
GO:0072686	mitotic spindle	95	5.3482	6.5443	<2.2e-16	<2.2e-16
GO:0000794	condensed nuclear chromosome	81	4.56	7.0175	<2.2e-16	<2.2e-16
GO:0005657	replication fork	69	3.8845	7.9805	<2.2e-16	<2.2e-16
GO:0044815	DNA packaging complex	62	3.4904	11.46	<2.2e-16	<2.2e-16
GO:0000786	nucleosome	54	3.04	10.526	<2.2e-16	<2.2e-16
GO:0044450	microtubule organizing center part	165	9.2889	4.4139	2.2204e-16	7.8708e-15
GO:0005876	spindle microtubule	51	2.8711	8.0108	5.5511e-16	1.9267e-14
GO:0000784	nuclear chromosome, telomeric region	103	5.7985	5.3462	4.2188e-15	1.4344e-13
GO:0005814	centriole	122	6.8682	4.8048	1.7097e-14	5.6969e-13
GO:0043596	nuclear replication fork	43	2.4208	7.8488	3.2463e-13	1.0605e-11
GO:0099512	supramolecular fiber	694	39.07	2.2268	8.5987e-13	2.7549e-11
GO:0000780	condensed nuclear chromosome, centromeric region	23	1.2948	10.812	1.4551e-12	4.5738e-11
GO:0099081	supramolecular polymer	701	39.464	2.2045	1.507e-12	4.6494e-11
GO:0099080	supramolecular complex	702	39.52	2.2014	1.6314e-12	4.9415e-11
GO:0030496	midbody	168	9.4578	3.8064	2.3462e-12	6.98e-11
GO:0042555	MCM complex	11	0.61926	16.148	3.1581e-12	9.2306e-11
GO:0000778	condensed nuclear chromosome kinetochore	14	0.78815	13.957	5.2325e-12	1.503e-10
GO:0000940	condensed chromosome outer kinetochore	12	0.67556	14.803	1.7992e-11	5.0803e-10
GO:0000792	heterochromatin	73	4.1096	5.3533	4.0171e-11	1.1154e-09
GO:0005720	nuclear heterochromatin	33	1.8578	8.0741	6.3259e-11	1.7245e-09
GO:0034399	nuclear periphery	127	7.1497	4.0561	6.4176e-11	1.7245e-09
GO:0000796	condensin complex	8	0.45037	17.763	9.7449e-11	2.577e-09
GO:0051233	spindle midzone	34	1.9141	7.8367	1.0735e-10	2.7945e-09
GO:0043227	membrane-bounded organelle	10193	573.83	1.1205	3.11e-10	7.9711e-09
GO:0030894	replisome	29	1.6326	7.9628	1.5118e-09	3.8162e-08
GO:0005721	pericentric heterochromatin	20	1.1259	9.7697	1.7657e-09	4.3905e-08
GO:0005871	kinesin complex	47	2.6459	6.047	2.5311e-09	6.2012e-08
GO:0005643	nuclear pore	82	4.6163	4.3325	1.8063e-08	4.3613e-07
GO:0005635	nuclear envelope	408	22.969	2.2639	2.4887e-08	5.9231e-07
GO:0005730	nucleolus	902	50.779	1.7921	2.6523e-08	6.2235e-07
GO:0005875	microtubule associated complex	135	7.6	3.421	2.8317e-08	6.5521e-07
GO:0044464	cell part	12711	715.58	1.0439	4.6408e-08	1.0591e-06
GO:0043601	nuclear replisome	26	1.4637	7.5152	5.9436e-08	1.3381e-06
GO:0005623	cell	12747	717.61	1.0423	6.5798e-08	1.4616e-06
GO:0016604	nuclear body	712	40.083	1.8711	8.8144e-08	1.9322e-06
GO:0090734	site of DNA damage	66	3.7156	4.5753	8.9349e-08	1.9332e-06
GO:1990752	microtubule end	26	1.4637	6.832	7.0223e-07	1.4868e-05
GO:0016363	nuclear matrix	101	5.6859	3.5174	7.0505e-07	1.4868e-05
GO:0032155	cell division site part	60	3.3778	4.4408	7.7763e-07	1.6115e-05
GO:0031618	nuclear pericentric heterochromatin	8	0.45037	13.322	7.9318e-07	1.6115e-05
GO:0031390	Ctf18 RFC-like complex	8	0.45037	13.322	7.9318e-07	1.6115e-05
GO:0097431	mitotic spindle pole	27	1.52	6.5789	1.0593e-06	2.1262e-05
GO:0044451	nucleoplasm part	1044	58.774	1.6164	1.5851e-06	3.1438e-05
GO:0032153	cell division site	65	3.6593	4.0992	2.329e-06	4.5648e-05
GO:0005663	DNA replication factor C complex	6	0.33778	14.803	3.1948e-06	6.189e-05
GO:0035371	microtubule plus-end	19	1.0696	7.4792	4.2188e-06	8.0787e-05
GO:0042575	DNA polymerase complex	15	0.84445	8.2894	7.5362e-06	0.00014267
GO:0000942	condensed nuclear chromosome outer kinetochore	4	0.22519	17.763	9.9702e-06	0.00018253
GO:0000939	condensed chromosome inner kinetochore	4	0.22519	17.763	9.9702e-06	0.00018253
GO:0031262	Ndc80 complex	4	0.22519	17.763	9.9702e-06	0.00018253
GO:0005680	anaphase-promoting complex	21	1.1822	6.7669	1.0268e-05	0.00018594
GO:0044615	nuclear pore nuclear basket	7	0.39408	12.688	1.0661e-05	0.00019099
GO:0000800	lateral element	11	0.61926	9.689	1.1301e-05	0.00020029
GO:0045120	pronucleus	16	0.90074	7.7714	1.2747e-05	0.00022355
GO:0031965	nuclear membrane	267	15.031	2.1954	1.7496e-05	0.00030363
GO:0032154	cleavage furrow	51	2.8711	4.1796	1.9307e-05	0.0003316
GO:0008278	cohesin complex	12	0.67556	8.8815	2.1524e-05	0.00036591
GO:0031298	replication fork protection complex	8	0.45037	11.102	2.7108e-05	0.00045618
GO:0035861	site of double-strand break	54	3.04	3.9474	3.57e-05	0.00059477
GO:1990023	mitotic spindle midzone	13	0.73185	8.1983	3.807e-05	0.00062797
GO:0000307	cyclin-dependent protein kinase holoenzyme complex	40	2.2519	4.4408	5.4593e-05	0.00087453
GO:0000930	gamma-tubulin complex	20	1.1259	6.2171	7.0823e-05	0.0011027
GO:0071013	catalytic step 2 spliceosome	86	4.8415	3.0982	8.112e-05	0.0012514
GO:0035098	ESC/E(Z) complex	15	0.84445	7.1052	0.00010073	0.0015257
GO:0000152	nuclear ubiquitin ligase complex	44	2.477	4.0371	0.00013024	0.0019202
GO:1990423	RZZ complex	3	0.16889	17.763	0.00017776	0.0025097
GO:0000791	euchromatin	30	1.6889	4.7368	0.00018789	0.0026304
GO:0000795	synaptonemal complex	25	1.4074	4.9737	0.00034297	0.0046455
GO:0101031	chaperone complex	20	1.1259	5.3289	0.0006121	0.0080933
GO:0043073	germ cell nucleus	14	0.78815	6.344	0.00072932	0.009419
GO:0000808	origin recognition complex	9	0.50667	7.8947	0.00099977	0.012523
GO:0005664	nuclear origin of replication recognition complex	9	0.50667	7.8947	0.00099977	0.012523
GO:0043657	host cell	25	1.4074	4.2631	0.0021975	0.025602
GO:0001940	male pronucleus	6	0.33778	8.8815	0.0031263	0.034023
GO:0042405	nuclear inclusion body	12	0.67556	5.921	0.0034286	0.036615

## Sheet: KEGG-up
Gene Set	Description	Size	Expect	Ratio	P Value	FDR
hsa03010	Ribosome	131	5.9075	5.9247	<2.2e-16	<2.2e-16
hsa04512	ECM-receptor interaction	69	3.1116	4.8207	2.7209e-07	4.4759e-05
hsa04510	Focal adhesion	178	8.0269	2.8653	3.888e-06	0.00042638
hsa04115	p53 signaling pathway	66	2.9763	4.3679	5.6242e-06	0.00046259
hsa04974	Protein digestion and absorption	61	2.7508	4.3624	1.3166e-05	0.00086631

## Sheet: KEGG-down
Gene Set	Description	Size	Expect	Ratio	P Value	FDR
hsa05034	Alcoholism	149	10.788	5.5616	<2.2e-16	<2.2e-16
hsa04110	Cell cycle	117	8.4713	6.0204	<2.2e-16	<2.2e-16
hsa05322	Systemic lupus erythematosus	96	6.9508	8.0567	<2.2e-16	<2.2e-16
hsa03030	DNA replication	36	2.6065	9.2076	<2.2e-16	<2.2e-16
hsa05203	Viral carcinogenesis	183	13.25	3.5472	3.1086e-15	2.0455e-13
hsa03440	Homologous recombination	41	2.9686	6.4004	7.9499e-12	4.3592e-10
hsa03430	Mismatch repair	23	1.6653	8.4069	3.915e-11	1.8401e-09
hsa04114	Oocyte meiosis	109	7.892	3.6746	3.3159e-10	1.3637e-08
hsa03460	Fanconi anemia pathway	54	3.9098	4.348	1.1505e-07	4.2059e-06
hsa04217	Necroptosis	133	9.6297	2.8038	6.3481e-07	2.0885e-05
hsa03410	Base excision repair	33	2.3893	5.0223	1.5467e-06	4.6261e-05
hsa00240	Pyrimidine metabolism	94	6.806	2.9386	8.8651e-06	0.00024305
hsa04914	Progesterone-mediated oocyte maturation	88	6.3715	2.982	1.1903e-05	0.00030123
hsa03420	Nucleotide excision repair	47	3.403	3.8202	1.7961e-05	0.00042208
hsa04218	Cellular senescence	146	10.571	2.365	3.8397e-05	0.00084218
hsa05166	Human T-cell leukemia virus 1 infection	215	15.567	2.0557	6.0018e-05	0.0012341
hsa03040	Spliceosome	132	9.5573	2.1973	0.0004561	0.008827

[truncated: 2 more sheets: TFT-up, TFT-down]
