# Supplementary material for: Differential Gene Expression in Human Fibroblasts Simultaneously Exposed to Ionizing Radiation and Simulated Microgravity
Source: Biomolecules. 2024 Jan 10;14(1):88. doi: 10.3390/biom14010088 (PMC10812944; doi:10.3390/biom14010088)
Supplement: Supplementary file 1 [file biomolecules-14-00088-s001.zip › Table S26.xlsx]

## Sheet: up
geneId	geneName	description	svalue
ENSG00000124762	CDKN1A	cyclin dependent kinase inhibitor 1A [Source:HGNC Symbol;Acc:HGNC:1784]	3.9642e-192
ENSG00000135679	MDM2	MDM2 proto-oncogene [Source:HGNC Symbol;Acc:HGNC:6973]	6.07223e-79
ENSG00000182752	PAPPA	pappalysin 1 [Source:HGNC Symbol;Acc:HGNC:8602]	1.14946e-29
ENSG00000080546	SESN1	sestrin 1 [Source:HGNC Symbol;Acc:HGNC:21595]	1.21324e-26
ENSG00000159388	BTG2	BTG anti-proliferation factor 2 [Source:HGNC Symbol;Acc:HGNC:1131]	2.1769e-25
ENSG00000256664	NA	ribosomal L24 domain containing 1 (RSL24D1) pseudogene	1.0072e-24
ENSG00000164938	TP53INP1	tumor protein p53 inducible nuclear protein 1 [Source:HGNC Symbol;Acc:HGNC:18022]	8.74625e-24
ENSG00000244694	PTCHD4	patched domain containing 4 [Source:HGNC Symbol;Acc:HGNC:21345]	1.91598e-21
ENSG00000112249	ASCC3	activating signal cointegrator 1 complex subunit 3 [Source:HGNC Symbol;Acc:HGNC:18697]	5.64027e-19
ENSG00000078237	TIGAR	TP53 induced glycolysis regulatory phosphatase [Source:HGNC Symbol;Acc:HGNC:1185]	2.92641e-18
ENSG00000164070	HSPA4L	heat shock protein family A (Hsp70) member 4 like [Source:HGNC Symbol;Acc:HGNC:17041]	8.57528e-18
ENSG00000250337	PURPL	p53 upregulated regulator of p53 levels [Source:HGNC Symbol;Acc:HGNC:48995]	1.37099e-17
ENSG00000222328	RNU2-2P	RNA, U2 small nuclear 2, pseudogene [Source:HGNC Symbol;Acc:HGNC:10152]	6.93926e-17
ENSG00000167196	FBXO22	F-box protein 22 [Source:HGNC Symbol;Acc:HGNC:13593]	2.51849e-16
ENSG00000172667	ZMAT3	zinc finger matrin-type 3 [Source:HGNC Symbol;Acc:HGNC:29983]	7.22246e-16
ENSG00000048392	RRM2B	ribonucleotide reductase regulatory TP53 inducible subunit M2B [Source:HGNC Symbol;Acc:HGNC:17296]	2.84763e-15
ENSG00000026103	FAS	Fas cell surface death receptor [Source:HGNC Symbol;Acc:HGNC:11920]	1.63689e-14
ENSG00000165895	ARHGAP42	Rho GTPase activating protein 42 [Source:HGNC Symbol;Acc:HGNC:26545]	9.08455e-14
ENSG00000128534	LSM8	LSM8 homolog, U6 small nuclear RNA associated [Source:HGNC Symbol;Acc:HGNC:20471]	4.17541e-13
ENSG00000161513	FDXR	ferredoxin reductase [Source:HGNC Symbol;Acc:HGNC:3642]	3.36228e-12
ENSG00000112245	PTP4A1	protein tyrosine phosphatase 4A1 [Source:HGNC Symbol;Acc:HGNC:9634]	5.70117e-12
ENSG00000082438	COBLL1	cordon-bleu WH2 repeat protein like 1 [Source:HGNC Symbol;Acc:HGNC:23571]	1.02318e-11
ENSG00000212907	MT-ND4L	mitochondrially encoded NADH:ubiquinone oxidoreductase core subunit 4L [Source:HGNC Symbol;Acc:HGNC:7460]	1.57485e-11
ENSG00000154767	XPC	XPC complex subunit, DNA damage recognition and repair factor [Source:HGNC Symbol;Acc:HGNC:12816]	2.12048e-11
ENSG00000130513	GDF15	growth differentiation factor 15 [Source:HGNC Symbol;Acc:HGNC:30142]	3.36403e-11
ENSG00000198712	MT-CO2	mitochondrially encoded cytochrome c oxidase II [Source:HGNC Symbol;Acc:HGNC:7421]	4.95638e-11
ENSG00000196072	BLOC1S2	biogenesis of lysosomal organelles complex 1 subunit 2 [Source:HGNC Symbol;Acc:HGNC:20984]	6.75382e-11
ENSG00000120889	TNFRSF10B	TNF receptor superfamily member 10b [Source:HGNC Symbol;Acc:HGNC:11905]	8.87927e-11
ENSG00000203930	LINC00632	long intergenic non-protein coding RNA 632 [Source:HGNC Symbol;Acc:HGNC:27865]	1.14703e-10
ENSG00000285901	NA	novel transcript	1.56614e-10
ENSG00000198727	MT-CYB	mitochondrially encoded cytochrome b [Source:HGNC Symbol;Acc:HGNC:7427]	5.00519e-10
ENSG00000174307	PHLDA3	pleckstrin homology like domain family A member 3 [Source:HGNC Symbol;Acc:HGNC:8934]	6.32035e-10
ENSG00000131080	EDA2R	ectodysplasin A2 receptor [Source:HGNC Symbol;Acc:HGNC:17756]	1.10938e-09
ENSG00000069020	MAST4	microtubule associated serine/threonine kinase family member 4 [Source:HGNC Symbol;Acc:HGNC:19037]	1.39772e-09
ENSG00000162643	DNAI3	dynein axonemal intermediate chain 3 [Source:HGNC Symbol;Acc:HGNC:30711]	2.1092e-09
ENSG00000168497	CAVIN2	caveolae associated protein 2 [Source:HGNC Symbol;Acc:HGNC:10690]	2.54714e-09
ENSG00000198888	MT-ND1	mitochondrially encoded NADH:ubiquinone oxidoreductase core subunit 1 [Source:HGNC Symbol;Acc:HGNC:7455]	3.08706e-09
ENSG00000164171	ITGA2	integrin subunit alpha 2 [Source:HGNC Symbol;Acc:HGNC:6137]	3.80832e-09
ENSG00000077147	TM9SF3	transmembrane 9 superfamily member 3 [Source:HGNC Symbol;Acc:HGNC:21529]	5.80922e-09
ENSG00000049130	KITLG	KIT ligand [Source:HGNC Symbol;Acc:HGNC:6343]	7.07621e-09
ENSG00000134363	FST	follistatin [Source:HGNC Symbol;Acc:HGNC:3971]	8.29309e-09
ENSG00000274266	SNORA73A	small nucleolar RNA, H/ACA box 73A [Source:HGNC Symbol;Acc:HGNC:10115]	1.06316e-08
ENSG00000115641	FHL2	four and a half LIM domains 2 [Source:HGNC Symbol;Acc:HGNC:3703]	1.37757e-08
ENSG00000228253	MT-ATP8	mitochondrially encoded ATP synthase membrane subunit 8 [Source:HGNC Symbol;Acc:HGNC:7415]	1.733e-08
ENSG00000176771	NCKAP5	NCK associated protein 5 [Source:HGNC Symbol;Acc:HGNC:29847]	2.18482e-08
ENSG00000102189	EEA1	early endosome antigen 1 [Source:HGNC Symbol;Acc:HGNC:3185]	2.63397e-08
ENSG00000133657	ATP13A3	ATPase 13A3 [Source:HGNC Symbol;Acc:HGNC:24113]	4.98293e-08
ENSG00000171552	BCL2L1	BCL2 like 1 [Source:HGNC Symbol;Acc:HGNC:992]	1.04296e-07
ENSG00000170836	PPM1D	protein phosphatase, Mg2+/Mn2+ dependent 1D [Source:HGNC Symbol;Acc:HGNC:9277]	1.38911e-07
ENSG00000135655	USP15	ubiquitin specific peptidase 15 [Source:HGNC Symbol;Acc:HGNC:12613]	2.2993e-07
ENSG00000177954	RPS27	ribosomal protein S27 [Source:HGNC Symbol;Acc:HGNC:10416]	2.54019e-07
ENSG00000117335	CD46	CD46 molecule [Source:HGNC Symbol;Acc:HGNC:6953]	2.85017e-07
ENSG00000040731	CDH10	cadherin 10 [Source:HGNC Symbol;Acc:HGNC:1749]	3.18424e-07
ENSG00000170855	TRIAP1	TP53 regulated inhibitor of apoptosis 1 [Source:HGNC Symbol;Acc:HGNC:26937]	4.71455e-07
ENSG00000212443	SNORA53	small nucleolar RNA, H/ACA box 53 [Source:HGNC Symbol;Acc:HGNC:32646]	5.60867e-07
ENSG00000132274	TRIM22	tripartite motif containing 22 [Source:HGNC Symbol;Acc:HGNC:16379]	6.06646e-07
ENSG00000183354	KIAA2026	KIAA2026 [Source:HGNC Symbol;Acc:HGNC:23378]	6.59081e-07
ENSG00000173559	NABP1	nucleic acid binding protein 1 [Source:HGNC Symbol;Acc:HGNC:26232]	7.17549e-07
ENSG00000185088	RPS27L	ribosomal protein S27 like [Source:HGNC Symbol;Acc:HGNC:18476]	7.78242e-07
ENSG00000198938	MT-CO3	mitochondrially encoded cytochrome c oxidase III [Source:HGNC Symbol;Acc:HGNC:7422]	9.85076e-07
ENSG00000157168	NRG1	neuregulin 1 [Source:HGNC Symbol;Acc:HGNC:7997]	1.06657e-06
ENSG00000134574	DDB2	damage specific DNA binding protein 2 [Source:HGNC Symbol;Acc:HGNC:2718]	1.35594e-06
ENSG00000200320	SNORA63	small nucleolar RNA, H/ACA box 63 [Source:HGNC Symbol;Acc:HGNC:10106]	1.83544e-06
ENSG00000143324	XPR1	xenotropic and polytropic retrovirus receptor 1 [Source:HGNC Symbol;Acc:HGNC:12827]	1.97862e-06
ENSG00000181827	RFX7	regulatory factor X7 [Source:HGNC Symbol;Acc:HGNC:25777]	2.12894e-06
ENSG00000136114	THSD1	thrombospondin type 1 domain containing 1 [Source:HGNC Symbol;Acc:HGNC:17754]	2.42683e-06
ENSG00000113742	CPEB4	cytoplasmic polyadenylation element binding protein 4 [Source:HGNC Symbol;Acc:HGNC:21747]	2.87903e-06
ENSG00000119878	CRIPT	CXXC repeat containing interactor of PDZ3 domain [Source:HGNC Symbol;Acc:HGNC:14312]	3.03116e-06
ENSG00000121039	RDH10	retinol dehydrogenase 10 [Source:HGNC Symbol;Acc:HGNC:19975]	3.18286e-06
ENSG00000102024	PLS3	plastin 3 [Source:HGNC Symbol;Acc:HGNC:9091]	3.34041e-06
ENSG00000164236	ANKRD33B	ankyrin repeat domain 33B [Source:HGNC Symbol;Acc:HGNC:35240]	4.05266e-06
ENSG00000072736	NFATC3	nuclear factor of activated T cells 3 [Source:HGNC Symbol;Acc:HGNC:7777]	4.86537e-06
ENSG00000127914	AKAP9	A-kinase anchoring protein 9 [Source:HGNC Symbol;Acc:HGNC:379]	5.1028e-06
ENSG00000145632	PLK2	polo like kinase 2 [Source:HGNC Symbol;Acc:HGNC:19699]	5.61236e-06
ENSG00000138385	SSB	small RNA binding exonuclease protection factor La [Source:HGNC Symbol;Acc:HGNC:11316]	6.38188e-06
ENSG00000049449	RCN1	reticulocalbin 1 [Source:HGNC Symbol;Acc:HGNC:9934]	6.6449e-06
ENSG00000173530	TNFRSF10D	TNF receptor superfamily member 10d [Source:HGNC Symbol;Acc:HGNC:11907]	6.92762e-06
ENSG00000248429	GASK1B-AS1	GASK1B antisense RNA 1 [Source:HGNC Symbol;Acc:HGNC:53132]	7.50383e-06
ENSG00000138685	FGF2	fibroblast growth factor 2 [Source:HGNC Symbol;Acc:HGNC:3676]	7.8014e-06
ENSG00000175105	ZNF654	zinc finger protein 654 [Source:HGNC Symbol;Acc:HGNC:25612]	8.69327e-06
ENSG00000107036	RIC1	RIC1 homolog, RAB6A GEF complex partner 1 [Source:HGNC Symbol;Acc:HGNC:17686]	9.32325e-06
ENSG00000200087	SNORA73B	small nucleolar RNA, H/ACA box 73B [Source:HGNC Symbol;Acc:HGNC:10116]	9.95926e-06
ENSG00000131469	RPL27	ribosomal protein L27 [Source:HGNC Symbol;Acc:HGNC:10328]	1.27713e-05
ENSG00000136048	DRAM1	DNA damage regulated autophagy modulator 1 [Source:HGNC Symbol;Acc:HGNC:25645]	1.47769e-05
ENSG00000170144	HNRNPA3	heterogeneous nuclear ribonucleoprotein A3 [Source:HGNC Symbol;Acc:HGNC:24941]	1.53091e-05
ENSG00000181467	RAP2B	RAP2B, member of RAS oncogene family [Source:HGNC Symbol;Acc:HGNC:9862]	1.81753e-05
ENSG00000171469	ZNF561	zinc finger protein 561 [Source:HGNC Symbol;Acc:HGNC:28684]	2.00954e-05
ENSG00000170385	SLC30A1	solute carrier family 30 member 1 [Source:HGNC Symbol;Acc:HGNC:11012]	2.15131e-05
ENSG00000138594	TMOD3	tropomodulin 3 [Source:HGNC Symbol;Acc:HGNC:11873]	2.22124e-05
ENSG00000244509	APOBEC3C	apolipoprotein B mRNA editing enzyme catalytic subunit 3C [Source:HGNC Symbol;Acc:HGNC:17353]	2.36654e-05
ENSG00000197852	INKA2	inka box actin regulator 2 [Source:HGNC Symbol;Acc:HGNC:28045]	2.58525e-05
ENSG00000166130	IKBIP	IKBKB interacting protein [Source:HGNC Symbol;Acc:HGNC:26430]	2.65909e-05
ENSG00000104689	TNFRSF10A	TNF receptor superfamily member 10a [Source:HGNC Symbol;Acc:HGNC:11904]	2.89436e-05
ENSG00000113328	CCNG1	cyclin G1 [Source:HGNC Symbol;Acc:HGNC:1592]	2.97382e-05
ENSG00000131747	TOP2A	DNA topoisomerase II alpha [Source:HGNC Symbol;Acc:HGNC:11989]	3.0529e-05
ENSG00000074319	TSG101	tumor susceptibility 101 [Source:HGNC Symbol;Acc:HGNC:15971]	3.1378e-05
ENSG00000152229	PSTPIP2	proline-serine-threonine phosphatase interacting protein 2 [Source:HGNC Symbol;Acc:HGNC:9581]	4.37226e-05
ENSG00000070882	OSBPL3	oxysterol binding protein like 3 [Source:HGNC Symbol;Acc:HGNC:16370]	4.47408e-05
ENSG00000156052	GNAQ	G protein subunit alpha q [Source:HGNC Symbol;Acc:HGNC:4390]	4.57791e-05
ENSG00000112276	BVES	blood vessel epicardial substance [Source:HGNC Symbol;Acc:HGNC:1152]	5.1475e-05
ENSG00000170961	HAS2	hyaluronan synthase 2 [Source:HGNC Symbol;Acc:HGNC:4819]	5.4988e-05
ENSG00000136542	GALNT5	polypeptide N-acetylgalactosaminyltransferase 5 [Source:HGNC Symbol;Acc:HGNC:4127]	5.62206e-05
ENSG00000061987	MON2	MON2 homolog, regulator of endosome-to-Golgi trafficking [Source:HGNC Symbol;Acc:HGNC:29177]	7.76581e-05
ENSG00000166200	COPS2	COP9 signalosome subunit 2 [Source:HGNC Symbol;Acc:HGNC:30747]	8.12267e-05
ENSG00000148541	FAM13C	family with sequence similarity 13 member C [Source:HGNC Symbol;Acc:HGNC:19371]	8.48514e-05
ENSG00000009413	REV3L	REV3 like, DNA directed polymerase zeta catalytic subunit [Source:HGNC Symbol;Acc:HGNC:9968]	8.67146e-05
ENSG00000142534	RPS11	ribosomal protein S11 [Source:HGNC Symbol;Acc:HGNC:10384]	8.86263e-05
ENSG00000163558	PRKCI	protein kinase C iota [Source:HGNC Symbol;Acc:HGNC:9404]	9.45036e-05
ENSG00000172339	ALG14	ALG14 UDP-N-acetylglucosaminyltransferase subunit [Source:HGNC Symbol;Acc:HGNC:28287]	9.6473e-05
ENSG00000147027	TMEM47	transmembrane protein 47 [Source:HGNC Symbol;Acc:HGNC:18515]	9.85298e-05
ENSG00000170471	RALGAPB	Ral GTPase activating protein non-catalytic subunit beta [Source:HGNC Symbol;Acc:HGNC:29221]	0.00010059
ENSG00000177076	ACER2	alkaline ceramidase 2 [Source:HGNC Symbol;Acc:HGNC:23675]	0.000109505
ENSG00000198160	MIER1	MIER1 transcriptional regulator [Source:HGNC Symbol;Acc:HGNC:29657]	0.000111799
ENSG00000198899	MT-ATP6	mitochondrially encoded ATP synthase membrane subunit 6 [Source:HGNC Symbol;Acc:HGNC:7414]	0.000116363
ENSG00000163071	SPATA18	spermatogenesis associated 18 [Source:HGNC Symbol;Acc:HGNC:29579]	0.000127798
ENSG00000136531	SCN2A	sodium voltage-gated channel alpha subunit 2 [Source:HGNC Symbol;Acc:HGNC:10588]	0.000132423
ENSG00000198886	MT-ND4	mitochondrially encoded NADH:ubiquinone oxidoreductase core subunit 4 [Source:HGNC Symbol;Acc:HGNC:7459]	0.000134798
ENSG00000164125	GASK1B	golgi associated kinase 1B [Source:HGNC Symbol;Acc:HGNC:25312]	0.000144439
ENSG00000115183	TANC1	tetratricopeptide repeat, ankyrin repeat and coiled-coil containing 1 [Source:HGNC Symbol;Acc:HGNC:29364]	0.000152355
ENSG00000156535	CD109	CD109 molecule [Source:HGNC Symbol;Acc:HGNC:21685]	0.000155053
ENSG00000196576	PLXNB2	plexin B2 [Source:HGNC Symbol;Acc:HGNC:9104]	0.000157745
ENSG00000241343	RPL36A	ribosomal protein L36a [Source:HGNC Symbol;Acc:HGNC:10359]	0.00016043
ENSG00000106355	LSM5	LSM5 homolog, U6 small nuclear RNA and mRNA degradation associated [Source:HGNC Symbol;Acc:HGNC:17162]	0.0001658
ENSG00000100796	PPP4R3A	protein phosphatase 4 regulatory subunit 3A [Source:HGNC Symbol;Acc:HGNC:20219]	0.000168501
ENSG00000198763	MT-ND2	mitochondrially encoded NADH:ubiquinone oxidoreductase core subunit 2 [Source:HGNC Symbol;Acc:HGNC:7456]	0.000171267
ENSG00000047346	FAM214A	family with sequence similarity 214 member A [Source:HGNC Symbol;Acc:HGNC:25609]	0.000174011
ENSG00000178234	GALNT11	polypeptide N-acetylgalactosaminyltransferase 11 [Source:HGNC Symbol;Acc:HGNC:19875]	0.00017959
ENSG00000164331	ANKRA2	ankyrin repeat family A member 2 [Source:HGNC Symbol;Acc:HGNC:13208]	0.000185189
ENSG00000162368	CMPK1	cytidine/uridine monophosphate kinase 1 [Source:HGNC Symbol;Acc:HGNC:18170]	0.000188035
ENSG00000115541	HSPE1	heat shock protein family E (Hsp10) member 1 [Source:HGNC Symbol;Acc:HGNC:5269]	0.000190921
ENSG00000129048	ACKR4	atypical chemokine receptor 4 [Source:HGNC Symbol;Acc:HGNC:1611]	0.000196661
ENSG00000112773	TENT5A	terminal nucleotidyltransferase 5A [Source:HGNC Symbol;Acc:HGNC:18345]	0.000199514
ENSG00000275342	PRAG1	PEAK1 related, kinase-activating pseudokinase 1 [Source:HGNC Symbol;Acc:HGNC:25438]	0.000202375
ENSG00000069956	MAPK6	mitogen-activated protein kinase 6 [Source:HGNC Symbol;Acc:HGNC:6879]	0.00020528
ENSG00000136156	ITM2B	integral membrane protein 2B [Source:HGNC Symbol;Acc:HGNC:6174]	0.000211527
ENSG00000173889	PHC3	polyhomeotic homolog 3 [Source:HGNC Symbol;Acc:HGNC:15682]	0.000238966
ENSG00000151065	DCP1B	decapping mRNA 1B [Source:HGNC Symbol;Acc:HGNC:24451]	0.000242509
ENSG00000136381	IREB2	iron responsive element binding protein 2 [Source:HGNC Symbol;Acc:HGNC:6115]	0.000249743
ENSG00000198265	HELZ	helicase with zinc finger [Source:HGNC Symbol;Acc:HGNC:16878]	0.00025338
ENSG00000198840	MT-ND3	mitochondrially encoded NADH:ubiquinone oxidoreductase core subunit 3 [Source:HGNC Symbol;Acc:HGNC:7458]	0.000268486
ENSG00000202538	RNU4-2	RNA, U4 small nuclear 2 [Source:HGNC Symbol;Acc:HGNC:10193]	0.000272265
ENSG00000110841	PPFIBP1	PPFIA binding protein 1 [Source:HGNC Symbol;Acc:HGNC:9249]	0.000276058
ENSG00000185201	IFITM2	interferon induced transmembrane protein 2 [Source:HGNC Symbol;Acc:HGNC:5413]	0.000279867
ENSG00000197780	TAF13	TATA-box binding protein associated factor 13 [Source:HGNC Symbol;Acc:HGNC:11546]	0.000287448
ENSG00000260032	NORAD	non-coding RNA activated by DNA damage [Source:HGNC Symbol;Acc:HGNC:44311]	0.000299257
ENSG00000148219	ASTN2	astrotactin 2 [Source:HGNC Symbol;Acc:HGNC:17021]	0.000303268
ENSG00000132646	PCNA	proliferating cell nuclear antigen [Source:HGNC Symbol;Acc:HGNC:8729]	0.000307423
ENSG00000188215	DCUN1D3	defective in cullin neddylation 1 domain containing 3 [Source:HGNC Symbol;Acc:HGNC:28734]	0.00031163
ENSG00000169504	CLIC4	chloride intracellular channel 4 [Source:HGNC Symbol;Acc:HGNC:13518]	0.000320234
ENSG00000197958	RPL12	ribosomal protein L12 [Source:HGNC Symbol;Acc:HGNC:10302]	0.000328899
ENSG00000163191	S100A11	S100 calcium binding protein A11 [Source:HGNC Symbol;Acc:HGNC:10488]	0.000333281
ENSG00000238741	SCARNA7	small Cajal body-specific RNA 7 [Source:HGNC Symbol;Acc:HGNC:32563]	0.000337662
ENSG00000100852	ARHGAP5	Rho GTPase activating protein 5 [Source:HGNC Symbol;Acc:HGNC:675]	0.000350993
ENSG00000165671	NSD1	nuclear receptor binding SET domain protein 1 [Source:HGNC Symbol;Acc:HGNC:14234]	0.000360225
ENSG00000143776	CDC42BPA	CDC42 binding protein kinase alpha [Source:HGNC Symbol;Acc:HGNC:1737]	0.000364833
ENSG00000136003	ISCU	iron-sulfur cluster assembly enzyme [Source:HGNC Symbol;Acc:HGNC:29882]	0.00037417
ENSG00000129003	VPS13C	vacuolar protein sorting 13 homolog C [Source:HGNC Symbol;Acc:HGNC:23594]	0.000378893
ENSG00000197386	HTT	huntingtin [Source:HGNC Symbol;Acc:HGNC:4851]	0.000383829
ENSG00000068366	ACSL4	acyl-CoA synthetase long chain family member 4 [Source:HGNC Symbol;Acc:HGNC:3571]	0.000388748
ENSG00000172890	NADSYN1	NAD synthetase 1 [Source:HGNC Symbol;Acc:HGNC:29832]	0.000393702
ENSG00000108021	TASOR2	transcription activation suppressor family member 2 [Source:HGNC Symbol;Acc:HGNC:23484]	0.000409031
ENSG00000166822	TMEM170A	transmembrane protein 170A [Source:HGNC Symbol;Acc:HGNC:29577]	0.000414217
ENSG00000049192	ADAMTS6	ADAM metallopeptidase with thrombospondin type 1 motif 6 [Source:HGNC Symbol;Acc:HGNC:222]	0.000419484
ENSG00000172380	GNG12	G protein subunit gamma 12 [Source:HGNC Symbol;Acc:HGNC:19663]	0.000424833
ENSG00000132676	DAP3	death associated protein 3 [Source:HGNC Symbol;Acc:HGNC:2673]	0.000430158
ENSG00000115760	BIRC6	baculoviral IAP repeat containing 6 [Source:HGNC Symbol;Acc:HGNC:13516]	0.000440848
ENSG00000174021	GNG5	G protein subunit gamma 5 [Source:HGNC Symbol;Acc:HGNC:4408]	0.000456753
ENSG00000182831	C16orf72	chromosome 16 open reading frame 72 [Source:HGNC Symbol;Acc:HGNC:30103]	0.000467331
ENSG00000138674	SEC31A	SEC31 homolog A, COPII coat complex component [Source:HGNC Symbol;Acc:HGNC:17052]	0.000483304
ENSG00000196704	AMZ2	archaelysin family metallopeptidase 2 [Source:HGNC Symbol;Acc:HGNC:28041]	0.000488637
ENSG00000101974	ATP11C	ATPase phospholipid transporting 11C [Source:HGNC Symbol;Acc:HGNC:13554]	0.000499249
ENSG00000148175	STOM	stomatin [Source:HGNC Symbol;Acc:HGNC:3383]	0.000504651
ENSG00000070831	CDC42	cell division cycle 42 [Source:HGNC Symbol;Acc:HGNC:1736]	0.000510035
ENSG00000272556	GTF2IP13	general transcription factor IIi pseudogene 13 [Source:HGNC Symbol;Acc:HGNC:51725]	0.000515505
ENSG00000065357	DGKA	diacylglycerol kinase alpha [Source:HGNC Symbol;Acc:HGNC:2849]	0.000526477
ENSG00000214114	MYCBP	MYC binding protein [Source:HGNC Symbol;Acc:HGNC:7554]	0.000543056
ENSG00000081087	OSTM1	osteoclastogenesis associated transmembrane protein 1 [Source:HGNC Symbol;Acc:HGNC:21652]	0.000548702
ENSG00000144426	NBEAL1	neurobeachin like 1 [Source:HGNC Symbol;Acc:HGNC:20681]	0.000554364
ENSG00000130684	ZNF337	zinc finger protein 337 [Source:HGNC Symbol;Acc:HGNC:15809]	0.000560206
ENSG00000274615	NPEPPSP1	NPEPPS pseudogene 1 [Source:NCBI gene (formerly Entrezgene);Acc:440434]	0.000566059
ENSG00000164040	PGRMC2	progesterone receptor membrane component 2 [Source:HGNC Symbol;Acc:HGNC:16089]	0.000571904
ENSG00000212232	SNORD17	small nucleolar RNA, C/D box 17 [Source:HGNC Symbol;Acc:HGNC:32713]	0.000589837
ENSG00000165072	MAMDC2	MAM domain containing 2 [Source:HGNC Symbol;Acc:HGNC:23673]	0.000601848
ENSG00000104388	RAB2A	RAB2A, member RAS oncogene family [Source:HGNC Symbol;Acc:HGNC:9763]	0.00063872
ENSG00000138326	RPS24	ribosomal protein S24 [Source:HGNC Symbol;Acc:HGNC:10411]	0.000644895
ENSG00000135486	HNRNPA1	heterogeneous nuclear ribonucleoprotein A1 [Source:HGNC Symbol;Acc:HGNC:5031]	0.000676464
ENSG00000256040	PAPPA-AS1	PAPPA antisense RNA 1 [Source:HGNC Symbol;Acc:HGNC:35152]	0.000682812
ENSG00000184939	ZFP90	ZFP90 zinc finger protein [Source:HGNC Symbol;Acc:HGNC:23329]	0.000714709
ENSG00000108587	GOSR1	golgi SNAP receptor complex member 1 [Source:HGNC Symbol;Acc:HGNC:4430]	0.000754493
ENSG00000143479	DYRK3	dual specificity tyrosine phosphorylation regulated kinase 3 [Source:HGNC Symbol;Acc:HGNC:3094]	0.000768028
ENSG00000196586	MYO6	myosin VI [Source:HGNC Symbol;Acc:HGNC:7605]	0.000781736
ENSG00000121741	ZMYM2	zinc finger MYM-type containing 2 [Source:HGNC Symbol;Acc:HGNC:12989]	0.000788661
ENSG00000157107	FCHO2	FCH and mu domain containing endocytic adaptor 2 [Source:HGNC Symbol;Acc:HGNC:25180]	0.0008027
ENSG00000173905	GOLIM4	golgi integral membrane protein 4 [Source:HGNC Symbol;Acc:HGNC:15448]	0.000809859
ENSG00000155313	USP25	ubiquitin specific peptidase 25 [Source:HGNC Symbol;Acc:HGNC:12624]	0.000817018
ENSG00000115904	SOS1	SOS Ras/Rac guanine nucleotide exchange factor 1 [Source:HGNC Symbol;Acc:HGNC:11187]	0.000845977
ENSG00000109458	GAB1	GRB2 associated binding protein 1 [Source:HGNC Symbol;Acc:HGNC:4066]	0.000853336
ENSG00000148925	BTBD10	BTB domain containing 10 [Source:HGNC Symbol;Acc:HGNC:21445]	0.000860675
ENSG00000198786	MT-ND5	mitochondrially encoded NADH:ubiquinone oxidoreductase core subunit 5 [Source:HGNC Symbol;Acc:HGNC:7461]	0.000875361
ENSG00000230551	NA	novel transcript	0.000905103
ENSG00000102908	NFAT5	nuclear factor of activated T cells 5 [Source:HGNC Symbol;Acc:HGNC:7774]	0.000912587
ENSG00000128585	MKLN1	muskelin 1 [Source:HGNC Symbol;Acc:HGNC:7109]	0.000927557
ENSG00000167904	TMEM68	transmembrane protein 68 [Source:HGNC Symbol;Acc:HGNC:26510]	0.000973271
ENSG00000119965	C10orf88	chromosome 10 open reading frame 88 [Source:HGNC Symbol;Acc:HGNC:25822]	0.000980955

## Sheet: down
geneId	geneName	description	svalue
ENSG00000143476	DTL	denticleless E3 ubiquitin protein ligase homolog [Source:HGNC Symbol;Acc:HGNC:30288]	6.0645e-15
ENSG00000087586	AURKA	aurora kinase A [Source:HGNC Symbol;Acc:HGNC:11393]	1.37397e-12
ENSG00000123485	HJURP	Holliday junction recognition protein [Source:HGNC Symbol;Acc:HGNC:25444]	2.29122e-12
ENSG00000189057	FAM111B	FAM111 trypsin like peptidase B [Source:HGNC Symbol;Acc:HGNC:24200]	2.08554e-10
ENSG00000124575	H1-3	H1.3 linker histone, cluster member [Source:HGNC Symbol;Acc:HGNC:4717]	2.92408e-10
ENSG00000104738	MCM4	minichromosome maintenance complex component 4 [Source:HGNC Symbol;Acc:HGNC:6947]	3.95093e-10
ENSG00000165244	ZNF367	zinc finger protein 367 [Source:HGNC Symbol;Acc:HGNC:18320]	8.70054e-10
ENSG00000167513	CDT1	chromatin licensing and DNA replication factor 1 [Source:HGNC Symbol;Acc:HGNC:24576]	1.68525e-09
ENSG00000100393	EP300	E1A binding protein p300 [Source:HGNC Symbol;Acc:HGNC:3373]	4.81179e-09
ENSG00000013573	DDX11	DEAD/H-box helicase 11 [Source:HGNC Symbol;Acc:HGNC:2736]	3.28299e-08
ENSG00000094804	CDC6	cell division cycle 6 [Source:HGNC Symbol;Acc:HGNC:1744]	4.0762e-08
ENSG00000276043	UHRF1	ubiquitin like with PHD and ring finger domains 1 [Source:HGNC Symbol;Acc:HGNC:12556]	5.98993e-08
ENSG00000089902	RCOR1	REST corepressor 1 [Source:HGNC Symbol;Acc:HGNC:17441]	7.14256e-08
ENSG00000134690	CDCA8	cell division cycle associated 8 [Source:HGNC Symbol;Acc:HGNC:14629]	8.26339e-08
ENSG00000183598	H3C13	H3 clustered histone 13 [Source:HGNC Symbol;Acc:HGNC:25311]	9.36145e-08
ENSG00000148773	MKI67	marker of proliferation Ki-67 [Source:HGNC Symbol;Acc:HGNC:7107]	1.15421e-07
ENSG00000112984	KIF20A	kinesin family member 20A [Source:HGNC Symbol;Acc:HGNC:9787]	1.26712e-07
ENSG00000117399	CDC20	cell division cycle 20 [Source:HGNC Symbol;Acc:HGNC:1723]	1.51519e-07
ENSG00000186185	KIF18B	kinesin family member 18B [Source:HGNC Symbol;Acc:HGNC:27102]	1.64193e-07
ENSG00000140534	TICRR	TOPBP1 interacting checkpoint and replication regulator [Source:HGNC Symbol;Acc:HGNC:28704]	1.77285e-07
ENSG00000140525	FANCI	FA complementation group I [Source:HGNC Symbol;Acc:HGNC:25568]	1.94963e-07
ENSG00000184357	H1-5	H1.5 linker histone, cluster member [Source:HGNC Symbol;Acc:HGNC:4719]	2.12582e-07
ENSG00000161800	RACGAP1	Rac GTPase activating protein 1 [Source:HGNC Symbol;Acc:HGNC:9804]	3.51308e-07
ENSG00000139354	GAS2L3	growth arrest specific 2 like 3 [Source:HGNC Symbol;Acc:HGNC:27475]	3.86076e-07
ENSG00000126216	TUBGCP3	tubulin gamma complex associated protein 3 [Source:HGNC Symbol;Acc:HGNC:18598]	4.27883e-07
ENSG00000130589	HELZ2	helicase with zinc finger 2 [Source:HGNC Symbol;Acc:HGNC:30021]	5.13981e-07
ENSG00000162073	PAQR4	progestin and adipoQ receptor family member 4 [Source:HGNC Symbol;Acc:HGNC:26386]	8.45075e-07
ENSG00000105325	FZR1	fizzy and cell division cycle 20 related 1 [Source:HGNC Symbol;Acc:HGNC:24824]	9.14578e-07
ENSG00000250251	PKD1P6	polycystin 1, transient receptor potential channel interacting pseudogene 6 [Source:HGNC Symbol;Acc:HGNC:30070]	1.15839e-06
ENSG00000076984	MAP2K7	mitogen-activated protein kinase kinase 7 [Source:HGNC Symbol;Acc:HGNC:6847]	1.25029e-06
ENSG00000100359	SGSM3	small G protein signaling modulator 3 [Source:HGNC Symbol;Acc:HGNC:25228]	1.47071e-06
ENSG00000130827	PLXNA3	plexin A3 [Source:HGNC Symbol;Acc:HGNC:9101]	1.58399e-06
ENSG00000162066	AMDHD2	amidohydrolase domain containing 2 [Source:HGNC Symbol;Acc:HGNC:24262]	1.70243e-06
ENSG00000134057	CCNB1	cyclin B1 [Source:HGNC Symbol;Acc:HGNC:1579]	2.27658e-06
ENSG00000138376	BARD1	BRCA1 associated RING domain 1 [Source:HGNC Symbol;Acc:HGNC:952]	2.57672e-06
ENSG00000167747	C19orf48	chromosome 19 open reading frame 48 [Source:HGNC Symbol;Acc:HGNC:29667]	2.72789e-06
ENSG00000162063	CCNF	cyclin F [Source:HGNC Symbol;Acc:HGNC:1591]	3.49515e-06
ENSG00000113368	LMNB1	lamin B1 [Source:HGNC Symbol;Acc:HGNC:6637]	3.67703e-06
ENSG00000163781	TOPBP1	DNA topoisomerase II binding protein 1 [Source:HGNC Symbol;Acc:HGNC:17008]	3.86622e-06
ENSG00000162654	GBP4	guanylate binding protein 4 [Source:HGNC Symbol;Acc:HGNC:20480]	4.24631e-06
ENSG00000154237	LRRK1	leucine rich repeat kinase 1 [Source:HGNC Symbol;Acc:HGNC:18608]	4.43831e-06
ENSG00000278828	H3C10	H3 clustered histone 10 [Source:HGNC Symbol;Acc:HGNC:4775]	4.65011e-06
ENSG00000278705	H4C2	H4 clustered histone 2 [Source:HGNC Symbol;Acc:HGNC:4789]	5.35544e-06
ENSG00000108424	KPNB1	karyopherin subunit beta 1 [Source:HGNC Symbol;Acc:HGNC:6400]	5.86836e-06
ENSG00000198826	ARHGAP11A	Rho GTPase activating protein 11A [Source:HGNC Symbol;Acc:HGNC:15783]	6.12142e-06
ENSG00000140548	ZNF710	zinc finger protein 710 [Source:HGNC Symbol;Acc:HGNC:25352]	7.21187e-06
ENSG00000121057	AKAP1	A-kinase anchoring protein 1 [Source:HGNC Symbol;Acc:HGNC:367]	8.09621e-06
ENSG00000160949	TONSL	tonsoku like, DNA repair protein [Source:HGNC Symbol;Acc:HGNC:7801]	8.39654e-06
ENSG00000008710	PKD1	polycystin 1, transient receptor potential channel interacting [Source:HGNC Symbol;Acc:HGNC:9008]	9.00993e-06
ENSG00000134222	PSRC1	proline and serine rich coiled-coil 1 [Source:HGNC Symbol;Acc:HGNC:24472]	9.6384e-06
ENSG00000159692	CTBP1	C-terminal binding protein 1 [Source:HGNC Symbol;Acc:HGNC:2494]	1.03153e-05
ENSG00000115163	CENPA	centromere protein A [Source:HGNC Symbol;Acc:HGNC:1851]	1.06949e-05
ENSG00000071894	CPSF1	cleavage and polyadenylation specific factor 1 [Source:HGNC Symbol;Acc:HGNC:2324]	1.1071e-05
ENSG00000175305	CCNE2	cyclin E2 [Source:HGNC Symbol;Acc:HGNC:1590]	1.14494e-05
ENSG00000203814	H2BC18	H2B clustered histone 18 [Source:HGNC Symbol;Acc:HGNC:24700]	1.18817e-05
ENSG00000179409	GEMIN4	gem nuclear organelle associated protein 4 [Source:HGNC Symbol;Acc:HGNC:15717]	1.23174e-05
ENSG00000127586	CHTF18	chromosome transmission fidelity factor 18 [Source:HGNC Symbol;Acc:HGNC:18435]	1.32653e-05
ENSG00000104365	IKBKB	inhibitor of nuclear factor kappa B kinase subunit beta [Source:HGNC Symbol;Acc:HGNC:5960]	1.37696e-05
ENSG00000185163	DDX51	DEAD-box helicase 51 [Source:HGNC Symbol;Acc:HGNC:20082]	1.42672e-05
ENSG00000073111	MCM2	minichromosome maintenance complex component 2 [Source:HGNC Symbol;Acc:HGNC:6944]	1.58688e-05
ENSG00000130816	DNMT1	DNA methyltransferase 1 [Source:HGNC Symbol;Acc:HGNC:2976]	1.64243e-05
ENSG00000153976	HS3ST3A1	heparan sulfate-glucosamine 3-sulfotransferase 3A1 [Source:HGNC Symbol;Acc:HGNC:5196]	1.69829e-05
ENSG00000150990	DHX37	DEAH-box helicase 37 [Source:HGNC Symbol;Acc:HGNC:17210]	1.75584e-05
ENSG00000169813	HNRNPF	heterogeneous nuclear ribonucleoprotein F [Source:HGNC Symbol;Acc:HGNC:5039]	1.88162e-05
ENSG00000131153	GINS2	GINS complex subunit 2 [Source:HGNC Symbol;Acc:HGNC:24575]	1.94549e-05
ENSG00000237649	KIFC1	kinesin family member C1 [Source:HGNC Symbol;Acc:HGNC:6389]	2.0806e-05
ENSG00000076248	UNG	uracil DNA glycosylase [Source:HGNC Symbol;Acc:HGNC:12572]	2.29415e-05
ENSG00000142798	HSPG2	heparan sulfate proteoglycan 2 [Source:HGNC Symbol;Acc:HGNC:5273]	2.43868e-05
ENSG00000166483	WEE1	WEE1 G2 checkpoint kinase [Source:HGNC Symbol;Acc:HGNC:12761]	2.5106e-05
ENSG00000184436	THAP7	THAP domain containing 7 [Source:HGNC Symbol;Acc:HGNC:23190]	2.73555e-05
ENSG00000076382	SPAG5	sperm associated antigen 5 [Source:HGNC Symbol;Acc:HGNC:13452]	2.81487e-05
ENSG00000012048	BRCA1	BRCA1 DNA repair associated [Source:HGNC Symbol;Acc:HGNC:1100]	3.22237e-05
ENSG00000203485	INF2	inverted formin 2 [Source:HGNC Symbol;Acc:HGNC:23791]	3.30802e-05
ENSG00000197409	H3C4	H3 clustered histone 4 [Source:HGNC Symbol;Acc:HGNC:4767]	3.39582e-05
ENSG00000253797	UTP14C	UTP14C small subunit processome component [Source:HGNC Symbol;Acc:HGNC:20321]	3.49009e-05
ENSG00000185361	TNFAIP8L1	TNF alpha induced protein 8 like 1 [Source:HGNC Symbol;Acc:HGNC:28279]	3.58587e-05
ENSG00000198837	DENND4B	DENN domain containing 4B [Source:HGNC Symbol;Acc:HGNC:29044]	3.68265e-05
ENSG00000166833	NAV2	neuron navigator 2 [Source:HGNC Symbol;Acc:HGNC:15997]	3.77911e-05
ENSG00000187741	FANCA	FA complementation group A [Source:HGNC Symbol;Acc:HGNC:3582]	3.87655e-05
ENSG00000088247	KHSRP	KH-type splicing regulatory protein [Source:HGNC Symbol;Acc:HGNC:6316]	3.9755e-05
ENSG00000144354	CDCA7	cell division cycle associated 7 [Source:HGNC Symbol;Acc:HGNC:14628]	4.07553e-05
ENSG00000101447	FAM83D	family with sequence similarity 83 member D [Source:HGNC Symbol;Acc:HGNC:16122]	4.17448e-05
ENSG00000266028	SRGAP2	SLIT-ROBO Rho GTPase activating protein 2 [Source:HGNC Symbol;Acc:HGNC:19751]	4.27376e-05
ENSG00000170779	CDCA4	cell division cycle associated 4 [Source:HGNC Symbol;Acc:HGNC:14625]	4.68861e-05
ENSG00000134243	SORT1	sortilin 1 [Source:HGNC Symbol;Acc:HGNC:11186]	4.8015e-05
ENSG00000109685	NSD2	nuclear receptor binding SET domain protein 2 [Source:HGNC Symbol;Acc:HGNC:12766]	4.91677e-05
ENSG00000203852	H3C15	H3 clustered histone 15 [Source:HGNC Symbol;Acc:HGNC:20505]	5.0319e-05
ENSG00000105576	TNPO2	transportin 2 [Source:HGNC Symbol;Acc:HGNC:19998]	5.2624e-05
ENSG00000144567	RETREG2	reticulophagy regulator family member 2 [Source:HGNC Symbol;Acc:HGNC:28450]	5.37752e-05
ENSG00000182963	GJC1	gap junction protein gamma 1 [Source:HGNC Symbol;Acc:HGNC:4280]	5.74872e-05
ENSG00000168411	RFWD3	ring finger and WD repeat domain 3 [Source:HGNC Symbol;Acc:HGNC:25539]	5.87564e-05
ENSG00000274641	H2BC17	H2B clustered histone 17 [Source:HGNC Symbol;Acc:HGNC:4758]	6.00198e-05
ENSG00000092470	WDR76	WD repeat domain 76 [Source:HGNC Symbol;Acc:HGNC:25773]	6.13051e-05
ENSG00000124635	H2BC11	H2B clustered histone 11 [Source:HGNC Symbol;Acc:HGNC:4761]	6.25914e-05
ENSG00000148297	MED22	mediator complex subunit 22 [Source:HGNC Symbol;Acc:HGNC:11477]	6.38682e-05
ENSG00000164362	TERT	telomerase reverse transcriptase [Source:HGNC Symbol;Acc:HGNC:11730]	6.51456e-05
ENSG00000168496	FEN1	flap structure-specific endonuclease 1 [Source:HGNC Symbol;Acc:HGNC:3650]	6.64901e-05
ENSG00000197903	H2BC12	H2B clustered histone 12 [Source:HGNC Symbol;Acc:HGNC:13954]	6.79889e-05
ENSG00000101412	E2F1	E2F transcription factor 1 [Source:HGNC Symbol;Acc:HGNC:3113]	6.95199e-05
ENSG00000129195	PIMREG	PICALM interacting mitotic regulator [Source:HGNC Symbol;Acc:HGNC:25483]	7.10382e-05
ENSG00000166508	MCM7	minichromosome maintenance complex component 7 [Source:HGNC Symbol;Acc:HGNC:6950]	7.26816e-05
ENSG00000274997	H2AC12	H2A clustered histone 12 [Source:HGNC Symbol;Acc:HGNC:13671]	7.43166e-05
ENSG00000174996	KLC2	kinesin light chain 2 [Source:HGNC Symbol;Acc:HGNC:20716]	7.59414e-05
ENSG00000185130	H2BC13	H2B clustered histone 13 [Source:HGNC Symbol;Acc:HGNC:4748]	7.9415e-05
ENSG00000144791	LIMD1	LIM domain containing 1 [Source:HGNC Symbol;Acc:HGNC:6612]	8.30219e-05
ENSG00000099331	MYO9B	myosin IXB [Source:HGNC Symbol;Acc:HGNC:7609]	9.058e-05
ENSG00000143815	LBR	lamin B receptor [Source:HGNC Symbol;Acc:HGNC:6518]	9.25173e-05
ENSG00000183856	IQGAP3	IQ motif containing GTPase activating protein 3 [Source:HGNC Symbol;Acc:HGNC:20669]	0.000102742
ENSG00000131435	PDLIM4	PDZ and LIM domain 4 [Source:HGNC Symbol;Acc:HGNC:16501]	0.000105014
ENSG00000198952	SMG5	SMG5 nonsense mediated mRNA decay factor [Source:HGNC Symbol;Acc:HGNC:24644]	0.000107269
ENSG00000177084	POLE	DNA polymerase epsilon, catalytic subunit [Source:HGNC Symbol;Acc:HGNC:9177]	0.000114087
ENSG00000107404	DVL1	dishevelled segment polarity protein 1 [Source:HGNC Symbol;Acc:HGNC:3084]	0.000118645
ENSG00000142945	KIF2C	kinesin family member 2C [Source:HGNC Symbol;Acc:HGNC:6393]	0.000120922
ENSG00000131323	TRAF3	TNF receptor associated factor 3 [Source:HGNC Symbol;Acc:HGNC:12033]	0.000123194
ENSG00000106462	EZH2	enhancer of zeste 2 polycomb repressive complex 2 subunit [Source:HGNC Symbol;Acc:HGNC:3527]	0.000125485
ENSG00000107281	NPDC1	neural proliferation, differentiation and control 1 [Source:HGNC Symbol;Acc:HGNC:7899]	0.000130098
ENSG00000197858	GPAA1	glycosylphosphatidylinositol anchor attachment 1 [Source:HGNC Symbol;Acc:HGNC:4446]	0.000137176
ENSG00000103335	PIEZO1	piezo type mechanosensitive ion channel component 1 [Source:HGNC Symbol;Acc:HGNC:28993]	0.000139571
ENSG00000063245	EPN1	epsin 1 [Source:HGNC Symbol;Acc:HGNC:21604]	0.000141972
ENSG00000141449	GREB1L	GREB1 like retinoic acid receptor coactivator [Source:HGNC Symbol;Acc:HGNC:31042]	0.000147027
ENSG00000121957	GPSM2	G protein signaling modulator 2 [Source:HGNC Symbol;Acc:HGNC:29501]	0.000149656
ENSG00000116133	DHCR24	24-dehydrocholesterol reductase [Source:HGNC Symbol;Acc:HGNC:2859]	0.000163103
ENSG00000106628	POLD2	DNA polymerase delta 2, accessory subunit [Source:HGNC Symbol;Acc:HGNC:9176]	0.000176797
ENSG00000038358	EDC4	enhancer of mRNA decapping 4 [Source:HGNC Symbol;Acc:HGNC:17157]	0.000182369
ENSG00000140326	CDAN1	codanin 1 [Source:HGNC Symbol;Acc:HGNC:1713]	0.000193794
ENSG00000177045	SIX5	SIX homeobox 5 [Source:HGNC Symbol;Acc:HGNC:10891]	0.000208362
ENSG00000141858	SAMD1	sterile alpha motif domain containing 1 [Source:HGNC Symbol;Acc:HGNC:17958]	0.00021467
ENSG00000130382	MLLT1	MLLT1 super elongation complex subunit [Source:HGNC Symbol;Acc:HGNC:7134]	0.000218018
ENSG00000105738	SIPA1L3	signal induced proliferation associated 1 like 3 [Source:HGNC Symbol;Acc:HGNC:23801]	0.000221431
ENSG00000125817	CENPB	centromere protein B [Source:HGNC Symbol;Acc:HGNC:1852]	0.000224824
ENSG00000146918	NCAPG2	non-SMC condensin II complex subunit G2 [Source:HGNC Symbol;Acc:HGNC:21904]	0.000228336
ENSG00000146670	CDCA5	cell division cycle associated 5 [Source:HGNC Symbol;Acc:HGNC:14626]	0.000231865
ENSG00000187634	SAMD11	sterile alpha motif domain containing 11 [Source:HGNC Symbol;Acc:HGNC:28706]	0.000235408
ENSG00000196405	EVL	Enah/Vasp-like [Source:HGNC Symbol;Acc:HGNC:20234]	0.000246109
ENSG00000110811	P3H3	prolyl 3-hydroxylase 3 [Source:HGNC Symbol;Acc:HGNC:19318]	0.00025716
ENSG00000177606	JUN	Jun proto-oncogene, AP-1 transcription factor subunit [Source:HGNC Symbol;Acc:HGNC:6204]	0.000260913
ENSG00000160972	PPP1R16A	protein phosphatase 1 regulatory subunit 16A [Source:HGNC Symbol;Acc:HGNC:14941]	0.000264698
ENSG00000105472	CLEC11A	C-type lectin domain containing 11A [Source:HGNC Symbol;Acc:HGNC:10576]	0.000283668
ENSG00000183337	BCOR	BCL6 corepressor [Source:HGNC Symbol;Acc:HGNC:20893]	0.000291288
ENSG00000173621	LRFN4	leucine rich repeat and fibronectin type III domain containing 4 [Source:HGNC Symbol;Acc:HGNC:28456]	0.000295227
ENSG00000112118	MCM3	minichromosome maintenance complex component 3 [Source:HGNC Symbol;Acc:HGNC:6945]	0.000315927
ENSG00000248592	STIMATE-MUSTN1	STIMATE-MUSTN1 readthrough [Source:HGNC Symbol;Acc:HGNC:38834]	0.000324534
ENSG00000153048	CARHSP1	calcium regulated heat stable protein 1 [Source:HGNC Symbol;Acc:HGNC:17150]	0.000342031
ENSG00000075218	GTSE1	G2 and S-phase expressed 1 [Source:HGNC Symbol;Acc:HGNC:13698]	0.000346463
ENSG00000134686	PHC2	polyhomeotic homolog 2 [Source:HGNC Symbol;Acc:HGNC:3183]	0.000355604
ENSG00000092853	CLSPN	claspin [Source:HGNC Symbol;Acc:HGNC:19715]	0.000369443
ENSG00000137221	TJAP1	tight junction associated protein 1 [Source:HGNC Symbol;Acc:HGNC:17949]	0.000398733
ENSG00000116062	MSH6	mutS homolog 6 [Source:HGNC Symbol;Acc:HGNC:7329]	0.000403828
ENSG00000277075	H2AC8	H2A clustered histone 8 [Source:HGNC Symbol;Acc:HGNC:4724]	0.000435509
ENSG00000182580	EPHB3	EPH receptor B3 [Source:HGNC Symbol;Acc:HGNC:3394]	0.000446165
ENSG00000188610	FAM72B	family with sequence similarity 72 member B [Source:HGNC Symbol;Acc:HGNC:24805]	0.000451456
ENSG00000121716	PILRB	paired immunoglobin like type 2 receptor beta [Source:HGNC Symbol;Acc:HGNC:18297]	0.000462017
ENSG00000198795	ZNF521	zinc finger protein 521 [Source:HGNC Symbol;Acc:HGNC:24605]	0.00047263
ENSG00000188486	H2AX	H2A.X variant histone [Source:HGNC Symbol;Acc:HGNC:4739]	0.00047794
ENSG00000099949	LZTR1	leucine zipper like transcription regulator 1 [Source:HGNC Symbol;Acc:HGNC:6742]	0.000493957
ENSG00000141002	TCF25	transcription factor 25 [Source:HGNC Symbol;Acc:HGNC:29181]	0.000520999
ENSG00000186193	SAPCD2	suppressor APC domain containing 2 [Source:HGNC Symbol;Acc:HGNC:28055]	0.000532005
ENSG00000144579	CTDSP1	CTD small phosphatase 1 [Source:HGNC Symbol;Acc:HGNC:21614]	0.000537508
ENSG00000115318	LOXL3	lysyl oxidase like 3 [Source:HGNC Symbol;Acc:HGNC:13869]	0.000577882
ENSG00000159259	CHAF1B	chromatin assembly factor 1 subunit B [Source:HGNC Symbol;Acc:HGNC:1911]	0.00058385
ENSG00000159842	ABR	ABR activator of RhoGEF and GTPase [Source:HGNC Symbol;Acc:HGNC:81]	0.000595837
ENSG00000138092	CENPO	centromere protein O [Source:HGNC Symbol;Acc:HGNC:28152]	0.000607826
ENSG00000088325	TPX2	TPX2 microtubule nucleation factor [Source:HGNC Symbol;Acc:HGNC:1249]	0.000613841
ENSG00000169683	LRRC45	leucine rich repeat containing 45 [Source:HGNC Symbol;Acc:HGNC:28302]	0.000620028
ENSG00000008441	NFIX	nuclear factor I X [Source:HGNC Symbol;Acc:HGNC:7788]	0.000626275
ENSG00000162591	MEGF6	multiple EGF like domains 6 [Source:HGNC Symbol;Acc:HGNC:3232]	0.000632515
ENSG00000116273	PHF13	PHD finger protein 13 [Source:HGNC Symbol;Acc:HGNC:22983]	0.000651105
ENSG00000204469	PRRC2A	proline rich coiled-coil 2A [Source:HGNC Symbol;Acc:HGNC:13918]	0.00065729
ENSG00000128944	KNSTRN	kinetochore localized astrin (SPAG5) binding protein [Source:HGNC Symbol;Acc:HGNC:30767]	0.00066369
ENSG00000053371	AKR7A2	aldo-keto reductase family 7 member A2 [Source:HGNC Symbol;Acc:HGNC:389]	0.000670089
ENSG00000149136	SSRP1	structure specific recognition protein 1 [Source:HGNC Symbol;Acc:HGNC:11327]	0.000689173
ENSG00000213762	ZNF134	zinc finger protein 134 [Source:HGNC Symbol;Acc:HGNC:12918]	0.000695508
ENSG00000177602	HASPIN	histone H3 associated protein kinase [Source:HGNC Symbol;Acc:HGNC:19682]	0.000701838
ENSG00000140526	ABHD2	abhydrolase domain containing 2, acylglycerol lipase [Source:HGNC Symbol;Acc:HGNC:18717]	0.00070823
ENSG00000128191	DGCR8	DGCR8 microprocessor complex subunit [Source:HGNC Symbol;Acc:HGNC:2847]	0.00072123
ENSG00000007968	E2F2	E2F transcription factor 2 [Source:HGNC Symbol;Acc:HGNC:3114]	0.000727766
ENSG00000180011	ZADH2	zinc binding alcohol dehydrogenase domain containing 2 [Source:HGNC Symbol;Acc:HGNC:28697]	0.000734434
ENSG00000132640	BTBD3	BTB domain containing 3 [Source:HGNC Symbol;Acc:HGNC:15854]	0.00074111
ENSG00000288825	H2AC18	H2A clustered histone 18 [Source:HGNC Symbol;Acc:HGNC:4736]	0.000747807
ENSG00000090889	KIF4A	kinesin family member 4A [Source:HGNC Symbol;Acc:HGNC:13339]	0.000761194
ENSG00000116871	MAP7D1	MAP7 domain containing 1 [Source:HGNC Symbol;Acc:HGNC:25514]	0.00077483
ENSG00000165801	ARHGEF40	Rho guanine nucleotide exchange factor 40 [Source:HGNC Symbol;Acc:HGNC:25516]	0.000795681
ENSG00000061938	TNK2	tyrosine kinase non receptor 2 [Source:HGNC Symbol;Acc:HGNC:19297]	0.000824144
ENSG00000196787	H2AC11	H2A clustered histone 11 [Source:HGNC Symbol;Acc:HGNC:4737]	0.000831432
ENSG00000161692	DBF4B	DBF4 zinc finger B [Source:HGNC Symbol;Acc:HGNC:17883]	0.000838718
ENSG00000131697	NPHP4	nephrocystin 4 [Source:HGNC Symbol;Acc:HGNC:19104]	0.000867984
ENSG00000216775	NA	heterogeneous nuclear ribonucleoprotein A/B (HNRNPAB) pseudogene	0.000882793
ENSG00000136108	CKAP2	cytoskeleton associated protein 2 [Source:HGNC Symbol;Acc:HGNC:1990]	0.000890262
ENSG00000185800	DMWD	DM1 locus, WD repeat containing [Source:HGNC Symbol;Acc:HGNC:2936]	0.000897694
ENSG00000172534	HCFC1	host cell factor C1 [Source:HGNC Symbol;Acc:HGNC:4839]	0.000920062
ENSG00000121281	ADCY7	adenylate cyclase 7 [Source:HGNC Symbol;Acc:HGNC:238]	0.000935033
ENSG00000283199	C13orf46	chromosome 13 open reading frame 46 [Source:HGNC Symbol;Acc:HGNC:53786]	0.000942701
ENSG00000114019	AMOTL2	angiomotin like 2 [Source:HGNC Symbol;Acc:HGNC:17812]	0.000950349
ENSG00000198176	TFDP1	transcription factor Dp-1 [Source:HGNC Symbol;Acc:HGNC:11749]	0.000957983
ENSG00000244257	PKD1P1	polycystin 1, transient receptor potential channel interacting pseudogene 1 [Source:HGNC Symbol;Acc:HGNC:30065]	0.000965639
ENSG00000156802	ATAD2	ATPase family AAA domain containing 2 [Source:HGNC Symbol;Acc:HGNC:30123]	0.000988665
ENSG00000125812	GZF1	GDNF inducible zinc finger protein 1 [Source:HGNC Symbol;Acc:HGNC:15808]	0.000996417

## Sheet: BP-up
Gene Set	Description	Size	Expect	Ratio	P Value	FDR
GO:0072331	signal transduction by p53 class mediator	213	2.7968	5.3633	1.3109e-07	0.0015958
GO:0006119	oxidative phosphorylation	120	1.5757	6.9812	4.877e-07	0.0027657
GO:0030330	DNA damage response, signal transduction by p53 class mediator	103	1.3524	7.3941	9.6347e-07	0.0027657
GO:0042775	mitochondrial ATP synthesis coupled electron transport	82	1.0767	8.3589	1.2098e-06	0.0027657
GO:0042773	ATP synthesis coupled electron transport	83	1.0898	8.2582	1.3418e-06	0.0027657
GO:0016310	phosphorylation	1899	24.935	1.9651	1.3632e-06	0.0027657
GO:0009628	response to abiotic stimulus	950	12.474	2.4852	1.9471e-06	0.003386
GO:0022904	respiratory electron transport chain	99	1.2999	6.9235	5.9058e-06	0.0089864
GO:0042770	signal transduction in response to DNA damage	128	1.6807	5.9499	6.9903e-06	0.0094548
GO:0007093	mitotic cell cycle checkpoint	160	2.1009	5.2359	8.2903e-06	0.010092
GO:0044774	mitotic DNA integrity checkpoint	105	1.3787	6.5279	9.5858e-06	0.010608
GO:0031571	mitotic G1 DNA damage checkpoint	62	0.81409	8.5986	1.5929e-05	0.014916
GO:0044819	mitotic G1/S transition checkpoint	62	0.81409	8.5986	1.5929e-05	0.014916
GO:0044783	G1 DNA damage checkpoint	63	0.82722	8.4621	1.7724e-05	0.015411
GO:0009141	nucleoside triphosphate metabolic process	280	3.6765	3.8079	1.9321e-05	0.01568
GO:2000134	negative regulation of G1/S transition of mitotic cell cycle	91	1.1949	6.6953	2.5225e-05	0.019192
GO:1902807	negative regulation of cell cycle G1/S phase transition	94	1.2343	6.4816	3.1956e-05	0.022883
GO:0006120	mitochondrial electron transport, NADH to ubiquinone	48	0.63026	9.5199	3.646e-05	0.023853
GO:0044773	mitotic DNA damage checkpoint	96	1.2605	6.3466	3.7231e-05	0.023853
GO:0009314	response to radiation	384	5.0421	3.1733	4.582e-05	0.027888
GO:0046034	ATP metabolic process	229	3.0069	3.9909	4.9131e-05	0.02848
GO:0055093	response to hyperoxia	17	0.22322	17.92	5.9754e-05	0.033063
GO:0071214	cellular response to abiotic stimulus	275	3.6109	3.6002	6.8751e-05	0.033126
GO:0104004	cellular response to environmental stimulus	275	3.6109	3.6002	6.8751e-05	0.033126
GO:0006950	response to stress	2954	38.787	1.5727	7.0508e-05	0.033126
GO:0009161	ribonucleoside monophosphate metabolic process	276	3.624	3.5872	7.1337e-05	0.033126
GO:0006977	DNA damage response, signal transduction by p53 class mediator resulting in cell cycle arrest	55	0.72218	8.3082	7.9839e-05	0.033126
GO:0045333	cellular respiration	170	2.2322	4.4799	8.1501e-05	0.033126
GO:0045930	negative regulation of mitotic cell cycle	242	3.1776	3.7765	8.36e-05	0.033126
GO:0072431	signal transduction involved in mitotic G1 DNA damage checkpoint	56	0.73531	8.1599	8.8457e-05	0.033126
GO:1902400	intracellular signal transduction involved in G1 DNA damage checkpoint	56	0.73531	8.1599	8.8457e-05	0.033126
GO:0034644	cellular response to UV	81	1.0636	6.5816	9.1391e-05	0.033126
GO:0072413	signal transduction involved in mitotic cell cycle checkpoint	57	0.74844	8.0167	9.7799e-05	0.033126
GO:1902402	signal transduction involved in mitotic DNA damage checkpoint	57	0.74844	8.0167	9.7799e-05	0.033126
GO:1902403	signal transduction involved in mitotic DNA integrity checkpoint	57	0.74844	8.0167	9.7799e-05	0.033126
GO:0000075	cell cycle checkpoint	209	2.7443	4.0084	9.7966e-05	0.033126
GO:0009123	nucleoside monophosphate metabolic process	294	3.8604	3.3676	0.00013464	0.044296
GO:0009205	purine ribonucleoside triphosphate metabolic process	256	3.3614	3.5699	0.00014231	0.045588

## Sheet: BP-down
Gene Set	Description	Size	Expect	Ratio	P Value	FDR
GO:0007049	cell cycle	1583	21.275	3.4783	<2.2e-16	<2.2e-16
GO:0022402	cell cycle process	1162	15.617	3.8421	<2.2e-16	<2.2e-16
GO:0051276	chromosome organization	1042	14.004	4.2131	<2.2e-16	<2.2e-16
GO:0000278	mitotic cell cycle	879	11.813	4.4018	<2.2e-16	<2.2e-16
GO:1903047	mitotic cell cycle process	751	10.093	5.1521	<2.2e-16	<2.2e-16
GO:0006260	DNA replication	260	3.4942	7.727	1.1102e-16	2.2525e-13
GO:0006259	DNA metabolic process	890	11.961	3.8458	6.6613e-16	1.1584e-12
GO:0044772	mitotic cell cycle phase transition	466	6.2628	5.1096	1.7764e-14	2.4867e-11
GO:0010564	regulation of cell cycle process	634	8.5206	4.3424	2.0206e-14	2.4867e-11
GO:0044770	cell cycle phase transition	500	6.7197	4.9109	2.0428e-14	2.4867e-11
GO:0006996	organelle organization	3366	45.237	2.0116	9.2704e-14	1.0259e-10
GO:0051726	regulation of cell cycle	1020	13.708	3.3557	1.0658e-13	1.0812e-10
GO:0071103	DNA conformation change	222	2.9835	7.3738	2.2093e-13	2.0688e-10
GO:1901988	negative regulation of cell cycle phase transition	178	2.3922	8.3605	2.7289e-13	2.3728e-10
GO:0044843	cell cycle G1/S phase transition	233	3.1314	7.0257	5.9508e-13	4.8293e-10
GO:0007059	chromosome segregation	286	3.8437	6.244	6.5015e-13	4.9464e-10
GO:0006261	DNA-dependent DNA replication	146	1.9622	9.1736	9.0661e-13	6.4918e-10
GO:0006323	DNA packaging	148	1.989	9.0496	1.1493e-12	7.7725e-10
GO:0140014	mitotic nuclear division	269	3.6152	6.362	1.3842e-12	8.8685e-10
GO:0000082	G1/S transition of mitotic cell cycle	219	2.9432	7.135	1.5348e-12	9.3414e-10
GO:0000819	sister chromatid segregation	176	2.3653	8.0327	2.2937e-12	1.3296e-09
GO:0045787	positive regulation of cell cycle	334	4.4888	5.5695	2.6708e-12	1.4778e-09
GO:0031570	DNA integrity checkpoint	157	2.11	8.5309	3.1963e-12	1.6917e-09
GO:1901987	regulation of cell cycle phase transition	368	4.9457	5.2571	3.5048e-12	1.7776e-09
GO:1901990	regulation of mitotic cell cycle phase transition	341	4.5828	5.4551	4.2244e-12	2.0569e-09
GO:0098813	nuclear chromosome segregation	233	3.1314	6.7063	5.1061e-12	2.3907e-09
GO:0000075	cell cycle checkpoint	209	2.8088	7.1204	5.6156e-12	2.5318e-09
GO:1901991	negative regulation of mitotic cell cycle phase transition	164	2.2041	8.1667	6.7607e-12	2.9392e-09
GO:0000070	mitotic sister chromatid segregation	152	2.0428	8.322	1.9737e-11	8.2848e-09
GO:0000280	nuclear division	370	4.9726	5.0276	2.5137e-11	1.02e-08
GO:0007346	regulation of mitotic cell cycle	544	7.311	4.1034	3.4906e-11	1.3707e-08
GO:0048285	organelle fission	409	5.4967	4.7301	3.7672e-11	1.4182e-08
GO:0010948	negative regulation of cell cycle process	259	3.4808	6.0331	3.8447e-11	1.4182e-08
GO:0006325	chromatin organization	666	8.9506	3.6869	5.5133e-11	1.9739e-08
GO:0090068	positive regulation of cell cycle process	241	3.2389	6.1749	7.6288e-11	2.6533e-08
GO:0051301	cell division	534	7.1766	4.0409	1.1183e-10	3.7816e-08
GO:0031497	chromatin assembly	113	1.5187	9.2187	3.2024e-10	1.0536e-07
GO:0000226	microtubule cytoskeleton organization	492	6.6122	4.0834	4.2224e-10	1.3404e-07
GO:0007093	mitotic cell cycle checkpoint	160	2.1503	7.4408	4.2943e-10	1.3404e-07
GO:0006334	nucleosome assembly	96	1.2902	10.076	4.5581e-10	1.3871e-07
GO:0045786	negative regulation of cell cycle	515	6.9213	3.901	1.1544e-09	3.4275e-07
GO:1902850	microtubule cytoskeleton organization involved in mitosis	131	1.7606	7.952	2.3184e-09	6.7194e-07
GO:0045930	negative regulation of mitotic cell cycle	242	3.2523	5.5345	4.1522e-09	1.1568e-06
GO:0006333	chromatin assembly or disassembly	137	1.8412	7.6037	4.1815e-09	1.1568e-06
GO:0051310	metaphase plate congression	58	0.77949	12.829	4.4353e-09	1.1998e-06
GO:0051983	regulation of chromosome segregation	95	1.2767	9.3989	4.9297e-09	1.3045e-06
GO:0006270	DNA replication initiation	32	0.43006	18.602	7.2372e-09	1.8744e-06
GO:1902806	regulation of cell cycle G1/S phase transition	145	1.9487	7.1842	8.7696e-09	2.1786e-06
GO:0000077	DNA damage checkpoint	145	1.9487	7.1842	8.7696e-09	2.1786e-06
GO:0006281	DNA repair	497	6.6794	3.7429	1.172e-08	2.8533e-06
GO:0006974	cellular response to DNA damage stimulus	780	10.483	3.0526	1.2146e-08	2.8887e-06
GO:0034728	nucleosome organization	125	1.6799	7.7384	1.234e-08	2.8887e-06
GO:0044774	mitotic DNA integrity checkpoint	105	1.4111	8.5038	1.567e-08	3.5991e-06
GO:0007017	microtubule-based process	670	9.0044	3.2206	2.0337e-08	4.5844e-06
GO:2000045	regulation of G1/S transition of mitotic cell cycle	131	1.7606	7.384	2.1826e-08	4.8307e-06
GO:0007052	mitotic spindle organization	110	1.4783	8.1172	2.6647e-08	5.7923e-06
GO:0051303	establishment of chromosome localization	71	0.9542	10.48	3.3767e-08	7.2113e-06
GO:0050000	chromosome localization	72	0.96764	10.334	3.8762e-08	8.1354e-06
GO:1902750	negative regulation of cell cycle G2/M phase transition	55	0.73917	12.176	4.3477e-08	8.9703e-06
GO:0007051	spindle organization	167	2.2444	6.2378	5.3555e-08	1.0865e-05
GO:0007080	mitotic metaphase plate congression	46	0.61821	12.941	1.5296e-07	3.0525e-05
GO:0033044	regulation of chromosome organization	308	4.1393	4.3485	1.7078e-07	3.3531e-05
GO:0071840	cellular component organization or biogenesis	5465	73.446	1.4568	1.9853e-07	3.836e-05
GO:1902749	regulation of cell cycle G2/M phase transition	162	2.1772	5.971	2.7167e-07	5.1672e-05
GO:0065004	protein-DNA complex assembly	191	2.5669	5.454	2.8527e-07	5.3424e-05
GO:0016043	cellular component organization	5294	71.148	1.4617	3.3598e-07	6.1967e-05
GO:0007010	cytoskeleton organization	1141	15.334	2.4129	3.4173e-07	6.2088e-05
GO:2000134	negative regulation of G1/S transition of mitotic cell cycle	91	1.223	8.1767	3.7295e-07	6.6764e-05
GO:0072395	signal transduction involved in cell cycle checkpoint	72	0.96764	9.301	4.7855e-07	8.2048e-05
GO:0072401	signal transduction involved in DNA integrity checkpoint	72	0.96764	9.301	4.7855e-07	8.2048e-05
GO:0072422	signal transduction involved in DNA damage checkpoint	72	0.96764	9.301	4.7855e-07	8.2048e-05
GO:1902807	negative regulation of cell cycle G1/S phase transition	94	1.2633	7.9157	5.0678e-07	8.5681e-05
GO:0051052	regulation of DNA metabolic process	372	4.9995	3.8004	6.1038e-07	0.00010178
GO:0044839	cell cycle G2/M phase transition	205	2.7551	5.0815	6.7511e-07	0.00011106
GO:1901989	positive regulation of cell cycle phase transition	81	1.0886	8.2676	1.3226e-06	0.00021467
GO:0010972	negative regulation of G2/M transition of mitotic cell cycle	43	0.57789	12.113	1.5041e-06	0.00024091
GO:0051225	spindle assembly	106	1.4246	7.0196	1.5543e-06	0.00024572
GO:2001251	negative regulation of chromosome organization	132	1.774	6.2007	1.5967e-06	0.00024712
GO:0000076	DNA replication checkpoint	16	0.21503	23.253	1.6038e-06	0.00024712
GO:0071824	protein-DNA complex subunit organization	221	2.9701	4.7136	1.6596e-06	0.00025253
GO:0044818	mitotic G2/M transition checkpoint	30	0.40318	14.882	2.4556e-06	0.00036904
GO:0033043	regulation of organelle organization	1137	15.281	2.2905	2.5316e-06	0.00037582
GO:0090304	nucleic acid metabolic process	4309	57.91	1.5023	3.3341e-06	0.00048899
GO:0008608	attachment of spindle microtubules to kinetochore	32	0.43006	13.952	3.6651e-06	0.00053113
GO:0010389	regulation of G2/M transition of mitotic cell cycle	145	1.9487	5.6447	4.0144e-06	0.00057492
GO:0044773	mitotic DNA damage checkpoint	96	1.2902	6.9758	5.5323e-06	0.00078307
GO:1905268	negative regulation of chromatin organization	52	0.69885	10.016	5.6406e-06	0.00078923
GO:0033314	mitotic DNA replication checkpoint	10	0.13439	29.763	6.2139e-06	0.00085957
GO:0000086	G2/M transition of mitotic cell cycle	186	2.4997	4.8005	7.806e-06	0.0010677
GO:0048519	negative regulation of biological process	4189	56.298	1.4921	8.1113e-06	0.0010971
GO:0030261	chromosome condensation	37	0.49726	12.066	8.8934e-06	0.0011897
GO:0022616	DNA strand elongation	24	0.32255	15.502	1.4302e-05	0.0018772
GO:0051988	regulation of attachment of spindle microtubules to kinetochore	12	0.16127	24.803	1.4342e-05	0.0018772
GO:0090307	mitotic spindle assembly	60	0.80636	8.6809	1.4877e-05	0.0019266
GO:0031571	mitotic G1 DNA damage checkpoint	62	0.83324	8.4009	1.8522e-05	0.0023486
GO:0044819	mitotic G1/S transition checkpoint	62	0.83324	8.4009	1.8522e-05	0.0023486
GO:0044783	G1 DNA damage checkpoint	63	0.84668	8.2676	2.0603e-05	0.0025856
GO:0051054	positive regulation of DNA metabolic process	205	2.7551	4.3556	2.0817e-05	0.0025858
GO:0051984	positive regulation of chromosome segregation	27	0.36286	13.779	2.6293e-05	0.0032329
GO:1901992	positive regulation of mitotic cell cycle phase transition	69	0.92732	7.5486	3.755e-05	0.0045709
GO:0006275	regulation of DNA replication	101	1.3574	5.8937	6.3269e-05	0.0074775
GO:0033045	regulation of sister chromatid segregation	76	1.0214	6.8534	7.032e-05	0.0080755
GO:0006977	DNA damage response, signal transduction by p53 class mediator resulting in cell cycle arrest	55	0.73917	8.1172	9.0798e-05	0.01033
GO:0051783	regulation of nuclear division	180	2.4191	4.1338	0.00015859	0.016643
GO:0006139	nucleobase-containing compound metabolic process	4862	65.342	1.3621	0.00016245	0.016902
GO:0045737	positive regulation of cyclin-dependent protein serine/threonine kinase activity	22	0.29567	13.529	0.00019079	0.019517
GO:0040001	establishment of mitotic spindle localization	27	0.36286	11.023	0.00043437	0.038595

## Sheet: MF-up
Gene Set	Description	Size	Expect	Ratio	P Value	FDR
GO:0045569	TRAIL binding	5	0.065437	45.846	2.1607e-05	0.023404
GO:0008137	NADH dehydrogenase (ubiquinone) activity	46	0.60202	9.9664	2.7937e-05	0.023404
GO:0050136	NADH dehydrogenase (quinone) activity	46	0.60202	9.9664	2.7937e-05	0.023404
GO:0003954	NADH dehydrogenase activity	47	0.61511	9.7544	3.1681e-05	0.023404

## Sheet: MF-down
Gene Set	Description	Size	Expect	Ratio	P Value	FDR
GO:0003677	DNA binding	2069	27.87	2.3323	6.1454e-12	1.816e-08
GO:0005515	protein binding	9503	128.01	1.2187	1.9317e-07	0.0002854
GO:0003682	chromatin binding	459	6.1828	3.3965	9.564e-07	0.00094205
GO:0003676	nucleic acid binding	3446	46.418	1.6158	1.9402e-06	0.0014333
GO:1901363	heterocyclic compound binding	5033	67.795	1.4013	2.0373e-05	0.01204
GO:0004386	helicase activity	146	1.9666	5.0848	2.7799e-05	0.013691
GO:0097159	organic cyclic compound binding	5088	68.536	1.3861	3.3634e-05	0.014198
GO:0019899	enzyme binding	1993	26.846	1.7135	0.00011928	0.041693
GO:0010997	anaphase-promoting complex binding	8	0.10776	27.839	0.00012803	0.041693
GO:0140097	catalytic activity, acting on DNA	178	2.3977	4.1707	0.00014765	0.041693
GO:0015631	tubulin binding	291	3.9198	3.3165	0.00015742	0.041693
GO:0042393	histone binding	181	2.4381	4.1016	0.00016931	0.041693
GO:0008017	microtubule binding	219	2.9499	3.7289	0.00018582	0.042238

## Sheet: CC-up
Gene Set	Description	Size	Expect	Ratio	P Value	FDR
GO:0098803	respiratory chain complex	83	1.0764	8.3611	1.2198e-06	0.0011139
GO:0098800	inner mitochondrial membrane protein complex	138	1.7897	6.1463	1.7662e-06	0.0011139
GO:0005746	mitochondrial respiratory chain	88	1.1413	7.886	2.0058e-06	0.0011139
GO:0070469	respiratory chain	97	1.258	7.1543	4.5406e-06	0.0018911
GO:0005747	mitochondrial respiratory chain complex I	51	0.66141	9.0715	4.8496e-05	0.011542
GO:0030964	NADH dehydrogenase complex	51	0.66141	9.0715	4.8496e-05	0.011542
GO:0045271	respiratory chain complex I	51	0.66141	9.0715	4.8496e-05	0.011542
GO:0044455	mitochondrial membrane part	221	2.8661	3.838	0.00014515	0.027863
GO:0098798	mitochondrial protein complex	263	3.4108	3.5182	0.0001646	0.027863
GO:0070557	PCNA-p21 complex	2	0.025938	77.108	0.00016725	0.027863

## Sheet: CC-down
Gene Set	Description	Size	Expect	Ratio	P Value	FDR
GO:0005694	chromosome	934	12.663	4.4222	<2.2e-16	<2.2e-16
GO:0044427	chromosomal part	815	11.05	4.2534	<2.2e-16	<2.2e-16
GO:0005634	nucleus	6239	84.59	1.6196	2.4425e-15	1.3564e-12
GO:0031981	nuclear lumen	3760	50.979	1.9812	5.5511e-15	2.312e-12
GO:0044428	nuclear part	4067	55.142	1.9042	1.4544e-14	4.846e-12
GO:0043232	intracellular non-membrane-bounded organelle	3644	49.407	1.9835	2.0872e-14	5.7603e-12
GO:0043228	non-membrane-bounded organelle	3652	49.515	1.9792	2.4203e-14	5.7603e-12
GO:0005654	nucleoplasm	3243	43.97	2.0696	3.3085e-14	6.8899e-12
GO:0044454	nuclear chromosome part	480	6.508	4.6097	2.0581e-12	3.5683e-10
GO:0000228	nuclear chromosome	514	6.969	4.4483	2.1418e-12	3.5683e-10
GO:0032993	protein-DNA complex	145	1.966	8.6472	1.0897e-11	1.6503e-09
GO:0044815	DNA packaging complex	62	0.84062	14.275	3.2225e-11	4.4739e-09
GO:0000786	nucleosome	54	0.73215	15.024	1.2164e-10	1.5589e-08
GO:0005819	spindle	311	4.2166	5.2174	2.2611e-10	2.6908e-08
GO:0000785	chromatin	462	6.2639	4.1507	6.9515e-10	7.7208e-08
GO:0000793	condensed chromosome	201	2.7252	6.238	1.9226e-09	1.89e-07
GO:0031974	membrane-enclosed lumen	4703	63.765	1.6153	2.1555e-09	1.89e-07
GO:0043233	organelle lumen	4703	63.765	1.6153	2.1555e-09	1.89e-07
GO:0070013	intracellular organelle lumen	4703	63.765	1.6153	2.1555e-09	1.89e-07
GO:0098687	chromosomal region	315	4.2709	4.6829	1.0077e-08	8.3938e-07
GO:0000922	spindle pole	146	1.9795	7.0724	1.0945e-08	8.6826e-07
GO:0015630	microtubule cytoskeleton	1079	14.629	2.5291	1.1536e-07	8.7358e-06
GO:0042555	MCM complex	11	0.14914	33.525	1.8767e-07	1.3594e-05
GO:0000775	chromosome, centromeric region	187	2.5354	5.1274	1.5729e-06	0.00010919
GO:0044430	cytoskeletal part	1363	18.48	2.1645	1.8921e-06	0.00012609
GO:0032991	protein-containing complex	4484	60.796	1.4968	2.5828e-06	0.0001655
GO:0000779	condensed chromosome, centromeric region	114	1.5456	6.4698	3.3066e-06	0.00020403
GO:0000790	nuclear chromatin	306	4.1488	3.8565	4.1941e-06	0.00024955
GO:0043229	intracellular organelle	10419	141.26	1.168	4.8832e-06	0.00028053
GO:0072686	mitotic spindle	95	1.288	6.9874	5.4896e-06	0.00030486
GO:0043231	intracellular membrane-bounded organelle	9172	124.36	1.2142	6.8288e-06	0.00036699
GO:0005874	microtubule	365	4.9488	3.4352	9.7058e-06	0.00050531
GO:0000780	condensed nuclear chromosome, centromeric region	23	0.31184	16.034	1.1975e-05	0.00060457
GO:0000794	condensed nuclear chromosome	81	1.0982	7.2845	1.356e-05	0.00066444
GO:0044446	intracellular organelle part	7876	106.79	1.2549	1.9703e-05	0.00093788
GO:0099513	polymeric cytoskeletal fiber	518	7.0232	2.8477	2.4712e-05	0.0011436
GO:0000152	nuclear ubiquitin ligase complex	44	0.59657	10.058	2.6342e-05	0.0011861
GO:0005871	kinesin complex	47	0.63724	9.4156	3.8742e-05	0.0016985
GO:0005657	replication fork	69	0.93552	7.4824	3.9895e-05	0.0017042
GO:0000792	heterochromatin	73	0.98976	7.0724	5.7567e-05	0.0023456
GO:0044422	organelle part	8084	109.61	1.2317	5.7726e-05	0.0023456
GO:0000777	condensed chromosome kinetochore	101	1.3694	5.842	6.7679e-05	0.0026846
GO:0044424	intracellular part	11711	158.78	1.1021	7.7386e-05	0.0029982
GO:0051233	spindle midzone	34	0.46098	10.846	8.7752e-05	0.0033226
GO:0005622	intracellular	11727	159	1.1006	9.1445e-05	0.0033855
GO:0035371	microtubule plus-end	19	0.25761	15.527	0.0001081	0.0039151
GO:0005813	centrosome	489	6.63	2.7149	0.00011773	0.0041733
GO:0005815	microtubule organizing center	678	9.1925	2.3932	0.00012925	0.0044862
GO:0031436	BRCA1-BARD1 complex	2	0.027117	73.755	0.00018284	0.0062166
GO:0005856	cytoskeleton	1808	24.513	1.7133	0.00027406	0.0091318
GO:0043226	organelle	10963	148.64	1.1168	0.00033333	0.010889
GO:1990752	microtubule end	26	0.35252	11.347	0.00038715	0.012256
GO:0000776	kinetochore	130	1.7626	4.5388	0.0003899	0.012256
GO:0097431	mitotic spindle pole	27	0.36607	10.927	0.00044969	0.013874
GO:0005875	microtubule associated complex	135	1.8304	4.3707	0.00050211	0.015209
GO:0005876	spindle microtubule	51	0.69147	7.2309	0.00061503	0.018297
GO:0000778	condensed nuclear chromosome kinetochore	14	0.18982	15.805	0.00079949	0.022965
GO:0043073	germ cell nucleus	14	0.18982	15.805	0.00079949	0.022965
GO:0005829	cytosol	4461	60.484	1.3392	0.00096761	0.027023
GO:0005720	nuclear heterochromatin	33	0.44742	8.9401	0.00098414	0.027023
GO:0042575	DNA polymerase complex	15	0.20337	14.751	0.00098943	0.027023
GO:0000939	condensed chromosome inner kinetochore	4	0.054233	36.878	0.0010775	0.028954
GO:0099512	supramolecular fiber	694	9.4095	2.1255	0.0011807	0.031222
GO:0099081	supramolecular polymer	701	9.5044	2.1043	0.0013322	0.034679
GO:0099080	supramolecular complex	702	9.5179	2.1013	0.0013552	0.034734
GO:0043227	membrane-bounded organelle	10193	138.2	1.1216	0.0017671	0.044258
GO:0032133	chromosome passenger complex	5	0.067792	29.502	0.0017799	0.044258

## Sheet: KEGG-up
Gene Set	Description	Size	Expect	Ratio	P Value	FDR
hsa04115	p53 signaling pathway	66	1.1028	9.9749	7.8446e-09	2.5809e-06
hsa00190	Oxidative phosphorylation	125	2.0886	5.2668	6.0374e-06	0.00099315
hsa05012	Parkinson disease	132	2.2055	4.9875	1.0237e-05	0.0011227
hsa04714	Thermogenesis	213	3.5589	3.6528	4.5158e-05	0.0037142
hsa04723	Retrograde endocannabinoid signaling	118	1.9716	4.5648	0.00013752	0.0090491
hsa01524	Platinum drug resistance	68	1.1362	5.2808	0.00088025	0.048267

## Sheet: KEGG-down
Gene Set	Description	Size	Expect	Ratio	P Value	FDR
hsa05322	Systemic lupus erythematosus	96	1.3798	10.146	4.6566e-11	1.532e-08
hsa04110	Cell cycle	117	1.6816	8.3252	7.0615e-10	1.1616e-07
hsa05034	Alcoholism	149	2.1416	6.5372	1.7365e-08	1.9043e-06
hsa03030	DNA replication	36	0.51743	13.528	5.7985e-07	4.7693e-05
hsa05203	Viral carcinogenesis	183	2.6303	4.1821	5.2051e-05	0.003425
hsa05206	MicroRNAs in cancer	140	2.0122	4.4727	0.00015846	0.0086889
hsa05166	Human T-cell leukemia virus 1 infection	215	3.0902	3.5597	0.00022142	0.010407
hsa03410	Base excision repair	33	0.47431	8.4333	0.0011796	0.048511

[truncated: 1 more sheets: TFT-down]
