# Supplementary material for: Differential Gene Expression in Human Fibroblasts Simultaneously Exposed to Ionizing Radiation and Simulated Microgravity
Source: Biomolecules. 2024 Jan 10;14(1):88. doi: 10.3390/biom14010088 (PMC10812944; doi:10.3390/biom14010088)
Supplement: Supplementary file 1 [file biomolecules-14-00088-s001.zip › Table S27.xlsx]

## Sheet: up
geneId	geneName	description	svalue
ENSG00000124762	CDKN1A	cyclin dependent kinase inhibitor 1A [Source:HGNC Symbol;Acc:HGNC:1784]	8.62046e-46
ENSG00000244694	PTCHD4	patched domain containing 4 [Source:HGNC Symbol;Acc:HGNC:21345]	9.97007e-26
ENSG00000250337	PURPL	p53 upregulated regulator of p53 levels [Source:HGNC Symbol;Acc:HGNC:48995]	1.91778e-23
ENSG00000164938	TP53INP1	tumor protein p53 inducible nuclear protein 1 [Source:HGNC Symbol;Acc:HGNC:18022]	1.44267e-21
ENSG00000135679	MDM2	MDM2 proto-oncogene [Source:HGNC Symbol;Acc:HGNC:6973]	2.21111e-20
ENSG00000172667	ZMAT3	zinc finger matrin-type 3 [Source:HGNC Symbol;Acc:HGNC:29983]	2.86171e-20
ENSG00000173559	NABP1	nucleic acid binding protein 1 [Source:HGNC Symbol;Acc:HGNC:26232]	2.46893e-19
ENSG00000065357	DGKA	diacylglycerol kinase alpha [Source:HGNC Symbol;Acc:HGNC:2849]	3.86761e-19
ENSG00000185088	RPS27L	ribosomal protein S27 like [Source:HGNC Symbol;Acc:HGNC:18476]	1.09413e-17
ENSG00000182752	PAPPA	pappalysin 1 [Source:HGNC Symbol;Acc:HGNC:8602]	1.96833e-17
ENSG00000159388	BTG2	BTG anti-proliferation factor 2 [Source:HGNC Symbol;Acc:HGNC:1131]	5.3547e-17
ENSG00000255248	MIR100HG	mir-100-let-7a-2-mir-125b-1 cluster host gene [Source:HGNC Symbol;Acc:HGNC:39522]	9.33287e-17
ENSG00000112249	ASCC3	activating signal cointegrator 1 complex subunit 3 [Source:HGNC Symbol;Acc:HGNC:18697]	1.246e-16
ENSG00000153214	TMEM87B	transmembrane protein 87B [Source:HGNC Symbol;Acc:HGNC:25913]	1.25455e-15
ENSG00000080546	SESN1	sestrin 1 [Source:HGNC Symbol;Acc:HGNC:21595]	6.14889e-15
ENSG00000215252	GOLGA8B	golgin A8 family member B [Source:HGNC Symbol;Acc:HGNC:31973]	1.36717e-14
ENSG00000048392	RRM2B	ribonucleotide reductase regulatory TP53 inducible subunit M2B [Source:HGNC Symbol;Acc:HGNC:17296]	2.86781e-13
ENSG00000244509	APOBEC3C	apolipoprotein B mRNA editing enzyme catalytic subunit 3C [Source:HGNC Symbol;Acc:HGNC:17353]	7.10992e-13
ENSG00000132274	TRIM22	tripartite motif containing 22 [Source:HGNC Symbol;Acc:HGNC:16379]	1.11983e-12
ENSG00000203930	LINC00632	long intergenic non-protein coding RNA 632 [Source:HGNC Symbol;Acc:HGNC:27865]	2.10566e-12
ENSG00000136542	GALNT5	polypeptide N-acetylgalactosaminyltransferase 5 [Source:HGNC Symbol;Acc:HGNC:4127]	2.42152e-12
ENSG00000135919	SERPINE2	serpin family E member 2 [Source:HGNC Symbol;Acc:HGNC:8951]	3.48691e-12
ENSG00000170160	CCDC144A	coiled-coil domain containing 144A [Source:HGNC Symbol;Acc:HGNC:29072]	3.86774e-12
ENSG00000118473	SGIP1	SH3GL interacting endocytic adaptor 1 [Source:HGNC Symbol;Acc:HGNC:25412]	1.32646e-11
ENSG00000113328	CCNG1	cyclin G1 [Source:HGNC Symbol;Acc:HGNC:1592]	3.14503e-11
ENSG00000144426	NBEAL1	neurobeachin like 1 [Source:HGNC Symbol;Acc:HGNC:20681]	6.83471e-11
ENSG00000173530	TNFRSF10D	TNF receptor superfamily member 10d [Source:HGNC Symbol;Acc:HGNC:11907]	1.0573e-10
ENSG00000136531	SCN2A	sodium voltage-gated channel alpha subunit 2 [Source:HGNC Symbol;Acc:HGNC:10588]	1.27368e-10
ENSG00000256664	NA	ribosomal L24 domain containing 1 (RSL24D1) pseudogene	1.63742e-10
ENSG00000166750	SLFN5	schlafen family member 5 [Source:HGNC Symbol;Acc:HGNC:28286]	2.97743e-10
ENSG00000171451	DSEL	dermatan sulfate epimerase like [Source:HGNC Symbol;Acc:HGNC:18144]	5.44179e-10
ENSG00000127914	AKAP9	A-kinase anchoring protein 9 [Source:HGNC Symbol;Acc:HGNC:379]	6.18676e-10
ENSG00000162643	DNAI3	dynein axonemal intermediate chain 3 [Source:HGNC Symbol;Acc:HGNC:30711]	8.28696e-10
ENSG00000040731	CDH10	cadherin 10 [Source:HGNC Symbol;Acc:HGNC:1749]	8.72965e-10
ENSG00000163071	SPATA18	spermatogenesis associated 18 [Source:HGNC Symbol;Acc:HGNC:29579]	9.84775e-10
ENSG00000154734	ADAMTS1	ADAM metallopeptidase with thrombospondin type 1 motif 1 [Source:HGNC Symbol;Acc:HGNC:217]	1.2164e-09
ENSG00000082438	COBLL1	cordon-bleu WH2 repeat protein like 1 [Source:HGNC Symbol;Acc:HGNC:23571]	1.47669e-09
ENSG00000185742	C11orf87	chromosome 11 open reading frame 87 [Source:HGNC Symbol;Acc:HGNC:33788]	1.61861e-09
ENSG00000214548	MEG3	maternally expressed 3 [Source:HGNC Symbol;Acc:HGNC:14575]	1.69243e-09
ENSG00000102908	NFAT5	nuclear factor of activated T cells 5 [Source:HGNC Symbol;Acc:HGNC:7774]	2.34859e-09
ENSG00000233237	LINC00472	long intergenic non-protein coding RNA 472 [Source:HGNC Symbol;Acc:HGNC:21380]	2.75095e-09
ENSG00000117335	CD46	CD46 molecule [Source:HGNC Symbol;Acc:HGNC:6953]	3.18231e-09
ENSG00000164050	PLXNB1	plexin B1 [Source:HGNC Symbol;Acc:HGNC:9103]	4.28284e-09
ENSG00000134363	FST	follistatin [Source:HGNC Symbol;Acc:HGNC:3971]	5.37222e-09
ENSG00000115641	FHL2	four and a half LIM domains 2 [Source:HGNC Symbol;Acc:HGNC:3703]	5.54151e-09
ENSG00000082482	KCNK2	potassium two pore domain channel subfamily K member 2 [Source:HGNC Symbol;Acc:HGNC:6277]	8.98639e-09
ENSG00000128641	MYO1B	myosin IB [Source:HGNC Symbol;Acc:HGNC:7596]	1.0505e-08
ENSG00000224078	SNHG14	small nucleolar RNA host gene 14 [Source:HGNC Symbol;Acc:HGNC:37462]	1.17612e-08
ENSG00000133818	RRAS2	RAS related 2 [Source:HGNC Symbol;Acc:HGNC:17271]	1.2229e-08
ENSG00000222328	RNU2-2P	RNA, U2 small nuclear 2, pseudogene [Source:HGNC Symbol;Acc:HGNC:10152]	1.32334e-08
ENSG00000221852	KRTAP1-5	keratin associated protein 1-5 [Source:HGNC Symbol;Acc:HGNC:16777]	1.87588e-08
ENSG00000154188	ANGPT1	angiopoietin 1 [Source:HGNC Symbol;Acc:HGNC:484]	1.9488e-08
ENSG00000124098	FAM210B	family with sequence similarity 210 member B [Source:HGNC Symbol;Acc:HGNC:16102]	2.17093e-08
ENSG00000152661	GJA1	gap junction protein alpha 1 [Source:HGNC Symbol;Acc:HGNC:4274]	2.24849e-08
ENSG00000144369	FAM171B	family with sequence similarity 171 member B [Source:HGNC Symbol;Acc:HGNC:29412]	2.49594e-08
ENSG00000083857	FAT1	FAT atypical cadherin 1 [Source:HGNC Symbol;Acc:HGNC:3595]	3.05336e-08
ENSG00000145476	CYP4V2	cytochrome P450 family 4 subfamily V member 2 [Source:HGNC Symbol;Acc:HGNC:23198]	3.15841e-08
ENSG00000158290	CUL4B	cullin 4B [Source:HGNC Symbol;Acc:HGNC:2555]	3.26504e-08
ENSG00000109680	TBC1D19	TBC1 domain family member 19 [Source:HGNC Symbol;Acc:HGNC:25624]	3.37313e-08
ENSG00000136048	DRAM1	DNA damage regulated autophagy modulator 1 [Source:HGNC Symbol;Acc:HGNC:25645]	3.6038e-08
ENSG00000233695	GAS6-AS1	GAS6 antisense RNA 1 [Source:HGNC Symbol;Acc:HGNC:39826]	4.32641e-08
ENSG00000107984	DKK1	dickkopf WNT signaling pathway inhibitor 1 [Source:HGNC Symbol;Acc:HGNC:2891]	4.45812e-08
ENSG00000124343	XG	Xg glycoprotein (Xg blood group) [Source:HGNC Symbol;Acc:HGNC:12806]	5.06784e-08
ENSG00000131080	EDA2R	ectodysplasin A2 receptor [Source:HGNC Symbol;Acc:HGNC:17756]	5.22908e-08
ENSG00000249459	ZNF286B	zinc finger protein 286B (pseudogene) [Source:HGNC Symbol;Acc:HGNC:33241]	5.92493e-08
ENSG00000183354	KIAA2026	KIAA2026 [Source:HGNC Symbol;Acc:HGNC:23378]	7.42988e-08
ENSG00000198804	MT-CO1	mitochondrially encoded cytochrome c oxidase I [Source:HGNC Symbol;Acc:HGNC:7419]	7.6846e-08
ENSG00000118971	CCND2	cyclin D2 [Source:HGNC Symbol;Acc:HGNC:1583]	9.06957e-08
ENSG00000125675	GRIA3	glutamate ionotropic receptor AMPA type subunit 3 [Source:HGNC Symbol;Acc:HGNC:4573]	9.66629e-08
ENSG00000251562	MALAT1	metastasis associated lung adenocarcinoma transcript 1 [Source:HGNC Symbol;Acc:HGNC:29665]	1.0581e-07
ENSG00000164040	PGRMC2	progesterone receptor membrane component 2 [Source:HGNC Symbol;Acc:HGNC:16089]	1.22517e-07
ENSG00000133858	ZFC3H1	zinc finger C3H1-type containing [Source:HGNC Symbol;Acc:HGNC:28328]	1.26118e-07
ENSG00000067167	TRAM1	translocation associated membrane protein 1 [Source:HGNC Symbol;Acc:HGNC:20568]	1.37121e-07
ENSG00000163491	NEK10	NIMA related kinase 10 [Source:HGNC Symbol;Acc:HGNC:18592]	1.4093e-07
ENSG00000102804	TSC22D1	TSC22 domain family member 1 [Source:HGNC Symbol;Acc:HGNC:16826]	1.44768e-07
ENSG00000154262	ABCA6	ATP binding cassette subfamily A member 6 [Source:HGNC Symbol;Acc:HGNC:36]	1.65016e-07
ENSG00000104361	NIPAL2	NIPA like domain containing 2 [Source:HGNC Symbol;Acc:HGNC:25854]	1.69218e-07
ENSG00000078237	TIGAR	TP53 induced glycolysis regulatory phosphatase [Source:HGNC Symbol;Acc:HGNC:1185]	1.77929e-07
ENSG00000172380	GNG12	G protein subunit gamma 12 [Source:HGNC Symbol;Acc:HGNC:19663]	1.87011e-07
ENSG00000136003	ISCU	iron-sulfur cluster assembly enzyme [Source:HGNC Symbol;Acc:HGNC:29882]	2.01243e-07
ENSG00000138688	KIAA1109	KIAA1109 [Source:HGNC Symbol;Acc:HGNC:26953]	2.05992e-07
ENSG00000117114	ADGRL2	adhesion G protein-coupled receptor L2 [Source:HGNC Symbol;Acc:HGNC:18582]	2.21022e-07
ENSG00000198018	ENTPD7	ectonucleoside triphosphate diphosphohydrolase 7 [Source:HGNC Symbol;Acc:HGNC:19745]	2.26383e-07
ENSG00000101333	PLCB4	phospholipase C beta 4 [Source:HGNC Symbol;Acc:HGNC:9059]	2.31872e-07
ENSG00000120889	TNFRSF10B	TNF receptor superfamily member 10b [Source:HGNC Symbol;Acc:HGNC:11905]	2.6162e-07
ENSG00000168016	TRANK1	tetratricopeptide repeat and ankyrin repeat containing 1 [Source:HGNC Symbol;Acc:HGNC:29011]	2.74304e-07
ENSG00000120875	DUSP4	dual specificity phosphatase 4 [Source:HGNC Symbol;Acc:HGNC:3070]	2.80645e-07
ENSG00000095574	IKZF5	IKAROS family zinc finger 5 [Source:HGNC Symbol;Acc:HGNC:14283]	2.86993e-07
ENSG00000026103	FAS	Fas cell surface death receptor [Source:HGNC Symbol;Acc:HGNC:11920]	2.99836e-07
ENSG00000161513	FDXR	ferredoxin reductase [Source:HGNC Symbol;Acc:HGNC:3642]	3.47251e-07
ENSG00000138411	HECW2	HECT, C2 and WW domain containing E3 ubiquitin protein ligase 2 [Source:HGNC Symbol;Acc:HGNC:29853]	3.54463e-07
ENSG00000164171	ITGA2	integrin subunit alpha 2 [Source:HGNC Symbol;Acc:HGNC:6137]	3.68947e-07
ENSG00000047346	FAM214A	family with sequence similarity 214 member A [Source:HGNC Symbol;Acc:HGNC:25609]	3.99257e-07
ENSG00000204941	PSG5	pregnancy specific beta-1-glycoprotein 5 [Source:HGNC Symbol;Acc:HGNC:9522]	4.33436e-07
ENSG00000204406	MBD5	methyl-CpG binding domain protein 5 [Source:HGNC Symbol;Acc:HGNC:20444]	4.60856e-07
ENSG00000180398	MCFD2	multiple coagulation factor deficiency 2, ER cargo receptor complex subunit [Source:HGNC Symbol;Acc:HGNC:18451]	5.39564e-07
ENSG00000187955	COL14A1	collagen type XIV alpha 1 chain [Source:HGNC Symbol;Acc:HGNC:2191]	5.63723e-07
ENSG00000049130	KITLG	KIT ligand [Source:HGNC Symbol;Acc:HGNC:6343]	5.76054e-07
ENSG00000178234	GALNT11	polypeptide N-acetylgalactosaminyltransferase 11 [Source:HGNC Symbol;Acc:HGNC:19875]	6.02407e-07
ENSG00000198933	TBKBP1	TBK1 binding protein 1 [Source:HGNC Symbol;Acc:HGNC:30140]	6.44384e-07
ENSG00000276107	THBS1-IT1	THBS1 intronic transcript 1 [Source:HGNC Symbol;Acc:HGNC:55225]	6.90023e-07
ENSG00000112208	BAG2	BAG cochaperone 2 [Source:HGNC Symbol;Acc:HGNC:938]	7.54835e-07
ENSG00000265808	SEC22B	SEC22 homolog B, vesicle trafficking protein [Source:HGNC Symbol;Acc:HGNC:10700]	8.06973e-07
ENSG00000112697	TMEM30A	transmembrane protein 30A [Source:HGNC Symbol;Acc:HGNC:16667]	8.2483e-07
ENSG00000171150	SOCS5	suppressor of cytokine signaling 5 [Source:HGNC Symbol;Acc:HGNC:16852]	8.61364e-07
ENSG00000143669	LYST	lysosomal trafficking regulator [Source:HGNC Symbol;Acc:HGNC:1968]	8.79714e-07
ENSG00000170581	STAT2	signal transducer and activator of transcription 2 [Source:HGNC Symbol;Acc:HGNC:11363]	9.17453e-07
ENSG00000225830	ERCC6	ERCC excision repair 6, chromatin remodeling factor [Source:HGNC Symbol;Acc:HGNC:3438]	9.78019e-07
ENSG00000168685	IL7R	interleukin 7 receptor [Source:HGNC Symbol;Acc:HGNC:6024]	1.04115e-06
ENSG00000214021	TTLL3	tubulin tyrosine ligase like 3 [Source:HGNC Symbol;Acc:HGNC:24483]	1.0625e-06
ENSG00000136156	ITM2B	integral membrane protein 2B [Source:HGNC Symbol;Acc:HGNC:6174]	1.12779e-06
ENSG00000064042	LIMCH1	LIM and calponin homology domains 1 [Source:HGNC Symbol;Acc:HGNC:29191]	1.14973e-06
ENSG00000129636	ITFG1	integrin alpha FG-GAP repeat containing 1 [Source:HGNC Symbol;Acc:HGNC:30697]	1.19372e-06
ENSG00000230590	FTX	FTX transcript, XIST regulator [Source:HGNC Symbol;Acc:HGNC:37190]	1.30724e-06
ENSG00000119878	CRIPT	CXXC repeat containing interactor of PDZ3 domain [Source:HGNC Symbol;Acc:HGNC:14312]	1.51483e-06
ENSG00000013293	SLC7A14	solute carrier family 7 member 14 [Source:HGNC Symbol;Acc:HGNC:29326]	1.54188e-06
ENSG00000176697	BDNF	brain derived neurotrophic factor [Source:HGNC Symbol;Acc:HGNC:1033]	1.56883e-06
ENSG00000111897	SERINC1	serine incorporator 1 [Source:HGNC Symbol;Acc:HGNC:13464]	1.76837e-06
ENSG00000151914	DST	dystonin [Source:HGNC Symbol;Acc:HGNC:1090]	1.79909e-06
ENSG00000000971	CFH	complement factor H [Source:HGNC Symbol;Acc:HGNC:4883]	1.8299e-06
ENSG00000120686	UFM1	ubiquitin fold modifier 1 [Source:HGNC Symbol;Acc:HGNC:20597]	1.92418e-06
ENSG00000145349	CAMK2D	calcium/calmodulin dependent protein kinase II delta [Source:HGNC Symbol;Acc:HGNC:1462]	2.06418e-06
ENSG00000115963	RND3	Rho family GTPase 3 [Source:HGNC Symbol;Acc:HGNC:671]	2.10017e-06
ENSG00000184347	SLIT3	slit guidance ligand 3 [Source:HGNC Symbol;Acc:HGNC:11087]	2.1735e-06
ENSG00000009413	REV3L	REV3 like, DNA directed polymerase zeta catalytic subunit [Source:HGNC Symbol;Acc:HGNC:9968]	2.21037e-06
ENSG00000260032	NORAD	non-coding RNA activated by DNA damage [Source:HGNC Symbol;Acc:HGNC:44311]	2.24713e-06
ENSG00000198796	ALPK2	alpha kinase 2 [Source:HGNC Symbol;Acc:HGNC:20565]	2.32138e-06
ENSG00000196704	AMZ2	archaelysin family metallopeptidase 2 [Source:HGNC Symbol;Acc:HGNC:28041]	2.36016e-06
ENSG00000174405	LIG4	DNA ligase 4 [Source:HGNC Symbol;Acc:HGNC:6601]	2.61227e-06
ENSG00000248429	GASK1B-AS1	GASK1B antisense RNA 1 [Source:HGNC Symbol;Acc:HGNC:53132]	2.70484e-06
ENSG00000228526	MIR34AHG	MIR34A host gene [Source:HGNC Symbol;Acc:HGNC:51913]	2.79913e-06
ENSG00000121741	ZMYM2	zinc finger MYM-type containing 2 [Source:HGNC Symbol;Acc:HGNC:12989]	2.89465e-06
ENSG00000128585	MKLN1	muskelin 1 [Source:HGNC Symbol;Acc:HGNC:7109]	2.99171e-06
ENSG00000137414	FAM8A1	family with sequence similarity 8 member A1 [Source:HGNC Symbol;Acc:HGNC:16372]	3.04035e-06
ENSG00000049449	RCN1	reticulocalbin 1 [Source:HGNC Symbol;Acc:HGNC:9934]	3.08916e-06
ENSG00000197321	SVIL	supervillin [Source:HGNC Symbol;Acc:HGNC:11480]	3.13976e-06
ENSG00000170385	SLC30A1	solute carrier family 30 member 1 [Source:HGNC Symbol;Acc:HGNC:11012]	3.19221e-06
ENSG00000067445	TRO	trophinin [Source:HGNC Symbol;Acc:HGNC:12326]	3.35219e-06
ENSG00000137500	CCDC90B	coiled-coil domain containing 90B [Source:HGNC Symbol;Acc:HGNC:28108]	3.51686e-06
ENSG00000266714	MYO15B	myosin XVB [Source:HGNC Symbol;Acc:HGNC:14083]	3.57283e-06
ENSG00000138078	PREPL	prolyl endopeptidase like [Source:HGNC Symbol;Acc:HGNC:30228]	3.79898e-06
ENSG00000165410	CFL2	cofilin 2 [Source:HGNC Symbol;Acc:HGNC:1875]	3.85596e-06
ENSG00000119938	PPP1R3C	protein phosphatase 1 regulatory subunit 3C [Source:HGNC Symbol;Acc:HGNC:9293]	3.91316e-06
ENSG00000179909	ZNF154	zinc finger protein 154 [Source:HGNC Symbol;Acc:HGNC:12939]	3.97021e-06
ENSG00000055163	CYFIP2	cytoplasmic FMR1 interacting protein 2 [Source:HGNC Symbol;Acc:HGNC:13760]	4.08585e-06
ENSG00000051620	HEBP2	heme binding protein 2 [Source:HGNC Symbol;Acc:HGNC:15716]	4.38897e-06
ENSG00000138674	SEC31A	SEC31 homolog A, COPII coat complex component [Source:HGNC Symbol;Acc:HGNC:17052]	4.45162e-06
ENSG00000077147	TM9SF3	transmembrane 9 superfamily member 3 [Source:HGNC Symbol;Acc:HGNC:21529]	4.51663e-06
ENSG00000188906	LRRK2	leucine rich repeat kinase 2 [Source:HGNC Symbol;Acc:HGNC:18618]	4.71401e-06
ENSG00000156650	KAT6B	lysine acetyltransferase 6B [Source:HGNC Symbol;Acc:HGNC:17582]	4.8461e-06
ENSG00000158186	MRAS	muscle RAS oncogene homolog [Source:HGNC Symbol;Acc:HGNC:7227]	4.91219e-06
ENSG00000129048	ACKR4	atypical chemokine receptor 4 [Source:HGNC Symbol;Acc:HGNC:1611]	5.04738e-06
ENSG00000057657	PRDM1	PR/SET domain 1 [Source:HGNC Symbol;Acc:HGNC:9346]	5.11626e-06
ENSG00000243701	DUBR	DPPA2 upstream binding RNA [Source:HGNC Symbol;Acc:HGNC:48569]	5.25522e-06
ENSG00000166200	COPS2	COP9 signalosome subunit 2 [Source:HGNC Symbol;Acc:HGNC:30747]	5.32689e-06
ENSG00000156976	EIF4A2	eukaryotic translation initiation factor 4A2 [Source:HGNC Symbol;Acc:HGNC:3284]	5.3997e-06
ENSG00000173846	PLK3	polo like kinase 3 [Source:HGNC Symbol;Acc:HGNC:2154]	5.54876e-06
ENSG00000019549	SNAI2	snail family transcriptional repressor 2 [Source:HGNC Symbol;Acc:HGNC:11094]	5.62411e-06
ENSG00000260578	NA	novel transcript	5.77815e-06
ENSG00000153029	MR1	major histocompatibility complex, class I-related [Source:HGNC Symbol;Acc:HGNC:4975]	5.85556e-06
ENSG00000245532	NEAT1	nuclear paraspeckle assembly transcript 1 [Source:HGNC Symbol;Acc:HGNC:30815]	6.24536e-06
ENSG00000061987	MON2	MON2 homolog, regulator of endosome-to-Golgi trafficking [Source:HGNC Symbol;Acc:HGNC:29177]	6.40367e-06
ENSG00000116016	EPAS1	endothelial PAS domain protein 1 [Source:HGNC Symbol;Acc:HGNC:3374]	6.56804e-06
ENSG00000113083	LOX	lysyl oxidase [Source:HGNC Symbol;Acc:HGNC:6664]	6.65188e-06
ENSG00000163785	RYK	receptor like tyrosine kinase [Source:HGNC Symbol;Acc:HGNC:10481]	7.18268e-06
ENSG00000138685	FGF2	fibroblast growth factor 2 [Source:HGNC Symbol;Acc:HGNC:3676]	7.27612e-06
ENSG00000052802	MSMO1	methylsterol monooxygenase 1 [Source:HGNC Symbol;Acc:HGNC:10545]	7.36957e-06
ENSG00000196072	BLOC1S2	biogenesis of lysosomal organelles complex 1 subunit 2 [Source:HGNC Symbol;Acc:HGNC:20984]	7.4641e-06
ENSG00000129003	VPS13C	vacuolar protein sorting 13 homolog C [Source:HGNC Symbol;Acc:HGNC:23594]	7.56049e-06
ENSG00000270069	MIR222HG	miR222/221 cluster host gene [Source:HGNC Symbol;Acc:HGNC:49555]	7.65891e-06
ENSG00000132356	PRKAA1	protein kinase AMP-activated catalytic subunit alpha 1 [Source:HGNC Symbol;Acc:HGNC:9376]	8.5364e-06
ENSG00000017260	ATP2C1	ATPase secretory pathway Ca2+ transporting 1 [Source:HGNC Symbol;Acc:HGNC:13211]	8.65172e-06
ENSG00000197780	TAF13	TATA-box binding protein associated factor 13 [Source:HGNC Symbol;Acc:HGNC:11546]	8.89199e-06
ENSG00000182585	EPGN	epithelial mitogen [Source:HGNC Symbol;Acc:HGNC:17470]	9.37627e-06
ENSG00000131437	KIF3A	kinesin family member 3A [Source:HGNC Symbol;Acc:HGNC:6319]	1.00037e-05
ENSG00000168398	BDKRB2	bradykinin receptor B2 [Source:HGNC Symbol;Acc:HGNC:1030]	1.0131e-05
ENSG00000146278	PNRC1	proline rich nuclear receptor coactivator 1 [Source:HGNC Symbol;Acc:HGNC:17278]	1.05134e-05
ENSG00000150527	MIA2	MIA SH3 domain ER export factor 2 [Source:HGNC Symbol;Acc:HGNC:18432]	1.0768e-05
ENSG00000112773	TENT5A	terminal nucleotidyltransferase 5A [Source:HGNC Symbol;Acc:HGNC:18345]	1.14186e-05
ENSG00000112769	LAMA4	laminin subunit alpha 4 [Source:HGNC Symbol;Acc:HGNC:6484]	1.1824e-05
ENSG00000151012	SLC7A11	solute carrier family 7 member 11 [Source:HGNC Symbol;Acc:HGNC:11059]	1.19609e-05
ENSG00000164125	GASK1B	golgi associated kinase 1B [Source:HGNC Symbol;Acc:HGNC:25312]	1.2098e-05
ENSG00000137857	DUOX1	dual oxidase 1 [Source:HGNC Symbol;Acc:HGNC:3062]	1.26485e-05
ENSG00000173230	GOLGB1	golgin B1 [Source:HGNC Symbol;Acc:HGNC:4429]	1.29289e-05
ENSG00000156535	CD109	CD109 molecule [Source:HGNC Symbol;Acc:HGNC:21685]	1.30713e-05
ENSG00000162923	WDR26	WD repeat domain 26 [Source:HGNC Symbol;Acc:HGNC:21208]	1.3357e-05
ENSG00000168374	ARF4	ADP ribosylation factor 4 [Source:HGNC Symbol;Acc:HGNC:655]	1.36438e-05
ENSG00000168679	SLC16A4	solute carrier family 16 member 4 [Source:HGNC Symbol;Acc:HGNC:10925]	1.4085e-05
ENSG00000196586	MYO6	myosin VI [Source:HGNC Symbol;Acc:HGNC:7605]	1.42356e-05
ENSG00000106080	FKBP14	FKBP prolyl isomerase 14 [Source:HGNC Symbol;Acc:HGNC:18625]	1.46891e-05
ENSG00000188215	DCUN1D3	defective in cullin neddylation 1 domain containing 3 [Source:HGNC Symbol;Acc:HGNC:28734]	1.49918e-05
ENSG00000130513	GDF15	growth differentiation factor 15 [Source:HGNC Symbol;Acc:HGNC:30142]	1.51479e-05
ENSG00000102401	ARMCX3	armadillo repeat containing X-linked 3 [Source:HGNC Symbol;Acc:HGNC:24065]	1.54666e-05
ENSG00000135046	ANXA1	annexin A1 [Source:HGNC Symbol;Acc:HGNC:533]	1.56288e-05
ENSG00000148634	HERC4	HECT and RLD domain containing E3 ubiquitin protein ligase 4 [Source:HGNC Symbol;Acc:HGNC:24521]	1.59544e-05
ENSG00000165029	ABCA1	ATP binding cassette subfamily A member 1 [Source:HGNC Symbol;Acc:HGNC:29]	1.62878e-05
ENSG00000198265	HELZ	helicase with zinc finger [Source:HGNC Symbol;Acc:HGNC:16878]	1.64576e-05
ENSG00000100852	ARHGAP5	Rho GTPase activating protein 5 [Source:HGNC Symbol;Acc:HGNC:675]	1.66292e-05
ENSG00000225746	MEG8	maternally expressed 8, small nucleolar RNA host gene [Source:HGNC Symbol;Acc:HGNC:14574]	1.71527e-05
ENSG00000186340	THBS2	thrombospondin 2 [Source:HGNC Symbol;Acc:HGNC:11786]	1.73294e-05
ENSG00000173706	HEG1	heart development protein with EGF like domains 1 [Source:HGNC Symbol;Acc:HGNC:29227]	1.75061e-05
ENSG00000135655	USP15	ubiquitin specific peptidase 15 [Source:HGNC Symbol;Acc:HGNC:12613]	1.78674e-05
ENSG00000156052	GNAQ	G protein subunit alpha q [Source:HGNC Symbol;Acc:HGNC:4390]	1.80483e-05
ENSG00000117616	RSRP1	arginine and serine rich protein 1 [Source:HGNC Symbol;Acc:HGNC:25234]	1.82343e-05
ENSG00000233369	GTF2IP4	general transcription factor IIi pseudogene 4 [Source:HGNC Symbol;Acc:HGNC:51716]	1.86262e-05
ENSG00000197934	CYYR1-AS1	CYYR1 antisense RNA 1 [Source:HGNC Symbol;Acc:HGNC:39560]	1.90405e-05
ENSG00000112851	ERBIN	erbb2 interacting protein [Source:HGNC Symbol;Acc:HGNC:15842]	1.94646e-05
ENSG00000138131	LOXL4	lysyl oxidase like 4 [Source:HGNC Symbol;Acc:HGNC:17171]	1.96787e-05
ENSG00000153956	CACNA2D1	calcium voltage-gated channel auxiliary subunit alpha2delta 1 [Source:HGNC Symbol;Acc:HGNC:1399]	1.98966e-05
ENSG00000115839	RAB3GAP1	RAB3 GTPase activating protein catalytic subunit 1 [Source:HGNC Symbol;Acc:HGNC:17063]	2.07897e-05
ENSG00000102786	INTS6	integrator complex subunit 6 [Source:HGNC Symbol;Acc:HGNC:14879]	2.10204e-05
ENSG00000108854	SMURF2	SMAD specific E3 ubiquitin protein ligase 2 [Source:HGNC Symbol;Acc:HGNC:16809]	2.1487e-05
ENSG00000170624	SGCD	sarcoglycan delta [Source:HGNC Symbol;Acc:HGNC:10807]	2.24238e-05
ENSG00000116183	PAPPA2	pappalysin 2 [Source:HGNC Symbol;Acc:HGNC:14615]	2.38654e-05
ENSG00000154767	XPC	XPC complex subunit, DNA damage recognition and repair factor [Source:HGNC Symbol;Acc:HGNC:12816]	2.4617e-05
ENSG00000144895	EIF2A	eukaryotic translation initiation factor 2A [Source:HGNC Symbol;Acc:HGNC:3254]	2.61511e-05
ENSG00000177954	RPS27	ribosomal protein S27 [Source:HGNC Symbol;Acc:HGNC:10416]	2.64179e-05
ENSG00000148180	GSN	gelsolin [Source:HGNC Symbol;Acc:HGNC:4620]	2.66841e-05
ENSG00000169504	CLIC4	chloride intracellular channel 4 [Source:HGNC Symbol;Acc:HGNC:13518]	2.69554e-05
ENSG00000050405	LIMA1	LIM domain and actin binding 1 [Source:HGNC Symbol;Acc:HGNC:24636]	2.72277e-05
ENSG00000186591	UBE2H	ubiquitin conjugating enzyme E2 H [Source:HGNC Symbol;Acc:HGNC:12484]	2.75007e-05
ENSG00000140416	TPM1	tropomyosin 1 [Source:HGNC Symbol;Acc:HGNC:12010]	2.77742e-05
ENSG00000196159	FAT4	FAT atypical cadherin 4 [Source:HGNC Symbol;Acc:HGNC:23109]	2.80475e-05
ENSG00000145390	USP53	ubiquitin specific peptidase 53 [Source:HGNC Symbol;Acc:HGNC:29255]	2.83228e-05
ENSG00000179941	BBS10	Bardet-Biedl syndrome 10 [Source:HGNC Symbol;Acc:HGNC:26291]	2.85992e-05
ENSG00000137801	THBS1	thrombospondin 1 [Source:HGNC Symbol;Acc:HGNC:11785]	2.9444e-05
ENSG00000122299	ZC3H7A	zinc finger CCCH-type containing 7A [Source:HGNC Symbol;Acc:HGNC:30959]	3.00119e-05
ENSG00000069431	ABCC9	ATP binding cassette subfamily C member 9 [Source:HGNC Symbol;Acc:HGNC:60]	3.05906e-05
ENSG00000102287	GABRE	gamma-aminobutyric acid type A receptor subunit epsilon [Source:HGNC Symbol;Acc:HGNC:4085]	3.08803e-05
ENSG00000164543	STK17A	serine/threonine kinase 17a [Source:HGNC Symbol;Acc:HGNC:11395]	3.17665e-05
ENSG00000102189	EEA1	early endosome antigen 1 [Source:HGNC Symbol;Acc:HGNC:3185]	3.32764e-05
ENSG00000135862	LAMC1	laminin subunit gamma 1 [Source:HGNC Symbol;Acc:HGNC:6492]	3.35911e-05
ENSG00000077097	TOP2B	DNA topoisomerase II beta [Source:HGNC Symbol;Acc:HGNC:11990]	3.42225e-05
ENSG00000137509	PRCP	prolylcarboxypeptidase [Source:HGNC Symbol;Acc:HGNC:9344]	3.45388e-05
ENSG00000149131	SERPING1	serpin family G member 1 [Source:HGNC Symbol;Acc:HGNC:1228]	3.5518e-05
ENSG00000145348	TBCK	TBC1 domain containing kinase [Source:HGNC Symbol;Acc:HGNC:28261]	3.58458e-05
ENSG00000163558	PRKCI	protein kinase C iota [Source:HGNC Symbol;Acc:HGNC:9404]	3.68453e-05
ENSG00000070756	PABPC1	poly(A) binding protein cytoplasmic 1 [Source:HGNC Symbol;Acc:HGNC:8554]	3.71832e-05
ENSG00000131018	SYNE1	spectrin repeat containing nuclear envelope protein 1 [Source:HGNC Symbol;Acc:HGNC:17089]	3.85521e-05
ENSG00000163682	RPL9	ribosomal protein L9 [Source:HGNC Symbol;Acc:HGNC:10369]	3.92652e-05
ENSG00000110031	LPXN	leupaxin [Source:HGNC Symbol;Acc:HGNC:14061]	3.99945e-05
ENSG00000149577	SIDT2	SID1 transmembrane family member 2 [Source:HGNC Symbol;Acc:HGNC:24272]	4.03594e-05
ENSG00000116266	STXBP3	syntaxin binding protein 3 [Source:HGNC Symbol;Acc:HGNC:11446]	4.10961e-05
ENSG00000128512	DOCK4	dedicator of cytokinesis 4 [Source:HGNC Symbol;Acc:HGNC:19192]	4.22392e-05
ENSG00000176771	NCKAP5	NCK associated protein 5 [Source:HGNC Symbol;Acc:HGNC:29847]	4.34089e-05
ENSG00000166780	BMERB1	bMERB domain containing 1 [Source:HGNC Symbol;Acc:HGNC:19213]	4.42252e-05
ENSG00000183775	KCTD16	potassium channel tetramerization domain containing 16 [Source:HGNC Symbol;Acc:HGNC:29244]	4.67848e-05
ENSG00000162618	ADGRL4	adhesion G protein-coupled receptor L4 [Source:HGNC Symbol;Acc:HGNC:20822]	4.7665e-05
ENSG00000134759	ELP2	elongator acetyltransferase complex subunit 2 [Source:HGNC Symbol;Acc:HGNC:18248]	4.81088e-05
ENSG00000101745	ANKRD12	ankyrin repeat domain 12 [Source:HGNC Symbol;Acc:HGNC:29135]	4.94396e-05
ENSG00000198839	ZNF277	zinc finger protein 277 [Source:HGNC Symbol;Acc:HGNC:13070]	5.07996e-05
ENSG00000133112	TPT1	tumor protein, translationally-controlled 1 [Source:HGNC Symbol;Acc:HGNC:12022]	5.26474e-05
ENSG00000174307	PHLDA3	pleckstrin homology like domain family A member 3 [Source:HGNC Symbol;Acc:HGNC:8934]	5.31118e-05
ENSG00000164463	CREBRF	CREB3 regulatory factor [Source:HGNC Symbol;Acc:HGNC:24050]	5.45178e-05
ENSG00000136153	LMO7	LIM domain 7 [Source:HGNC Symbol;Acc:HGNC:6646]	5.49909e-05
ENSG00000069020	MAST4	microtubule associated serine/threonine kinase family member 4 [Source:HGNC Symbol;Acc:HGNC:19037]	5.54665e-05
ENSG00000187391	MAGI2	membrane associated guanylate kinase, WW and PDZ domain containing 2 [Source:HGNC Symbol;Acc:HGNC:18957]	5.74573e-05
ENSG00000182670	TTC3	tetratricopeptide repeat domain 3 [Source:HGNC Symbol;Acc:HGNC:12393]	5.7964e-05
ENSG00000171862	PTEN	phosphatase and tensin homolog [Source:HGNC Symbol;Acc:HGNC:9588]	5.89796e-05
ENSG00000180914	OXTR	oxytocin receptor [Source:HGNC Symbol;Acc:HGNC:8529]	5.94929e-05
ENSG00000076067	RBMS2	RNA binding motif single stranded interacting protein 2 [Source:HGNC Symbol;Acc:HGNC:9909]	6.00063e-05
ENSG00000085063	CD59	CD59 molecule (CD59 blood group) [Source:HGNC Symbol;Acc:HGNC:1689]	6.10441e-05
ENSG00000109686	SH3D19	SH3 domain containing 19 [Source:HGNC Symbol;Acc:HGNC:30418]	6.31841e-05
ENSG00000169604	ANTXR1	ANTXR cell adhesion molecule 1 [Source:HGNC Symbol;Acc:HGNC:21014]	6.37344e-05
ENSG00000163322	ABRAXAS1	abraxas 1, BRCA1 A complex subunit [Source:HGNC Symbol;Acc:HGNC:25829]	6.42853e-05
ENSG00000188554	NBR1	NBR1 autophagy cargo receptor [Source:HGNC Symbol;Acc:HGNC:6746]	6.53983e-05
ENSG00000131724	IL13RA1	interleukin 13 receptor subunit alpha 1 [Source:HGNC Symbol;Acc:HGNC:5974]	6.6516e-05
ENSG00000033867	SLC4A7	solute carrier family 4 member 7 [Source:HGNC Symbol;Acc:HGNC:11033]	6.82344e-05
ENSG00000134352	IL6ST	interleukin 6 cytokine family signal transducer [Source:HGNC Symbol;Acc:HGNC:6021]	6.88121e-05
ENSG00000275131	PDE4DIPP2	PDE4DIP pseudogene 2 [Source:HGNC Symbol;Acc:HGNC:55081]	6.998e-05
ENSG00000171681	ATF7IP	activating transcription factor 7 interacting protein [Source:HGNC Symbol;Acc:HGNC:20092]	7.05731e-05
ENSG00000184939	ZFP90	ZFP90 zinc finger protein [Source:HGNC Symbol;Acc:HGNC:23329]	7.47837e-05
ENSG00000122870	BICC1	BicC family RNA binding protein 1 [Source:HGNC Symbol;Acc:HGNC:19351]	7.53934e-05
ENSG00000257354	MIRLET7IHG	MIRLET7I host gene [Source:HGNC Symbol;Acc:HGNC:55478]	7.60142e-05
ENSG00000172869	DMXL1	Dmx like 1 [Source:HGNC Symbol;Acc:HGNC:2937]	7.66341e-05
ENSG00000114423	CBLB	Cbl proto-oncogene B [Source:HGNC Symbol;Acc:HGNC:1542]	7.78732e-05
ENSG00000126524	SBDS	SBDS ribosome maturation factor [Source:HGNC Symbol;Acc:HGNC:19440]	7.8491e-05
ENSG00000012822	CALCOCO1	calcium binding and coiled-coil domain 1 [Source:HGNC Symbol;Acc:HGNC:29306]	7.973e-05
ENSG00000069956	MAPK6	mitogen-activated protein kinase 6 [Source:HGNC Symbol;Acc:HGNC:6879]	8.03491e-05
ENSG00000163608	NEPRO	nucleolus and neural progenitor protein [Source:HGNC Symbol;Acc:HGNC:24496]	8.16022e-05
ENSG00000122641	INHBA	inhibin subunit beta A [Source:HGNC Symbol;Acc:HGNC:6066]	8.54358e-05
ENSG00000120805	ARL1	ADP ribosylation factor like GTPase 1 [Source:HGNC Symbol;Acc:HGNC:692]	8.6746e-05
ENSG00000128607	KLHDC10	kelch domain containing 10 [Source:HGNC Symbol;Acc:HGNC:22194]	8.80722e-05
ENSG00000164292	RHOBTB3	Rho related BTB domain containing 3 [Source:HGNC Symbol;Acc:HGNC:18757]	8.87419e-05
ENSG00000166963	MAP1A	microtubule associated protein 1A [Source:HGNC Symbol;Acc:HGNC:6835]	9.14277e-05
ENSG00000244754	N4BP2L2	NEDD4 binding protein 2 like 2 [Source:HGNC Symbol;Acc:HGNC:26916]	9.27838e-05
ENSG00000167232	ZNF91	zinc finger protein 91 [Source:HGNC Symbol;Acc:HGNC:13166]	9.34642e-05
ENSG00000188153	COL4A5	collagen type IV alpha 5 chain [Source:HGNC Symbol;Acc:HGNC:2207]	9.48323e-05
ENSG00000011465	DCN	decorin [Source:HGNC Symbol;Acc:HGNC:2705]	9.55282e-05
ENSG00000185728	YTHDF3	YTH N6-methyladenosine RNA binding protein 3 [Source:HGNC Symbol;Acc:HGNC:26465]	9.62226e-05
ENSG00000182220	ATP6AP2	ATPase H+ transporting accessory protein 2 [Source:HGNC Symbol;Acc:HGNC:18305]	9.69249e-05
ENSG00000112245	PTP4A1	protein tyrosine phosphatase 4A1 [Source:HGNC Symbol;Acc:HGNC:9634]	9.76368e-05
ENSG00000146674	IGFBP3	insulin like growth factor binding protein 3 [Source:HGNC Symbol;Acc:HGNC:5472]	0.00010493
ENSG00000137449	CPEB2	cytoplasmic polyadenylation element binding protein 2 [Source:HGNC Symbol;Acc:HGNC:21745]	0.000105674
ENSG00000198727	MT-CYB	mitochondrially encoded cytochrome b [Source:HGNC Symbol;Acc:HGNC:7427]	0.000107166
ENSG00000286156	BMS1P23	BMS1 pseudogene 23 [Source:HGNC Symbol;Acc:HGNC:55088]	0.000108663
ENSG00000145632	PLK2	polo like kinase 2 [Source:HGNC Symbol;Acc:HGNC:19699]	0.000111691
ENSG00000109775	UFSP2	UFM1 specific peptidase 2 [Source:HGNC Symbol;Acc:HGNC:25640]	0.00011321
ENSG00000182261	NLRP10	NLR family pyrin domain containing 10 [Source:HGNC Symbol;Acc:HGNC:21464]	0.000113971
ENSG00000146376	ARHGAP18	Rho GTPase activating protein 18 [Source:HGNC Symbol;Acc:HGNC:21035]	0.000115492
ENSG00000139329	LUM	lumican [Source:HGNC Symbol;Acc:HGNC:6724]	0.000116251
ENSG00000248698	LINC01085	long intergenic non-protein coding RNA 1085 [Source:HGNC Symbol;Acc:HGNC:27198]	0.00011701
ENSG00000120820	GLT8D2	glycosyltransferase 8 domain containing 2 [Source:HGNC Symbol;Acc:HGNC:24890]	0.000117775
ENSG00000055208	TAB2	TGF-beta activated kinase 1 (MAP3K7) binding protein 2 [Source:HGNC Symbol;Acc:HGNC:17075]	0.000118542
ENSG00000172831	CES2	carboxylesterase 2 [Source:HGNC Symbol;Acc:HGNC:1864]	0.000119321
ENSG00000085365	SCAMP1	secretory carrier membrane protein 1 [Source:HGNC Symbol;Acc:HGNC:10563]	0.000120879
ENSG00000198753	PLXNB3	plexin B3 [Source:HGNC Symbol;Acc:HGNC:9105]	0.000121666
ENSG00000118985	ELL2	elongation factor for RNA polymerase II 2 [Source:HGNC Symbol;Acc:HGNC:17064]	0.000123254
ENSG00000204977	TRIM13	tripartite motif containing 13 [Source:HGNC Symbol;Acc:HGNC:9976]	0.000124054
ENSG00000110841	PPFIBP1	PPFIA binding protein 1 [Source:HGNC Symbol;Acc:HGNC:9249]	0.000124862
ENSG00000011243	AKAP8L	A-kinase anchoring protein 8 like [Source:HGNC Symbol;Acc:HGNC:29857]	0.000126479
ENSG00000108846	ABCC3	ATP binding cassette subfamily C member 3 [Source:HGNC Symbol;Acc:HGNC:54]	0.000127291
ENSG00000156273	BACH1	BTB domain and CNC homolog 1 [Source:HGNC Symbol;Acc:HGNC:935]	0.000128103
ENSG00000113558	SKP1	S-phase kinase associated protein 1 [Source:HGNC Symbol;Acc:HGNC:10899]	0.000128913
ENSG00000198961	PJA2	praja ring finger ubiquitin ligase 2 [Source:HGNC Symbol;Acc:HGNC:17481]	0.00013053
ENSG00000100344	PNPLA3	patatin like phospholipase domain containing 3 [Source:HGNC Symbol;Acc:HGNC:18590]	0.000132152
ENSG00000271533	NA	novel transcript, sense intronic FTX	0.000132977
ENSG00000118855	MFSD1	major facilitator superfamily domain containing 1 [Source:HGNC Symbol;Acc:HGNC:25874]	0.000133808
ENSG00000115183	TANC1	tetratricopeptide repeat, ankyrin repeat and coiled-coil containing 1 [Source:HGNC Symbol;Acc:HGNC:29364]	0.000136333
ENSG00000137970	RPL7P9	ribosomal protein L7 pseudogene 9 [Source:HGNC Symbol;Acc:HGNC:37028]	0.000138025
ENSG00000130150	MOSPD2	motile sperm domain containing 2 [Source:HGNC Symbol;Acc:HGNC:28381]	0.000138872
ENSG00000126947	ARMCX1	armadillo repeat containing X-linked 1 [Source:HGNC Symbol;Acc:HGNC:18073]	0.000140587
ENSG00000164761	TNFRSF11B	TNF receptor superfamily member 11b [Source:HGNC Symbol;Acc:HGNC:11909]	0.000141451
ENSG00000215105	TTC3P1	tetratricopeptide repeat domain 3 pseudogene 1 [Source:HGNC Symbol;Acc:HGNC:23318]	0.000143204
ENSG00000118454	ANKRD13C	ankyrin repeat domain 13C [Source:HGNC Symbol;Acc:HGNC:25374]	0.000145869
ENSG00000151414	NEK7	NIMA related kinase 7 [Source:HGNC Symbol;Acc:HGNC:13386]	0.000146764
ENSG00000100234	TIMP3	TIMP metallopeptidase inhibitor 3 [Source:HGNC Symbol;Acc:HGNC:11822]	0.000147659
ENSG00000198677	TTC37	tetratricopeptide repeat domain 37 [Source:HGNC Symbol;Acc:HGNC:23639]	0.000150353
ENSG00000067369	TP53BP1	tumor protein p53 binding protein 1 [Source:HGNC Symbol;Acc:HGNC:11999]	0.000152177
ENSG00000198542	ITGBL1	integrin subunit beta like 1 [Source:HGNC Symbol;Acc:HGNC:6164]	0.00015311
ENSG00000112367	FIG4	FIG4 phosphoinositide 5-phosphatase [Source:HGNC Symbol;Acc:HGNC:16873]	0.000154043
ENSG00000118680	MYL12B	myosin light chain 12B [Source:HGNC Symbol;Acc:HGNC:29827]	0.000154974
ENSG00000139112	GABARAPL1	GABA type A receptor associated protein like 1 [Source:HGNC Symbol;Acc:HGNC:4068]	0.000155904
ENSG00000152952	PLOD2	procollagen-lysine,2-oxoglutarate 5-dioxygenase 2 [Source:HGNC Symbol;Acc:HGNC:9082]	0.000156835
ENSG00000153071	DAB2	DAB adaptor protein 2 [Source:HGNC Symbol;Acc:HGNC:2662]	0.000157772
ENSG00000124749	COL21A1	collagen type XXI alpha 1 chain [Source:HGNC Symbol;Acc:HGNC:17025]	0.000158713
ENSG00000132718	SYT11	synaptotagmin 11 [Source:HGNC Symbol;Acc:HGNC:19239]	0.000159654
ENSG00000133657	ATP13A3	ATPase 13A3 [Source:HGNC Symbol;Acc:HGNC:24113]	0.000160599
ENSG00000145391	SETD7	SET domain containing 7, histone lysine methyltransferase [Source:HGNC Symbol;Acc:HGNC:30412]	0.000162502
ENSG00000169554	ZEB2	zinc finger E-box binding homeobox 2 [Source:HGNC Symbol;Acc:HGNC:14881]	0.000164406
ENSG00000164111	ANXA5	annexin A5 [Source:HGNC Symbol;Acc:HGNC:543]	0.000166308
ENSG00000230551	NA	novel transcript	0.00016727
ENSG00000116005	PCYOX1	prenylcysteine oxidase 1 [Source:HGNC Symbol;Acc:HGNC:20588]	0.000171135
ENSG00000167377	ZNF23	zinc finger protein 23 [Source:HGNC Symbol;Acc:HGNC:13023]	0.000172122
ENSG00000145675	PIK3R1	phosphoinositide-3-kinase regulatory subunit 1 [Source:HGNC Symbol;Acc:HGNC:8979]	0.000174112
ENSG00000143776	CDC42BPA	CDC42 binding protein kinase alpha [Source:HGNC Symbol;Acc:HGNC:1737]	0.000176128
ENSG00000130066	SAT1	spermidine/spermine N1-acetyltransferase 1 [Source:HGNC Symbol;Acc:HGNC:10540]	0.000177144
ENSG00000138119	MYOF	myoferlin [Source:HGNC Symbol;Acc:HGNC:3656]	0.000178176
ENSG00000167196	FBXO22	F-box protein 22 [Source:HGNC Symbol;Acc:HGNC:13593]	0.000179206
ENSG00000101825	MXRA5	matrix remodeling associated 5 [Source:HGNC Symbol;Acc:HGNC:7539]	0.000180235
ENSG00000173889	PHC3	polyhomeotic homolog 3 [Source:HGNC Symbol;Acc:HGNC:15682]	0.000181263
ENSG00000168497	CAVIN2	caveolae associated protein 2 [Source:HGNC Symbol;Acc:HGNC:10690]	0.00018229
ENSG00000119729	RHOQ	ras homolog family member Q [Source:HGNC Symbol;Acc:HGNC:17736]	0.00018332
ENSG00000176623	RMDN1	regulator of microtubule dynamics 1 [Source:HGNC Symbol;Acc:HGNC:24285]	0.00018747
ENSG00000138356	AOX1	aldehyde oxidase 1 [Source:HGNC Symbol;Acc:HGNC:553]	0.000192808
ENSG00000149311	ATM	ATM serine/threonine kinase [Source:HGNC Symbol;Acc:HGNC:795]	0.00019718
ENSG00000077232	DNAJC10	DnaJ heat shock protein family (Hsp40) member C10 [Source:HGNC Symbol;Acc:HGNC:24637]	0.000198287
ENSG00000141279	NPEPPS	aminopeptidase puromycin sensitive [Source:HGNC Symbol;Acc:HGNC:7900]	0.000200506
ENSG00000111424	VDR	vitamin D receptor [Source:HGNC Symbol;Acc:HGNC:12679]	0.000202758
ENSG00000001461	NIPAL3	NIPA like domain containing 3 [Source:HGNC Symbol;Acc:HGNC:25233]	0.000205043
ENSG00000074319	TSG101	tumor susceptibility 101 [Source:HGNC Symbol;Acc:HGNC:15971]	0.000206199
ENSG00000198862	LTN1	listerin E3 ubiquitin protein ligase 1 [Source:HGNC Symbol;Acc:HGNC:13082]	0.000207355
ENSG00000164342	TLR3	toll like receptor 3 [Source:HGNC Symbol;Acc:HGNC:11849]	0.000208513
ENSG00000138326	RPS24	ribosomal protein S24 [Source:HGNC Symbol;Acc:HGNC:10411]	0.000209677
ENSG00000180917	CMTR2	cap methyltransferase 2 [Source:HGNC Symbol;Acc:HGNC:25635]	0.0002132
ENSG00000144357	UBR3	ubiquitin protein ligase E3 component n-recognin 3 [Source:HGNC Symbol;Acc:HGNC:30467]	0.000214375
ENSG00000066739	ATG2B	autophagy related 2B [Source:HGNC Symbol;Acc:HGNC:20187]	0.000216721
ENSG00000148450	MSRB2	methionine sulfoxide reductase B2 [Source:HGNC Symbol;Acc:HGNC:17061]	0.000219079
ENSG00000113851	CRBN	cereblon [Source:HGNC Symbol;Acc:HGNC:30185]	0.000221489
ENSG00000177675	CD163L1	CD163 molecule like 1 [Source:HGNC Symbol;Acc:HGNC:30375]	0.000227518
ENSG00000109654	TRIM2	tripartite motif containing 2 [Source:HGNC Symbol;Acc:HGNC:15974]	0.000233733
ENSG00000171680	PLEKHG5	pleckstrin homology and RhoGEF domain containing G5 [Source:HGNC Symbol;Acc:HGNC:29105]	0.000235008
ENSG00000117614	SYF2	SYF2 pre-mRNA splicing factor [Source:HGNC Symbol;Acc:HGNC:19824]	0.000237563
ENSG00000138286	FAM149B1	family with sequence similarity 149 member B1 [Source:HGNC Symbol;Acc:HGNC:29162]	0.000238844
ENSG00000122042	UBL3	ubiquitin like 3 [Source:HGNC Symbol;Acc:HGNC:12504]	0.000240129
ENSG00000153558	FBXL2	F-box and leucine rich repeat protein 2 [Source:HGNC Symbol;Acc:HGNC:13598]	0.000244007
ENSG00000104756	KCTD9	potassium channel tetramerization domain containing 9 [Source:HGNC Symbol;Acc:HGNC:22401]	0.000245308
ENSG00000122786	CALD1	caldesmon 1 [Source:HGNC Symbol;Acc:HGNC:1441]	0.000253248
ENSG00000111711	GOLT1B	golgi transport 1B [Source:HGNC Symbol;Acc:HGNC:20175]	0.000254596
ENSG00000005483	KMT2E	lysine methyltransferase 2E (inactive) [Source:HGNC Symbol;Acc:HGNC:18541]	0.000255956
ENSG00000198938	MT-CO3	mitochondrially encoded cytochrome c oxidase III [Source:HGNC Symbol;Acc:HGNC:7422]	0.000260072
ENSG00000147027	TMEM47	transmembrane protein 47 [Source:HGNC Symbol;Acc:HGNC:18515]	0.000261462
ENSG00000135318	NT5E	5'-nucleotidase ecto [Source:HGNC Symbol;Acc:HGNC:8021]	0.00026425
ENSG00000196576	PLXNB2	plexin B2 [Source:HGNC Symbol;Acc:HGNC:9104]	0.000265648
ENSG00000259571	BLID	BH3-like motif containing, cell death inducer [Source:HGNC Symbol;Acc:HGNC:33495]	0.00026705
ENSG00000003402	CFLAR	CASP8 and FADD like apoptosis regulator [Source:HGNC Symbol;Acc:HGNC:1876]	0.000269864
ENSG00000261553	NA	novel transcript	0.000272685
ENSG00000186814	ZSCAN30	zinc finger and SCAN domain containing 30 [Source:HGNC Symbol;Acc:HGNC:33517]	0.000274098
ENSG00000135341	MAP3K7	mitogen-activated protein kinase kinase kinase 7 [Source:HGNC Symbol;Acc:HGNC:6859]	0.000281199
ENSG00000112893	MAN2A1	mannosidase alpha class 2A member 1 [Source:HGNC Symbol;Acc:HGNC:6824]	0.000282633
ENSG00000162407	PLPP3	phospholipid phosphatase 3 [Source:HGNC Symbol;Acc:HGNC:9229]	0.000284066
ENSG00000100644	HIF1A	hypoxia inducible factor 1 subunit alpha [Source:HGNC Symbol;Acc:HGNC:4910]	0.000285501
ENSG00000257315	ZBED6	zinc finger BED-type containing 6 [Source:HGNC Symbol;Acc:HGNC:33273]	0.000286935
ENSG00000285901	NA	novel transcript	0.00028838
ENSG00000163513	TGFBR2	transforming growth factor beta receptor 2 [Source:HGNC Symbol;Acc:HGNC:11773]	0.000294185
ENSG00000168288	MMADHC	metabolism of cobalamin associated D [Source:HGNC Symbol;Acc:HGNC:25221]	0.000297158
ENSG00000164418	GRIK2	glutamate ionotropic receptor kainate type subunit 2 [Source:HGNC Symbol;Acc:HGNC:4580]	0.00029866
ENSG00000197746	PSAP	prosaposin [Source:HGNC Symbol;Acc:HGNC:9498]	0.000300178
ENSG00000196975	ANXA4	annexin A4 [Source:HGNC Symbol;Acc:HGNC:542]	0.000301693
ENSG00000106460	TMEM106B	transmembrane protein 106B [Source:HGNC Symbol;Acc:HGNC:22407]	0.000307766
ENSG00000119820	YIPF4	Yip1 domain family member 4 [Source:HGNC Symbol;Acc:HGNC:28145]	0.000312324
ENSG00000157404	KIT	KIT proto-oncogene, receptor tyrosine kinase [Source:HGNC Symbol;Acc:HGNC:6342]	0.000324543
ENSG00000165997	ARL5B	ADP ribosylation factor like GTPase 5B [Source:HGNC Symbol;Acc:HGNC:23052]	0.000326087
ENSG00000197603	CPLANE1	ciliogenesis and planar polarity effector 1 [Source:HGNC Symbol;Acc:HGNC:25801]	0.000327633
ENSG00000198836	OPA1	OPA1 mitochondrial dynamin like GTPase [Source:HGNC Symbol;Acc:HGNC:8140]	0.000329188
ENSG00000135968	GCC2	GRIP and coiled-coil domain containing 2 [Source:HGNC Symbol;Acc:HGNC:23218]	0.000333886
ENSG00000149798	CDC42EP2	CDC42 effector protein 2 [Source:HGNC Symbol;Acc:HGNC:16263]	0.000337046
ENSG00000140941	MAP1LC3B	microtubule associated protein 1 light chain 3 beta [Source:HGNC Symbol;Acc:HGNC:13352]	0.000338634
ENSG00000122507	BBS9	Bardet-Biedl syndrome 9 [Source:HGNC Symbol;Acc:HGNC:30000]	0.000340236
ENSG00000104047	DTWD1	DTW domain containing 1 [Source:HGNC Symbol;Acc:HGNC:30926]	0.000345061
ENSG00000174938	SEZ6L2	seizure related 6 homolog like 2 [Source:HGNC Symbol;Acc:HGNC:30844]	0.000346672
ENSG00000286219	NOTCH2NLC	notch 2 N-terminal like C [Source:HGNC Symbol;Acc:HGNC:53924]	0.000348301
ENSG00000075151	EIF4G3	eukaryotic translation initiation factor 4 gamma 3 [Source:HGNC Symbol;Acc:HGNC:3298]	0.000351573
ENSG00000141469	SLC14A1	solute carrier family 14 member 1 (Kidd blood group) [Source:HGNC Symbol;Acc:HGNC:10918]	0.000353212
ENSG00000108950	FAM20A	FAM20A golgi associated secretory pathway pseudokinase [Source:HGNC Symbol;Acc:HGNC:23015]	0.000354849
ENSG00000139625	MAP3K12	mitogen-activated protein kinase kinase kinase 12 [Source:HGNC Symbol;Acc:HGNC:6851]	0.000358136
ENSG00000185658	BRWD1	bromodomain and WD repeat domain containing 1 [Source:HGNC Symbol;Acc:HGNC:12760]	0.000359788
ENSG00000110422	HIPK3	homeodomain interacting protein kinase 3 [Source:HGNC Symbol;Acc:HGNC:4915]	0.000366486
ENSG00000198947	DMD	dystrophin [Source:HGNC Symbol;Acc:HGNC:2928]	0.000369865
ENSG00000102024	PLS3	plastin 3 [Source:HGNC Symbol;Acc:HGNC:9091]	0.000371572
ENSG00000071967	CYBRD1	cytochrome b reductase 1 [Source:HGNC Symbol;Acc:HGNC:20797]	0.000373278
ENSG00000112701	SENP6	SUMO specific peptidase 6 [Source:HGNC Symbol;Acc:HGNC:20944]	0.000376694
ENSG00000126870	DYNC2I1	dynein 2 intermediate chain 1 [Source:HGNC Symbol;Acc:HGNC:21862]	0.000380141
ENSG00000182831	C16orf72	chromosome 16 open reading frame 72 [Source:HGNC Symbol;Acc:HGNC:30103]	0.000381865
ENSG00000289443	NA	novel transcript, antisense to CCNI	0.000390568
ENSG00000104408	EIF3E	eukaryotic translation initiation factor 3 subunit E [Source:HGNC Symbol;Acc:HGNC:3277]	0.000392327
ENSG00000130363	RSPH3	radial spoke head 3 [Source:HGNC Symbol;Acc:HGNC:21054]	0.000394087
ENSG00000172915	NBEA	neurobeachin [Source:HGNC Symbol;Acc:HGNC:7648]	0.000399421
ENSG00000101751	POLI	DNA polymerase iota [Source:HGNC Symbol;Acc:HGNC:9182]	0.000403049
ENSG00000144036	EXOC6B	exocyst complex component 6B [Source:HGNC Symbol;Acc:HGNC:17085]	0.000408539
ENSG00000279289	NA	TEC	0.000410371
ENSG00000172890	NADSYN1	NAD synthetase 1 [Source:HGNC Symbol;Acc:HGNC:29832]	0.000412207
ENSG00000143387	CTSK	cathepsin K [Source:HGNC Symbol;Acc:HGNC:2536]	0.000414052
ENSG00000231721	LINC-PINT	long intergenic non-protein coding RNA, p53 induced transcript [Source:HGNC Symbol;Acc:HGNC:26885]	0.000415897
ENSG00000057019	DCBLD2	discoidin, CUB and LCCL domain containing 2 [Source:HGNC Symbol;Acc:HGNC:24627]	0.000417782
ENSG00000116641	DOCK7	dedicator of cytokinesis 7 [Source:HGNC Symbol;Acc:HGNC:19190]	0.000425344
ENSG00000122068	FYTTD1	forty-two-three domain containing 1 [Source:HGNC Symbol;Acc:HGNC:25407]	0.000427246
ENSG00000138768	USO1	USO1 vesicle transport factor [Source:HGNC Symbol;Acc:HGNC:30904]	0.000429149
ENSG00000038427	VCAN	versican [Source:HGNC Symbol;Acc:HGNC:2464]	0.000431052
ENSG00000188321	ZNF559	zinc finger protein 559 [Source:HGNC Symbol;Acc:HGNC:28197]	0.000432953
ENSG00000115827	DCAF17	DDB1 and CUL4 associated factor 17 [Source:HGNC Symbol;Acc:HGNC:25784]	0.000438672
ENSG00000066777	ARFGEF1	ADP ribosylation factor guanine nucleotide exchange factor 1 [Source:HGNC Symbol;Acc:HGNC:15772]	0.000440578
ENSG00000136052	SLC41A2	solute carrier family 41 member 2 [Source:HGNC Symbol;Acc:HGNC:31045]	0.000444386
ENSG00000241399	CD302	CD302 molecule [Source:HGNC Symbol;Acc:HGNC:30843]	0.000448197
ENSG00000170471	RALGAPB	Ral GTPase activating protein non-catalytic subunit beta [Source:HGNC Symbol;Acc:HGNC:29221]	0.000450107
ENSG00000167996	FTH1	ferritin heavy chain 1 [Source:HGNC Symbol;Acc:HGNC:3976]	0.000453942
ENSG00000234456	MAGI2-AS3	MAGI2 antisense RNA 3 [Source:HGNC Symbol;Acc:HGNC:40862]	0.000457795
ENSG00000143079	CTTNBP2NL	CTTNBP2 N-terminal like [Source:HGNC Symbol;Acc:HGNC:25330]	0.000459727
ENSG00000146587	RBAK	RB associated KRAB zinc finger [Source:HGNC Symbol;Acc:HGNC:17680]	0.000465549
ENSG00000067715	SYT1	synaptotagmin 1 [Source:HGNC Symbol;Acc:HGNC:11509]	0.000475344
ENSG00000078804	TP53INP2	tumor protein p53 inducible nuclear protein 2 [Source:HGNC Symbol;Acc:HGNC:16104]	0.000479338
ENSG00000185567	AHNAK2	AHNAK nucleoprotein 2 [Source:HGNC Symbol;Acc:HGNC:20125]	0.000481346
ENSG00000065923	SLC9A7	solute carrier family 9 member A7 [Source:HGNC Symbol;Acc:HGNC:17123]	0.000483375
ENSG00000131375	CAPN7	calpain 7 [Source:HGNC Symbol;Acc:HGNC:1484]	0.000487439
ENSG00000125304	TM9SF2	transmembrane 9 superfamily member 2 [Source:HGNC Symbol;Acc:HGNC:11865]	0.000493588
ENSG00000164070	HSPA4L	heat shock protein family A (Hsp70) member 4 like [Source:HGNC Symbol;Acc:HGNC:17041]	0.000495645
ENSG00000154059	IMPACT	impact RWD domain protein [Source:HGNC Symbol;Acc:HGNC:20387]	0.000497704
ENSG00000144746	ARL6IP5	ADP ribosylation factor like GTPase 6 interacting protein 5 [Source:HGNC Symbol;Acc:HGNC:16937]	0.000508103
ENSG00000105974	CAV1	caveolin 1 [Source:HGNC Symbol;Acc:HGNC:1527]	0.000510191
ENSG00000135241	PNPLA8	patatin like phospholipase domain containing 8 [Source:HGNC Symbol;Acc:HGNC:28900]	0.000514374
ENSG00000177707	NECTIN3	nectin cell adhesion molecule 3 [Source:HGNC Symbol;Acc:HGNC:17664]	0.000520695
ENSG00000171951	SCG2	secretogranin II [Source:HGNC Symbol;Acc:HGNC:10575]	0.000527035
ENSG00000177853	ZNF518A	zinc finger protein 518A [Source:HGNC Symbol;Acc:HGNC:29009]	0.000529155
ENSG00000140545	MFGE8	milk fat globule EGF and factor V/VIII domain containing [Source:HGNC Symbol;Acc:HGNC:7036]	0.000541952
ENSG00000164096	C4orf3	chromosome 4 open reading frame 3 [Source:HGNC Symbol;Acc:HGNC:19225]	0.000544095
ENSG00000162368	CMPK1	cytidine/uridine monophosphate kinase 1 [Source:HGNC Symbol;Acc:HGNC:18170]	0.000550546
ENSG00000168575	SLC20A2	solute carrier family 20 member 2 [Source:HGNC Symbol;Acc:HGNC:10947]	0.000559292
ENSG00000229847	EMX2OS	EMX2 opposite strand/antisense RNA [Source:HGNC Symbol;Acc:HGNC:18511]	0.000568242
ENSG00000213366	GSTM2	glutathione S-transferase mu 2 [Source:HGNC Symbol;Acc:HGNC:4634]	0.000572718
ENSG00000083223	TUT7	terminal uridylyl transferase 7 [Source:HGNC Symbol;Acc:HGNC:25817]	0.00058625
ENSG00000171444	MCC	MCC regulator of WNT signaling pathway [Source:HGNC Symbol;Acc:HGNC:6935]	0.000588536
ENSG00000166266	CUL5	cullin 5 [Source:HGNC Symbol;Acc:HGNC:2556]	0.000590835
ENSG00000166619	BLCAP	BLCAP apoptosis inducing factor [Source:HGNC Symbol;Acc:HGNC:1055]	0.000593135
ENSG00000269902	NA	novel transcript	0.000595447
ENSG00000138069	RAB1A	RAB1A, member RAS oncogene family [Source:HGNC Symbol;Acc:HGNC:9758]	0.000600074
ENSG00000115084	SLC35F5	solute carrier family 35 member F5 [Source:HGNC Symbol;Acc:HGNC:23617]	0.000607047
ENSG00000075568	TMEM131	transmembrane protein 131 [Source:HGNC Symbol;Acc:HGNC:30366]	0.000609397
ENSG00000047932	GOPC	golgi associated PDZ and coiled-coil motif containing [Source:HGNC Symbol;Acc:HGNC:17643]	0.00061175
ENSG00000157542	KCNJ6	potassium inwardly rectifying channel subfamily J member 6 [Source:HGNC Symbol;Acc:HGNC:6267]	0.000614126
ENSG00000126773	PCNX4	pecanex 4 [Source:HGNC Symbol;Acc:HGNC:20349]	0.000616498
ENSG00000148541	FAM13C	family with sequence similarity 13 member C [Source:HGNC Symbol;Acc:HGNC:19371]	0.000621254
ENSG00000204217	BMPR2	bone morphogenetic protein receptor type 2 [Source:HGNC Symbol;Acc:HGNC:1078]	0.000626005
ENSG00000162616	DNAJB4	DnaJ heat shock protein family (Hsp40) member B4 [Source:HGNC Symbol;Acc:HGNC:14886]	0.000628382
ENSG00000012171	SEMA3B	semaphorin 3B [Source:HGNC Symbol;Acc:HGNC:10724]	0.000630762
ENSG00000157741	UBN2	ubinuclein 2 [Source:HGNC Symbol;Acc:HGNC:21931]	0.000633141
ENSG00000122484	RPAP2	RNA polymerase II associated protein 2 [Source:HGNC Symbol;Acc:HGNC:25791]	0.000637921
ENSG00000196458	ZNF605	zinc finger protein 605 [Source:HGNC Symbol;Acc:HGNC:28068]	0.000640337
ENSG00000129515	SNX6	sorting nexin 6 [Source:HGNC Symbol;Acc:HGNC:14970]	0.000642749
ENSG00000105290	APLP1	amyloid beta precursor like protein 1 [Source:HGNC Symbol;Acc:HGNC:597]	0.000645178
ENSG00000060138	YBX3	Y-box binding protein 3 [Source:HGNC Symbol;Acc:HGNC:2428]	0.000650041
ENSG00000137145	DENND4C	DENN domain containing 4C [Source:HGNC Symbol;Acc:HGNC:26079]	0.000652482
ENSG00000118523	CCN2	cellular communication network factor 2 [Source:HGNC Symbol;Acc:HGNC:2500]	0.000654921
ENSG00000165156	ZHX1	zinc fingers and homeoboxes 1 [Source:HGNC Symbol;Acc:HGNC:12871]	0.000664718
ENSG00000117906	RCN2	reticulocalbin 2 [Source:HGNC Symbol;Acc:HGNC:9935]	0.000672088
ENSG00000171552	BCL2L1	BCL2 like 1 [Source:HGNC Symbol;Acc:HGNC:992]	0.000674545
ENSG00000127241	MASP1	MBL associated serine protease 1 [Source:HGNC Symbol;Acc:HGNC:6901]	0.000681911
ENSG00000173482	PTPRM	protein tyrosine phosphatase receptor type M [Source:HGNC Symbol;Acc:HGNC:9675]	0.000684361
ENSG00000174796	THAP6	THAP domain containing 6 [Source:HGNC Symbol;Acc:HGNC:23189]	0.000686813
ENSG00000109743	BST1	bone marrow stromal cell antigen 1 [Source:HGNC Symbol;Acc:HGNC:1118]	0.000691826
ENSG00000177082	WDR73	WD repeat domain 73 [Source:HGNC Symbol;Acc:HGNC:25928]	0.000696861
ENSG00000176658	MYO1D	myosin ID [Source:HGNC Symbol;Acc:HGNC:7598]	0.000699396
ENSG00000166147	FBN1	fibrillin 1 [Source:HGNC Symbol;Acc:HGNC:3603]	0.000707021
ENSG00000177599	ZNF491	zinc finger protein 491 [Source:HGNC Symbol;Acc:HGNC:23706]	0.000719792
ENSG00000168615	ADAM9	ADAM metallopeptidase domain 9 [Source:HGNC Symbol;Acc:HGNC:216]	0.000722375
ENSG00000184304	PRKD1	protein kinase D1 [Source:HGNC Symbol;Acc:HGNC:9407]	0.000730174
ENSG00000100554	ATP6V1D	ATPase H+ transporting V1 subunit D [Source:HGNC Symbol;Acc:HGNC:13527]	0.000735393
ENSG00000186594	MIR22HG	MIR22 host gene [Source:HGNC Symbol;Acc:HGNC:28219]	0.00074842
ENSG00000165671	NSD1	nuclear receptor binding SET domain protein 1 [Source:HGNC Symbol;Acc:HGNC:14234]	0.000751033
ENSG00000122406	RPL5	ribosomal protein L5 [Source:HGNC Symbol;Acc:HGNC:10360]	0.000772104
ENSG00000171469	ZNF561	zinc finger protein 561 [Source:HGNC Symbol;Acc:HGNC:28684]	0.000774762
ENSG00000157214	STEAP2	STEAP2 metalloreductase [Source:HGNC Symbol;Acc:HGNC:17885]	0.000777416
ENSG00000197702	PARVA	parvin alpha [Source:HGNC Symbol;Acc:HGNC:14652]	0.000780111
ENSG00000277639	NA	novel protein	0.000782811
ENSG00000099290	WASHC2A	WASH complex subunit 2A [Source:HGNC Symbol;Acc:HGNC:23416]	0.000788217
ENSG00000105887	MTPN	myotrophin [Source:HGNC Symbol;Acc:HGNC:15667]	0.000799101
ENSG00000052126	PLEKHA5	pleckstrin homology domain containing A5 [Source:HGNC Symbol;Acc:HGNC:30036]	0.000804559
ENSG00000027697	IFNGR1	interferon gamma receptor 1 [Source:HGNC Symbol;Acc:HGNC:5439]	0.000807308
ENSG00000204130	RUFY2	RUN and FYVE domain containing 2 [Source:HGNC Symbol;Acc:HGNC:19761]	0.00081281
ENSG00000197635	DPP4	dipeptidyl peptidase 4 [Source:HGNC Symbol;Acc:HGNC:3009]	0.000826669
ENSG00000182899	RPL35A	ribosomal protein L35a [Source:HGNC Symbol;Acc:HGNC:10345]	0.000837912
ENSG00000256043	CTSO	cathepsin O [Source:HGNC Symbol;Acc:HGNC:2542]	0.000840732
ENSG00000153246	PLA2R1	phospholipase A2 receptor 1 [Source:HGNC Symbol;Acc:HGNC:9042]	0.000846392
ENSG00000135365	PHF21A	PHD finger protein 21A [Source:HGNC Symbol;Acc:HGNC:24156]	0.000849251
ENSG00000213928	IRF9	interferon regulatory factor 9 [Source:HGNC Symbol;Acc:HGNC:6131]	0.000854992
ENSG00000133872	SARAF	store-operated calcium entry associated regulatory factor [Source:HGNC Symbol;Acc:HGNC:28789]	0.000857865
ENSG00000107290	SETX	senataxin [Source:HGNC Symbol;Acc:HGNC:445]	0.000863644
ENSG00000067141	NEO1	neogenin 1 [Source:HGNC Symbol;Acc:HGNC:7754]	0.000869431
ENSG00000042445	RETSAT	retinol saturase [Source:HGNC Symbol;Acc:HGNC:25991]	0.000881012
ENSG00000176148	TCP11L1	t-complex 11 like 1 [Source:HGNC Symbol;Acc:HGNC:25655]	0.000886806
ENSG00000037749	MFAP3	microfibril associated protein 3 [Source:HGNC Symbol;Acc:HGNC:7034]	0.000892617
ENSG00000116138	DNAJC16	DnaJ heat shock protein family (Hsp40) member C16 [Source:HGNC Symbol;Acc:HGNC:29157]	0.000895523
ENSG00000102531	FNDC3A	fibronectin type III domain containing 3A [Source:HGNC Symbol;Acc:HGNC:20296]	0.000904266
ENSG00000162694	EXTL2	exostosin like glycosyltransferase 2 [Source:HGNC Symbol;Acc:HGNC:3516]	0.000907182
ENSG00000196569	LAMA2	laminin subunit alpha 2 [Source:HGNC Symbol;Acc:HGNC:6482]	0.000910104
ENSG00000049192	ADAMTS6	ADAM metallopeptidase with thrombospondin type 1 motif 6 [Source:HGNC Symbol;Acc:HGNC:222]	0.000915942
ENSG00000165861	ZFYVE1	zinc finger FYVE-type containing 1 [Source:HGNC Symbol;Acc:HGNC:13180]	0.000921786
ENSG00000163960	UBXN7	UBX domain protein 7 [Source:HGNC Symbol;Acc:HGNC:29119]	0.00092472
ENSG00000115760	BIRC6	baculoviral IAP repeat containing 6 [Source:HGNC Symbol;Acc:HGNC:13516]	0.000927656
ENSG00000105854	PON2	paraoxonase 2 [Source:HGNC Symbol;Acc:HGNC:9205]	0.000930603
ENSG00000140945	CDH13	cadherin 13 [Source:HGNC Symbol;Acc:HGNC:1753]	0.000933556
ENSG00000197852	INKA2	inka box actin regulator 2 [Source:HGNC Symbol;Acc:HGNC:28045]	0.000936507
ENSG00000084093	REST	RE1 silencing transcription factor [Source:HGNC Symbol;Acc:HGNC:9966]	0.000942414
ENSG00000260565	ERVK13-1	endogenous retrovirus group K13 member 1 [Source:HGNC Symbol;Acc:HGNC:27548]	0.00094537
ENSG00000253710	ALG11	ALG11 alpha-1,2-mannosyltransferase [Source:HGNC Symbol;Acc:HGNC:32456]	0.000951292
ENSG00000113732	ATP6V0E1	ATPase H+ transporting V0 subunit e1 [Source:HGNC Symbol;Acc:HGNC:863]	0.000954252
ENSG00000156508	EEF1A1	eukaryotic translation elongation factor 1 alpha 1 [Source:HGNC Symbol;Acc:HGNC:3189]	0.000957209
ENSG00000135048	CEMIP2	cell migration inducing hyaluronidase 2 [Source:HGNC Symbol;Acc:HGNC:11869]	0.000960168
ENSG00000228253	MT-ATP8	mitochondrially encoded ATP synthase membrane subunit 8 [Source:HGNC Symbol;Acc:HGNC:7415]	0.00096314
ENSG00000141232	TOB1	transducer of ERBB2, 1 [Source:HGNC Symbol;Acc:HGNC:11979]	0.000966118
ENSG00000115993	TRAK2	trafficking kinesin protein 2 [Source:HGNC Symbol;Acc:HGNC:13206]	0.000969096
ENSG00000103381	CPPED1	calcineurin like phosphoesterase domain containing 1 [Source:HGNC Symbol;Acc:HGNC:25632]	0.000978054
ENSG00000148154	UGCG	UDP-glucose ceramide glucosyltransferase [Source:HGNC Symbol;Acc:HGNC:12524]	0.000984101
ENSG00000179222	MAGED1	MAGE family member D1 [Source:HGNC Symbol;Acc:HGNC:6813]	0.000999353

## Sheet: down
geneId	geneName	description	svalue
ENSG00000124575	H1-3	H1.3 linker histone, cluster member [Source:HGNC Symbol;Acc:HGNC:4717]	1.12452e-86
ENSG00000203814	H2BC18	H2B clustered histone 18 [Source:HGNC Symbol;Acc:HGNC:24700]	2.46431e-80
ENSG00000277157	H4C4	H4 clustered histone 4 [Source:HGNC Symbol;Acc:HGNC:4782]	5.44423e-63
ENSG00000161800	RACGAP1	Rac GTPase activating protein 1 [Source:HGNC Symbol;Acc:HGNC:9804]	2.76115e-61
ENSG00000148773	MKI67	marker of proliferation Ki-67 [Source:HGNC Symbol;Acc:HGNC:7107]	1.86932e-54
ENSG00000278588	H2BC10	H2B clustered histone 10 [Source:HGNC Symbol;Acc:HGNC:4756]	3.50557e-54
ENSG00000187837	H1-2	H1.2 linker histone, cluster member [Source:HGNC Symbol;Acc:HGNC:4716]	2.63747e-52
ENSG00000278828	H3C10	H3 clustered histone 10 [Source:HGNC Symbol;Acc:HGNC:4775]	1.67683e-50
ENSG00000287080	H3C3	H3 clustered histone 3 [Source:HGNC Symbol;Acc:HGNC:4768]	2.35441e-46
ENSG00000088325	TPX2	TPX2 microtubule nucleation factor [Source:HGNC Symbol;Acc:HGNC:1249]	4.29278e-46
ENSG00000273802	H2BC8	H2B clustered histone 8 [Source:HGNC Symbol;Acc:HGNC:4746]	8.72733e-45
ENSG00000158373	H2BC5	H2B clustered histone 5 [Source:HGNC Symbol;Acc:HGNC:4747]	2.05302e-44
ENSG00000288825	H2AC18	H2A clustered histone 18 [Source:HGNC Symbol;Acc:HGNC:4736]	3.87756e-44
ENSG00000278677	H2AC17	H2A clustered histone 17 [Source:HGNC Symbol;Acc:HGNC:4735]	6.37947e-44
ENSG00000113368	LMNB1	lamin B1 [Source:HGNC Symbol;Acc:HGNC:6637]	1.24118e-43
ENSG00000120802	TMPO	thymopoietin [Source:HGNC Symbol;Acc:HGNC:11875]	4.09718e-43
ENSG00000184357	H1-5	H1.5 linker histone, cluster member [Source:HGNC Symbol;Acc:HGNC:4719]	1.29446e-42
ENSG00000158406	H4C8	H4 clustered histone 8 [Source:HGNC Symbol;Acc:HGNC:4788]	2.73447e-42
ENSG00000237649	KIFC1	kinesin family member C1 [Source:HGNC Symbol;Acc:HGNC:6389]	4.23349e-42
ENSG00000286522	H3C2	H3 clustered histone 2 [Source:HGNC Symbol;Acc:HGNC:4776]	6.03647e-42
ENSG00000185130	H2BC13	H2B clustered histone 13 [Source:HGNC Symbol;Acc:HGNC:4748]	7.84618e-42
ENSG00000274997	H2AC12	H2A clustered histone 12 [Source:HGNC Symbol;Acc:HGNC:13671]	2.48479e-41
ENSG00000196747	H2AC13	H2A clustered histone 13 [Source:HGNC Symbol;Acc:HGNC:4725]	8.10049e-41
ENSG00000196787	H2AC11	H2A clustered histone 11 [Source:HGNC Symbol;Acc:HGNC:4737]	1.52852e-40
ENSG00000274641	H2BC17	H2B clustered histone 17 [Source:HGNC Symbol;Acc:HGNC:4758]	2.36908e-40
ENSG00000273983	H3C8	H3 clustered histone 8 [Source:HGNC Symbol;Acc:HGNC:4772]	6.84256e-40
ENSG00000092853	CLSPN	claspin [Source:HGNC Symbol;Acc:HGNC:19715]	1.16899e-39
ENSG00000180596	H2BC4	H2B clustered histone 4 [Source:HGNC Symbol;Acc:HGNC:4757]	1.70653e-39
ENSG00000198901	PRC1	protein regulator of cytokinesis 1 [Source:HGNC Symbol;Acc:HGNC:9341]	2.42419e-39
ENSG00000197903	H2BC12	H2B clustered histone 12 [Source:HGNC Symbol;Acc:HGNC:13954]	4.51604e-39
ENSG00000203852	H3C15	H3 clustered histone 15 [Source:HGNC Symbol;Acc:HGNC:20505]	2.07975e-38
ENSG00000138180	CEP55	centrosomal protein 55 [Source:HGNC Symbol;Acc:HGNC:1161]	1.25703e-37
ENSG00000183598	H3C13	H3 clustered histone 13 [Source:HGNC Symbol;Acc:HGNC:25311]	4.39717e-37
ENSG00000197061	H4C3	H4 clustered histone 3 [Source:HGNC Symbol;Acc:HGNC:4787]	9.05703e-37
ENSG00000134057	CCNB1	cyclin B1 [Source:HGNC Symbol;Acc:HGNC:1579]	1.76422e-36
ENSG00000137310	TCF19	transcription factor 19 [Source:HGNC Symbol;Acc:HGNC:11629]	2.67128e-36
ENSG00000277224	H2BC7	H2B clustered histone 7 [Source:HGNC Symbol;Acc:HGNC:4752]	4.74082e-36
ENSG00000277775	H3C7	H3 clustered histone 7 [Source:HGNC Symbol;Acc:HGNC:4773]	7.38347e-36
ENSG00000012048	BRCA1	BRCA1 DNA repair associated [Source:HGNC Symbol;Acc:HGNC:1100]	1.27476e-35
ENSG00000138160	KIF11	kinesin family member 11 [Source:HGNC Symbol;Acc:HGNC:6388]	4.55907e-35
ENSG00000197409	H3C4	H3 clustered histone 4 [Source:HGNC Symbol;Acc:HGNC:4767]	1.53874e-34
ENSG00000104738	MCM4	minichromosome maintenance complex component 4 [Source:HGNC Symbol;Acc:HGNC:6947]	4.02605e-34
ENSG00000142945	KIF2C	kinesin family member 2C [Source:HGNC Symbol;Acc:HGNC:6393]	1.77341e-33
ENSG00000277075	H2AC8	H2A clustered histone 8 [Source:HGNC Symbol;Acc:HGNC:4724]	4.99262e-33
ENSG00000100297	MCM5	minichromosome maintenance complex component 5 [Source:HGNC Symbol;Acc:HGNC:6948]	1.29577e-32
ENSG00000089685	BIRC5	baculoviral IAP repeat containing 5 [Source:HGNC Symbol;Acc:HGNC:593]	5.56234e-32
ENSG00000171848	RRM2	ribonucleotide reductase regulatory subunit M2 [Source:HGNC Symbol;Acc:HGNC:10452]	1.02112e-31
ENSG00000090889	KIF4A	kinesin family member 4A [Source:HGNC Symbol;Acc:HGNC:13339]	1.57831e-31
ENSG00000146918	NCAPG2	non-SMC condensin II complex subunit G2 [Source:HGNC Symbol;Acc:HGNC:21904]	2.84759e-31
ENSG00000112984	KIF20A	kinesin family member 20A [Source:HGNC Symbol;Acc:HGNC:9787]	4.9446e-31
ENSG00000134690	CDCA8	cell division cycle associated 8 [Source:HGNC Symbol;Acc:HGNC:14629]	9.98408e-31
ENSG00000124635	H2BC11	H2B clustered histone 11 [Source:HGNC Symbol;Acc:HGNC:4761]	2.1307e-30
ENSG00000275126	H4C13	H4 clustered histone 13 [Source:HGNC Symbol;Acc:HGNC:4791]	3.32755e-30
ENSG00000149503	INCENP	inner centromere protein [Source:HGNC Symbol;Acc:HGNC:6058]	4.79397e-30
ENSG00000161888	SPC24	SPC24 component of NDC80 kinetochore complex [Source:HGNC Symbol;Acc:HGNC:26913]	7.82801e-30
ENSG00000140525	FANCI	FA complementation group I [Source:HGNC Symbol;Acc:HGNC:25568]	1.1063e-29
ENSG00000146670	CDCA5	cell division cycle associated 5 [Source:HGNC Symbol;Acc:HGNC:14626]	1.43792e-29
ENSG00000167513	CDT1	chromatin licensing and DNA replication factor 1 [Source:HGNC Symbol;Acc:HGNC:24576]	1.88591e-29
ENSG00000073111	MCM2	minichromosome maintenance complex component 2 [Source:HGNC Symbol;Acc:HGNC:6944]	2.60194e-29
ENSG00000109685	NSD2	nuclear receptor binding SET domain protein 2 [Source:HGNC Symbol;Acc:HGNC:12766]	3.41785e-29
ENSG00000168298	H1-4	H1.4 linker histone, cluster member [Source:HGNC Symbol;Acc:HGNC:4718]	4.31478e-29
ENSG00000196866	H2AC7	H2A clustered histone 7 [Source:HGNC Symbol;Acc:HGNC:4729]	5.27472e-29
ENSG00000117399	CDC20	cell division cycle 20 [Source:HGNC Symbol;Acc:HGNC:1723]	7.7454e-29
ENSG00000183856	IQGAP3	IQ motif containing GTPase activating protein 3 [Source:HGNC Symbol;Acc:HGNC:20669]	3.57096e-28
ENSG00000162063	CCNF	cyclin F [Source:HGNC Symbol;Acc:HGNC:1591]	6.38917e-28
ENSG00000101057	MYBL2	MYB proto-oncogene like 2 [Source:HGNC Symbol;Acc:HGNC:7548]	1.53767e-27
ENSG00000184260	H2AC20	H2A clustered histone 20 [Source:HGNC Symbol;Acc:HGNC:4738]	2.99144e-27
ENSG00000275713	H2BC9	H2B clustered histone 9 [Source:HGNC Symbol;Acc:HGNC:4755]	5.02448e-27
ENSG00000131747	TOP2A	DNA topoisomerase II alpha [Source:HGNC Symbol;Acc:HGNC:11989]	7.79816e-27
ENSG00000109805	NCAPG	non-SMC condensin I complex subunit G [Source:HGNC Symbol;Acc:HGNC:24304]	1.32622e-26
ENSG00000276043	UHRF1	ubiquitin like with PHD and ring finger domains 1 [Source:HGNC Symbol;Acc:HGNC:12556]	2.20354e-26
ENSG00000164032	H2AZ1	H2A.Z variant histone 1 [Source:HGNC Symbol;Acc:HGNC:4741]	5.54569e-26
ENSG00000066279	ASPM	assembly factor for spindle microtubules [Source:HGNC Symbol;Acc:HGNC:19048]	1.63434e-25
ENSG00000111665	CDCA3	cell division cycle associated 3 [Source:HGNC Symbol;Acc:HGNC:14624]	2.33618e-25
ENSG00000166508	MCM7	minichromosome maintenance complex component 7 [Source:HGNC Symbol;Acc:HGNC:6950]	3.1153e-25
ENSG00000117724	CENPF	centromere protein F [Source:HGNC Symbol;Acc:HGNC:1857]	4.14482e-25
ENSG00000276368	H2AC14	H2A clustered histone 14 [Source:HGNC Symbol;Acc:HGNC:4727]	5.47388e-25
ENSG00000129195	PIMREG	PICALM interacting mitotic regulator [Source:HGNC Symbol;Acc:HGNC:25483]	7.40678e-25
ENSG00000184678	H2BC21	H2B clustered histone 21 [Source:HGNC Symbol;Acc:HGNC:4760]	1.00775e-24
ENSG00000112118	MCM3	minichromosome maintenance complex component 3 [Source:HGNC Symbol;Acc:HGNC:6945]	1.35808e-24
ENSG00000214357	NEURL1B	neuralized E3 ubiquitin protein ligase 1B [Source:HGNC Symbol;Acc:HGNC:35422]	1.9038e-24
ENSG00000233822	H2BC15	H2B clustered histone 15 [Source:HGNC Symbol;Acc:HGNC:4749]	2.4809e-24
ENSG00000076382	SPAG5	sperm associated antigen 5 [Source:HGNC Symbol;Acc:HGNC:13452]	3.09267e-24
ENSG00000176619	LMNB2	lamin B2 [Source:HGNC Symbol;Acc:HGNC:6638]	4.0857e-24
ENSG00000126787	DLGAP5	DLG associated protein 5 [Source:HGNC Symbol;Acc:HGNC:16864]	5.24439e-24
ENSG00000278705	H4C2	H4 clustered histone 2 [Source:HGNC Symbol;Acc:HGNC:4789]	6.54251e-24
ENSG00000011426	ANLN	anillin actin binding protein [Source:HGNC Symbol;Acc:HGNC:14082]	7.99496e-24
ENSG00000197238	H4C11	H4 clustered histone 11 [Source:HGNC Symbol;Acc:HGNC:4785]	1.08952e-23
ENSG00000124610	H1-1	H1.1 linker histone, cluster member [Source:HGNC Symbol;Acc:HGNC:4715]	1.3976e-23
ENSG00000136108	CKAP2	cytoskeleton associated protein 2 [Source:HGNC Symbol;Acc:HGNC:1990]	2.56038e-23
ENSG00000276903	H2AC16	H2A clustered histone 16 [Source:HGNC Symbol;Acc:HGNC:4730]	3.20281e-23
ENSG00000168496	FEN1	flap structure-specific endonuclease 1 [Source:HGNC Symbol;Acc:HGNC:3650]	4.42493e-23
ENSG00000182481	KPNA2	karyopherin subunit alpha 2 [Source:HGNC Symbol;Acc:HGNC:6395]	5.71438e-23
ENSG00000166851	PLK1	polo like kinase 1 [Source:HGNC Symbol;Acc:HGNC:9077]	7.30286e-23
ENSG00000186193	SAPCD2	suppressor APC domain containing 2 [Source:HGNC Symbol;Acc:HGNC:28055]	9.21957e-23
ENSG00000274290	H2BC6	H2B clustered histone 6 [Source:HGNC Symbol;Acc:HGNC:4753]	1.17702e-22
ENSG00000111206	FOXM1	forkhead box M1 [Source:HGNC Symbol;Acc:HGNC:3818]	1.49328e-22
ENSG00000112029	FBXO5	F-box protein 5 [Source:HGNC Symbol;Acc:HGNC:13584]	1.88619e-22
ENSG00000188486	H2AX	H2A.X variant histone [Source:HGNC Symbol;Acc:HGNC:4739]	2.355e-22
ENSG00000111602	TIMELESS	timeless circadian regulator [Source:HGNC Symbol;Acc:HGNC:11813]	2.99919e-22
ENSG00000178999	AURKB	aurora kinase B [Source:HGNC Symbol;Acc:HGNC:11390]	4.43591e-22
ENSG00000137804	NUSAP1	nucleolar and spindle associated protein 1 [Source:HGNC Symbol;Acc:HGNC:18538]	5.90518e-22
ENSG00000105011	ASF1B	anti-silencing function 1B histone chaperone [Source:HGNC Symbol;Acc:HGNC:20996]	7.68442e-22
ENSG00000128944	KNSTRN	kinetochore localized astrin (SPAG5) binding protein [Source:HGNC Symbol;Acc:HGNC:30767]	9.71035e-22
ENSG00000118193	KIF14	kinesin family member 14 [Source:HGNC Symbol;Acc:HGNC:19181]	1.19033e-21
ENSG00000101447	FAM83D	family with sequence similarity 83 member D [Source:HGNC Symbol;Acc:HGNC:16122]	1.72745e-21
ENSG00000075218	GTSE1	G2 and S-phase expressed 1 [Source:HGNC Symbol;Acc:HGNC:13698]	2.02271e-21
ENSG00000049541	RFC2	replication factor C subunit 2 [Source:HGNC Symbol;Acc:HGNC:9970]	2.32798e-21
ENSG00000135476	ESPL1	extra spindle pole bodies like 1, separase [Source:HGNC Symbol;Acc:HGNC:16856]	2.63995e-21
ENSG00000137812	KNL1	kinetochore scaffold 1 [Source:HGNC Symbol;Acc:HGNC:24054]	3.05543e-21
ENSG00000117650	NEK2	NIMA related kinase 2 [Source:HGNC Symbol;Acc:HGNC:7745]	3.78087e-21
ENSG00000278463	H2AC4	H2A clustered histone 4 [Source:HGNC Symbol;Acc:HGNC:4734]	4.82333e-21
ENSG00000087586	AURKA	aurora kinase A [Source:HGNC Symbol;Acc:HGNC:11393]	6.07796e-21
ENSG00000072501	SMC1A	structural maintenance of chromosomes 1A [Source:HGNC Symbol;Acc:HGNC:11111]	7.58373e-21
ENSG00000136824	SMC2	structural maintenance of chromosomes 2 [Source:HGNC Symbol;Acc:HGNC:14011]	9.72287e-21
ENSG00000228716	DHFR	dihydrofolate reductase [Source:HGNC Symbol;Acc:HGNC:2861]	1.18308e-20
ENSG00000138092	CENPO	centromere protein O [Source:HGNC Symbol;Acc:HGNC:28152]	1.40185e-20
ENSG00000170540	ARL6IP1	ADP ribosylation factor like GTPase 6 interacting protein 1 [Source:HGNC Symbol;Acc:HGNC:697]	1.63543e-20
ENSG00000170312	CDK1	cyclin dependent kinase 1 [Source:HGNC Symbol;Acc:HGNC:1722]	1.91143e-20
ENSG00000076003	MCM6	minichromosome maintenance complex component 6 [Source:HGNC Symbol;Acc:HGNC:6949]	2.52504e-20
ENSG00000156970	BUB1B	BUB1 mitotic checkpoint serine/threonine kinase B [Source:HGNC Symbol;Acc:HGNC:1149]	3.41571e-20
ENSG00000159259	CHAF1B	chromatin assembly factor 1 subunit B [Source:HGNC Symbol;Acc:HGNC:1911]	4.01946e-20
ENSG00000156802	ATAD2	ATPase family AAA domain containing 2 [Source:HGNC Symbol;Acc:HGNC:30123]	4.68834e-20
ENSG00000145386	CCNA2	cyclin A2 [Source:HGNC Symbol;Acc:HGNC:1578]	5.43412e-20
ENSG00000186185	KIF18B	kinesin family member 18B [Source:HGNC Symbol;Acc:HGNC:27102]	6.48787e-20
ENSG00000126215	XRCC3	X-ray repair cross complementing 3 [Source:HGNC Symbol;Acc:HGNC:12830]	7.7768e-20
ENSG00000164104	HMGB2	high mobility group box 2 [Source:HGNC Symbol;Acc:HGNC:5000]	9.62372e-20
ENSG00000013810	TACC3	transforming acidic coiled-coil containing protein 3 [Source:HGNC Symbol;Acc:HGNC:11524]	1.17366e-19
ENSG00000162073	PAQR4	progestin and adipoQ receptor family member 4 [Source:HGNC Symbol;Acc:HGNC:26386]	1.3994e-19
ENSG00000080986	NDC80	NDC80 kinetochore complex component [Source:HGNC Symbol;Acc:HGNC:16909]	1.63679e-19
ENSG00000275714	H3C1	H3 clustered histone 1 [Source:HGNC Symbol;Acc:HGNC:4766]	1.88394e-19
ENSG00000184661	CDCA2	cell division cycle associated 2 [Source:HGNC Symbol;Acc:HGNC:14623]	2.16971e-19
ENSG00000278637	H4C1	H4 clustered histone 1 [Source:HGNC Symbol;Acc:HGNC:4781]	2.7771e-19
ENSG00000117632	STMN1	stathmin 1 [Source:HGNC Symbol;Acc:HGNC:6510]	3.09094e-19
ENSG00000169679	BUB1	BUB1 mitotic checkpoint serine/threonine kinase [Source:HGNC Symbol;Acc:HGNC:1148]	3.47429e-19
ENSG00000122952	ZWINT	ZW10 interacting kinetochore protein [Source:HGNC Symbol;Acc:HGNC:13195]	4.30856e-19
ENSG00000163781	TOPBP1	DNA topoisomerase II binding protein 1 [Source:HGNC Symbol;Acc:HGNC:17008]	5.26704e-19
ENSG00000276966	H4C5	H4 clustered histone 5 [Source:HGNC Symbol;Acc:HGNC:4790]	6.34855e-19
ENSG00000184270	H2AC21	H2A clustered histone 21 [Source:HGNC Symbol;Acc:HGNC:20508]	7.79803e-19
ENSG00000276410	H2BC3	H2B clustered histone 3 [Source:HGNC Symbol;Acc:HGNC:4751]	9.59812e-19
ENSG00000163535	SGO2	shugoshin 2 [Source:HGNC Symbol;Acc:HGNC:30812]	1.21075e-18
ENSG00000163507	CIP2A	cellular inhibitor of PP2A [Source:HGNC Symbol;Acc:HGNC:29302]	1.54693e-18
ENSG00000101412	E2F1	E2F transcription factor 1 [Source:HGNC Symbol;Acc:HGNC:3113]	1.95248e-18
ENSG00000274618	H4C6	H4 clustered histone 6 [Source:HGNC Symbol;Acc:HGNC:4783]	2.45845e-18
ENSG00000173207	CKS1B	CDC28 protein kinase regulatory subunit 1B [Source:HGNC Symbol;Acc:HGNC:19083]	3.20594e-18
ENSG00000122966	CIT	citron rho-interacting serine/threonine kinase [Source:HGNC Symbol;Acc:HGNC:1985]	4.01785e-18
ENSG00000179750	APOBEC3B	apolipoprotein B mRNA editing enzyme catalytic subunit 3B [Source:HGNC Symbol;Acc:HGNC:17352]	4.95564e-18
ENSG00000165304	MELK	maternal embryonic leucine zipper kinase [Source:HGNC Symbol;Acc:HGNC:16870]	6.20268e-18
ENSG00000164611	PTTG1	PTTG1 regulator of sister chromatid separation, securin [Source:HGNC Symbol;Acc:HGNC:9690]	7.50625e-18
ENSG00000051341	POLQ	DNA polymerase theta [Source:HGNC Symbol;Acc:HGNC:9186]	8.93788e-18
ENSG00000130816	DNMT1	DNA methyltransferase 1 [Source:HGNC Symbol;Acc:HGNC:2976]	1.3334e-17
ENSG00000094804	CDC6	cell division cycle 6 [Source:HGNC Symbol;Acc:HGNC:1744]	1.63399e-17
ENSG00000112742	TTK	TTK protein kinase [Source:HGNC Symbol;Acc:HGNC:12401]	2.31732e-17
ENSG00000273542	H4C12	H4 clustered histone 12 [Source:HGNC Symbol;Acc:HGNC:4784]	2.8405e-17
ENSG00000273213	H3-2	H3.2 histone (putative) [Source:HGNC Symbol;Acc:HGNC:32060]	3.3987e-17
ENSG00000119333	DYNC2I2	dynein 2 intermediate chain 2 [Source:HGNC Symbol;Acc:HGNC:28296]	4.01859e-17
ENSG00000101003	GINS1	GINS complex subunit 1 [Source:HGNC Symbol;Acc:HGNC:28980]	4.68807e-17
ENSG00000137807	KIF23	kinesin family member 23 [Source:HGNC Symbol;Acc:HGNC:6392]	6.06546e-17
ENSG00000149136	SSRP1	structure specific recognition protein 1 [Source:HGNC Symbol;Acc:HGNC:11327]	6.77744e-17
ENSG00000138376	BARD1	BRCA1 associated RING domain 1 [Source:HGNC Symbol;Acc:HGNC:952]	8.02201e-17
ENSG00000123485	HJURP	Holliday junction recognition protein [Source:HGNC Symbol;Acc:HGNC:25444]	1.08737e-16
ENSG00000139354	GAS2L3	growth arrest specific 2 like 3 [Source:HGNC Symbol;Acc:HGNC:27475]	1.41939e-16
ENSG00000170779	CDCA4	cell division cycle associated 4 [Source:HGNC Symbol;Acc:HGNC:14625]	1.61835e-16
ENSG00000108424	KPNB1	karyopherin subunit beta 1 [Source:HGNC Symbol;Acc:HGNC:6400]	2.00888e-16
ENSG00000166803	PCLAF	PCNA clamp associated factor [Source:HGNC Symbol;Acc:HGNC:28961]	2.4332e-16
ENSG00000189057	FAM111B	FAM111 trypsin like peptidase B [Source:HGNC Symbol;Acc:HGNC:24200]	2.89856e-16
ENSG00000162607	USP1	ubiquitin specific peptidase 1 [Source:HGNC Symbol;Acc:HGNC:12607]	3.49185e-16
ENSG00000123080	CDKN2C	cyclin dependent kinase inhibitor 2C [Source:HGNC Symbol;Acc:HGNC:1789]	4.09475e-16
ENSG00000198826	ARHGAP11A	Rho GTPase activating protein 11A [Source:HGNC Symbol;Acc:HGNC:15783]	4.7324e-16
ENSG00000198554	WDHD1	WD repeat and HMG-box DNA binding protein 1 [Source:HGNC Symbol;Acc:HGNC:23170]	5.6667e-16
ENSG00000176208	ATAD5	ATPase family AAA domain containing 5 [Source:HGNC Symbol;Acc:HGNC:25752]	6.79074e-16
ENSG00000140534	TICRR	TOPBP1 interacting checkpoint and replication regulator [Source:HGNC Symbol;Acc:HGNC:28704]	8.08211e-16
ENSG00000166881	NEMP1	nuclear envelope integral membrane protein 1 [Source:HGNC Symbol;Acc:HGNC:29001]	9.49526e-16
ENSG00000065328	MCM10	minichromosome maintenance 10 replication initiation factor [Source:HGNC Symbol;Acc:HGNC:18043]	1.10279e-15
ENSG00000186638	KIF24	kinesin family member 24 [Source:HGNC Symbol;Acc:HGNC:19916]	1.43001e-15
ENSG00000113810	SMC4	structural maintenance of chromosomes 4 [Source:HGNC Symbol;Acc:HGNC:14013]	1.61368e-15
ENSG00000168078	PBK	PDZ binding kinase [Source:HGNC Symbol;Acc:HGNC:18282]	1.82159e-15
ENSG00000157456	CCNB2	cyclin B2 [Source:HGNC Symbol;Acc:HGNC:1580]	2.16971e-15
ENSG00000114346	ECT2	epithelial cell transforming 2 [Source:HGNC Symbol;Acc:HGNC:3155]	2.51753e-15
ENSG00000094916	CBX5	chromobox 5 [Source:HGNC Symbol;Acc:HGNC:1555]	2.86586e-15
ENSG00000119969	HELLS	helicase, lymphoid specific [Source:HGNC Symbol;Acc:HGNC:4861]	3.23268e-15
ENSG00000154839	SKA1	spindle and kinetochore associated complex subunit 1 [Source:HGNC Symbol;Acc:HGNC:28109]	3.72803e-15
ENSG00000079616	KIF22	kinesin family member 22 [Source:HGNC Symbol;Acc:HGNC:6391]	4.50254e-15
ENSG00000092470	WDR76	WD repeat domain 76 [Source:HGNC Symbol;Acc:HGNC:25773]	5.27857e-15
ENSG00000133119	RFC3	replication factor C subunit 3 [Source:HGNC Symbol;Acc:HGNC:9971]	7.83288e-15
ENSG00000213551	DNAJC9	DnaJ heat shock protein family (Hsp40) member C9 [Source:HGNC Symbol;Acc:HGNC:19123]	9.51666e-15
ENSG00000169607	CKAP2L	cytoskeleton associated protein 2 like [Source:HGNC Symbol;Acc:HGNC:26877]	1.14782e-14
ENSG00000180573	H2AC6	H2A clustered histone 6 [Source:HGNC Symbol;Acc:HGNC:4733]	1.61648e-14
ENSG00000106462	EZH2	enhancer of zeste 2 polycomb repressive complex 2 subunit [Source:HGNC Symbol;Acc:HGNC:3527]	1.87156e-14
ENSG00000166451	CENPN	centromere protein N [Source:HGNC Symbol;Acc:HGNC:30873]	2.1251e-14
ENSG00000111581	NUP107	nucleoporin 107 [Source:HGNC Symbol;Acc:HGNC:29914]	2.41673e-14
ENSG00000139618	BRCA2	BRCA2 DNA repair associated [Source:HGNC Symbol;Acc:HGNC:1101]	2.71804e-14
ENSG00000146263	MMS22L	MMS22 like, DNA repair protein [Source:HGNC Symbol;Acc:HGNC:21475]	3.09051e-14
ENSG00000136492	BRIP1	BRCA1 interacting helicase 1 [Source:HGNC Symbol;Acc:HGNC:20473]	3.62865e-14
ENSG00000115163	CENPA	centromere protein A [Source:HGNC Symbol;Acc:HGNC:1851]	4.31221e-14
ENSG00000175063	UBE2C	ubiquitin conjugating enzyme E2 C [Source:HGNC Symbol;Acc:HGNC:15937]	5.02171e-14
ENSG00000108106	UBE2S	ubiquitin conjugating enzyme E2 S [Source:HGNC Symbol;Acc:HGNC:17895]	5.76394e-14
ENSG00000131153	GINS2	GINS complex subunit 2 [Source:HGNC Symbol;Acc:HGNC:24575]	6.60816e-14
ENSG00000152253	SPC25	SPC25 component of NDC80 kinetochore complex [Source:HGNC Symbol;Acc:HGNC:24031]	7.51356e-14
ENSG00000123473	STIL	STIL centriolar assembly protein [Source:HGNC Symbol;Acc:HGNC:10879]	8.43478e-14
ENSG00000035499	DEPDC1B	DEP domain containing 1B [Source:HGNC Symbol;Acc:HGNC:24902]	9.3925e-14
ENSG00000198830	HMGN2	high mobility group nucleosomal binding domain 2 [Source:HGNC Symbol;Acc:HGNC:4986]	1.04033e-13
ENSG00000187514	PTMA	prothymosin alpha [Source:HGNC Symbol;Acc:HGNC:9623]	1.14083e-13
ENSG00000029993	HMGB3	high mobility group box 3 [Source:HGNC Symbol;Acc:HGNC:5004]	1.25875e-13
ENSG00000196584	XRCC2	X-ray repair cross complementing 2 [Source:HGNC Symbol;Acc:HGNC:12829]	1.38557e-13
ENSG00000088247	KHSRP	KH-type splicing regulatory protein [Source:HGNC Symbol;Acc:HGNC:6316]	1.53214e-13
ENSG00000051180	RAD51	RAD51 recombinase [Source:HGNC Symbol;Acc:HGNC:9817]	1.6863e-13
ENSG00000186871	ERCC6L	ERCC excision repair 6 like, spindle assembly checkpoint helicase [Source:HGNC Symbol;Acc:HGNC:20794]	1.84954e-13
ENSG00000165244	ZNF367	zinc finger protein 367 [Source:HGNC Symbol;Acc:HGNC:18320]	2.02672e-13
ENSG00000171241	SHCBP1	SHC binding and spindle associated 1 [Source:HGNC Symbol;Acc:HGNC:29547]	2.211e-13
ENSG00000167325	RRM1	ribonucleotide reductase catalytic subunit M1 [Source:HGNC Symbol;Acc:HGNC:10451]	2.41863e-13
ENSG00000127564	PKMYT1	protein kinase, membrane associated tyrosine/threonine 1 [Source:HGNC Symbol;Acc:HGNC:29650]	2.62761e-13
ENSG00000123136	DDX39A	DExD-box helicase 39A [Source:HGNC Symbol;Acc:HGNC:17821]	3.10706e-13
ENSG00000275221	H2AC15	H2A clustered histone 15 [Source:HGNC Symbol;Acc:HGNC:4726]	3.36284e-13
ENSG00000171320	ESCO2	establishment of sister chromatid cohesion N-acetyltransferase 2 [Source:HGNC Symbol;Acc:HGNC:27230]	3.62482e-13
ENSG00000164754	RAD21	RAD21 cohesin complex component [Source:HGNC Symbol;Acc:HGNC:9811]	3.90885e-13
ENSG00000165480	SKA3	spindle and kinetochore associated complex subunit 3 [Source:HGNC Symbol;Acc:HGNC:20262]	4.23159e-13
ENSG00000104889	RNASEH2A	ribonuclease H2 subunit A [Source:HGNC Symbol;Acc:HGNC:18518]	4.58338e-13
ENSG00000138778	CENPE	centromere protein E [Source:HGNC Symbol;Acc:HGNC:1856]	4.96845e-13
ENSG00000127586	CHTF18	chromosome transmission fidelity factor 18 [Source:HGNC Symbol;Acc:HGNC:18435]	5.36844e-13
ENSG00000151725	CENPU	centromere protein U [Source:HGNC Symbol;Acc:HGNC:21348]	5.79618e-13
ENSG00000151849	CENPJ	centromere protein J [Source:HGNC Symbol;Acc:HGNC:17272]	6.22085e-13
ENSG00000167747	C19orf48	chromosome 19 open reading frame 48 [Source:HGNC Symbol;Acc:HGNC:29667]	6.66461e-13
ENSG00000166833	NAV2	neuron navigator 2 [Source:HGNC Symbol;Acc:HGNC:15997]	7.5834e-13
ENSG00000075702	WDR62	WD repeat domain 62 [Source:HGNC Symbol;Acc:HGNC:24502]	8.07754e-13
ENSG00000134802	SLC43A3	solute carrier family 43 member 3 [Source:HGNC Symbol;Acc:HGNC:17466]	8.61059e-13
ENSG00000188229	TUBB4B	tubulin beta 4B class IVb [Source:HGNC Symbol;Acc:HGNC:20771]	9.16908e-13
ENSG00000160949	TONSL	tonsoku like, DNA repair protein [Source:HGNC Symbol;Acc:HGNC:7801]	9.78349e-13
ENSG00000177602	HASPIN	histone H3 associated protein kinase [Source:HGNC Symbol;Acc:HGNC:19682]	1.04498e-12
ENSG00000121152	NCAPH	non-SMC condensin I complex subunit H [Source:HGNC Symbol;Acc:HGNC:1112]	1.1942e-12
ENSG00000143228	NUF2	NUF2 component of NDC80 kinetochore complex [Source:HGNC Symbol;Acc:HGNC:14621]	1.26964e-12
ENSG00000176974	SHMT1	serine hydroxymethyltransferase 1 [Source:HGNC Symbol;Acc:HGNC:10850]	1.34715e-12
ENSG00000147536	GINS4	GINS complex subunit 4 [Source:HGNC Symbol;Acc:HGNC:28226]	1.43421e-12
ENSG00000184445	KNTC1	kinetochore associated 1 [Source:HGNC Symbol;Acc:HGNC:17255]	1.52411e-12
ENSG00000187741	FANCA	FA complementation group A [Source:HGNC Symbol;Acc:HGNC:3582]	1.61844e-12
ENSG00000162745	OLFML2B	olfactomedin like 2B [Source:HGNC Symbol;Acc:HGNC:24558]	1.8191e-12
ENSG00000130695	CEP85	centrosomal protein 85 [Source:HGNC Symbol;Acc:HGNC:25309]	2.76446e-12
ENSG00000149636	DSN1	DSN1 component of MIS12 kinetochore complex [Source:HGNC Symbol;Acc:HGNC:16165]	3.10799e-12
ENSG00000010292	NCAPD2	non-SMC condensin I complex subunit D2 [Source:HGNC Symbol;Acc:HGNC:24305]	4.2969e-12
ENSG00000174442	ZWILCH	zwilch kinetochore protein [Source:HGNC Symbol;Acc:HGNC:25468]	4.76364e-12
ENSG00000093009	CDC45	cell division cycle 45 [Source:HGNC Symbol;Acc:HGNC:1739]	5.23164e-12
ENSG00000143401	ANP32E	acidic nuclear phosphoprotein 32 family member E [Source:HGNC Symbol;Acc:HGNC:16673]	5.74702e-12
ENSG00000280987	MATR3	matrin 3 [Source:NCBI gene (formerly Entrezgene);Acc:9782]	6.39375e-12
ENSG00000275379	H3C11	H3 clustered histone 11 [Source:HGNC Symbol;Acc:HGNC:4771]	7.42619e-12
ENSG00000197299	BLM	BLM RecQ like helicase [Source:HGNC Symbol;Acc:HGNC:1058]	8.53988e-12
ENSG00000142731	PLK4	polo like kinase 4 [Source:HGNC Symbol;Acc:HGNC:11397]	9.70094e-12
ENSG00000125885	MCM8	minichromosome maintenance 8 homologous recombination repair factor [Source:HGNC Symbol;Acc:HGNC:16147]	1.08814e-11
ENSG00000168393	DTYMK	deoxythymidylate kinase [Source:HGNC Symbol;Acc:HGNC:3061]	1.2067e-11
ENSG00000155561	NUP205	nucleoporin 205 [Source:HGNC Symbol;Acc:HGNC:18658]	1.48036e-11
ENSG00000103966	EHD4	EH domain containing 4 [Source:HGNC Symbol;Acc:HGNC:3245]	1.65012e-11
ENSG00000101945	SUV39H1	suppressor of variegation 3-9 homolog 1 [Source:HGNC Symbol;Acc:HGNC:11479]	1.84782e-11
ENSG00000138182	KIF20B	kinesin family member 20B [Source:HGNC Symbol;Acc:HGNC:7212]	2.0788e-11
ENSG00000105738	SIPA1L3	signal induced proliferation associated 1 like 3 [Source:HGNC Symbol;Acc:HGNC:23801]	2.31616e-11
ENSG00000014138	POLA2	DNA polymerase alpha 2, accessory subunit [Source:HGNC Symbol;Acc:HGNC:30073]	2.58965e-11
ENSG00000184216	IRAK1	interleukin 1 receptor associated kinase 1 [Source:HGNC Symbol;Acc:HGNC:6112]	2.86302e-11
ENSG00000116237	ICMT	isoprenylcysteine carboxyl methyltransferase [Source:HGNC Symbol;Acc:HGNC:5350]	3.42665e-11
ENSG00000132780	NASP	nuclear autoantigenic sperm protein [Source:HGNC Symbol;Acc:HGNC:7644]	3.72689e-11
ENSG00000077514	POLD3	DNA polymerase delta 3, accessory subunit [Source:HGNC Symbol;Acc:HGNC:20932]	4.05613e-11
ENSG00000166801	FAM111A	FAM111 trypsin like peptidase A [Source:HGNC Symbol;Acc:HGNC:24725]	4.39342e-11
ENSG00000184897	H1-10	H1.10 linker histone [Source:HGNC Symbol;Acc:HGNC:4722]	4.78091e-11
ENSG00000164087	POC1A	POC1 centriolar protein A [Source:HGNC Symbol;Acc:HGNC:24488]	5.17372e-11
ENSG00000040275	SPDL1	spindle apparatus coiled-coil protein 1 [Source:HGNC Symbol;Acc:HGNC:26010]	5.71026e-11
ENSG00000102384	CENPI	centromere protein I [Source:HGNC Symbol;Acc:HGNC:3968]	6.24671e-11
ENSG00000167393	PPP2R3B	protein phosphatase 2 regulatory subunit B''beta [Source:HGNC Symbol;Acc:HGNC:13417]	7.48998e-11
ENSG00000197153	H3C12	H3 clustered histone 12 [Source:HGNC Symbol;Acc:HGNC:4774]	8.16848e-11
ENSG00000167900	TK1	thymidine kinase 1 [Source:HGNC Symbol;Acc:HGNC:11830]	8.91353e-11
ENSG00000121957	GPSM2	G protein signaling modulator 2 [Source:HGNC Symbol;Acc:HGNC:29501]	9.73389e-11
ENSG00000005022	SLC25A5	solute carrier family 25 member 5 [Source:HGNC Symbol;Acc:HGNC:10991]	1.16004e-10
ENSG00000144554	FANCD2	FA complementation group D2 [Source:HGNC Symbol;Acc:HGNC:3585]	1.38943e-10
ENSG00000100629	CEP128	centrosomal protein 128 [Source:HGNC Symbol;Acc:HGNC:20359]	1.51096e-10
ENSG00000077152	UBE2T	ubiquitin conjugating enzyme E2 T [Source:HGNC Symbol;Acc:HGNC:25009]	1.76331e-10
ENSG00000123416	TUBA1B	tubulin alpha 1b [Source:HGNC Symbol;Acc:HGNC:18809]	1.90203e-10
ENSG00000070814	TCOF1	treacle ribosome biogenesis factor 1 [Source:HGNC Symbol;Acc:HGNC:11654]	2.06929e-10
ENSG00000105486	LIG1	DNA ligase 1 [Source:HGNC Symbol;Acc:HGNC:6598]	2.23593e-10
ENSG00000167553	TUBA1C	tubulin alpha 1c [Source:HGNC Symbol;Acc:HGNC:20768]	2.41082e-10
ENSG00000109881	CCDC34	coiled-coil domain containing 34 [Source:HGNC Symbol;Acc:HGNC:25079]	2.59392e-10
ENSG00000144354	CDCA7	cell division cycle associated 7 [Source:HGNC Symbol;Acc:HGNC:14628]	2.78156e-10
ENSG00000176890	TYMS	thymidylate synthetase [Source:HGNC Symbol;Acc:HGNC:12441]	3.1836e-10
ENSG00000234571	H2BP2	H2B histone pseudogene 2 [Source:HGNC Symbol;Acc:HGNC:20654]	3.38922e-10
ENSG00000143799	PARP1	poly(ADP-ribose) polymerase 1 [Source:HGNC Symbol;Acc:HGNC:270]	3.60587e-10
ENSG00000143321	HDGF	heparin binding growth factor [Source:HGNC Symbol;Acc:HGNC:4856]	3.82425e-10
ENSG00000185361	TNFAIP8L1	TNF alpha induced protein 8 like 1 [Source:HGNC Symbol;Acc:HGNC:28279]	4.04304e-10
ENSG00000115875	SRSF7	serine and arginine rich splicing factor 7 [Source:HGNC Symbol;Acc:HGNC:10789]	4.29498e-10
ENSG00000273703	H2BC14	H2B clustered histone 14 [Source:HGNC Symbol;Acc:HGNC:4750]	4.5655e-10
ENSG00000099901	RANBP1	RAN binding protein 1 [Source:HGNC Symbol;Acc:HGNC:9847]	4.83881e-10
ENSG00000126216	TUBGCP3	tubulin gamma complex associated protein 3 [Source:HGNC Symbol;Acc:HGNC:18598]	5.11614e-10
ENSG00000161692	DBF4B	DBF4 zinc finger B [Source:HGNC Symbol;Acc:HGNC:17883]	5.79803e-10
ENSG00000011304	PTBP1	polypyrimidine tract binding protein 1 [Source:HGNC Symbol;Acc:HGNC:9583]	6.58139e-10
ENSG00000105323	HNRNPUL1	heterogeneous nuclear ribonucleoprotein U like 1 [Source:HGNC Symbol;Acc:HGNC:17011]	7.00077e-10
ENSG00000111445	RFC5	replication factor C subunit 5 [Source:HGNC Symbol;Acc:HGNC:9973]	7.42275e-10
ENSG00000125319	HROB	homologous recombination factor with OB-fold [Source:HGNC Symbol;Acc:HGNC:28460]	7.84682e-10
ENSG00000160298	C21orf58	chromosome 21 open reading frame 58 [Source:HGNC Symbol;Acc:HGNC:1300]	9.28159e-10
ENSG00000256663	NA	ubiquitin-like with PHD and ring finger domains 1 (UHRF1) pseudogene	1.0411e-09
ENSG00000168411	RFWD3	ring finger and WD repeat domain 3 [Source:HGNC Symbol;Acc:HGNC:25539]	1.09743e-09
ENSG00000139734	DIAPH3	diaphanous related formin 3 [Source:HGNC Symbol;Acc:HGNC:15480]	1.15636e-09
ENSG00000198176	TFDP1	transcription factor Dp-1 [Source:HGNC Symbol;Acc:HGNC:11749]	1.2769e-09
ENSG00000095319	NUP188	nucleoporin 188 [Source:HGNC Symbol;Acc:HGNC:17859]	1.33973e-09
ENSG00000140326	CDAN1	codanin 1 [Source:HGNC Symbol;Acc:HGNC:1713]	1.40668e-09
ENSG00000000460	C1orf112	chromosome 1 open reading frame 112 [Source:HGNC Symbol;Acc:HGNC:25565]	1.54771e-09
ENSG00000213186	TRIM59	tripartite motif containing 59 [Source:HGNC Symbol;Acc:HGNC:30834]	1.76615e-09
ENSG00000136450	SRSF1	serine and arginine rich splicing factor 1 [Source:HGNC Symbol;Acc:HGNC:10780]	1.84268e-09
ENSG00000124795	DEK	DEK proto-oncogene [Source:HGNC Symbol;Acc:HGNC:2768]	1.91895e-09
ENSG00000116062	MSH6	mutS homolog 6 [Source:HGNC Symbol;Acc:HGNC:7329]	1.99511e-09
ENSG00000112312	GMNN	geminin DNA replication inhibitor [Source:HGNC Symbol;Acc:HGNC:17493]	2.078e-09
ENSG00000095002	MSH2	mutS homolog 2 [Source:HGNC Symbol;Acc:HGNC:7325]	2.16672e-09
ENSG00000288637	NA	novel protein	2.25572e-09
ENSG00000148019	CEP78	centrosomal protein 78 [Source:HGNC Symbol;Acc:HGNC:25740]	2.44463e-09
ENSG00000109674	NEIL3	nei like DNA glycosylase 3 [Source:HGNC Symbol;Acc:HGNC:24573]	2.5449e-09
ENSG00000129810	SGO1	shugoshin 1 [Source:HGNC Symbol;Acc:HGNC:25088]	2.64719e-09
ENSG00000105202	FBL	fibrillarin [Source:HGNC Symbol;Acc:HGNC:3599]	2.85414e-09
ENSG00000113569	NUP155	nucleoporin 155 [Source:HGNC Symbol;Acc:HGNC:8063]	2.9592e-09
ENSG00000149639	SOGA1	suppressor of glucose, autophagy associated 1 [Source:HGNC Symbol;Acc:HGNC:16111]	3.07091e-09
ENSG00000025770	NCAPH2	non-SMC condensin II complex subunit H2 [Source:HGNC Symbol;Acc:HGNC:25071]	3.29399e-09
ENSG00000068489	PRR11	proline rich 11 [Source:HGNC Symbol;Acc:HGNC:25619]	3.40847e-09
ENSG00000116670	MAD2L2	mitotic arrest deficient 2 like 2 [Source:HGNC Symbol;Acc:HGNC:6764]	3.52288e-09
ENSG00000100714	MTHFD1	methylenetetrahydrofolate dehydrogenase, cyclohydrolase and formyltetrahydrofolate synthetase 1 [Source:HGNC Symbol;Acc:HGNC:7432]	3.63673e-09
ENSG00000149548	CCDC15	coiled-coil domain containing 15 [Source:HGNC Symbol;Acc:HGNC:25798]	3.75621e-09
ENSG00000071655	MBD3	methyl-CpG binding domain protein 3 [Source:HGNC Symbol;Acc:HGNC:6918]	3.88243e-09
ENSG00000169813	HNRNPF	heterogeneous nuclear ribonucleoprotein F [Source:HGNC Symbol;Acc:HGNC:5039]	4.01235e-09
ENSG00000185347	TEDC1	tubulin epsilon and delta complex 1 [Source:HGNC Symbol;Acc:HGNC:20127]	4.14571e-09
ENSG00000134222	PSRC1	proline and serine rich coiled-coil 1 [Source:HGNC Symbol;Acc:HGNC:24472]	4.42325e-09
ENSG00000161547	SRSF2	serine and arginine rich splicing factor 2 [Source:HGNC Symbol;Acc:HGNC:10783]	4.57208e-09
ENSG00000140451	PIF1	PIF1 5'-to-3' DNA helicase [Source:HGNC Symbol;Acc:HGNC:26220]	4.72455e-09
ENSG00000249992	TMEM158	transmembrane protein 158 [Source:HGNC Symbol;Acc:HGNC:30293]	4.87853e-09
ENSG00000101868	POLA1	DNA polymerase alpha 1, catalytic subunit [Source:HGNC Symbol;Acc:HGNC:9173]	5.03617e-09
ENSG00000167670	CHAF1A	chromatin assembly factor 1 subunit A [Source:HGNC Symbol;Acc:HGNC:1910]	5.20304e-09
ENSG00000196230	TUBB	tubulin beta class I [Source:HGNC Symbol;Acc:HGNC:20778]	5.72281e-09
ENSG00000213347	MXD3	MAX dimerization protein 3 [Source:HGNC Symbol;Acc:HGNC:14008]	5.90338e-09
ENSG00000182504	CEP97	centrosomal protein 97 [Source:HGNC Symbol;Acc:HGNC:26244]	6.09021e-09
ENSG00000189403	HMGB1	high mobility group box 1 [Source:HGNC Symbol;Acc:HGNC:4983]	6.2805e-09
ENSG00000100526	CDKN3	cyclin dependent kinase inhibitor 3 [Source:HGNC Symbol;Acc:HGNC:1791]	6.47395e-09
ENSG00000092621	PHGDH	phosphoglycerate dehydrogenase [Source:HGNC Symbol;Acc:HGNC:8923]	6.68581e-09
ENSG00000119403	PHF19	PHD finger protein 19 [Source:HGNC Symbol;Acc:HGNC:24566]	6.9111e-09
ENSG00000103495	MAZ	MYC associated zinc finger protein [Source:HGNC Symbol;Acc:HGNC:6914]	7.13586e-09
ENSG00000177084	POLE	DNA polymerase epsilon, catalytic subunit [Source:HGNC Symbol;Acc:HGNC:9177]	7.3614e-09
ENSG00000120539	MASTL	microtubule associated serine/threonine kinase like [Source:HGNC Symbol;Acc:HGNC:19042]	7.6169e-09
ENSG00000106144	CASP2	caspase 2 [Source:HGNC Symbol;Acc:HGNC:1503]	7.87753e-09
ENSG00000173456	RNF26	ring finger protein 26 [Source:HGNC Symbol;Acc:HGNC:14646]	8.14145e-09
ENSG00000178295	GEN1	GEN1 Holliday junction 5' flap endonuclease [Source:HGNC Symbol;Acc:HGNC:26881]	8.40864e-09
ENSG00000197451	HNRNPAB	heterogeneous nuclear ribonucleoprotein A/B [Source:HGNC Symbol;Acc:HGNC:5034]	8.69784e-09
ENSG00000085840	ORC1	origin recognition complex subunit 1 [Source:HGNC Symbol;Acc:HGNC:8487]	9.27858e-09
ENSG00000124207	CSE1L	chromosome segregation 1 like [Source:HGNC Symbol;Acc:HGNC:2431]	9.57624e-09
ENSG00000153044	CENPH	centromere protein H [Source:HGNC Symbol;Acc:HGNC:17268]	9.87879e-09
ENSG00000163808	KIF15	kinesin family member 15 [Source:HGNC Symbol;Acc:HGNC:17273]	1.01889e-08
ENSG00000125817	CENPB	centromere protein B [Source:HGNC Symbol;Acc:HGNC:1852]	1.08297e-08
ENSG00000160014	CALM3	calmodulin 3 [Source:HGNC Symbol;Acc:HGNC:1449]	1.12912e-08
ENSG00000130204	TOMM40	translocase of outer mitochondrial membrane 40 [Source:HGNC Symbol;Acc:HGNC:18001]	1.26988e-08
ENSG00000111247	RAD51AP1	RAD51 associated protein 1 [Source:HGNC Symbol;Acc:HGNC:16956]	1.37875e-08
ENSG00000159147	DONSON	DNA replication fork stabilization factor DONSON [Source:HGNC Symbol;Acc:HGNC:2993]	1.43398e-08
ENSG00000137337	MDC1	mediator of DNA damage checkpoint 1 [Source:HGNC Symbol;Acc:HGNC:21163]	1.49248e-08
ENSG00000103995	CEP152	centrosomal protein 152 [Source:HGNC Symbol;Acc:HGNC:29298]	1.55201e-08
ENSG00000128951	DUT	deoxyuridine triphosphatase [Source:HGNC Symbol;Acc:HGNC:3078]	1.61174e-08
ENSG00000140365	COMMD4	COMM domain containing 4 [Source:HGNC Symbol;Acc:HGNC:26027]	1.67163e-08
ENSG00000106628	POLD2	DNA polymerase delta 2, accessory subunit [Source:HGNC Symbol;Acc:HGNC:9176]	1.73598e-08
ENSG00000147274	RBMX	RNA binding motif protein X-linked [Source:HGNC Symbol;Acc:HGNC:9910]	1.80558e-08
ENSG00000130669	PAK4	p21 (RAC1) activated kinase 4 [Source:HGNC Symbol;Acc:HGNC:16059]	2.02164e-08
ENSG00000103365	GGA2	golgi associated, gamma adaptin ear containing, ARF binding protein 2 [Source:HGNC Symbol;Acc:HGNC:16064]	2.09564e-08
ENSG00000183763	TRAIP	TRAF interacting protein [Source:HGNC Symbol;Acc:HGNC:30764]	2.32935e-08
ENSG00000100242	SUN2	Sad1 and UNC84 domain containing 2 [Source:HGNC Symbol;Acc:HGNC:14210]	2.41176e-08
ENSG00000125944	HNRNPR	heterogeneous nuclear ribonucleoprotein R [Source:HGNC Symbol;Acc:HGNC:5047]	2.58001e-08
ENSG00000284906	NA	novel protein	2.67069e-08
ENSG00000135540	NHSL1	NHS like 1 [Source:HGNC Symbol;Acc:HGNC:21021]	2.76278e-08
ENSG00000072864	NDE1	nudE neurodevelopment protein 1 [Source:HGNC Symbol;Acc:HGNC:17619]	2.85499e-08
ENSG00000012963	UBR7	ubiquitin protein ligase E3 component n-recognin 7 [Source:HGNC Symbol;Acc:HGNC:20344]	2.95121e-08
ENSG00000182378	PLCXD1	phosphatidylinositol specific phospholipase C X domain containing 1 [Source:HGNC Symbol;Acc:HGNC:23148]	3.48619e-08
ENSG00000126453	BCL2L12	BCL2 like 12 [Source:HGNC Symbol;Acc:HGNC:13787]	3.72096e-08
ENSG00000178878	APOLD1	apolipoprotein L domain containing 1 [Source:HGNC Symbol;Acc:HGNC:25268]	3.83911e-08
ENSG00000159055	MIS18A	MIS18 kinetochore protein A [Source:HGNC Symbol;Acc:HGNC:1286]	3.95873e-08
ENSG00000005189	REXO5	RNA exonuclease 5 [Source:HGNC Symbol;Acc:HGNC:24661]	4.0782e-08
ENSG00000115687	PASK	PAS domain containing serine/threonine kinase [Source:HGNC Symbol;Acc:HGNC:17270]	4.19712e-08
ENSG00000143476	DTL	denticleless E3 ubiquitin protein ligase homolog [Source:HGNC Symbol;Acc:HGNC:30288]	4.60539e-08
ENSG00000242498	ARPIN	actin related protein 2/3 complex inhibitor [Source:HGNC Symbol;Acc:HGNC:28782]	4.75555e-08
ENSG00000203760	CENPW	centromere protein W [Source:HGNC Symbol;Acc:HGNC:21488]	4.90952e-08
ENSG00000127423	AUNIP	aurora kinase A and ninein interacting protein [Source:HGNC Symbol;Acc:HGNC:28363]	5.39289e-08
ENSG00000164985	PSIP1	PC4 and SFRS1 interacting protein 1 [Source:HGNC Symbol;Acc:HGNC:9527]	5.56345e-08
ENSG00000142230	SAE1	SUMO1 activating enzyme subunit 1 [Source:HGNC Symbol;Acc:HGNC:30660]	5.73976e-08
ENSG00000130726	TRIM28	tripartite motif containing 28 [Source:HGNC Symbol;Acc:HGNC:16384]	6.11367e-08
ENSG00000080839	RBL1	RB transcriptional corepressor like 1 [Source:HGNC Symbol;Acc:HGNC:9893]	6.30461e-08
ENSG00000091651	ORC6	origin recognition complex subunit 6 [Source:HGNC Symbol;Acc:HGNC:17151]	6.50042e-08
ENSG00000136122	BORA	BORA aurora kinase A activator [Source:HGNC Symbol;Acc:HGNC:24724]	6.72007e-08
ENSG00000158402	CDC25C	cell division cycle 25C [Source:HGNC Symbol;Acc:HGNC:1727]	6.94289e-08
ENSG00000198700	IPO9	importin 9 [Source:HGNC Symbol;Acc:HGNC:19425]	7.18058e-08
ENSG00000134291	TMEM106C	transmembrane protein 106C [Source:HGNC Symbol;Acc:HGNC:28775]	7.94501e-08
ENSG00000097046	CDC7	cell division cycle 7 [Source:HGNC Symbol;Acc:HGNC:1745]	8.21113e-08
ENSG00000281344	HELLPAR	HELLP associated long non-coding RNA [Source:HGNC Symbol;Acc:HGNC:43984]	8.4826e-08
ENSG00000123374	CDK2	cyclin dependent kinase 2 [Source:HGNC Symbol;Acc:HGNC:1771]	8.77411e-08
ENSG00000013573	DDX11	DEAD/H-box helicase 11 [Source:HGNC Symbol;Acc:HGNC:2736]	9.36577e-08
ENSG00000154124	OTULIN	OTU deubiquitinase with linear linkage specificity [Source:HGNC Symbol;Acc:HGNC:25118]	9.96713e-08
ENSG00000151503	NCAPD3	non-SMC condensin II complex subunit D3 [Source:HGNC Symbol;Acc:HGNC:28952]	1.02709e-07
ENSG00000175305	CCNE2	cyclin E2 [Source:HGNC Symbol;Acc:HGNC:1590]	1.09049e-07
ENSG00000162654	GBP4	guanylate binding protein 4 [Source:HGNC Symbol;Acc:HGNC:20480]	1.12279e-07
ENSG00000148229	POLE3	DNA polymerase epsilon 3, accessory subunit [Source:HGNC Symbol;Acc:HGNC:13546]	1.15652e-07
ENSG00000169180	XPO6	exportin 6 [Source:HGNC Symbol;Acc:HGNC:19733]	1.19033e-07
ENSG00000069275	NUCKS1	nuclear casein kinase and cyclin dependent kinase substrate 1 [Source:HGNC Symbol;Acc:HGNC:29923]	1.29726e-07
ENSG00000181938	GINS3	GINS complex subunit 3 [Source:HGNC Symbol;Acc:HGNC:25851]	1.33382e-07
ENSG00000196363	WDR5	WD repeat domain 5 [Source:HGNC Symbol;Acc:HGNC:12757]	1.48616e-07
ENSG00000024526	DEPDC1	DEP domain containing 1 [Source:HGNC Symbol;Acc:HGNC:22949]	1.52588e-07
ENSG00000070950	RAD18	RAD18 E3 ubiquitin protein ligase [Source:HGNC Symbol;Acc:HGNC:18278]	1.56571e-07
ENSG00000129173	E2F8	E2F transcription factor 8 [Source:HGNC Symbol;Acc:HGNC:24727]	1.60802e-07
ENSG00000007968	E2F2	E2F transcription factor 2 [Source:HGNC Symbol;Acc:HGNC:3114]	1.73556e-07
ENSG00000138658	ZGRF1	zinc finger GRF-type containing 1 [Source:HGNC Symbol;Acc:HGNC:25654]	1.82471e-07
ENSG00000172009	THOP1	thimet oligopeptidase 1 [Source:HGNC Symbol;Acc:HGNC:11793]	1.91763e-07
ENSG00000128050	PAICS	phosphoribosylaminoimidazole carboxylase and phosphoribosylaminoimidazolesuccinocarboxamide synthase [Source:HGNC Symbol;Acc:HGNC:8587]	1.96498e-07
ENSG00000174371	EXO1	exonuclease 1 [Source:HGNC Symbol;Acc:HGNC:3511]	2.10774e-07
ENSG00000153048	CARHSP1	calcium regulated heat stable protein 1 [Source:HGNC Symbol;Acc:HGNC:17150]	2.15643e-07
ENSG00000128989	ARPP19	cAMP regulated phosphoprotein 19 [Source:HGNC Symbol;Acc:HGNC:16967]	2.37377e-07
ENSG00000123975	CKS2	CDC28 protein kinase regulatory subunit 2 [Source:HGNC Symbol;Acc:HGNC:2000]	2.43083e-07
ENSG00000091073	DTX2	deltex E3 ubiquitin ligase 2 [Source:HGNC Symbol;Acc:HGNC:15973]	2.49107e-07
ENSG00000171792	RHNO1	RAD9-HUS1-RAD1 interacting nuclear orphan 1 [Source:HGNC Symbol;Acc:HGNC:28206]	2.55366e-07
ENSG00000183207	RUVBL2	RuvB like AAA ATPase 2 [Source:HGNC Symbol;Acc:HGNC:10475]	2.67966e-07
ENSG00000132646	PCNA	proliferating cell nuclear antigen [Source:HGNC Symbol;Acc:HGNC:8729]	2.93326e-07
ENSG00000149485	FADS1	fatty acid desaturase 1 [Source:HGNC Symbol;Acc:HGNC:3574]	3.06427e-07
ENSG00000102900	NUP93	nucleoporin 93 [Source:HGNC Symbol;Acc:HGNC:28958]	3.13141e-07
ENSG00000213853	EMP2	epithelial membrane protein 2 [Source:HGNC Symbol;Acc:HGNC:3334]	3.19926e-07
ENSG00000164045	CDC25A	cell division cycle 25A [Source:HGNC Symbol;Acc:HGNC:1725]	3.26698e-07
ENSG00000096060	FKBP5	FKBP prolyl isomerase 5 [Source:HGNC Symbol;Acc:HGNC:3721]	3.33496e-07
ENSG00000183048	SLC25A10	solute carrier family 25 member 10 [Source:HGNC Symbol;Acc:HGNC:10980]	3.4031e-07
ENSG00000133026	MYH10	myosin heavy chain 10 [Source:HGNC Symbol;Acc:HGNC:7568]	3.61689e-07
ENSG00000130520	LSM4	LSM4 homolog, U6 small nuclear RNA and mRNA degradation associated [Source:HGNC Symbol;Acc:HGNC:17259]	3.76211e-07
ENSG00000131462	TUBG1	tubulin gamma 1 [Source:HGNC Symbol;Acc:HGNC:12417]	3.8369e-07
ENSG00000136811	ODF2	outer dense fiber of sperm tails 2 [Source:HGNC Symbol;Acc:HGNC:8114]	3.91395e-07
ENSG00000105325	FZR1	fizzy and cell division cycle 20 related 1 [Source:HGNC Symbol;Acc:HGNC:24824]	4.07549e-07
ENSG00000175592	FOSL1	FOS like 1, AP-1 transcription factor subunit [Source:HGNC Symbol;Acc:HGNC:13718]	4.15906e-07
ENSG00000092445	TYRO3	TYRO3 protein tyrosine kinase [Source:HGNC Symbol;Acc:HGNC:12446]	4.24646e-07
ENSG00000189060	H1-0	H1.0 linker histone [Source:HGNC Symbol;Acc:HGNC:4714]	4.42394e-07
ENSG00000180198	RCC1	regulator of chromosome condensation 1 [Source:HGNC Symbol;Acc:HGNC:1913]	4.51459e-07
ENSG00000141858	SAMD1	sterile alpha motif domain containing 1 [Source:HGNC Symbol;Acc:HGNC:17958]	4.70654e-07
ENSG00000205208	C4orf46	chromosome 4 open reading frame 46 [Source:HGNC Symbol;Acc:HGNC:27320]	4.81848e-07
ENSG00000204410	MSH5	mutS homolog 5 [Source:HGNC Symbol;Acc:HGNC:7328]	4.9308e-07
ENSG00000121057	AKAP1	A-kinase anchoring protein 1 [Source:HGNC Symbol;Acc:HGNC:367]	5.04582e-07
ENSG00000071539	TRIP13	thyroid hormone receptor interactor 13 [Source:HGNC Symbol;Acc:HGNC:12307]	5.16144e-07
ENSG00000154920	EME1	essential meiotic structure-specific endonuclease 1 [Source:HGNC Symbol;Acc:HGNC:24965]	5.27687e-07
ENSG00000253729	PRKDC	protein kinase, DNA-activated, catalytic subunit [Source:HGNC Symbol;Acc:HGNC:9413]	5.51484e-07
ENSG00000142208	AKT1	AKT serine/threonine kinase 1 [Source:HGNC Symbol;Acc:HGNC:391]	5.88821e-07
ENSG00000125835	SNRPB	small nuclear ribonucleoprotein polypeptides B and B1 [Source:HGNC Symbol;Acc:HGNC:11153]	6.16038e-07
ENSG00000178921	PFAS	phosphoribosylformylglycinamidine synthase [Source:HGNC Symbol;Acc:HGNC:8863]	6.29955e-07
ENSG00000029153	ARNTL2	aryl hydrocarbon receptor nuclear translocator like 2 [Source:HGNC Symbol;Acc:HGNC:18984]	6.59009e-07
ENSG00000141905	NFIC	nuclear factor I C [Source:HGNC Symbol;Acc:HGNC:7786]	6.74226e-07
ENSG00000149554	CHEK1	checkpoint kinase 1 [Source:HGNC Symbol;Acc:HGNC:1925]	7.06201e-07
ENSG00000121621	KIF18A	kinesin family member 18A [Source:HGNC Symbol;Acc:HGNC:29441]	7.22345e-07
ENSG00000147874	HAUS6	HAUS augmin like complex subunit 6 [Source:HGNC Symbol;Acc:HGNC:25948]	7.38577e-07
ENSG00000154473	BUB3	BUB3 mitotic checkpoint protein [Source:HGNC Symbol;Acc:HGNC:1151]	7.71636e-07
ENSG00000164109	MAD2L1	mitotic arrest deficient 2 like 1 [Source:HGNC Symbol;Acc:HGNC:6763]	7.89079e-07
ENSG00000129534	MIS18BP1	MIS18 binding protein 1 [Source:HGNC Symbol;Acc:HGNC:20190]	8.42964e-07
ENSG00000184436	THAP7	THAP domain containing 7 [Source:HGNC Symbol;Acc:HGNC:23190]	8.9856e-07
ENSG00000172534	HCFC1	host cell factor C1 [Source:HGNC Symbol;Acc:HGNC:4839]	9.3711e-07
ENSG00000100749	VRK1	VRK serine/threonine kinase 1 [Source:HGNC Symbol;Acc:HGNC:12718]	9.57401e-07
ENSG00000119685	TTLL5	tubulin tyrosine ligase like 5 [Source:HGNC Symbol;Acc:HGNC:19963]	9.98799e-07
ENSG00000104356	POP1	POP1 homolog, ribonuclease P/MRP subunit [Source:HGNC Symbol;Acc:HGNC:30129]	1.01973e-06
ENSG00000164362	TERT	telomerase reverse transcriptase [Source:HGNC Symbol;Acc:HGNC:11730]	1.08405e-06
ENSG00000100416	TRMU	tRNA mitochondrial 2-thiouridylase [Source:HGNC Symbol;Acc:HGNC:25481]	1.10589e-06
ENSG00000168077	SCARA3	scavenger receptor class A member 3 [Source:HGNC Symbol;Acc:HGNC:19000]	1.17161e-06
ENSG00000158710	TAGLN2	transgelin 2 [Source:HGNC Symbol;Acc:HGNC:11554]	1.21605e-06
ENSG00000136699	SMPD4	sphingomyelin phosphodiesterase 4 [Source:HGNC Symbol;Acc:HGNC:32949]	1.23832e-06
ENSG00000086475	SEPHS1	selenophosphate synthetase 1 [Source:HGNC Symbol;Acc:HGNC:19685]	1.26092e-06
ENSG00000150990	DHX37	DEAH-box helicase 37 [Source:HGNC Symbol;Acc:HGNC:17210]	1.28344e-06
ENSG00000215784	FAM72D	family with sequence similarity 72 member D [Source:HGNC Symbol;Acc:HGNC:33593]	1.33163e-06
ENSG00000289318	NA	novel transcript	1.35715e-06
ENSG00000128708	HAT1	histone acetyltransferase 1 [Source:HGNC Symbol;Acc:HGNC:4821]	1.38272e-06
ENSG00000255529	POLR2M	RNA polymerase II subunit M [Source:HGNC Symbol;Acc:HGNC:14862]	1.40844e-06
ENSG00000071564	TCF3	transcription factor 3 [Source:HGNC Symbol;Acc:HGNC:11633]	1.43473e-06
ENSG00000129484	PARP2	poly(ADP-ribose) polymerase 2 [Source:HGNC Symbol;Acc:HGNC:272]	1.46112e-06
ENSG00000132967	HMGB1P5	high mobility group box 1 pseudogene 5 [Source:HGNC Symbol;Acc:HGNC:4997]	1.48781e-06
ENSG00000142634	EFHD2	EF-hand domain family member D2 [Source:HGNC Symbol;Acc:HGNC:28670]	1.59595e-06
ENSG00000120334	CENPL	centromere protein L [Source:HGNC Symbol;Acc:HGNC:17879]	1.62381e-06
ENSG00000183684	ALYREF	Aly/REF export factor [Source:HGNC Symbol;Acc:HGNC:19071]	1.65166e-06
ENSG00000058804	NDC1	NDC1 transmembrane nucleoporin [Source:HGNC Symbol;Acc:HGNC:25525]	1.68046e-06
ENSG00000101224	CDC25B	cell division cycle 25B [Source:HGNC Symbol;Acc:HGNC:1726]	1.70937e-06
ENSG00000197771	MCMBP	minichromosome maintenance complex binding protein [Source:HGNC Symbol;Acc:HGNC:25782]	1.73828e-06
ENSG00000161996	WDR90	WD repeat domain 90 [Source:HGNC Symbol;Acc:HGNC:26960]	1.86086e-06
ENSG00000132475	H3-3B	H3.3 histone B [Source:HGNC Symbol;Acc:HGNC:4765]	1.89243e-06
ENSG00000068383	INPP5A	inositol polyphosphate-5-phosphatase A [Source:HGNC Symbol;Acc:HGNC:6076]	1.95699e-06
ENSG00000149294	NCAM1	neural cell adhesion molecule 1 [Source:HGNC Symbol;Acc:HGNC:7656]	1.99265e-06
ENSG00000213024	NUP62	nucleoporin 62 [Source:HGNC Symbol;Acc:HGNC:8066]	2.02831e-06
ENSG00000119397	CNTRL	centriolin [Source:HGNC Symbol;Acc:HGNC:1858]	2.13668e-06
ENSG00000167842	MIS12	MIS12 kinetochore complex component [Source:HGNC Symbol;Acc:HGNC:24967]	2.28427e-06
ENSG00000128973	CLN6	CLN6 transmembrane ER protein [Source:HGNC Symbol;Acc:HGNC:2077]	2.39908e-06
ENSG00000184207	PGP	phosphoglycolate phosphatase [Source:HGNC Symbol;Acc:HGNC:8909]	2.44057e-06
ENSG00000157557	ETS2	ETS proto-oncogene 2, transcription factor [Source:HGNC Symbol;Acc:HGNC:3489]	2.4823e-06
ENSG00000198055	GRK6	G protein-coupled receptor kinase 6 [Source:HGNC Symbol;Acc:HGNC:4545]	2.5248e-06
ENSG00000163918	RFC4	replication factor C subunit 4 [Source:HGNC Symbol;Acc:HGNC:9972]	2.56802e-06
ENSG00000189308	LIN54	lin-54 DREAM MuvB core complex component [Source:HGNC Symbol;Acc:HGNC:25397]	2.65802e-06
ENSG00000009954	BAZ1B	bromodomain adjacent to zinc finger domain 1B [Source:HGNC Symbol;Acc:HGNC:961]	2.752e-06
ENSG00000137404	NRM	nurim [Source:HGNC Symbol;Acc:HGNC:8003]	2.84622e-06
ENSG00000144579	CTDSP1	CTD small phosphatase 1 [Source:HGNC Symbol;Acc:HGNC:21614]	2.94311e-06
ENSG00000188610	FAM72B	family with sequence similarity 72 member B [Source:HGNC Symbol;Acc:HGNC:24805]	3.24534e-06
ENSG00000128245	YWHAH	tyrosine 3-monooxygenase/tryptophan 5-monooxygenase activation protein eta [Source:HGNC Symbol;Acc:HGNC:12853]	3.29857e-06
ENSG00000169258	GPRIN1	G protein regulated inducer of neurite outgrowth 1 [Source:HGNC Symbol;Acc:HGNC:24835]	3.40612e-06
ENSG00000071626	DAZAP1	DAZ associated protein 1 [Source:HGNC Symbol;Acc:HGNC:2683]	3.46099e-06
ENSG00000134243	SORT1	sortilin 1 [Source:HGNC Symbol;Acc:HGNC:11186]	3.62875e-06
ENSG00000135451	TROAP	trophinin associated protein [Source:HGNC Symbol;Acc:HGNC:12327]	3.68483e-06
ENSG00000126261	UBA2	ubiquitin like modifier activating enzyme 2 [Source:HGNC Symbol;Acc:HGNC:30661]	3.7419e-06
ENSG00000205937	RNPS1	RNA binding protein with serine rich domain 1 [Source:HGNC Symbol;Acc:HGNC:10080]	4.02765e-06
ENSG00000149679	CABLES2	Cdk5 and Abl enzyme substrate 2 [Source:HGNC Symbol;Acc:HGNC:16143]	4.14417e-06
ENSG00000105220	GPI	glucose-6-phosphate isomerase [Source:HGNC Symbol;Acc:HGNC:4458]	4.2041e-06
ENSG00000120699	EXOSC8	exosome component 8 [Source:HGNC Symbol;Acc:HGNC:17035]	4.2651e-06
ENSG00000072135	PTPN18	protein tyrosine phosphatase non-receptor type 18 [Source:HGNC Symbol;Acc:HGNC:9649]	4.32663e-06
ENSG00000122483	CCDC18	coiled-coil domain containing 18 [Source:HGNC Symbol;Acc:HGNC:30370]	4.58239e-06
ENSG00000072571	HMMR	hyaluronan mediated motility receptor [Source:HGNC Symbol;Acc:HGNC:5012]	4.6482e-06
ENSG00000277947	SNORD3D	small nucleolar RNA, C/D box 3D [Source:HGNC Symbol;Acc:HGNC:33192]	4.77997e-06
ENSG00000175643	RMI2	RecQ mediated genome instability 2 [Source:HGNC Symbol;Acc:HGNC:28349]	4.97933e-06
ENSG00000118655	DCLRE1B	DNA cross-link repair 1B [Source:HGNC Symbol;Acc:HGNC:17641]	5.18564e-06
ENSG00000124789	NUP153	nucleoporin 153 [Source:HGNC Symbol;Acc:HGNC:8062]	5.47351e-06
ENSG00000188986	NELFB	negative elongation factor complex member B [Source:HGNC Symbol;Acc:HGNC:24324]	5.70107e-06
ENSG00000131351	HAUS8	HAUS augmin like complex subunit 8 [Source:HGNC Symbol;Acc:HGNC:30532]	5.93371e-06
ENSG00000100726	TELO2	telomere maintenance 2 [Source:HGNC Symbol;Acc:HGNC:29099]	6.01165e-06
ENSG00000108312	UBTF	upstream binding transcription factor [Source:HGNC Symbol;Acc:HGNC:12511]	6.08957e-06
ENSG00000130193	THEM6	thioesterase superfamily member 6 [Source:HGNC Symbol;Acc:HGNC:29656]	6.16758e-06
ENSG00000132383	RPA1	replication protein A1 [Source:HGNC Symbol;Acc:HGNC:10289]	6.32301e-06
ENSG00000119383	PTPA	protein phosphatase 2 phosphatase activator [Source:HGNC Symbol;Acc:HGNC:9308]	6.48514e-06
ENSG00000062822	POLD1	DNA polymerase delta 1, catalytic subunit [Source:HGNC Symbol;Acc:HGNC:9175]	6.73686e-06
ENSG00000141560	FN3KRP	fructosamine 3 kinase related protein [Source:HGNC Symbol;Acc:HGNC:25700]	6.82322e-06
ENSG00000123219	CENPK	centromere protein K [Source:HGNC Symbol;Acc:HGNC:29479]	6.90971e-06
ENSG00000085999	RAD54L	RAD54 like [Source:HGNC Symbol;Acc:HGNC:9826]	6.99875e-06
ENSG00000182580	EPHB3	EPH receptor B3 [Source:HGNC Symbol;Acc:HGNC:3394]	7.09015e-06
ENSG00000129351	ILF3	interleukin enhancer binding factor 3 [Source:HGNC Symbol;Acc:HGNC:6038]	7.76318e-06
ENSG00000150753	CCT5	chaperonin containing TCP1 subunit 5 [Source:HGNC Symbol;Acc:HGNC:1618]	7.86821e-06
ENSG00000136715	SAP130	Sin3A associated protein 130 [Source:HGNC Symbol;Acc:HGNC:29813]	7.97495e-06
ENSG00000187790	FANCM	FA complementation group M [Source:HGNC Symbol;Acc:HGNC:23168]	8.08583e-06
ENSG00000169375	SIN3A	SIN3 transcription regulator family member A [Source:HGNC Symbol;Acc:HGNC:19353]	8.19847e-06
ENSG00000144395	CCDC150	coiled-coil domain containing 150 [Source:HGNC Symbol;Acc:HGNC:26834]	8.31106e-06
ENSG00000031691	CENPQ	centromere protein Q [Source:HGNC Symbol;Acc:HGNC:21347]	8.42376e-06
ENSG00000184992	BRI3BP	BRI3 binding protein [Source:HGNC Symbol;Acc:HGNC:14251]	8.77162e-06
ENSG00000068028	RASSF1	Ras association domain family member 1 [Source:HGNC Symbol;Acc:HGNC:9882]	9.01249e-06
ENSG00000162775	RBM15	RNA binding motif protein 15 [Source:HGNC Symbol;Acc:HGNC:14959]	9.13319e-06
ENSG00000145375	SPATA5	spermatogenesis associated 5 [Source:HGNC Symbol;Acc:HGNC:18119]	9.25383e-06
ENSG00000074800	ENO1	enolase 1 [Source:HGNC Symbol;Acc:HGNC:3350]	9.50151e-06
ENSG00000168710	AHCYL1	adenosylhomocysteinase like 1 [Source:HGNC Symbol;Acc:HGNC:344]	9.62674e-06
ENSG00000172167	MTBP	MDM2 binding protein [Source:HGNC Symbol;Acc:HGNC:7417]	9.75209e-06
ENSG00000011332	DPF1	double PHD fingers 1 [Source:HGNC Symbol;Acc:HGNC:20225]	9.87809e-06
ENSG00000221829	FANCG	FA complementation group G [Source:HGNC Symbol;Acc:HGNC:3588]	1.02583e-05
ENSG00000133275	CSNK1G2	casein kinase 1 gamma 2 [Source:HGNC Symbol;Acc:HGNC:2455]	1.0386e-05
ENSG00000130940	CASZ1	castor zinc finger 1 [Source:HGNC Symbol;Acc:HGNC:26002]	1.06407e-05
ENSG00000125871	MGME1	mitochondrial genome maintenance exonuclease 1 [Source:HGNC Symbol;Acc:HGNC:16205]	1.08967e-05
ENSG00000182054	IDH2	isocitrate dehydrogenase (NADP(+)) 2 [Source:HGNC Symbol;Acc:HGNC:5383]	1.10262e-05
ENSG00000116161	CACYBP	calcyclin binding protein [Source:HGNC Symbol;Acc:HGNC:30423]	1.11561e-05
ENSG00000177917	ARL6IP6	ADP ribosylation factor like GTPase 6 interacting protein 6 [Source:HGNC Symbol;Acc:HGNC:24048]	1.12861e-05
ENSG00000123146	ADGRE5	adhesion G protein-coupled receptor E5 [Source:HGNC Symbol;Acc:HGNC:1711]	1.15527e-05
ENSG00000172716	SLFN11	schlafen family member 11 [Source:HGNC Symbol;Acc:HGNC:26633]	1.16876e-05
ENSG00000130309	COLGALT1	collagen beta(1-O)galactosyltransferase 1 [Source:HGNC Symbol;Acc:HGNC:26182]	1.22353e-05
ENSG00000274750	H3C6	H3 clustered histone 6 [Source:HGNC Symbol;Acc:HGNC:4769]	1.23726e-05
ENSG00000230615	NA	novel transcript	1.251e-05
ENSG00000092140	G2E3	G2/M-phase specific E3 ubiquitin protein ligase [Source:HGNC Symbol;Acc:HGNC:20338]	1.27876e-05
ENSG00000111788	NA	DEAD/H (Asp-Glu-Ala-Asp/His) box polypeptide like pseudogene	1.32137e-05
ENSG00000110107	PRPF19	pre-mRNA processing factor 19 [Source:HGNC Symbol;Acc:HGNC:17896]	1.35e-05
ENSG00000113648	MACROH2A1	macroH2A.1 histone [Source:HGNC Symbol;Acc:HGNC:4740]	1.37882e-05
ENSG00000176014	TUBB6	tubulin beta 6 class V [Source:HGNC Symbol;Acc:HGNC:20776]	1.39359e-05
ENSG00000165490	DDIAS	DNA damage induced apoptosis suppressor [Source:HGNC Symbol;Acc:HGNC:26351]	1.43865e-05
ENSG00000169683	LRRC45	leucine rich repeat containing 45 [Source:HGNC Symbol;Acc:HGNC:28302]	1.45374e-05
ENSG00000269955	FMC1-LUC7L2	FMC1-LUC7L2 readthrough [Source:HGNC Symbol;Acc:HGNC:44671]	1.48405e-05
ENSG00000183955	KMT5A	lysine methyltransferase 5A [Source:HGNC Symbol;Acc:HGNC:29489]	1.5307e-05
ENSG00000167461	RAB8A	RAB8A, member RAS oncogene family [Source:HGNC Symbol;Acc:HGNC:7007]	1.57916e-05
ENSG00000162522	KIAA1522	KIAA1522 [Source:HGNC Symbol;Acc:HGNC:29301]	1.61202e-05
ENSG00000127191	TRAF2	TNF receptor associated factor 2 [Source:HGNC Symbol;Acc:HGNC:12032]	1.68016e-05
ENSG00000110811	P3H3	prolyl 3-hydroxylase 3 [Source:HGNC Symbol;Acc:HGNC:19318]	1.69761e-05
ENSG00000259768	NA	novel transcript, antisense to ZFHX3	1.76865e-05
ENSG00000054654	SYNE2	spectrin repeat containing nuclear envelope protein 2 [Source:HGNC Symbol;Acc:HGNC:17084]	1.84255e-05
ENSG00000132436	FIGNL1	fidgetin like 1 [Source:HGNC Symbol;Acc:HGNC:13286]	1.8829e-05
ENSG00000116560	SFPQ	splicing factor proline and glutamine rich [Source:HGNC Symbol;Acc:HGNC:10774]	1.92526e-05
ENSG00000184162	NR2C2AP	nuclear receptor 2C2 associated protein [Source:HGNC Symbol;Acc:HGNC:30763]	2.01156e-05
ENSG00000185504	FAAP100	FA core complex associated protein 100 [Source:HGNC Symbol;Acc:HGNC:26171]	2.03379e-05
ENSG00000141985	SH3GL1	SH3 domain containing GRB2 like 1, endophilin A2 [Source:HGNC Symbol;Acc:HGNC:10830]	2.05631e-05
ENSG00000102054	RBBP7	RB binding protein 7, chromatin remodeling factor [Source:HGNC Symbol;Acc:HGNC:9890]	2.12538e-05
ENSG00000132688	NES	nestin [Source:HGNC Symbol;Acc:HGNC:7756]	2.17207e-05
ENSG00000179051	RCC2	regulator of chromosome condensation 2 [Source:HGNC Symbol;Acc:HGNC:30297]	2.19541e-05
ENSG00000182944	EWSR1	EWS RNA binding protein 1 [Source:HGNC Symbol;Acc:HGNC:3508]	2.21889e-05
ENSG00000079387	SENP1	SUMO specific peptidase 1 [Source:HGNC Symbol;Acc:HGNC:17927]	2.2662e-05
ENSG00000171824	EXOSC10	exosome component 10 [Source:HGNC Symbol;Acc:HGNC:9138]	2.29001e-05
ENSG00000166483	WEE1	WEE1 G2 checkpoint kinase [Source:HGNC Symbol;Acc:HGNC:12761]	2.31381e-05
ENSG00000206053	JPT2	Jupiter microtubule associated homolog 2 [Source:HGNC Symbol;Acc:HGNC:14137]	2.3377e-05
ENSG00000167601	AXL	AXL receptor tyrosine kinase [Source:HGNC Symbol;Acc:HGNC:905]	2.36201e-05
ENSG00000084774	CAD	carbamoyl-phosphate synthetase 2, aspartate transcarbamylase, and dihydroorotase [Source:HGNC Symbol;Acc:HGNC:1424]	2.41129e-05
ENSG00000143621	ILF2	interleukin enhancer binding factor 2 [Source:HGNC Symbol;Acc:HGNC:6037]	2.43631e-05
ENSG00000103326	CAPN15	calpain 15 [Source:HGNC Symbol;Acc:HGNC:11182]	2.48711e-05
ENSG00000121068	TBX2	T-box transcription factor 2 [Source:HGNC Symbol;Acc:HGNC:11597]	2.51255e-05
ENSG00000100401	RANGAP1	Ran GTPase activating protein 1 [Source:HGNC Symbol;Acc:HGNC:9854]	2.5381e-05
ENSG00000173546	CSPG4	chondroitin sulfate proteoglycan 4 [Source:HGNC Symbol;Acc:HGNC:2466]	2.56358e-05
ENSG00000137822	TUBGCP4	tubulin gamma complex associated protein 4 [Source:HGNC Symbol;Acc:HGNC:16691]	2.589e-05
ENSG00000089280	FUS	FUS RNA binding protein [Source:HGNC Symbol;Acc:HGNC:4010]	2.88783e-05
ENSG00000253797	UTP14C	UTP14C small subunit processome component [Source:HGNC Symbol;Acc:HGNC:20321]	2.9161e-05
ENSG00000125503	PPP1R12C	protein phosphatase 1 regulatory subunit 12C [Source:HGNC Symbol;Acc:HGNC:14947]	2.97265e-05
ENSG00000217555	CKLF	chemokine like factor [Source:HGNC Symbol;Acc:HGNC:13253]	3.03003e-05
ENSG00000155189	AGPAT5	1-acylglycerol-3-phosphate O-acyltransferase 5 [Source:HGNC Symbol;Acc:HGNC:20886]	3.11703e-05
ENSG00000163002	NUP35	nucleoporin 35 [Source:HGNC Symbol;Acc:HGNC:29797]	3.14681e-05
ENSG00000180011	ZADH2	zinc binding alcohol dehydrogenase domain containing 2 [Source:HGNC Symbol;Acc:HGNC:28697]	3.20644e-05
ENSG00000257167	TMPO-AS1	TMPO antisense RNA 1 [Source:HGNC Symbol;Acc:HGNC:44158]	3.23638e-05
ENSG00000116133	DHCR24	24-dehydrocholesterol reductase [Source:HGNC Symbol;Acc:HGNC:2859]	3.26644e-05
ENSG00000170037	CNTROB	centrobin, centriole duplication and spindle assembly protein [Source:HGNC Symbol;Acc:HGNC:29616]	3.2968e-05
ENSG00000189159	JPT1	Jupiter microtubule associated homolog 1 [Source:HGNC Symbol;Acc:HGNC:14569]	3.39056e-05
ENSG00000101639	CEP192	centrosomal protein 192 [Source:HGNC Symbol;Acc:HGNC:25515]	3.48649e-05
ENSG00000165724	ZMYND19	zinc finger MYND-type containing 19 [Source:HGNC Symbol;Acc:HGNC:21146]	3.51915e-05
ENSG00000101773	RBBP8	RB binding protein 8, endonuclease [Source:HGNC Symbol;Acc:HGNC:9891]	3.61756e-05
ENSG00000166845	C18orf54	chromosome 18 open reading frame 54 [Source:HGNC Symbol;Acc:HGNC:13796]	3.65107e-05
ENSG00000067057	PFKP	phosphofructokinase, platelet [Source:HGNC Symbol;Acc:HGNC:8878]	3.75205e-05
ENSG00000142327	RNPEPL1	arginyl aminopeptidase like 1 [Source:HGNC Symbol;Acc:HGNC:10079]	3.78606e-05
ENSG00000163950	SLBP	stem-loop binding protein [Source:HGNC Symbol;Acc:HGNC:10904]	3.82024e-05
ENSG00000173540	GMPPB	GDP-mannose pyrophosphorylase B [Source:HGNC Symbol;Acc:HGNC:22932]	3.89077e-05
ENSG00000146410	MTFR2	mitochondrial fission regulator 2 [Source:HGNC Symbol;Acc:HGNC:21115]	3.96289e-05
ENSG00000165916	PSMC3	proteasome 26S subunit, ATPase 3 [Source:HGNC Symbol;Acc:HGNC:9549]	4.07259e-05
ENSG00000006634	DBF4	DBF4 zinc finger [Source:HGNC Symbol;Acc:HGNC:17364]	4.14741e-05
ENSG00000155506	LARP1	La ribonucleoprotein 1, translational regulator [Source:HGNC Symbol;Acc:HGNC:29531]	4.18524e-05
ENSG00000188807	TMEM201	transmembrane protein 201 [Source:HGNC Symbol;Acc:HGNC:33719]	4.26264e-05
ENSG00000156398	SFXN2	sideroflexin 2 [Source:HGNC Symbol;Acc:HGNC:16086]	4.30155e-05
ENSG00000141002	TCF25	transcription factor 25 [Source:HGNC Symbol;Acc:HGNC:29181]	4.38169e-05
ENSG00000261236	BOP1	BOP1 ribosomal biogenesis factor [Source:HGNC Symbol;Acc:HGNC:15519]	4.46358e-05
ENSG00000159335	PTMS	parathymosin [Source:HGNC Symbol;Acc:HGNC:9629]	4.50568e-05
ENSG00000168476	REEP4	receptor accessory protein 4 [Source:HGNC Symbol;Acc:HGNC:26176]	4.54798e-05
ENSG00000123143	PKN1	protein kinase N1 [Source:HGNC Symbol;Acc:HGNC:9405]	4.5905e-05
ENSG00000113657	DPYSL3	dihydropyrimidinase like 3 [Source:HGNC Symbol;Acc:HGNC:3015]	4.63452e-05
ENSG00000126391	FRMD8	FERM domain containing 8 [Source:HGNC Symbol;Acc:HGNC:25462]	4.7225e-05
ENSG00000042088	TDP1	tyrosyl-DNA phosphodiesterase 1 [Source:HGNC Symbol;Acc:HGNC:18884]	4.85517e-05
ENSG00000122140	MRPS2	mitochondrial ribosomal protein S2 [Source:HGNC Symbol;Acc:HGNC:14495]	4.89941e-05
ENSG00000239306	RBM14	RNA binding motif protein 14 [Source:HGNC Symbol;Acc:HGNC:14219]	4.98887e-05
ENSG00000063245	EPN1	epsin 1 [Source:HGNC Symbol;Acc:HGNC:21604]	5.03406e-05
ENSG00000121774	KHDRBS1	KH RNA binding domain containing, signal transduction associated 1 [Source:HGNC Symbol;Acc:HGNC:18116]	5.12611e-05
ENSG00000158859	ADAMTS4	ADAM metallopeptidase with thrombospondin type 1 motif 4 [Source:HGNC Symbol;Acc:HGNC:220]	5.1722e-05
ENSG00000164118	CEP44	centrosomal protein 44 [Source:HGNC Symbol;Acc:HGNC:29356]	5.21826e-05
ENSG00000284946	NA	novel protein	5.35767e-05
ENSG00000104824	HNRNPL	heterogeneous nuclear ribonucleoprotein L [Source:HGNC Symbol;Acc:HGNC:5045]	5.40473e-05
ENSG00000161638	ITGA5	integrin subunit alpha 5 [Source:HGNC Symbol;Acc:HGNC:6141]	5.5962e-05
ENSG00000162062	TEDC2	tubulin epsilon and delta complex 2 [Source:HGNC Symbol;Acc:HGNC:25849]	5.64579e-05
ENSG00000159692	CTBP1	C-terminal binding protein 1 [Source:HGNC Symbol;Acc:HGNC:2494]	5.69561e-05
ENSG00000204469	PRRC2A	proline rich coiled-coil 2A [Source:HGNC Symbol;Acc:HGNC:13918]	5.84698e-05
ENSG00000139496	NUP58	nucleoporin 58 [Source:HGNC Symbol;Acc:HGNC:20261]	6.05226e-05
ENSG00000135913	USP37	ubiquitin specific peptidase 37 [Source:HGNC Symbol;Acc:HGNC:20063]	6.15681e-05
ENSG00000137054	POLR1E	RNA polymerase I subunit E [Source:HGNC Symbol;Acc:HGNC:17631]	6.21006e-05
ENSG00000138031	ADCY3	adenylate cyclase 3 [Source:HGNC Symbol;Acc:HGNC:234]	6.26367e-05
ENSG00000121289	CEP89	centrosomal protein 89 [Source:HGNC Symbol;Acc:HGNC:25907]	6.48411e-05
ENSG00000111331	OAS3	2'-5'-oligoadenylate synthetase 3 [Source:HGNC Symbol;Acc:HGNC:8088]	6.59544e-05
ENSG00000138346	DNA2	DNA replication helicase/nuclease 2 [Source:HGNC Symbol;Acc:HGNC:2939]	6.70872e-05
ENSG00000100147	CCDC134	coiled-coil domain containing 134 [Source:HGNC Symbol;Acc:HGNC:26185]	6.76587e-05
ENSG00000115902	SLC1A4	solute carrier family 1 member 4 [Source:HGNC Symbol;Acc:HGNC:10942]	6.93904e-05
ENSG00000184009	ACTG1	actin gamma 1 [Source:HGNC Symbol;Acc:HGNC:144]	7.11657e-05
ENSG00000149782	PLCB3	phospholipase C beta 3 [Source:HGNC Symbol;Acc:HGNC:9056]	7.17644e-05
ENSG00000158169	FANCC	FA complementation group C [Source:HGNC Symbol;Acc:HGNC:3584]	7.23676e-05
ENSG00000116830	TTF2	transcription termination factor 2 [Source:HGNC Symbol;Acc:HGNC:12398]	7.297e-05
ENSG00000168763	CNNM3	cyclin and CBS domain divalent metal cation transport mediator 3 [Source:HGNC Symbol;Acc:HGNC:104]	7.35752e-05
ENSG00000169689	CENPX	centromere protein X [Source:HGNC Symbol;Acc:HGNC:11422]	7.41799e-05
ENSG00000188566	NDOR1	NADPH dependent diflavin oxidoreductase 1 [Source:HGNC Symbol;Acc:HGNC:29838]	7.72542e-05
ENSG00000100304	TTLL12	tubulin tyrosine ligase like 12 [Source:HGNC Symbol;Acc:HGNC:28974]	7.91106e-05
ENSG00000160888	IER2	immediate early response 2 [Source:HGNC Symbol;Acc:HGNC:28871]	8.09756e-05
ENSG00000160293	VAV2	vav guanine nucleotide exchange factor 2 [Source:HGNC Symbol;Acc:HGNC:12658]	8.22321e-05
ENSG00000131697	NPHP4	nephrocystin 4 [Source:HGNC Symbol;Acc:HGNC:19104]	8.28652e-05
ENSG00000054967	RELT	RELT TNF receptor [Source:HGNC Symbol;Acc:HGNC:13764]	8.35027e-05
ENSG00000100227	POLDIP3	DNA polymerase delta interacting protein 3 [Source:HGNC Symbol;Acc:HGNC:23782]	8.41439e-05
ENSG00000173402	DAG1	dystroglycan 1 [Source:HGNC Symbol;Acc:HGNC:2666]	8.47889e-05
ENSG00000171649	ZIK1	zinc finger protein interacting with K protein 1 [Source:HGNC Symbol;Acc:HGNC:33104]	8.60855e-05
ENSG00000136861	CDK5RAP2	CDK5 regulatory subunit associated protein 2 [Source:HGNC Symbol;Acc:HGNC:18672]	8.74096e-05
ENSG00000066044	ELAVL1	ELAV like RNA binding protein 1 [Source:HGNC Symbol;Acc:HGNC:3312]	8.94117e-05
ENSG00000166886	NAB2	NGFI-A binding protein 2 [Source:HGNC Symbol;Acc:HGNC:7627]	9.00819e-05
ENSG00000280893	NA	novel transcript	9.07525e-05
ENSG00000171467	ZNF318	zinc finger protein 318 [Source:HGNC Symbol;Acc:HGNC:13578]	9.21029e-05
ENSG00000174996	KLC2	kinesin light chain 2 [Source:HGNC Symbol;Acc:HGNC:20716]	9.41439e-05
ENSG00000157193	LRP8	LDL receptor related protein 8 [Source:HGNC Symbol;Acc:HGNC:6700]	9.83538e-05
ENSG00000127445	PIN1	peptidylprolyl cis/trans isomerase, NIMA-interacting 1 [Source:HGNC Symbol;Acc:HGNC:8988]	9.90777e-05
ENSG00000135842	NIBAN1	niban apoptosis regulator 1 [Source:HGNC Symbol;Acc:HGNC:16784]	9.98074e-05
ENSG00000099381	SETD1A	SET domain containing 1A, histone lysine methyltransferase [Source:HGNC Symbol;Acc:HGNC:29010]	0.000100536
ENSG00000183688	RFLNB	refilin B [Source:HGNC Symbol;Acc:HGNC:28705]	0.000101263
ENSG00000107566	ERLIN1	ER lipid raft associated 1 [Source:HGNC Symbol;Acc:HGNC:16947]	0.00010199
ENSG00000164889	SLC4A2	solute carrier family 4 member 2 [Source:HGNC Symbol;Acc:HGNC:11028]	0.000102723
ENSG00000188976	NOC2L	NOC2 like nucleolar associated transcriptional repressor [Source:HGNC Symbol;Acc:HGNC:24517]	0.000103457
ENSG00000136848	DAB2IP	DAB2 interacting protein [Source:HGNC Symbol;Acc:HGNC:17294]	0.000104191
ENSG00000170089	NA	THO complex 3 (THOC3) pseudogene	0.000106421
ENSG00000173621	LRFN4	leucine rich repeat and fibronectin type III domain containing 4 [Source:HGNC Symbol;Acc:HGNC:28456]	0.000107915
ENSG00000108557	RAI1	retinoic acid induced 1 [Source:HGNC Symbol;Acc:HGNC:9834]	0.000109418
ENSG00000137656	BUD13	BUD13 homolog [Source:HGNC Symbol;Acc:HGNC:28199]	0.000110173
ENSG00000160813	PPP1R35	protein phosphatase 1 regulatory subunit 35 [Source:HGNC Symbol;Acc:HGNC:28320]	0.000110932
ENSG00000077312	SNRPA	small nuclear ribonucleoprotein polypeptide A [Source:HGNC Symbol;Acc:HGNC:11151]	0.000112449
ENSG00000088305	DNMT3B	DNA methyltransferase 3 beta [Source:HGNC Symbol;Acc:HGNC:2979]	0.000114732
ENSG00000140526	ABHD2	abhydrolase domain containing 2, acylglycerol lipase [Source:HGNC Symbol;Acc:HGNC:18717]	0.0001201
ENSG00000130522	JUND	JunD proto-oncogene, AP-1 transcription factor subunit [Source:HGNC Symbol;Acc:HGNC:6206]	0.000122461
ENSG00000141499	WRAP53	WD repeat containing antisense to TP53 [Source:HGNC Symbol;Acc:HGNC:25522]	0.00012567
ENSG00000092201	SUPT16H	SPT16 homolog, facilitates chromatin remodeling subunit [Source:HGNC Symbol;Acc:HGNC:11465]	0.000129722
ENSG00000171302	CANT1	calcium activated nucleotidase 1 [Source:HGNC Symbol;Acc:HGNC:19721]	0.000131339
ENSG00000131470	PSMC3IP	PSMC3 interacting protein [Source:HGNC Symbol;Acc:HGNC:17928]	0.000134645
ENSG00000101911	PRPS2	phosphoribosyl pyrophosphate synthetase 2 [Source:HGNC Symbol;Acc:HGNC:9465]	0.000135489
ENSG00000166123	GPT2	glutamic--pyruvic transaminase 2 [Source:HGNC Symbol;Acc:HGNC:18062]	0.000137177
ENSG00000112941	TENT4A	terminal nucleotidyltransferase 4A [Source:HGNC Symbol;Acc:HGNC:16705]	0.000139722
ENSG00000119392	GLE1	GLE1 RNA export mediator [Source:HGNC Symbol;Acc:HGNC:4315]	0.000142323
ENSG00000172731	LRRC20	leucine rich repeat containing 20 [Source:HGNC Symbol;Acc:HGNC:23421]	0.000144089
ENSG00000198056	PRIM1	DNA primase subunit 1 [Source:HGNC Symbol;Acc:HGNC:9369]	0.000144977
ENSG00000075426	FOSL2	FOS like 2, AP-1 transcription factor subunit [Source:HGNC Symbol;Acc:HGNC:3798]	0.000148554
ENSG00000179950	PUF60	poly(U) binding splicing factor 60 [Source:HGNC Symbol;Acc:HGNC:17042]	0.000149447
ENSG00000198113	TOR4A	torsin family 4 member A [Source:HGNC Symbol;Acc:HGNC:25981]	0.000151265
ENSG00000006327	TNFRSF12A	TNF receptor superfamily member 12A [Source:HGNC Symbol;Acc:HGNC:18152]	0.00016155
ENSG00000137770	CTDSPL2	CTD small phosphatase like 2 [Source:HGNC Symbol;Acc:HGNC:26936]	0.000163455
ENSG00000061337	LZTS1	leucine zipper tumor suppressor 1 [Source:HGNC Symbol;Acc:HGNC:13861]	0.000165355
ENSG00000143815	LBR	lamin B receptor [Source:HGNC Symbol;Acc:HGNC:6518]	0.000168235
ENSG00000115241	PPM1G	protein phosphatase, Mg2+/Mn2+ dependent 1G [Source:HGNC Symbol;Acc:HGNC:9278]	0.000169201
ENSG00000178691	SUZ12	SUZ12 polycomb repressive complex 2 subunit [Source:HGNC Symbol;Acc:HGNC:17101]	0.000170169
ENSG00000173020	GRK2	G protein-coupled receptor kinase 2 [Source:HGNC Symbol;Acc:HGNC:289]	0.000173113
ENSG00000177225	GATD1	glutamine amidotransferase class 1 domain containing 1 [Source:HGNC Symbol;Acc:HGNC:26616]	0.000175121
ENSG00000100258	LMF2	lipase maturation factor 2 [Source:HGNC Symbol;Acc:HGNC:25096]	0.000184349
ENSG00000141959	PFKL	phosphofructokinase, liver type [Source:HGNC Symbol;Acc:HGNC:8876]	0.000185384
ENSG00000136938	ANP32B	acidic nuclear phosphoprotein 32 family member B [Source:HGNC Symbol;Acc:HGNC:16677]	0.000186427
ENSG00000169871	TRIM56	tripartite motif containing 56 [Source:HGNC Symbol;Acc:HGNC:19028]	0.000188515
ENSG00000168872	DDX19A	DEAD-box helicase 19A [Source:HGNC Symbol;Acc:HGNC:25628]	0.000189561
ENSG00000213588	ZBTB9	zinc finger and BTB domain containing 9 [Source:HGNC Symbol;Acc:HGNC:28323]	0.000190631
ENSG00000204392	LSM2	LSM2 homolog, U6 small nuclear RNA and mRNA degradation associated [Source:HGNC Symbol;Acc:HGNC:13940]	0.000191717
ENSG00000197961	ZNF121	zinc finger protein 121 [Source:HGNC Symbol;Acc:HGNC:12904]	0.000193898
ENSG00000104897	SF3A2	splicing factor 3a subunit 2 [Source:HGNC Symbol;Acc:HGNC:10766]	0.000194989
ENSG00000241945	PWP2	PWP2 small subunit processome component [Source:HGNC Symbol;Acc:HGNC:9711]	0.000196081
ENSG00000072062	PRKACA	protein kinase cAMP-activated catalytic subunit alpha [Source:HGNC Symbol;Acc:HGNC:9380]	0.000199392
ENSG00000156876	SASS6	SAS-6 centriolar assembly protein [Source:HGNC Symbol;Acc:HGNC:25403]	0.000201628
ENSG00000129007	CALML4	calmodulin like 4 [Source:HGNC Symbol;Acc:HGNC:18445]	0.000203899
ENSG00000144567	RETREG2	reticulophagy regulator family member 2 [Source:HGNC Symbol;Acc:HGNC:28450]	0.000210849
ENSG00000103942	HOMER2	homer scaffold protein 2 [Source:HGNC Symbol;Acc:HGNC:17513]	0.000212024
ENSG00000172922	RNASEH2C	ribonuclease H2 subunit C [Source:HGNC Symbol;Acc:HGNC:24116]	0.000215547
ENSG00000136875	PRPF4	pre-mRNA processing factor 4 [Source:HGNC Symbol;Acc:HGNC:17349]	0.000217894
ENSG00000106263	EIF3B	eukaryotic translation initiation factor 3 subunit B [Source:HGNC Symbol;Acc:HGNC:3280]	0.000220282
ENSG00000079805	DNM2	dynamin 2 [Source:HGNC Symbol;Acc:HGNC:2974]	0.000222694
ENSG00000283199	C13orf46	chromosome 13 open reading frame 46 [Source:HGNC Symbol;Acc:HGNC:53786]	0.0002239
ENSG00000072310	SREBF1	sterol regulatory element binding transcription factor 1 [Source:HGNC Symbol;Acc:HGNC:11289]	0.000225106
ENSG00000148308	GTF3C5	general transcription factor IIIC subunit 5 [Source:HGNC Symbol;Acc:HGNC:4668]	0.000226313
ENSG00000153107	ANAPC1	anaphase promoting complex subunit 1 [Source:HGNC Symbol;Acc:HGNC:19988]	0.000228739
ENSG00000106804	C5	complement C5 [Source:HGNC Symbol;Acc:HGNC:1331]	0.000229969
ENSG00000141522	ARHGDIA	Rho GDP dissociation inhibitor alpha [Source:HGNC Symbol;Acc:HGNC:678]	0.000231212
ENSG00000198885	ITPRIPL1	ITPRIP like 1 [Source:HGNC Symbol;Acc:HGNC:29371]	0.000232461
ENSG00000135829	DHX9	DExH-box helicase 9 [Source:HGNC Symbol;Acc:HGNC:2750]	0.000236282
ENSG00000238266	LINC00707	long intergenic non-protein coding RNA 707 [Source:HGNC Symbol;Acc:HGNC:44691]	0.000241419
ENSG00000176095	IP6K1	inositol hexakisphosphate kinase 1 [Source:HGNC Symbol;Acc:HGNC:18360]	0.000242708
ENSG00000132792	CTNNBL1	catenin beta like 1 [Source:HGNC Symbol;Acc:HGNC:15879]	0.000246615
ENSG00000186918	ZNF395	zinc finger protein 395 [Source:HGNC Symbol;Acc:HGNC:18737]	0.000247927
ENSG00000204388	HSPA1B	heat shock protein family A (Hsp70) member 1B [Source:HGNC Symbol;Acc:HGNC:5233]	0.000249247
ENSG00000100162	CENPM	centromere protein M [Source:HGNC Symbol;Acc:HGNC:18352]	0.000250576
ENSG00000105968	H2AZ2	H2A.Z variant histone 2 [Source:HGNC Symbol;Acc:HGNC:20664]	0.000251908
ENSG00000162066	AMDHD2	amidohydrolase domain containing 2 [Source:HGNC Symbol;Acc:HGNC:24262]	0.000257321
ENSG00000183963	SMTN	smoothelin [Source:HGNC Symbol;Acc:HGNC:11126]	0.000258694
ENSG00000170515	PA2G4	proliferation-associated 2G4 [Source:HGNC Symbol;Acc:HGNC:8550]	0.000262851
ENSG00000145907	G3BP1	G3BP stress granule assembly factor 1 [Source:HGNC Symbol;Acc:HGNC:30292]	0.000268458
ENSG00000183741	CBX6	chromobox 6 [Source:HGNC Symbol;Acc:HGNC:1556]	0.000271274
ENSG00000285816	NA	novel protein, POLA2-CDC42EP2 readthrough	0.000275515
ENSG00000132507	EIF5A	eukaryotic translation initiation factor 5A [Source:HGNC Symbol;Acc:HGNC:3300]	0.000276931
ENSG00000181544	FANCB	FA complementation group B [Source:HGNC Symbol;Acc:HGNC:3583]	0.000278348
ENSG00000090447	TFAP4	transcription factor AP-4 [Source:HGNC Symbol;Acc:HGNC:11745]	0.000279764
ENSG00000163930	BAP1	BRCA1 associated protein 1 [Source:HGNC Symbol;Acc:HGNC:950]	0.000289826
ENSG00000169564	PCBP1	poly(rC) binding protein 1 [Source:HGNC Symbol;Acc:HGNC:8647]	0.000291278
ENSG00000126016	AMOT	angiomotin [Source:HGNC Symbol;Acc:HGNC:17810]	0.000292729
ENSG00000130382	MLLT1	MLLT1 super elongation complex subunit [Source:HGNC Symbol;Acc:HGNC:7134]	0.000295671
ENSG00000244257	PKD1P1	polycystin 1, transient receptor potential channel interacting pseudogene 1 [Source:HGNC Symbol;Acc:HGNC:30065]	0.000303206
ENSG00000138668	HNRNPD	heterogeneous nuclear ribonucleoprotein D [Source:HGNC Symbol;Acc:HGNC:5036]	0.000304723
ENSG00000053372	MRTO4	MRT4 homolog, ribosome maturation factor [Source:HGNC Symbol;Acc:HGNC:18477]	0.000306245
ENSG00000173011	TADA2B	transcriptional adaptor 2B [Source:HGNC Symbol;Acc:HGNC:30781]	0.000309287
ENSG00000160299	PCNT	pericentrin [Source:HGNC Symbol;Acc:HGNC:16068]	0.000310806
ENSG00000051825	MPHOSPH9	M-phase phosphoprotein 9 [Source:HGNC Symbol;Acc:HGNC:7215]	0.000313843
ENSG00000103257	SLC7A5	solute carrier family 7 member 5 [Source:HGNC Symbol;Acc:HGNC:11063]	0.00031537
ENSG00000110108	TMEM109	transmembrane protein 109 [Source:HGNC Symbol;Acc:HGNC:28771]	0.000316901
ENSG00000020922	MRE11	MRE11 homolog, double strand break repair nuclease [Source:HGNC Symbol;Acc:HGNC:7230]	0.000318431
ENSG00000112640	PPP2R5D	protein phosphatase 2 regulatory subunit B'delta [Source:HGNC Symbol;Acc:HGNC:9312]	0.00031996
ENSG00000129355	CDKN2D	cyclin dependent kinase inhibitor 2D [Source:HGNC Symbol;Acc:HGNC:1790]	0.000321488
ENSG00000048028	USP28	ubiquitin specific peptidase 28 [Source:HGNC Symbol;Acc:HGNC:12625]	0.000323014
ENSG00000247095	MIR210HG	MIR210 host gene [Source:HGNC Symbol;Acc:HGNC:39524]	0.000330752
ENSG00000179091	CYC1	cytochrome c1 [Source:HGNC Symbol;Acc:HGNC:2579]	0.000332316
ENSG00000073050	XRCC1	X-ray repair cross complementing 1 [Source:HGNC Symbol;Acc:HGNC:12828]	0.000335458
ENSG00000164828	SUN1	Sad1 and UNC84 domain containing 1 [Source:HGNC Symbol;Acc:HGNC:18587]	0.000341843
ENSG00000154429	CCSAP	centriole, cilia and spindle associated protein [Source:HGNC Symbol;Acc:HGNC:29578]	0.000343447
ENSG00000100014	SPECC1L	sperm antigen with calponin homology and coiled-coil domains 1 like [Source:HGNC Symbol;Acc:HGNC:29022]	0.000349938
ENSG00000175334	BANF1	BAF nuclear assembly factor 1 [Source:HGNC Symbol;Acc:HGNC:17397]	0.000356485
ENSG00000164649	CDCA7L	cell division cycle associated 7 like [Source:HGNC Symbol;Acc:HGNC:30777]	0.000361439
ENSG00000105472	CLEC11A	C-type lectin domain containing 11A [Source:HGNC Symbol;Acc:HGNC:10576]	0.000363104
ENSG00000176915	ANKLE2	ankyrin repeat and LEM domain containing 2 [Source:HGNC Symbol;Acc:HGNC:29101]	0.000364796
ENSG00000092820	EZR	ezrin [Source:HGNC Symbol;Acc:HGNC:12691]	0.000368175
ENSG00000169592	INO80E	INO80 complex subunit E [Source:HGNC Symbol;Acc:HGNC:26905]	0.000374983
ENSG00000100479	POLE2	DNA polymerase epsilon 2, accessory subunit [Source:HGNC Symbol;Acc:HGNC:9178]	0.000378415
ENSG00000128191	DGCR8	DGCR8 microprocessor complex subunit [Source:HGNC Symbol;Acc:HGNC:2847]	0.000383593
ENSG00000171914	TLN2	talin 2 [Source:HGNC Symbol;Acc:HGNC:15447]	0.000385325
ENSG00000112081	SRSF3	serine and arginine rich splicing factor 3 [Source:HGNC Symbol;Acc:HGNC:10785]	0.000387056
ENSG00000104969	SGTA	small glutamine rich tetratricopeptide repeat co-chaperone alpha [Source:HGNC Symbol;Acc:HGNC:10819]	0.000388807
ENSG00000053371	AKR7A2	aldo-keto reductase family 7 member A2 [Source:HGNC Symbol;Acc:HGNC:389]	0.000395847
ENSG00000175550	DRAP1	DR1 associated protein 1 [Source:HGNC Symbol;Acc:HGNC:3019]	0.000397635
ENSG00000057757	PITHD1	PITH domain containing 1 [Source:HGNC Symbol;Acc:HGNC:25022]	0.000401234
ENSG00000132341	RAN	RAN, member RAS oncogene family [Source:HGNC Symbol;Acc:HGNC:9846]	0.000404876
ENSG00000177663	IL17RA	interleukin 17 receptor A [Source:HGNC Symbol;Acc:HGNC:5985]	0.000406708
ENSG00000130734	ATG4D	autophagy related 4D cysteine peptidase [Source:HGNC Symbol;Acc:HGNC:20789]	0.00041967
ENSG00000010803	SCMH1	Scm polycomb group protein homolog 1 [Source:HGNC Symbol;Acc:HGNC:19003]	0.000421556
ENSG00000169710	FASN	fatty acid synthase [Source:HGNC Symbol;Acc:HGNC:3594]	0.000423445
ENSG00000141556	TBCD	tubulin folding cofactor D [Source:HGNC Symbol;Acc:HGNC:11581]	0.000434858
ENSG00000276672	NA	novel transcript, sense intronic to RFC3	0.000436766
ENSG00000005007	UPF1	UPF1 RNA helicase and ATPase [Source:HGNC Symbol;Acc:HGNC:9962]	0.000442483
ENSG00000177302	TOP3A	DNA topoisomerase III alpha [Source:HGNC Symbol;Acc:HGNC:11992]	0.000446291
ENSG00000135446	CDK4	cyclin dependent kinase 4 [Source:HGNC Symbol;Acc:HGNC:1773]	0.000452021
ENSG00000115286	NDUFS7	NADH:ubiquinone oxidoreductase core subunit S7 [Source:HGNC Symbol;Acc:HGNC:7714]	0.000455865
ENSG00000102225	CDK16	cyclin dependent kinase 16 [Source:HGNC Symbol;Acc:HGNC:8749]	0.000461665
ENSG00000108468	CBX1	chromobox 1 [Source:HGNC Symbol;Acc:HGNC:1551]	0.000463608
ENSG00000247077	PGAM5	PGAM family member 5, mitochondrial serine/threonine protein phosphatase [Source:HGNC Symbol;Acc:HGNC:28763]	0.000467488
ENSG00000105647	PIK3R2	phosphoinositide-3-kinase regulatory subunit 2 [Source:HGNC Symbol;Acc:HGNC:8980]	0.000469439
ENSG00000123144	TRIR	telomerase RNA component interacting RNase [Source:HGNC Symbol;Acc:HGNC:28424]	0.000471391
ENSG00000189362	NEMP2	nuclear envelope integral membrane protein 2 [Source:HGNC Symbol;Acc:HGNC:33700]	0.000473359
ENSG00000160209	PDXK	pyridoxal kinase [Source:HGNC Symbol;Acc:HGNC:8819]	0.000477336
ENSG00000179604	CDC42EP4	CDC42 effector protein 4 [Source:HGNC Symbol;Acc:HGNC:17147]	0.000485406
ENSG00000177192	PUS1	pseudouridine synthase 1 [Source:HGNC Symbol;Acc:HGNC:15508]	0.000489482
ENSG00000008853	RHOBTB2	Rho related BTB domain containing 2 [Source:HGNC Symbol;Acc:HGNC:18756]	0.000491536
ENSG00000116685	KIAA2013	KIAA2013 [Source:HGNC Symbol;Acc:HGNC:28513]	0.000499766
ENSG00000143442	POGZ	pogo transposable element derived with ZNF domain [Source:HGNC Symbol;Acc:HGNC:18801]	0.000501848
ENSG00000130052	STARD8	StAR related lipid transfer domain containing 8 [Source:HGNC Symbol;Acc:HGNC:19161]	0.00050393
ENSG00000225663	MCRIP1	MAPK regulated corepressor interacting protein 1 [Source:HGNC Symbol;Acc:HGNC:28007]	0.000506016
ENSG00000197182	MIRLET7BHG	MIRLET7B host gene [Source:HGNC Symbol;Acc:HGNC:37189]	0.000512277
ENSG00000147955	SIGMAR1	sigma non-opioid intracellular receptor 1 [Source:HGNC Symbol;Acc:HGNC:8157]	0.000516479
ENSG00000144749	LRIG1	leucine rich repeats and immunoglobulin like domains 1 [Source:HGNC Symbol;Acc:HGNC:17360]	0.000518586
ENSG00000106290	TAF6	TATA-box binding protein associated factor 6 [Source:HGNC Symbol;Acc:HGNC:11540]	0.000522802
ENSG00000262814	MRPL12	mitochondrial ribosomal protein L12 [Source:HGNC Symbol;Acc:HGNC:10378]	0.000524913
ENSG00000170315	UBB	ubiquitin B [Source:HGNC Symbol;Acc:HGNC:12463]	0.00053128
ENSG00000132522	GPS2	G protein pathway suppressor 2 [Source:HGNC Symbol;Acc:HGNC:4550]	0.000533412
ENSG00000169908	TM4SF1	transmembrane 4 L six family member 1 [Source:HGNC Symbol;Acc:HGNC:11853]	0.000535548
ENSG00000108819	PPP1R9B	protein phosphatase 1 regulatory subunit 9B [Source:HGNC Symbol;Acc:HGNC:9298]	0.000537683
ENSG00000141552	ANAPC11	anaphase promoting complex subunit 11 [Source:HGNC Symbol;Acc:HGNC:14452]	0.000539818
ENSG00000117713	ARID1A	AT-rich interaction domain 1A [Source:HGNC Symbol;Acc:HGNC:11110]	0.000546244
ENSG00000156030	MIDEAS	mitotic deacetylase associated SANT domain protein [Source:HGNC Symbol;Acc:HGNC:19853]	0.000548394
ENSG00000116871	MAP7D1	MAP7 domain containing 1 [Source:HGNC Symbol;Acc:HGNC:25514]	0.000552705
ENSG00000175764	TTLL11	tubulin tyrosine ligase like 11 [Source:HGNC Symbol;Acc:HGNC:18113]	0.000554896
ENSG00000004455	AK2	adenylate kinase 2 [Source:HGNC Symbol;Acc:HGNC:362]	0.000557095
ENSG00000141543	EIF4A3	eukaryotic translation initiation factor 4A3 [Source:HGNC Symbol;Acc:HGNC:18683]	0.000561525
ENSG00000240972	MIF	macrophage migration inhibitory factor [Source:HGNC Symbol;Acc:HGNC:7097]	0.000563766
ENSG00000112039	FANCE	FA complementation group E [Source:HGNC Symbol;Acc:HGNC:3586]	0.000566004
ENSG00000130396	AFDN	afadin, adherens junction formation factor [Source:HGNC Symbol;Acc:HGNC:7137]	0.000570481
ENSG00000065268	WDR18	WD repeat domain 18 [Source:HGNC Symbol;Acc:HGNC:17956]	0.000574958
ENSG00000097021	ACOT7	acyl-CoA thioesterase 7 [Source:HGNC Symbol;Acc:HGNC:24157]	0.000577199
ENSG00000146834	MEPCE	methylphosphate capping enzyme [Source:HGNC Symbol;Acc:HGNC:20247]	0.000579447
ENSG00000159461	AMFR	autocrine motility factor receptor [Source:HGNC Symbol;Acc:HGNC:463]	0.000581706
ENSG00000157106	SMG1	SMG1 nonsense mediated mRNA decay associated PI3K related kinase [Source:HGNC Symbol;Acc:HGNC:30045]	0.000583979
ENSG00000162521	RBBP4	RB binding protein 4, chromatin remodeling factor [Source:HGNC Symbol;Acc:HGNC:9887]	0.00059776
ENSG00000083720	OXCT1	3-oxoacid CoA-transferase 1 [Source:HGNC Symbol;Acc:HGNC:8527]	0.000602387
ENSG00000216775	NA	heterogeneous nuclear ribonucleoprotein A/B (HNRNPAB) pseudogene	0.000604712
ENSG00000132305	IMMT	inner membrane mitochondrial protein [Source:HGNC Symbol;Acc:HGNC:6047]	0.000618877
ENSG00000099194	SCD	stearoyl-CoA desaturase [Source:HGNC Symbol;Acc:HGNC:10571]	0.00062363
ENSG00000111669	TPI1	triosephosphate isomerase 1 [Source:HGNC Symbol;Acc:HGNC:12009]	0.00063553
ENSG00000163655	GMPS	guanine monophosphate synthase [Source:HGNC Symbol;Acc:HGNC:4378]	0.000647607
ENSG00000099385	BCL7C	BAF chromatin remodeling complex subunit BCL7C [Source:HGNC Symbol;Acc:HGNC:1006]	0.000657365
ENSG00000284024	NA	novel protein	0.000659811
ENSG00000087087	SRRT	serrate, RNA effector molecule [Source:HGNC Symbol;Acc:HGNC:24101]	0.000662264
ENSG00000102974	CTCF	CCCTC-binding factor [Source:HGNC Symbol;Acc:HGNC:13723]	0.000667175
ENSG00000196081	ZNF724	zinc finger protein 724 [Source:HGNC Symbol;Acc:HGNC:32460]	0.000669629
ENSG00000128578	STRIP2	striatin interacting protein 2 [Source:HGNC Symbol;Acc:HGNC:22209]	0.000677002
ENSG00000172081	MOB3A	MOB kinase activator 3A [Source:HGNC Symbol;Acc:HGNC:29802]	0.000679458
ENSG00000131773	KHDRBS3	KH RNA binding domain containing, signal transduction associated 3 [Source:HGNC Symbol;Acc:HGNC:18117]	0.000689318
ENSG00000140848	CPNE2	copine 2 [Source:HGNC Symbol;Acc:HGNC:2315]	0.000694339
ENSG00000070047	PHRF1	PHD and ring finger domains 1 [Source:HGNC Symbol;Acc:HGNC:24351]	0.000701931
ENSG00000183255	PTTG1IP	PTTG1 interacting protein [Source:HGNC Symbol;Acc:HGNC:13524]	0.000704475
ENSG00000104147	OIP5	Opa interacting protein 5 [Source:HGNC Symbol;Acc:HGNC:20300]	0.000709566
ENSG00000213694	S1PR3	sphingosine-1-phosphate receptor 3 [Source:HGNC Symbol;Acc:HGNC:3167]	0.000712116
ENSG00000266028	SRGAP2	SLIT-ROBO Rho GTPase activating protein 2 [Source:HGNC Symbol;Acc:HGNC:19751]	0.000714676
ENSG00000182180	MRPS16	mitochondrial ribosomal protein S16 [Source:HGNC Symbol;Acc:HGNC:14048]	0.000717233
ENSG00000155760	FZD7	frizzled class receptor 7 [Source:HGNC Symbol;Acc:HGNC:4045]	0.000724955
ENSG00000006015	REX1BD	required for excision 1-B domain containing [Source:HGNC Symbol;Acc:HGNC:26098]	0.000727562
ENSG00000055044	NOP58	NOP58 ribonucleoprotein [Source:HGNC Symbol;Acc:HGNC:29926]	0.000732785
ENSG00000185163	DDX51	DEAD-box helicase 51 [Source:HGNC Symbol;Acc:HGNC:20082]	0.000738001
ENSG00000134824	FADS2	fatty acid desaturase 2 [Source:HGNC Symbol;Acc:HGNC:3575]	0.000740608
ENSG00000163374	YY1AP1	YY1 associated protein 1 [Source:HGNC Symbol;Acc:HGNC:30935]	0.000743212
ENSG00000026036	RTEL1-TNFRSF6B	RTEL1-TNFRSF6B readthrough (NMD candidate) [Source:HGNC Symbol;Acc:HGNC:44095]	0.000745815
ENSG00000122566	HNRNPA2B1	heterogeneous nuclear ribonucleoprotein A2/B1 [Source:HGNC Symbol;Acc:HGNC:5033]	0.00075365
ENSG00000196890	H2BU1	H2B.U histone 1 [Source:HGNC Symbol;Acc:HGNC:20514]	0.000756273
ENSG00000149657	LSM14B	LSM family member 14B [Source:HGNC Symbol;Acc:HGNC:15887]	0.000758903
ENSG00000204536	CCHCR1	coiled-coil alpha-helical rod protein 1 [Source:HGNC Symbol;Acc:HGNC:13930]	0.00076153
ENSG00000183814	LIN9	lin-9 DREAM MuvB core complex component [Source:HGNC Symbol;Acc:HGNC:30830]	0.000764165
ENSG00000153976	HS3ST3A1	heparan sulfate-glucosamine 3-sulfotransferase 3A1 [Source:HGNC Symbol;Acc:HGNC:5196]	0.000766798
ENSG00000167005	NUDT21	nudix hydrolase 21 [Source:HGNC Symbol;Acc:HGNC:13870]	0.000769449
ENSG00000104626	ERI1	exoribonuclease 1 [Source:HGNC Symbol;Acc:HGNC:23994]	0.000785515
ENSG00000136982	DSCC1	DNA replication and sister chromatid cohesion 1 [Source:HGNC Symbol;Acc:HGNC:24453]	0.000790937
ENSG00000128881	TTBK2	tau tubulin kinase 2 [Source:HGNC Symbol;Acc:HGNC:19141]	0.000793657
ENSG00000177733	HNRNPA0	heterogeneous nuclear ribonucleoprotein A0 [Source:HGNC Symbol;Acc:HGNC:5030]	0.000796374
ENSG00000100359	SGSM3	small G protein signaling modulator 3 [Source:HGNC Symbol;Acc:HGNC:25228]	0.000801832
ENSG00000224189	HAGLR	HOXD antisense growth-associated long non-coding RNA [Source:HGNC Symbol;Acc:HGNC:43755]	0.000810058
ENSG00000205531	NAP1L4	nucleosome assembly protein 1 like 4 [Source:HGNC Symbol;Acc:HGNC:7640]	0.00081557
ENSG00000234616	JRK	Jrk helix-turn-helix protein [Source:HGNC Symbol;Acc:HGNC:6199]	0.000818333
ENSG00000144580	CNOT9	CCR4-NOT transcription complex subunit 9 [Source:HGNC Symbol;Acc:HGNC:10445]	0.000821115
ENSG00000148297	MED22	mediator complex subunit 22 [Source:HGNC Symbol;Acc:HGNC:11477]	0.000823893
ENSG00000184545	DUSP8	dual specificity phosphatase 8 [Source:HGNC Symbol;Acc:HGNC:3074]	0.000829477
ENSG00000213533	STIMATE	STIM activating enhancer [Source:HGNC Symbol;Acc:HGNC:30526]	0.000832285
ENSG00000168005	SPINDOC	spindlin interactor and repressor of chromatin binding [Source:HGNC Symbol;Acc:HGNC:25115]	0.000835091
ENSG00000198521	ZNF43	zinc finger protein 43 [Source:HGNC Symbol;Acc:HGNC:13109]	0.000843562
ENSG00000102302	FGD1	FYVE, RhoGEF and PH domain containing 1 [Source:HGNC Symbol;Acc:HGNC:3663]	0.000852122
ENSG00000130558	OLFM1	olfactomedin 1 [Source:HGNC Symbol;Acc:HGNC:17187]	0.000860753
ENSG00000272333	KMT2B	lysine methyltransferase 2B [Source:HGNC Symbol;Acc:HGNC:15840]	0.000866532
ENSG00000125459	MSTO1	misato mitochondrial distribution and morphology regulator 1 [Source:HGNC Symbol;Acc:HGNC:29678]	0.000872327
ENSG00000083642	PDS5B	PDS5 cohesin associated factor B [Source:HGNC Symbol;Acc:HGNC:20418]	0.000875224
ENSG00000167470	MIDN	midnolin [Source:HGNC Symbol;Acc:HGNC:16298]	0.00087812
ENSG00000242265	PEG10	paternally expressed 10 [Source:HGNC Symbol;Acc:HGNC:14005]	0.000883905
ENSG00000275700	AATF	apoptosis antagonizing transcription factor [Source:HGNC Symbol;Acc:HGNC:19235]	0.000889709
ENSG00000136770	DNAJC1	DnaJ heat shock protein family (Hsp40) member C1 [Source:HGNC Symbol;Acc:HGNC:20090]	0.000898426
ENSG00000159788	RGS12	regulator of G protein signaling 12 [Source:HGNC Symbol;Acc:HGNC:9994]	0.000901347
ENSG00000060688	SNRNP40	small nuclear ribonucleoprotein U5 subunit 40 [Source:HGNC Symbol;Acc:HGNC:30857]	0.000913023
ENSG00000170525	PFKFB3	6-phosphofructo-2-kinase/fructose-2,6-biphosphatase 3 [Source:HGNC Symbol;Acc:HGNC:8874]	0.000918858
ENSG00000179262	RAD23A	RAD23 homolog A, nucleotide excision repair protein [Source:HGNC Symbol;Acc:HGNC:9812]	0.000939461
ENSG00000148341	SH3GLB2	SH3 domain containing GRB2 like, endophilin B2 [Source:HGNC Symbol;Acc:HGNC:10834]	0.00094833
ENSG00000099995	SF3A1	splicing factor 3a subunit 1 [Source:HGNC Symbol;Acc:HGNC:10765]	0.000972077
ENSG00000080603	SRCAP	Snf2 related CREBBP activator protein [Source:HGNC Symbol;Acc:HGNC:16974]	0.000975062
ENSG00000110921	MVK	mevalonate kinase [Source:HGNC Symbol;Acc:HGNC:7530]	0.000981076
ENSG00000109606	DHX15	DEAH-box helicase 15 [Source:HGNC Symbol;Acc:HGNC:2738]	0.000987142
ENSG00000142657	PGD	phosphogluconate dehydrogenase [Source:HGNC Symbol;Acc:HGNC:8891]	0.000990189
ENSG00000064419	TNPO3	transportin 3 [Source:HGNC Symbol;Acc:HGNC:17103]	0.000993237
ENSG00000103489	XYLT1	xylosyltransferase 1 [Source:HGNC Symbol;Acc:HGNC:15516]	0.000996295

## Sheet: BP-up
Gene Set	Description	Size	Expect	Ratio	P Value	FDR
GO:0035556	intracellular signal transduction	2257	83.328	1.5361	1.3456e-07	0.00085005
GO:0070887	cellular response to chemical stimulus	2433	89.826	1.5029	1.941e-07	0.00085005
GO:0016477	cell migration	1087	40.132	1.819	3.2424e-07	0.00085005
GO:0040012	regulation of locomotion	789	29.13	1.9911	3.4189e-07	0.00085005
GO:0006950	response to stress	2954	109.06	1.4304	3.4915e-07	0.00085005
GO:0006928	movement of cell or subcellular component	1571	58.001	1.6379	5.6866e-07	0.00096528
GO:0010646	regulation of cell communication	2744	101.31	1.4412	6.6159e-07	0.00096528
GO:0048870	cell motility	1195	44.119	1.7453	7.6464e-07	0.00096528
GO:0051674	localization of cell	1195	44.119	1.7453	7.6464e-07	0.00096528
GO:0023051	regulation of signaling	2776	102.49	1.4343	7.9297e-07	0.00096528
GO:1902531	regulation of intracellular signal transduction	1506	55.601	1.6367	1.0825e-06	0.0011979
GO:0050896	response to stimulus	6425	237.21	1.2141	1.2893e-06	0.0012909
GO:0042221	response to chemical	3263	120.47	1.3779	1.4249e-06	0.0012909
GO:2000145	regulation of cell motility	730	26.951	1.9665	1.6739e-06	0.0012909
GO:0009653	anatomical structure morphogenesis	2038	75.242	1.5151	1.7165e-06	0.0012909
GO:0051270	regulation of cellular component movement	791	29.204	1.9176	1.8259e-06	0.0012909
GO:0040011	locomotion	1373	50.691	1.6571	1.8781e-06	0.0012909
GO:0006468	protein phosphorylation	1548	57.152	1.6097	1.9088e-06	0.0012909
GO:0048519	negative regulation of biological process	4189	154.66	1.3061	2.3853e-06	0.0015282
GO:0030334	regulation of cell migration	685	25.29	1.9771	2.8952e-06	0.0017621
GO:0009896	positive regulation of catabolic process	375	13.845	2.3835	3.4394e-06	0.0017969
GO:0007154	cell communication	4596	169.68	1.2789	3.5429e-06	0.0017969
GO:0009605	response to external stimulus	1660	61.287	1.5664	3.5691e-06	0.0017969
GO:0051246	regulation of protein metabolic process	2232	82.405	1.4684	3.6699e-06	0.0017969
GO:0008219	cell death	1751	64.646	1.5469	3.6903e-06	0.0017969
GO:0010941	regulation of cell death	1360	50.211	1.6331	4.5118e-06	0.0021124
GO:0060548	negative regulation of cell death	817	30.163	1.8566	4.9021e-06	0.0022101
GO:0001932	regulation of protein phosphorylation	1130	41.719	1.7018	5.4131e-06	0.0023534
GO:0010506	regulation of autophagy	285	10.522	2.566	7.0586e-06	0.0028814
GO:0009628	response to abiotic stimulus	950	35.074	1.7677	7.101e-06	0.0028814
GO:0006914	autophagy	443	16.355	2.2011	7.6061e-06	0.0028934
GO:0061919	process utilizing autophagic mechanism	443	16.355	2.2011	7.6061e-06	0.0028934
GO:0009966	regulation of signal transduction	2480	91.561	1.4198	8.0638e-06	0.0029746
GO:0010508	positive regulation of autophagy	107	3.9504	3.7971	8.5995e-06	0.0030616
GO:0042060	wound healing	410	15.137	2.2461	8.9055e-06	0.0030616
GO:0031331	positive regulation of cellular catabolic process	323	11.925	2.4318	9.2351e-06	0.0030616
GO:0051716	cellular response to stimulus	5361	197.93	1.2328	9.3059e-06	0.0030616
GO:0048583	regulation of response to stimulus	3142	116	1.3534	9.8164e-06	0.0031446
GO:0023052	signaling	4564	168.5	1.2641	1.1712e-05	0.0036556
GO:0006915	apoptotic process	1582	58.407	1.5409	1.4935e-05	0.0044644
GO:0042325	regulation of phosphorylation	1229	45.374	1.6309	1.5036e-05	0.0044644
GO:0007165	signal transduction	4221	155.84	1.277	1.5471e-05	0.0044839
GO:0032268	regulation of cellular protein metabolic process	2089	77.125	1.4522	1.6086e-05	0.0045538
GO:0061041	regulation of wound healing	100	3.692	3.792	1.738e-05	0.004733
GO:0098657	import into cell	632	23.333	1.9286	1.7496e-05	0.004733
GO:0080134	regulation of response to stress	1106	40.833	1.6653	1.7971e-05	0.0047556
GO:0051179	localization	5067	187.07	1.2348	2.0027e-05	0.005187
GO:0009611	response to wounding	501	18.497	2.0544	2.0477e-05	0.005193
GO:0051247	positive regulation of protein metabolic process	1352	49.916	1.5827	2.1783e-05	0.0054116
GO:0009719	response to endogenous stimulus	1290	47.626	1.5958	2.4201e-05	0.0058482
GO:0048523	negative regulation of cellular process	3741	138.12	1.296	2.4502e-05	0.0058482
GO:0050790	regulation of catalytic activity	1837	67.822	1.4745	2.8515e-05	0.0066753
GO:0019220	regulation of phosphate metabolic process	1387	51.208	1.5623	3.0371e-05	0.0069643
GO:0070482	response to oxygen levels	292	10.781	2.4117	3.0894e-05	0.0069643
GO:0051174	regulation of phosphorus metabolic process	1389	51.282	1.56	3.1952e-05	0.0070718
GO:0051128	regulation of cellular component organization	2126	78.491	1.4269	3.5156e-05	0.0076421
GO:0010631	epithelial cell migration	245	9.0453	2.5427	3.8838e-05	0.0082944
GO:0090132	epithelium migration	246	9.0823	2.5324	4.1403e-05	0.0086896
GO:0042981	regulation of apoptotic process	1246	46.002	1.5869	4.3159e-05	0.0089047
GO:0032270	positive regulation of cellular protein metabolic process	1277	47.147	1.5696	5.4454e-05	0.011048
GO:0090130	tissue migration	251	9.2669	2.482	5.6649e-05	0.011305
GO:0007166	cell surface receptor signaling pathway	2199	81.187	1.4042	5.912e-05	0.0115
GO:0012501	programmed cell death	1641	60.585	1.4855	6.0216e-05	0.0115
GO:0043067	regulation of programmed cell death	1259	46.482	1.5705	6.0459e-05	0.0115
GO:0043069	negative regulation of programmed cell death	747	27.579	1.7767	6.1743e-05	0.011563
GO:0031399	regulation of protein modification process	1484	54.789	1.5149	6.302e-05	0.011623
GO:0036293	response to decreased oxygen levels	271	10.005	2.3987	6.7632e-05	0.012288
GO:0007155	cell adhesion	1069	39.467	1.6216	7.2434e-05	0.012967
GO:0032879	regulation of localization	2069	76.387	1.4139	7.4592e-05	0.013059
GO:0033554	cellular response to stress	1720	63.502	1.4645	7.5399e-05	0.013059
GO:0043271	negative regulation of ion transport	100	3.692	3.5212	7.6166e-05	0.013059
GO:0043066	negative regulation of apoptotic process	734	27.099	1.7713	7.9357e-05	0.013417
GO:0022610	biological adhesion	1075	39.689	1.6125	8.5327e-05	0.014229
GO:0071310	cellular response to organic substance	2031	74.984	1.4136	8.9401e-05	0.014528
GO:0034763	negative regulation of transmembrane transport	88	3.2489	3.6935	8.951e-05	0.014528
GO:0065009	regulation of molecular function	2461	90.86	1.3647	9.1563e-05	0.014666
GO:0032989	cellular component morphogenesis	907	33.486	1.6723	9.5068e-05	0.015029
GO:0044093	positive regulation of molecular function	1435	52.98	1.51	9.7687e-05	0.015245
GO:0008360	regulation of cell shape	132	4.8734	3.0779	0.00010554	0.015717
GO:0010332	response to gamma radiation	52	1.9198	4.6879	0.00010565	0.015717
GO:0016310	phosphorylation	1899	70.111	1.4263	0.00010662	0.015717
GO:0010256	endomembrane system organization	369	13.623	2.1287	0.00010674	0.015717
GO:0065008	regulation of biological quality	2982	110.09	1.317	0.00010717	0.015717
GO:0097193	intrinsic apoptotic signaling pathway	263	9.7099	2.3687	0.00011552	0.016553
GO:0000902	cell morphogenesis	829	30.606	1.699	0.00011558	0.016553
GO:0040017	positive regulation of locomotion	448	16.54	1.9952	0.00012623	0.017867
GO:1903034	regulation of response to wounding	120	4.4304	3.16	0.00013428	0.018789
GO:0044267	cellular protein metabolic process	4235	156.36	1.2408	0.00013993	0.019316
GO:0016192	vesicle-mediated transport	1634	60.327	1.4587	0.00014123	0.019316
GO:0006897	endocytosis	551	20.343	1.868	0.00015581	0.021074
GO:0010632	regulation of epithelial cell migration	185	6.8302	2.6354	0.00016968	0.022605
GO:0048585	negative regulation of response to stimulus	1279	47.22	1.5248	0.0001713	0.022605
GO:0006464	cellular protein modification process	3386	125.01	1.2799	0.00017564	0.022605
GO:0036211	protein modification process	3386	125.01	1.2799	0.00017564	0.022605
GO:0007167	enzyme linked receptor protein signaling pathway	822	30.348	1.6805	0.00017641	0.022605
GO:0010647	positive regulation of cell communication	1394	51.466	1.4961	0.00018098	0.022948
GO:0071495	cellular response to endogenous stimulus	1105	40.796	1.5688	0.00018745	0.023523
GO:0050793	regulation of developmental process	1976	72.953	1.3982	0.00019253	0.023915
GO:0023056	positive regulation of signaling	1400	51.688	1.4897	0.00020717	0.025474
GO:0001667	ameboidal-type cell migration	328	12.11	2.147	0.00021033	0.025562
GO:0010648	negative regulation of cell communication	1091	40.279	1.5641	0.00022957	0.026171
GO:2000147	positive regulation of cell motility	424	15.654	1.9803	0.00023005	0.026171
GO:0000165	MAPK cascade	706	26.065	1.7264	0.00023818	0.026484
GO:0010212	response to ionizing radiation	142	5.2426	2.8612	0.00023932	0.026484
GO:0034766	negative regulation of ion transmembrane transport	72	2.6582	3.7619	0.00029423	0.030018
GO:0010955	negative regulation of protein processing	26	0.95991	6.2506	0.00030084	0.030018
GO:2000045	regulation of G1/S transition of mitotic cell cycle	131	4.8365	2.8947	0.00033938	0.03253
GO:0009967	positive regulation of signal transduction	1270	46.888	1.4929	0.0003931	0.036252
GO:1904738	vascular associated smooth muscle cell migration	19	0.70148	7.1278	0.00050819	0.043874
GO:0006935	chemotaxis	445	16.429	1.8869	0.00052858	0.045313
GO:0071214	cellular response to abiotic stimulus	275	10.153	2.1669	0.00056089	0.04656

## Sheet: BP-down
Gene Set	Description	Size	Expect	Ratio	P Value	FDR
GO:0071840	cellular component organization or biogenesis	5465	329.66	1.4014	<2.2e-16	<2.2e-16
GO:0016043	cellular component organization	5294	319.35	1.4185	<2.2e-16	<2.2e-16
GO:0006139	nucleobase-containing compound metabolic process	4862	293.29	1.3843	<2.2e-16	<2.2e-16
GO:0090304	nucleic acid metabolic process	4309	259.93	1.4619	<2.2e-16	<2.2e-16
GO:0006996	organelle organization	3366	203.05	1.8961	<2.2e-16	<2.2e-16
GO:0033554	cellular response to stress	1720	103.76	1.812	<2.2e-16	<2.2e-16
GO:0007049	cell cycle	1583	95.491	3.4977	<2.2e-16	<2.2e-16
GO:0022402	cell cycle process	1162	70.095	3.9946	<2.2e-16	<2.2e-16
GO:0051276	chromosome organization	1042	62.856	3.9455	<2.2e-16	<2.2e-16
GO:0051726	regulation of cell cycle	1020	61.529	3.153	<2.2e-16	<2.2e-16
GO:0006259	DNA metabolic process	890	53.687	3.7253	<2.2e-16	<2.2e-16
GO:0000278	mitotic cell cycle	879	53.024	4.4131	<2.2e-16	<2.2e-16
GO:0006974	cellular response to DNA damage stimulus	780	47.052	3.188	<2.2e-16	<2.2e-16
GO:1903047	mitotic cell cycle process	751	45.302	4.8783	<2.2e-16	<2.2e-16
GO:0007017	microtubule-based process	670	40.416	2.7959	<2.2e-16	<2.2e-16
GO:0006325	chromatin organization	666	40.175	2.9869	<2.2e-16	<2.2e-16
GO:0010564	regulation of cell cycle process	634	38.245	3.7914	<2.2e-16	<2.2e-16
GO:0007346	regulation of mitotic cell cycle	544	32.816	3.8701	<2.2e-16	<2.2e-16
GO:0051301	cell division	534	32.212	4.4703	<2.2e-16	<2.2e-16
GO:0045786	negative regulation of cell cycle	515	31.066	3.4121	<2.2e-16	<2.2e-16
GO:0044770	cell cycle phase transition	500	30.161	4.8075	<2.2e-16	<2.2e-16
GO:0006281	DNA repair	497	29.98	3.9025	<2.2e-16	<2.2e-16
GO:0000226	microtubule cytoskeleton organization	492	29.679	3.4705	<2.2e-16	<2.2e-16
GO:0044772	mitotic cell cycle phase transition	466	28.11	4.9448	<2.2e-16	<2.2e-16
GO:0048285	organelle fission	409	24.672	4.9854	<2.2e-16	<2.2e-16
GO:0051052	regulation of DNA metabolic process	372	22.44	3.565	<2.2e-16	<2.2e-16
GO:0000280	nuclear division	370	22.319	5.4661	<2.2e-16	<2.2e-16
GO:1901987	regulation of cell cycle phase transition	368	22.199	4.3246	<2.2e-16	<2.2e-16
GO:1901990	regulation of mitotic cell cycle phase transition	341	20.57	4.4725	<2.2e-16	<2.2e-16
GO:0045787	positive regulation of cell cycle	334	20.148	3.7721	<2.2e-16	<2.2e-16
GO:0033044	regulation of chromosome organization	308	18.579	3.8753	<2.2e-16	<2.2e-16
GO:0007059	chromosome segregation	286	17.252	6.5498	<2.2e-16	<2.2e-16
GO:0140014	mitotic nuclear division	269	16.227	6.1626	<2.2e-16	<2.2e-16
GO:0006260	DNA replication	260	15.684	6.7585	<2.2e-16	<2.2e-16
GO:0010948	negative regulation of cell cycle process	259	15.624	4.5444	<2.2e-16	<2.2e-16
GO:0006310	DNA recombination	247	14.9	4.4967	<2.2e-16	<2.2e-16
GO:0045930	negative regulation of mitotic cell cycle	242	14.598	4.0416	<2.2e-16	<2.2e-16
GO:0090068	positive regulation of cell cycle process	241	14.538	4.2647	<2.2e-16	<2.2e-16
GO:0044843	cell cycle G1/S phase transition	233	14.055	4.4823	<2.2e-16	<2.2e-16
GO:0098813	nuclear chromosome segregation	233	14.055	6.8302	<2.2e-16	<2.2e-16
GO:0071103	DNA conformation change	222	13.392	6.9446	<2.2e-16	<2.2e-16
GO:0071824	protein-DNA complex subunit organization	221	13.331	5.7008	<2.2e-16	<2.2e-16
GO:0000082	G1/S transition of mitotic cell cycle	219	13.211	4.6175	<2.2e-16	<2.2e-16
GO:0006302	double-strand break repair	212	12.788	4.4571	<2.2e-16	<2.2e-16
GO:0000075	cell cycle checkpoint	209	12.607	4.9177	<2.2e-16	<2.2e-16
GO:0044839	cell cycle G2/M phase transition	205	12.366	5.3371	<2.2e-16	<2.2e-16
GO:0065004	protein-DNA complex assembly	191	11.522	6.0755	<2.2e-16	<2.2e-16
GO:0051321	meiotic cell cycle	188	11.341	5.7316	<2.2e-16	<2.2e-16
GO:0000086	G2/M transition of mitotic cell cycle	186	11.22	5.4367	<2.2e-16	<2.2e-16
GO:0051783	regulation of nuclear division	180	10.858	5.2495	<2.2e-16	<2.2e-16
GO:1901988	negative regulation of cell cycle phase transition	178	10.737	4.936	<2.2e-16	<2.2e-16
GO:0000819	sister chromatid segregation	176	10.617	7.6294	<2.2e-16	<2.2e-16
GO:0007051	spindle organization	167	10.074	5.1618	<2.2e-16	<2.2e-16
GO:0007088	regulation of mitotic nuclear division	165	9.9533	5.6263	<2.2e-16	<2.2e-16
GO:1901991	negative regulation of mitotic cell cycle phase transition	164	9.8929	4.8519	<2.2e-16	<2.2e-16
GO:1902749	regulation of cell cycle G2/M phase transition	162	9.7723	5.4235	<2.2e-16	<2.2e-16
GO:0007093	mitotic cell cycle checkpoint	160	9.6517	5.1805	<2.2e-16	<2.2e-16
GO:0031570	DNA integrity checkpoint	157	9.4707	4.5403	<2.2e-16	<2.2e-16
GO:0000070	mitotic sister chromatid segregation	152	9.1691	7.7434	<2.2e-16	<2.2e-16
GO:0006323	DNA packaging	148	8.9278	7.8407	<2.2e-16	<2.2e-16
GO:0006261	DNA-dependent DNA replication	146	8.8071	8.0616	<2.2e-16	<2.2e-16
GO:0010389	regulation of G2/M transition of mitotic cell cycle	145	8.7468	5.4877	<2.2e-16	<2.2e-16
GO:1903046	meiotic cell cycle process	144	8.6865	5.5258	<2.2e-16	<2.2e-16
GO:0006333	chromatin assembly or disassembly	137	8.2642	7.1392	<2.2e-16	<2.2e-16
GO:2001251	negative regulation of chromosome organization	132	7.9626	5.4002	<2.2e-16	<2.2e-16
GO:1902850	microtubule cytoskeleton organization involved in mitosis	131	7.9023	6.2007	<2.2e-16	<2.2e-16
GO:0140013	meiotic nuclear division	129	7.7816	5.2688	<2.2e-16	<2.2e-16
GO:0034728	nucleosome organization	125	7.5404	7.5593	<2.2e-16	<2.2e-16
GO:0031497	chromatin assembly	113	6.8165	8.2154	<2.2e-16	<2.2e-16
GO:0007052	mitotic spindle organization	110	6.6355	6.3296	<2.2e-16	<2.2e-16
GO:0006275	regulation of DNA replication	101	6.0926	5.7447	<2.2e-16	<2.2e-16
GO:0006334	nucleosome assembly	96	5.791	8.8068	<2.2e-16	<2.2e-16
GO:0051983	regulation of chromosome segregation	95	5.7307	7.678	<2.2e-16	<2.2e-16
GO:0051304	chromosome separation	83	5.0068	7.5897	<2.2e-16	<2.2e-16
GO:0034502	protein localization to chromosome	80	4.8258	6.4238	<2.2e-16	<2.2e-16
GO:0033045	regulation of sister chromatid segregation	76	4.5845	7.6344	<2.2e-16	<2.2e-16
GO:0033047	regulation of mitotic sister chromatid segregation	66	3.9813	7.284	<2.2e-16	<2.2e-16
GO:0044786	cell cycle DNA replication	61	3.6797	8.9681	<2.2e-16	<2.2e-16
GO:0051306	mitotic sister chromatid separation	58	3.4987	8.2887	<2.2e-16	<2.2e-16
GO:1905818	regulation of chromosome separation	58	3.4987	8.0029	<2.2e-16	<2.2e-16
GO:0010965	regulation of mitotic sister chromatid separation	55	3.3178	8.4394	<2.2e-16	<2.2e-16
GO:0007091	metaphase/anaphase transition of mitotic cell cycle	54	3.2574	8.2887	<2.2e-16	<2.2e-16
GO:0044784	metaphase/anaphase transition of cell cycle	54	3.2574	8.2887	<2.2e-16	<2.2e-16
GO:0030071	regulation of mitotic metaphase/anaphase transition	51	3.0765	8.1262	<2.2e-16	<2.2e-16
GO:1902099	regulation of metaphase/anaphase transition of cell cycle	51	3.0765	8.1262	<2.2e-16	<2.2e-16
GO:0033260	nuclear DNA replication	50	3.0161	9.2834	<2.2e-16	<2.2e-16
GO:0034508	centromere complex assembly	42	2.5336	10.262	<2.2e-16	<2.2e-16
GO:0034724	DNA replication-independent nucleosome organization	41	2.4732	9.7039	<2.2e-16	<2.2e-16
GO:0043486	histone exchange	41	2.4732	9.7039	<2.2e-16	<2.2e-16
GO:0006336	DNA replication-independent nucleosome assembly	40	2.4129	9.532	<2.2e-16	<2.2e-16
GO:0031055	chromatin remodeling at centromere	34	2.051	10.727	<2.2e-16	<2.2e-16
GO:0034080	CENP-A containing nucleosome assembly	31	1.87	11.23	<2.2e-16	<2.2e-16
GO:0061641	CENP-A containing chromatin organization	31	1.87	11.23	<2.2e-16	<2.2e-16
GO:0022616	DNA strand elongation	24	1.4477	12.433	<2.2e-16	<2.2e-16
GO:1905819	negative regulation of chromosome separation	37	2.2319	9.4088	1.1102e-16	1.3933e-14
GO:2000816	negative regulation of mitotic sister chromatid separation	37	2.2319	9.4088	1.1102e-16	1.3933e-14
GO:0030261	chromosome condensation	37	2.2319	9.4088	1.1102e-16	1.3933e-14
GO:0007062	sister chromatid cohesion	51	3.0765	7.8012	2.2204e-16	2.6762e-14
GO:0033046	negative regulation of sister chromatid segregation	42	2.5336	8.6834	2.2204e-16	2.6762e-14
GO:0051985	negative regulation of chromosome segregation	42	2.5336	8.6834	2.2204e-16	2.6762e-14
GO:0046483	heterocycle metabolic process	4971	299.86	1.3573	6.6613e-16	7.797e-14
GO:0000725	recombinational repair	118	7.1181	4.917	8.8818e-16	9.9191e-14
GO:0071459	protein localization to chromosome, centromeric region	22	1.3271	12.056	1.3323e-15	1.4743e-13
GO:0006271	DNA strand elongation involved in DNA replication	17	1.0255	13.652	4.3299e-15	4.5049e-13
GO:0000723	telomere maintenance	140	8.4452	4.3812	8.5487e-15	8.7448e-13
GO:0051383	kinetochore organization	21	1.2668	11.841	1.7319e-14	1.7569e-12
GO:0033043	regulation of organelle organization	1137	68.587	1.9246	4.8628e-14	4.852e-12
GO:0007098	centrosome cycle	115	6.9371	4.6129	1.1879e-13	1.121e-11
GO:0051303	establishment of chromosome localization	71	4.2829	5.8371	1.5699e-13	1.47e-11
GO:0000003	reproduction	1033	62.314	1.9097	1.863e-12	1.564e-10
GO:0010639	negative regulation of organelle organization	340	20.51	2.7304	4.3927e-12	3.5888e-10
GO:1901992	positive regulation of mitotic cell cycle phase transition	69	4.1623	5.5258	5.5347e-12	4.4618e-10
GO:0031297	replication fork processing	32	1.9303	8.2887	6.3948e-12	5.1213e-10
GO:0032508	DNA duplex unwinding	65	3.921	5.3558	9.1294e-11	6.86e-09
GO:0006342	chromatin silencing	69	4.1623	5.0453	3.2216e-10	2.3343e-08
GO:0070507	regulation of microtubule cytoskeleton organization	162	9.7723	3.3769	4.8478e-10	3.4919e-08
GO:0006913	nucleocytoplasmic transport	332	20.027	2.4966	1.6024e-09	1.1146e-07
GO:0072395	signal transduction involved in cell cycle checkpoint	72	4.3432	4.6049	5.049e-09	3.2179e-07
GO:0070316	regulation of G0 to G1 transition	42	2.5336	5.9205	9.5016e-09	5.8712e-07
GO:0072331	signal transduction by p53 class mediator	213	12.849	2.8018	1.5885e-08	9.6206e-07
GO:0061640	cytoskeleton-dependent cytokinesis	93	5.61	3.9216	2.251e-08	1.3302e-06
GO:1900262	regulation of DNA-directed DNA polymerase activity	6	0.36194	16.577	4.7319e-08	2.6667e-06
GO:0050657	nucleic acid transport	185	11.16	2.8675	5.7097e-08	3.1737e-06
GO:0031109	microtubule polymerization or depolymerization	98	5.9116	3.7215	6.2057e-08	3.4337e-06
GO:0007143	female meiotic nuclear division	25	1.5081	7.2941	7.3307e-08	4.0017e-06
GO:0007076	mitotic chromosome condensation	16	0.96517	9.3248	7.8766e-08	4.2614e-06
GO:0065003	protein-containing complex assembly	1629	98.266	1.5061	1.0563e-07	5.6646e-06
GO:0032465	regulation of cytokinesis	70	4.2226	4.2628	1.0913e-07	5.8263e-06
GO:0006335	DNA replication-dependent nucleosome assembly	10	0.60323	11.604	2.8945e-07	1.4804e-05
GO:0000375	RNA splicing, via transesterification reactions	312	18.821	2.2847	2.9992e-07	1.5276e-05
GO:1902807	negative regulation of cell cycle G1/S phase transition	94	5.6703	3.5271	6.1871e-07	3.0867e-05
GO:0000079	regulation of cyclin-dependent protein serine/threonine kinase activity	86	5.1878	3.6625	6.3827e-07	3.1713e-05
GO:0044818	mitotic G2/M transition checkpoint	30	1.8097	6.0784	6.7976e-07	3.3637e-05
GO:0031936	negative regulation of chromatin silencing	15	0.90484	8.8413	7.4502e-07	3.6422e-05
GO:2000104	negative regulation of DNA-dependent DNA replication	25	1.5081	6.631	8.5868e-07	4.1644e-05
GO:0000726	non-recombinational repair	80	4.8258	3.7299	9.4385e-07	4.5234e-05
GO:0007276	gamete generation	480	28.955	1.934	1.4012e-06	6.4124e-05
GO:1904666	regulation of ubiquitin protein ligase activity	21	1.2668	7.1046	1.5377e-06	6.9846e-05
GO:0007100	mitotic centrosome separation	12	0.72387	9.6702	1.7162e-06	7.6804e-05
GO:0045739	positive regulation of DNA repair	60	3.6194	4.1444	1.8446e-06	8.1949e-05
GO:0040001	establishment of mitotic spindle localization	27	1.6287	6.1398	1.9841e-06	8.7507e-05
GO:0007063	regulation of sister chromatid cohesion	22	1.3271	6.7817	2.4634e-06	0.00010787
GO:2000779	regulation of double-strand break repair	69	4.1623	3.844	2.4725e-06	0.00010788
GO:0007099	centriole replication	34	2.051	5.3633	2.8493e-06	0.00012299
GO:0010605	negative regulation of macromolecule metabolic process	2171	130.96	1.3668	3.0376e-06	0.0001302
GO:0010558	negative regulation of macromolecule biosynthetic process	1221	73.654	1.5206	3.2243e-06	0.00013772
GO:0016569	covalent chromatin modification	430	25.939	1.9276	5.7042e-06	0.00023458
GO:0090231	regulation of spindle checkpoint	14	0.84452	8.2887	6.682e-06	0.00027023
GO:0006296	nucleotide-excision repair, DNA incision, 5'-to lesion	37	2.2319	4.9284	7.207e-06	0.00028859
GO:0051338	regulation of transferase activity	821	49.525	1.6153	1.1324e-05	0.00044609
GO:0016032	viral process	641	38.667	1.7069	1.2237e-05	0.00047898
GO:0006998	nuclear envelope organization	46	2.7749	4.3246	1.2361e-05	0.00048229
GO:0090224	regulation of spindle organization	39	2.3526	4.6757	1.2643e-05	0.00048858
GO:0140056	organelle localization by membrane tethering	162	9.7723	2.5583	1.3072e-05	0.00050164
GO:0051173	positive regulation of nitrogen compound metabolic process	2557	154.25	1.3031	1.5633e-05	0.00058195
GO:0072431	signal transduction involved in mitotic G1 DNA damage checkpoint	56	3.3781	3.8483	2.1306e-05	0.00077886
GO:0002200	somatic diversification of immune receptors	57	3.4384	3.7808	2.6097e-05	0.00092704
GO:0007131	reciprocal meiotic recombination	42	2.5336	4.3417	2.7339e-05	0.00096185
GO:0000729	DNA double-strand break processing	23	1.3874	5.7661	3.6802e-05	0.0012655
GO:0051642	centrosome localization	24	1.4477	5.5258	5.2302e-05	0.0017685
GO:0021815	modulation of microtubule cytoskeleton involved in cerebral cortex radial glia guided migration	5	0.30161	13.262	6.2572e-05	0.0020868
GO:0006807	nitrogen compound metabolic process	8110	489.22	1.1018	7.1238e-05	0.0023629
GO:0016571	histone methylation	119	7.1784	2.6468	8.7351e-05	0.002828
GO:0071478	cellular response to radiation	164	9.8929	2.3249	0.00013063	0.0041195
GO:0051171	regulation of nitrogen compound metabolic process	4701	283.58	1.1708	0.0001336	0.0041917
GO:0032875	regulation of DNA endoreduplication	10	0.60323	8.2887	0.00015403	0.0047468
GO:0051292	nuclear pore complex assembly	10	0.60323	8.2887	0.00015403	0.0047468
GO:0033567	DNA replication, Okazaki fragment processing	6	0.36194	11.052	0.00017872	0.0053718
GO:0000912	assembly of actomyosin apparatus involved in cytokinesis	6	0.36194	11.052	0.00017872	0.0053718
GO:0045840	positive regulation of mitotic nuclear division	43	2.5939	3.8552	0.00018686	0.005548
GO:0008315	G2/MI transition of meiotic cell cycle	3	0.18097	16.577	0.00021871	0.006324
GO:0032954	regulation of cytokinetic process	3	0.18097	16.577	0.00021871	0.006324
GO:0031328	positive regulation of cellular biosynthetic process	1599	96.456	1.3374	0.00026341	0.0075804
GO:2000105	positive regulation of DNA-dependent DNA replication	11	0.66355	7.5352	0.00026838	0.0075976
GO:0001833	inner cell mass cell proliferation	11	0.66355	7.5352	0.00026838	0.0075976
GO:0007077	mitotic nuclear envelope disassembly	11	0.66355	7.5352	0.00026838	0.0075976
GO:0000022	mitotic spindle elongation	11	0.66355	7.5352	0.00026838	0.0075976
GO:0006606	protein import into nucleus	140	8.4452	2.3682	0.00027402	0.0077214
GO:0007129	synapsis	30	1.8097	4.4207	0.00030131	0.0084317
GO:0031123	RNA 3'-end processing	133	8.0229	2.3682	0.0003861	0.010586
GO:0048024	regulation of mRNA splicing, via spliceosome	83	5.0068	2.7962	0.0004064	0.010849
GO:0048025	negative regulation of mRNA splicing, via spliceosome	18	1.0858	5.5258	0.00046858	0.012293
GO:0071732	cellular response to nitric oxide	13	0.7842	6.3759	0.00067547	0.017166
GO:0032075	positive regulation of nuclease activity	8	0.48258	8.2887	0.00075623	0.019099
GO:0010825	positive regulation of centrosome duplication	8	0.48258	8.2887	0.00075623	0.019099
GO:0044380	protein localization to cytoskeleton	51	3.0765	3.2505	0.00080404	0.020222
GO:0044249	cellular biosynthetic process	4969	299.74	1.141	0.00081858	0.020546
GO:0051754	meiotic sister chromatid cohesion, centromeric	4	0.24129	12.433	0.00083542	0.020586
GO:1905342	positive regulation of protein localization to kinetochore	4	0.24129	12.433	0.00083542	0.020586
GO:0018107	peptidyl-threonine phosphorylation	100	6.0323	2.4866	0.00092374	0.022534
GO:0010556	regulation of macromolecule biosynthetic process	3286	198.22	1.1906	0.00092831	0.022601
GO:0009221	pyrimidine deoxyribonucleotide biosynthetic process	9	0.54291	7.3678	0.0012964	0.030232
GO:0051103	DNA ligation involved in DNA repair	9	0.54291	7.3678	0.0012964	0.030232
GO:0045842	positive regulation of mitotic metaphase/anaphase transition	9	0.54291	7.3678	0.0012964	0.030232
GO:0007569	cell aging	96	5.791	2.4175	0.0017813	0.040682
GO:0090306	spindle assembly involved in meiosis	5	0.30161	9.9465	0.0019947	0.044471

## Sheet: MF-down
Gene Set	Description	Size	Expect	Ratio	P Value	FDR
GO:0005515	protein binding	9503	570.94	1.2138	<2.2e-16	<2.2e-16
GO:0097159	organic cyclic compound binding	5088	305.68	1.4034	<2.2e-16	<2.2e-16
GO:1901363	heterocyclic compound binding	5033	302.38	1.4154	<2.2e-16	<2.2e-16
GO:0003676	nucleic acid binding	3446	207.03	1.565	<2.2e-16	<2.2e-16
GO:0003677	DNA binding	2069	124.3	1.8342	<2.2e-16	<2.2e-16
GO:0003682	chromatin binding	459	27.577	3.2274	<2.2e-16	<2.2e-16
GO:0140097	catalytic activity, acting on DNA	178	10.694	4.3949	<2.2e-16	<2.2e-16
GO:0008094	DNA-dependent ATPase activity	86	5.1668	5.9998	<2.2e-16	<2.2e-16
GO:0005524	ATP binding	1315	79.005	1.848	4.8961e-14	1.6075e-11
GO:0043142	single-stranded DNA-dependent ATPase activity	14	0.84111	14.267	1.6609e-13	4.9079e-11
GO:0032559	adenyl ribonucleotide binding	1365	82.009	1.7925	4.694e-13	1.261e-10
GO:0004386	helicase activity	146	8.7716	3.9901	9.3592e-13	2.1878e-10
GO:0030554	adenyl nucleotide binding	1378	82.79	1.7756	9.982e-13	2.1878e-10
GO:0008144	drug binding	1482	89.038	1.7408	1.0365e-12	2.1878e-10
GO:0003697	single-stranded DNA binding	104	6.2483	4.6413	1.4513e-12	2.859e-10
GO:0031491	nucleosome binding	65	3.9052	5.6336	1.0495e-11	1.9382e-09
GO:0016887	ATPase activity	400	24.032	2.5383	1.1839e-11	2.0579e-09
GO:0005488	binding	11707	703.35	1.0706	1.9724e-11	3.238e-09
GO:0000166	nucleotide binding	1885	113.25	1.5806	6.0579e-11	9.3604e-09
GO:1901265	nucleoside phosphate binding	1886	113.31	1.5797	6.3353e-11	9.3604e-09
GO:0035639	purine ribonucleoside triphosphate binding	1611	96.788	1.6324	1.0255e-10	1.4431e-08
GO:0003684	damaged DNA binding	69	4.1455	5.0657	2.9964e-10	4.0247e-08
GO:0032553	ribonucleotide binding	1675	100.63	1.5899	5.6645e-10	7.099e-08
GO:0042393	histone binding	181	10.874	3.2186	5.7657e-10	7.099e-08
GO:0032555	purine ribonucleotide binding	1664	99.972	1.5904	6.3692e-10	7.5283e-08
GO:0017076	purine nucleotide binding	1679	100.87	1.5861	6.7727e-10	7.6975e-08
GO:0003723	RNA binding	1514	90.961	1.6161	1.1221e-09	1.2281e-07
GO:0031492	nucleosomal DNA binding	39	2.3431	6.4018	2.7192e-09	2.8697e-07
GO:0000217	DNA secondary structure binding	24	1.4419	8.3223	2.8169e-09	2.8704e-07
GO:0003678	DNA helicase activity	51	3.0641	5.5482	3.1175e-09	3.0707e-07
GO:0035173	histone kinase activity	16	0.96127	10.403	3.3334e-09	3.1775e-07
GO:0015631	tubulin binding	291	17.483	2.5739	4.1084e-09	3.7938e-07
GO:0046982	protein heterodimerization activity	375	22.53	2.3524	4.4504e-09	3.9817e-07
GO:0017111	nucleoside-triphosphatase activity	767	46.081	1.888	4.5813e-09	3.9817e-07
GO:0003688	DNA replication origin binding	17	1.0214	9.7909	7.6597e-09	6.467e-07
GO:0016462	pyrophosphatase activity	815	48.965	1.8381	9.0787e-09	7.2942e-07
GO:0008017	microtubule binding	219	13.157	2.8121	9.1332e-09	7.2942e-07
GO:0019899	enzyme binding	1993	119.74	1.4866	9.3869e-09	7.2995e-07
GO:0016817	hydrolase activity, acting on acid anhydrides	817	49.085	1.8336	1.023e-08	7.5571e-07
GO:0016818	hydrolase activity, acting on acid anhydrides, in phosphorus-containing anhydrides	817	49.085	1.8336	1.023e-08	7.5571e-07
GO:0036094	small molecule binding	2130	127.97	1.4613	1.3169e-08	9.4911e-07
GO:0042623	ATPase activity, coupled	321	19.286	2.3852	3.1193e-08	2.1947e-06
GO:0000400	four-way junction DNA binding	15	0.90119	9.9868	3.5164e-08	2.4165e-06
GO:0097367	carbohydrate derivative binding	1889	113.49	1.4803	3.8263e-08	2.5697e-06
GO:0031490	chromatin DNA binding	86	5.1668	3.8708	1.2425e-07	8.159e-06
GO:0003690	double-stranded DNA binding	751	45.12	1.7731	3.0042e-07	1.9298e-05
GO:0017056	structural constituent of nuclear pore	23	1.3818	7.2368	3.2347e-07	2.0337e-05
GO:0019900	kinase binding	640	38.451	1.8205	6.595e-07	4.06e-05
GO:0004003	ATP-dependent DNA helicase activity	37	2.2229	5.3982	9.3301e-07	5.6266e-05
GO:0010997	anaphase-promoting complex binding	8	0.48064	12.483	1.1645e-06	6.6175e-05
GO:0003689	DNA clamp loader activity	8	0.48064	12.483	1.1645e-06	6.6175e-05
GO:0033170	protein-DNA loading ATPase activity	8	0.48064	12.483	1.1645e-06	6.6175e-05
GO:0046983	protein dimerization activity	1024	61.522	1.5929	1.9952e-06	0.00011124
GO:0019901	protein kinase binding	566	34.005	1.8233	2.8112e-06	0.00015383
GO:0008026	ATP-dependent helicase activity	72	4.3257	3.6988	4.2636e-06	0.00022498
GO:0070035	purine NTP-dependent helicase activity	72	4.3257	3.6988	4.2636e-06	0.00022498
GO:0003777	microtubule motor activity	73	4.3858	3.6481	5.1605e-06	0.00026753
GO:0003887	DNA-directed DNA polymerase activity	24	1.4419	6.2417	5.6161e-06	0.00028613
GO:0034061	DNA polymerase activity	30	1.8024	5.5482	5.7773e-06	0.00028935
GO:0043138	3'-5' DNA helicase activity	15	0.90119	7.7675	1.1567e-05	0.00056969
GO:0004536	deoxyribonuclease activity	55	3.3044	3.9342	1.6583e-05	0.00080335
GO:0016895	exodeoxyribonuclease activity, producing 5'-phosphomonoesters	22	1.3218	6.0526	2.4608e-05	0.0011729
GO:0003729	mRNA binding	207	12.436	2.2514	4.5752e-05	0.002146
GO:0004529	exodeoxyribonuclease activity	24	1.4419	5.5482	5.0826e-05	0.0023467
GO:0008297	single-stranded DNA exodeoxyribonuclease activity	9	0.54072	9.247	7.949e-05	0.0036137
GO:0044877	protein-containing complex binding	924	55.514	1.4951	0.00012328	0.0055197
GO:0016538	cyclin-dependent protein serine/threonine kinase regulator activity	42	2.5233	3.963	0.00014658	0.0064647
GO:0043168	anion binding	2347	141.01	1.2765	0.00016473	0.0071584
GO:0043515	kinetochore binding	6	0.36048	11.096	0.00017593	0.0074268
GO:0035184	histone threonine kinase activity	6	0.36048	11.096	0.00017593	0.0074268
GO:0042802	identical protein binding	1417	85.133	1.3743	0.00018244	0.0075931
GO:0051908	double-stranded DNA 5'-3' exodeoxyribonuclease activity	3	0.18024	16.645	0.00021608	0.0088684
GO:0003774	motor activity	118	7.0894	2.539	0.00022852	0.0092504
GO:0004520	endodeoxyribonuclease activity	37	2.2229	4.0487	0.00026375	0.010532
GO:0008409	5'-3' exonuclease activity	17	1.0214	5.8746	0.00032197	0.012368
GO:0070182	DNA polymerase binding	17	1.0214	5.8746	0.00032197	0.012368
GO:0004518	nuclease activity	186	11.175	2.1477	0.00032228	0.012368
GO:0042162	telomeric DNA binding	38	2.283	3.9421	0.00032741	0.012404
GO:0004527	exonuclease activity	82	4.9265	2.8418	0.00034308	0.012833
GO:0017108	5'-flap endonuclease activity	7	0.42056	9.5112	0.00039095	0.014441
GO:0017091	AU-rich element binding	25	1.502	4.6605	0.00050888	0.018565
GO:0048256	flap endonuclease activity	8	0.48064	8.3223	0.00074473	0.026199
GO:0035312	5'-3' exodeoxyribonuclease activity	8	0.48064	8.3223	0.00074473	0.026199
GO:0032135	DNA insertion or deletion binding	8	0.48064	8.3223	0.00074473	0.026199
GO:0045145	single-stranded DNA 5'-3' exodeoxyribonuclease activity	4	0.24032	12.483	0.00082552	0.028699
GO:0016787	hydrolase activity	2101	126.23	1.2517	0.0011238	0.038613
GO:0016796	exonuclease activity, active with either ribo- or deoxyribonucleic acids and producing 5'-phosphomonoesters	54	3.2443	3.0823	0.0012405	0.042134
GO:0097472	cyclin-dependent protein kinase activity	37	2.2229	3.5988	0.0013313	0.044704
GO:0005521	lamin binding	15	0.90119	5.5482	0.0013989	0.046447

## Sheet: CC-up
Gene Set	Description	Size	Expect	Ratio	P Value	FDR
GO:0071944	cell periphery	3642	133.38	1.462	6.0796e-10	5.9433e-07
GO:0005886	plasma membrane	3551	130.05	1.4687	7.1349e-10	5.9433e-07
GO:0044459	plasma membrane part	1934	70.827	1.5672	5.1317e-07	0.00028261
GO:0098805	whole membrane	1391	50.941	1.6882	6.7854e-07	0.00028261
GO:0062023	collagen-containing extracellular matrix	276	10.108	2.7702	1.0814e-06	0.00036033
GO:0009986	cell surface	532	19.483	2.1557	2.2774e-06	0.00063237
GO:0005615	extracellular space	2264	82.913	1.4714	3.2759e-06	0.00077965
GO:0044421	extracellular region part	2415	88.443	1.4473	4.06e-06	0.0008455
GO:0044425	membrane part	4608	168.76	1.28	4.5905e-06	0.00084976
GO:0031012	extracellular matrix	356	13.038	2.3778	7.3097e-06	0.0012109
GO:0031982	vesicle	3002	109.94	1.3735	7.9954e-06	0.0012109
GO:0009897	external side of plasma membrane	181	6.6286	3.0172	1.0652e-05	0.0013988
GO:0016020	membrane	6749	247.16	1.1895	1.0915e-05	0.0013988
GO:0005576	extracellular region	2841	104.04	1.3744	1.528e-05	0.0018184
GO:0098590	plasma membrane region	875	32.044	1.7164	5.6838e-05	0.0063128
GO:0012505	endomembrane system	3592	131.55	1.2923	6.1984e-05	0.0064541
GO:0098588	bounding membrane of organelle	1740	63.723	1.4594	9.0427e-05	0.0088619
GO:0030054	cell junction	1047	38.343	1.617	0.00010628	0.0098368
GO:0005604	basement membrane	80	2.9298	3.7546	0.00015156	0.01329
GO:0030055	cell-substrate junction	402	14.722	2.0377	0.00017912	0.014921
GO:0044444	cytoplasmic part	8055	294.99	1.1288	0.0002099	0.016652
GO:0005912	adherens junction	508	18.604	1.8813	0.0002512	0.019022
GO:0044431	Golgi apparatus part	802	29.371	1.6683	0.00028736	0.020815
GO:0098552	side of membrane	339	12.415	2.0943	0.00031385	0.021787
GO:0070161	anchoring junction	517	18.934	1.8486	0.00034896	0.023254
GO:1903561	extracellular vesicle	1702	62.331	1.4118	0.00044445	0.026988
GO:0043230	extracellular organelle	1703	62.368	1.411	0.00045304	0.026988
GO:0031410	cytoplasmic vesicle	1845	67.568	1.3912	0.00045358	0.026988
GO:0097708	intracellular vesicle	1847	67.641	1.3897	0.00047058	0.027034
GO:0070062	extracellular exosome	1686	61.745	1.409	0.00051339	0.02851
GO:0120111	neuron projection cytoplasm	78	2.8565	3.5007	0.00053352	0.028673
GO:0005925	focal adhesion	397	14.539	1.9259	0.00071737	0.037348
GO:0005924	cell-substrate adherens junction	398	14.576	1.921	0.00074585	0.037654
GO:0098791	Golgi subcompartment	732	26.807	1.6413	0.0008227	0.040312

## Sheet: CC-down
Gene Set	Description	Size	Expect	Ratio	P Value	FDR
GO:0005622	intracellular	11727	694.75	1.1141	<2.2e-16	<2.2e-16
GO:0044424	intracellular part	11711	693.81	1.1141	<2.2e-16	<2.2e-16
GO:0043226	organelle	10963	649.49	1.1471	<2.2e-16	<2.2e-16
GO:0043229	intracellular organelle	10419	617.26	1.1843	<2.2e-16	<2.2e-16
GO:0043231	intracellular membrane-bounded organelle	9172	543.39	1.2238	<2.2e-16	<2.2e-16
GO:0044422	organelle part	8084	478.93	1.3509	<2.2e-16	<2.2e-16
GO:0044446	intracellular organelle part	7876	466.61	1.3802	<2.2e-16	<2.2e-16
GO:0005634	nucleus	6239	369.62	1.626	<2.2e-16	<2.2e-16
GO:0031974	membrane-enclosed lumen	4703	278.62	1.7586	<2.2e-16	<2.2e-16
GO:0043233	organelle lumen	4703	278.62	1.7586	<2.2e-16	<2.2e-16
GO:0070013	intracellular organelle lumen	4703	278.62	1.7586	<2.2e-16	<2.2e-16
GO:0032991	protein-containing complex	4484	265.65	1.5622	<2.2e-16	<2.2e-16
GO:0044428	nuclear part	4067	240.95	2.0669	<2.2e-16	<2.2e-16
GO:0031981	nuclear lumen	3760	222.76	2.1054	<2.2e-16	<2.2e-16
GO:0043228	non-membrane-bounded organelle	3652	216.36	2.103	<2.2e-16	<2.2e-16
GO:0043232	intracellular non-membrane-bounded organelle	3644	215.89	2.1076	<2.2e-16	<2.2e-16
GO:0005654	nucleoplasm	3243	192.13	2.0976	<2.2e-16	<2.2e-16
GO:0044430	cytoskeletal part	1363	80.75	2.13	<2.2e-16	<2.2e-16
GO:0015630	microtubule cytoskeleton	1079	63.924	2.5812	<2.2e-16	<2.2e-16
GO:0005694	chromosome	934	55.334	4.6445	<2.2e-16	<2.2e-16
GO:0044427	chromosomal part	815	48.284	4.7842	<2.2e-16	<2.2e-16
GO:0005815	microtubule organizing center	678	40.167	2.7883	<2.2e-16	<2.2e-16
GO:0000228	nuclear chromosome	514	30.451	4.696	<2.2e-16	<2.2e-16
GO:0005813	centrosome	489	28.97	3.0031	<2.2e-16	<2.2e-16
GO:0044454	nuclear chromosome part	480	28.437	4.6067	<2.2e-16	<2.2e-16
GO:0000785	chromatin	462	27.371	4.1285	<2.2e-16	<2.2e-16
GO:0098687	chromosomal region	315	18.662	6.1087	<2.2e-16	<2.2e-16
GO:0005819	spindle	311	18.425	4.7219	<2.2e-16	<2.2e-16
GO:0000790	nuclear chromatin	306	18.129	3.8061	<2.2e-16	<2.2e-16
GO:0000793	condensed chromosome	201	11.908	6.8861	<2.2e-16	<2.2e-16
GO:0000775	chromosome, centromeric region	187	11.079	6.9503	<2.2e-16	<2.2e-16
GO:0000922	spindle pole	146	8.6496	5.5494	<2.2e-16	<2.2e-16
GO:0032993	protein-DNA complex	145	8.5904	6.4025	<2.2e-16	<2.2e-16
GO:0000781	chromosome, telomeric region	134	7.9387	4.9126	<2.2e-16	<2.2e-16
GO:0000776	kinetochore	130	7.7017	7.0114	<2.2e-16	<2.2e-16
GO:0000779	condensed chromosome, centromeric region	114	6.7538	7.6994	<2.2e-16	<2.2e-16
GO:0000777	condensed chromosome kinetochore	101	5.9836	7.6876	<2.2e-16	<2.2e-16
GO:0000794	condensed nuclear chromosome	81	4.7988	6.8768	<2.2e-16	<2.2e-16
GO:0005657	replication fork	69	4.0878	7.8281	<2.2e-16	<2.2e-16
GO:0044815	DNA packaging complex	62	3.6731	11.162	<2.2e-16	<2.2e-16
GO:0000786	nucleosome	54	3.1992	10.315	<2.2e-16	<2.2e-16
GO:0000784	nuclear chromosome, telomeric region	103	6.1021	5.4079	2.2204e-16	8.8078e-15
GO:0005856	cytoskeleton	1808	107.11	1.7552	8.8818e-16	3.4412e-14
GO:0072686	mitotic spindle	95	5.6282	5.508	1.3323e-15	5.0444e-14
GO:0043227	membrane-bounded organelle	10193	603.87	1.141	2.82e-14	1.044e-12
GO:0005829	cytosol	4461	264.29	1.3773	3.0642e-14	1.1098e-12
GO:0005874	microtubule	365	21.624	2.8209	1.1324e-13	4.0141e-12
GO:0043596	nuclear replication fork	43	2.5475	7.4583	8.0647e-13	2.7991e-11
GO:0000780	condensed nuclear chromosome, centromeric region	23	1.3626	10.274	2.9134e-12	9.9057e-11
GO:0005730	nucleolus	902	53.438	1.9836	3.9355e-12	1.3113e-10
GO:0042555	MCM complex	11	0.65168	15.345	5.2616e-12	1.7188e-10
GO:0000778	condensed nuclear chromosome kinetochore	14	0.82942	13.262	9.1274e-12	2.9243e-10
GO:0030496	midbody	168	9.953	3.617	1.0299e-11	3.2372e-10
GO:0005814	centriole	122	7.2278	4.1507	1.4373e-11	4.4343e-10
GO:0099513	polymeric cytoskeletal fiber	518	30.688	2.3136	2.1315e-11	6.4566e-10
GO:0044450	microtubule organizing center part	165	9.7753	3.5805	2.7099e-11	8.062e-10
GO:0005876	spindle microtubule	51	3.0214	6.2884	3.1078e-11	9.0836e-10
GO:0000792	heterochromatin	73	4.3248	5.0869	1.0773e-10	3.0945e-09
GO:0005635	nuclear envelope	408	24.172	2.4409	1.3708e-10	3.8707e-09
GO:0000796	condensin complex	8	0.47395	16.879	1.4685e-10	4.0776e-09
GO:0044451	nucleoplasm part	1044	61.851	1.8108	2.7976e-10	7.6405e-09
GO:0000940	condensed chromosome outer kinetochore	12	0.71093	12.66	1.6117e-09	4.3307e-08
GO:0005720	nuclear heterochromatin	33	1.9551	7.1609	1.6714e-09	4.4199e-08
GO:0005721	pericentric heterochromatin	20	1.1849	9.2836	3.028e-09	7.8822e-08
GO:0005871	kinesin complex	47	2.7845	5.7462	5.2733e-09	1.3516e-07
GO:0044464	cell part	12711	753.05	1.0451	7.1178e-09	1.7967e-07
GO:0031390	Ctf18 RFC-like complex	8	0.47395	14.769	1.8966e-08	4.716e-07
GO:0034399	nuclear periphery	127	7.524	3.4556	2.127e-08	5.2111e-07
GO:0042575	DNA polymerase complex	15	0.88866	10.128	3.1174e-08	7.5269e-07
GO:0005623	cell	12747	755.18	1.0421	3.4666e-08	8.2284e-07
GO:0030894	replisome	29	1.7181	6.9846	3.5067e-08	8.2284e-07
GO:0031965	nuclear membrane	267	15.818	2.5287	5.1381e-08	1.1889e-06
GO:0090734	site of DNA damage	66	3.9101	4.3477	1.8605e-07	4.246e-06
GO:0099512	supramolecular fiber	694	41.115	1.8241	2.4518e-07	5.52e-06
GO:0051233	spindle midzone	34	2.0143	5.9574	2.8129e-07	6.2485e-06
GO:0043240	Fanconi anaemia nuclear complex	14	0.82942	9.6453	3.1992e-07	6.922e-06
GO:0010369	chromocenter	14	0.82942	9.6453	3.1992e-07	6.922e-06
GO:0099081	supramolecular polymer	701	41.53	1.8059	3.6523e-07	7.8009e-06
GO:0099080	supramolecular complex	702	41.589	1.8033	3.8635e-07	8.1477e-06
GO:0016604	nuclear body	712	42.182	1.778	6.7163e-07	1.3987e-05
GO:0031298	replication fork protection complex	8	0.47395	12.66	1.0727e-06	2.1849e-05
GO:0005643	nuclear pore	82	4.858	3.7052	1.0754e-06	2.1849e-05
GO:0043601	nuclear replisome	26	1.5403	6.4921	1.1217e-06	2.2515e-05
GO:0005875	microtubule associated complex	135	7.9979	3.0008	1.1427e-06	2.2664e-05
GO:0005663	DNA replication factor C complex	6	0.35546	14.066	4.1155e-06	8.0664e-05
GO:0000942	condensed nuclear chromosome outer kinetochore	4	0.23698	16.879	1.2233e-05	0.00023425
GO:0031262	Ndc80 complex	4	0.23698	16.879	1.2233e-05	0.00023425
GO:0000307	cyclin-dependent protein kinase holoenzyme complex	40	2.3698	4.6418	1.3951e-05	0.00026411
GO:0005680	anaphase-promoting complex	21	1.2441	6.4302	1.4932e-05	0.00027952
GO:0045120	pronucleus	16	0.9479	7.3847	1.7808e-05	0.00032965
GO:0005719	nuclear euchromatin	23	1.3626	5.8711	3.2356e-05	0.00059236
GO:0031618	nuclear pericentric heterochromatin	8	0.47395	10.55	3.4741e-05	0.00062912
GO:0061695	transferase complex, transferring phosphorus-containing groups	241	14.278	2.1712	3.7857e-05	0.00067817
GO:0032155	cell division site part	60	3.5546	3.6572	3.871e-05	0.00068607
GO:0000791	euchromatin	30	1.7773	5.0638	3.9751e-05	0.00069711
GO:0017053	transcriptional repressor complex	78	4.621	3.246	4.4702e-05	0.00077577
GO:1990023	mitotic spindle midzone	13	0.77017	7.7905	5.0812e-05	0.0008727
GO:0005637	nuclear inner membrane	46	2.7252	4.0364	5.8079e-05	0.0009613
GO:0032133	chromosome passenger complex	5	0.29622	13.503	5.8278e-05	0.0009613
GO:0005658	alpha DNA polymerase:primase complex	5	0.29622	13.503	5.8278e-05	0.0009613
GO:0031261	DNA replication preinitiation complex	5	0.29622	13.503	5.8278e-05	0.0009613
GO:0000152	nuclear ubiquitin ligase complex	44	2.6067	3.8362	0.00019797	0.0031383
GO:0008278	cohesin complex	12	0.71093	7.0331	0.00040229	0.0059311
GO:0043073	germ cell nucleus	14	0.82942	6.0283	0.00092056	0.01278
GO:0035097	histone methyltransferase complex	84	4.9765	2.6123	0.0012613	0.016947
GO:0071013	catalytic step 2 spliceosome	86	5.095	2.5515	0.0015734	0.02064
GO:0043657	host cell	25	1.4811	4.051	0.0028436	0.034081
GO:0099086	synaptonemal structure	25	1.4811	4.051	0.0028436	0.034081
GO:0005639	integral component of nuclear inner membrane	11	0.65168	6.1379	0.0028844	0.034081
GO:0097124	cyclin A2-CDK2 complex	2	0.11849	16.879	0.0035057	0.039033
GO:1990752	microtubule end	26	1.5403	3.8952	0.0035144	0.039033
GO:0070603	SWI/SNF superfamily-type complex	73	4.3248	2.5435	0.0036076	0.039669

## Sheet: KEGG-up
Gene Set	Description	Size	Expect	Ratio	P Value	FDR
hsa04115	p53 signaling pathway	66	2.751	5.0891	3.619e-07	0.00011906

## Sheet: KEGG-down
Gene Set	Description	Size	Expect	Ratio	P Value	FDR
hsa05034	Alcoholism	149	10.949	5.3887	<2.2e-16	<2.2e-16
hsa04110	Cell cycle	117	8.5974	5.6994	<2.2e-16	<2.2e-16
hsa05322	Systemic lupus erythematosus	96	7.0543	8.0802	<2.2e-16	<2.2e-16
hsa03030	DNA replication	36	2.6453	9.8286	<2.2e-16	<2.2e-16
hsa03460	Fanconi anemia pathway	54	3.968	5.5443	5.7002e-12	3.7507e-10
hsa03440	Homologous recombination	41	3.0128	5.9746	1.1325e-10	6.2098e-09
hsa05203	Viral carcinogenesis	183	13.447	2.9746	1.6389e-10	7.7029e-09
hsa03430	Mismatch repair	23	1.6901	7.6919	8.789e-10	3.6145e-08
hsa03410	Base excision repair	33	2.4249	5.7734	2.4155e-08	8.8301e-07
hsa04114	Oocyte meiosis	109	8.0095	3.2461	4.5896e-08	1.51e-06
hsa04914	Progesterone-mediated oocyte maturation	88	6.4664	3.4022	2.1092e-07	6.3083e-06
hsa03420	Nucleotide excision repair	47	3.4536	4.0537	3.8699e-06	0.0001061
hsa05166	Human T-cell leukemia virus 1 infection	215	15.799	2.2154	4.9455e-06	0.00012516
hsa04217	Necroptosis	133	9.7731	2.3534	8.4117e-05	0.0019768
hsa00240	Pyrimidine metabolism	94	6.9073	2.6059	0.00013136	0.0028811
hsa04218	Cellular senescence	146	10.728	2.1439	0.00035448	0.007289
hsa03040	Spliceosome	132	9.6996	2.165	0.00055562	0.010753

## Sheet: TFT-up
Gene Set	Size	Expect	Ratio	P Value	FDR
TTGTTT_V$FOXO4_01	1693	61.335	1.6793	2.1771e-08	1.3389e-05
CTTTGT_V$LEF1_Q2	1651	59.813	1.5883	1.3179e-06	0.00040525
TAATTA_V$CHX10_01	610	22.099	2.0363	3.6804e-06	0.00075448
V$CDX2_Q5	204	7.3906	2.7061	4.9566e-05	0.0076208
V$FOXO1_01	200	7.2457	2.4842	0.0003428	0.042165

[truncated: 1 more sheets: TFT-down]
