# Supplementary material for: Differential Gene Expression in Human Fibroblasts Simultaneously Exposed to Ionizing Radiation and Simulated Microgravity
Source: Biomolecules. 2024 Jan 10;14(1):88. doi: 10.3390/biom14010088 (PMC10812944; doi:10.3390/biom14010088)
Supplement: Supplementary file 1 [file biomolecules-14-00088-s001.zip › Table S28.xlsx]

## Sheet: up
geneId	geneName	description	svalue
ENSG00000214548	MEG3	maternally expressed 3 [Source:HGNC Symbol;Acc:HGNC:14575]	3.6674e-13
ENSG00000221852	KRTAP1-5	keratin associated protein 1-5 [Source:HGNC Symbol;Acc:HGNC:16777]	2.43765e-11
ENSG00000065357	DGKA	diacylglycerol kinase alpha [Source:HGNC Symbol;Acc:HGNC:2849]	2.13284e-10
ENSG00000198796	ALPK2	alpha kinase 2 [Source:HGNC Symbol;Acc:HGNC:20565]	3.70399e-10
ENSG00000117114	ADGRL2	adhesion G protein-coupled receptor L2 [Source:HGNC Symbol;Acc:HGNC:18582]	1.15701e-09
ENSG00000157404	KIT	KIT proto-oncogene, receptor tyrosine kinase [Source:HGNC Symbol;Acc:HGNC:6342]	1.35716e-09
ENSG00000012822	CALCOCO1	calcium binding and coiled-coil domain 1 [Source:HGNC Symbol;Acc:HGNC:29306]	7.32077e-09
ENSG00000013293	SLC7A14	solute carrier family 7 member 14 [Source:HGNC Symbol;Acc:HGNC:29326]	7.94778e-09
ENSG00000185742	C11orf87	chromosome 11 open reading frame 87 [Source:HGNC Symbol;Acc:HGNC:33788]	1.00465e-08
ENSG00000255248	MIR100HG	mir-100-let-7a-2-mir-125b-1 cluster host gene [Source:HGNC Symbol;Acc:HGNC:39522]	2.45914e-08
ENSG00000152661	GJA1	gap junction protein alpha 1 [Source:HGNC Symbol;Acc:HGNC:4274]	3.04472e-08
ENSG00000109686	SH3D19	SH3 domain containing 19 [Source:HGNC Symbol;Acc:HGNC:30418]	3.69795e-08
ENSG00000198753	PLXNB3	plexin B3 [Source:HGNC Symbol;Acc:HGNC:9105]	3.94408e-08
ENSG00000011243	AKAP8L	A-kinase anchoring protein 8 like [Source:HGNC Symbol;Acc:HGNC:29857]	6.03826e-08
ENSG00000114251	WNT5A	Wnt family member 5A [Source:HGNC Symbol;Acc:HGNC:12784]	9.79103e-08
ENSG00000044090	CUL7	cullin 7 [Source:HGNC Symbol;Acc:HGNC:21024]	1.59052e-07
ENSG00000214021	TTLL3	tubulin tyrosine ligase like 3 [Source:HGNC Symbol;Acc:HGNC:24483]	2.1562e-07
ENSG00000198795	ZNF521	zinc finger protein 521 [Source:HGNC Symbol;Acc:HGNC:24605]	2.4302e-07
ENSG00000133818	RRAS2	RAS related 2 [Source:HGNC Symbol;Acc:HGNC:17271]	4.4518e-07
ENSG00000138131	LOXL4	lysyl oxidase like 4 [Source:HGNC Symbol;Acc:HGNC:17171]	7.03468e-07
ENSG00000067445	TRO	trophinin [Source:HGNC Symbol;Acc:HGNC:12326]	8.01197e-07
ENSG00000205571	SMN2	survival of motor neuron 2, centromeric [Source:HGNC Symbol;Acc:HGNC:11118]	8.72876e-07
ENSG00000164761	TNFRSF11B	TNF receptor superfamily member 11b [Source:HGNC Symbol;Acc:HGNC:11909]	1.00092e-06
ENSG00000166780	BMERB1	bMERB domain containing 1 [Source:HGNC Symbol;Acc:HGNC:19213]	1.0471e-06
ENSG00000215252	GOLGA8B	golgin A8 family member B [Source:HGNC Symbol;Acc:HGNC:31973]	1.24414e-06
ENSG00000153214	TMEM87B	transmembrane protein 87B [Source:HGNC Symbol;Acc:HGNC:25913]	1.29635e-06
ENSG00000173559	NABP1	nucleic acid binding protein 1 [Source:HGNC Symbol;Acc:HGNC:26232]	1.46199e-06
ENSG00000103353	UBFD1	ubiquitin family domain containing 1 [Source:HGNC Symbol;Acc:HGNC:30565]	1.98497e-06
ENSG00000135919	SERPINE2	serpin family E member 2 [Source:HGNC Symbol;Acc:HGNC:8951]	2.22851e-06
ENSG00000171451	DSEL	dermatan sulfate epimerase like [Source:HGNC Symbol;Acc:HGNC:18144]	2.49114e-06
ENSG00000154734	ADAMTS1	ADAM metallopeptidase with thrombospondin type 1 motif 1 [Source:HGNC Symbol;Acc:HGNC:217]	3.3715e-06
ENSG00000251562	MALAT1	metastasis associated lung adenocarcinoma transcript 1 [Source:HGNC Symbol;Acc:HGNC:29665]	3.6063e-06
ENSG00000123933	MXD4	MAX dimerization protein 4 [Source:HGNC Symbol;Acc:HGNC:13906]	4.26287e-06
ENSG00000280852	NA	adaptor-related protein complex 1, sigma 2 subunit (AP1S2) pseudogene	4.677e-06
ENSG00000115963	RND3	Rho family GTPase 3 [Source:HGNC Symbol;Acc:HGNC:671]	4.82856e-06
ENSG00000170160	CCDC144A	coiled-coil domain containing 144A [Source:HGNC Symbol;Acc:HGNC:29072]	5.66865e-06
ENSG00000136542	GALNT5	polypeptide N-acetylgalactosaminyltransferase 5 [Source:HGNC Symbol;Acc:HGNC:4127]	5.84581e-06
ENSG00000139209	SLC38A4	solute carrier family 38 member 4 [Source:HGNC Symbol;Acc:HGNC:14679]	6.03158e-06
ENSG00000133858	ZFC3H1	zinc finger C3H1-type containing [Source:HGNC Symbol;Acc:HGNC:28328]	6.99292e-06
ENSG00000170581	STAT2	signal transducer and activator of transcription 2 [Source:HGNC Symbol;Acc:HGNC:11363]	7.77669e-06
ENSG00000184178	SCFD2	sec1 family domain containing 2 [Source:HGNC Symbol;Acc:HGNC:30676]	8.38148e-06
ENSG00000170921	TANC2	tetratricopeptide repeat, ankyrin repeat and coiled-coil containing 2 [Source:HGNC Symbol;Acc:HGNC:30212]	8.5855e-06
ENSG00000118473	SGIP1	SH3GL interacting endocytic adaptor 1 [Source:HGNC Symbol;Acc:HGNC:25412]	8.7921e-06
ENSG00000205534	SMG1P2	SMG1 pseudogene 2 [Source:HGNC Symbol;Acc:HGNC:49859]	9.67223e-06
ENSG00000169155	ZBTB43	zinc finger and BTB domain containing 43 [Source:HGNC Symbol;Acc:HGNC:17908]	1.18479e-05
ENSG00000144810	COL8A1	collagen type VIII alpha 1 chain [Source:HGNC Symbol;Acc:HGNC:2215]	1.24127e-05
ENSG00000173482	PTPRM	protein tyrosine phosphatase receptor type M [Source:HGNC Symbol;Acc:HGNC:9675]	1.39666e-05
ENSG00000197321	SVIL	supervillin [Source:HGNC Symbol;Acc:HGNC:11480]	1.5316e-05
ENSG00000085063	CD59	CD59 molecule (CD59 blood group) [Source:HGNC Symbol;Acc:HGNC:1689]	1.56619e-05
ENSG00000188554	NBR1	NBR1 autophagy cargo receptor [Source:HGNC Symbol;Acc:HGNC:6746]	1.63563e-05
ENSG00000266714	MYO15B	myosin XVB [Source:HGNC Symbol;Acc:HGNC:14083]	1.74428e-05
ENSG00000204941	PSG5	pregnancy specific beta-1-glycoprotein 5 [Source:HGNC Symbol;Acc:HGNC:9522]	1.8246e-05
ENSG00000160691	SHC1	SHC adaptor protein 1 [Source:HGNC Symbol;Acc:HGNC:10840]	1.86498e-05
ENSG00000143669	LYST	lysosomal trafficking regulator [Source:HGNC Symbol;Acc:HGNC:1968]	1.90518e-05
ENSG00000154678	PDE1C	phosphodiesterase 1C [Source:HGNC Symbol;Acc:HGNC:8776]	2.02665e-05
ENSG00000168398	BDKRB2	bradykinin receptor B2 [Source:HGNC Symbol;Acc:HGNC:1030]	2.06737e-05
ENSG00000102287	GABRE	gamma-aminobutyric acid type A receptor subunit epsilon [Source:HGNC Symbol;Acc:HGNC:4085]	2.19518e-05
ENSG00000019549	SNAI2	snail family transcriptional repressor 2 [Source:HGNC Symbol;Acc:HGNC:11094]	2.23935e-05
ENSG00000076067	RBMS2	RNA binding motif single stranded interacting protein 2 [Source:HGNC Symbol;Acc:HGNC:9909]	2.37583e-05
ENSG00000130827	PLXNA3	plexin A3 [Source:HGNC Symbol;Acc:HGNC:9101]	2.47185e-05
ENSG00000128641	MYO1B	myosin IB [Source:HGNC Symbol;Acc:HGNC:7596]	2.56972e-05
ENSG00000050405	LIMA1	LIM domain and actin binding 1 [Source:HGNC Symbol;Acc:HGNC:24636]	2.62079e-05
ENSG00000124098	FAM210B	family with sequence similarity 210 member B [Source:HGNC Symbol;Acc:HGNC:16102]	2.77977e-05
ENSG00000101333	PLCB4	phospholipase C beta 4 [Source:HGNC Symbol;Acc:HGNC:9059]	3.00984e-05
ENSG00000168016	TRANK1	tetratricopeptide repeat and ankyrin repeat containing 1 [Source:HGNC Symbol;Acc:HGNC:29011]	3.0681e-05
ENSG00000151914	DST	dystonin [Source:HGNC Symbol;Acc:HGNC:1090]	3.1271e-05
ENSG00000185658	BRWD1	bromodomain and WD repeat domain containing 1 [Source:HGNC Symbol;Acc:HGNC:12760]	3.30541e-05
ENSG00000158290	CUL4B	cullin 4B [Source:HGNC Symbol;Acc:HGNC:2555]	3.54965e-05
ENSG00000135862	LAMC1	laminin subunit gamma 1 [Source:HGNC Symbol;Acc:HGNC:6492]	3.67728e-05
ENSG00000196159	FAT4	FAT atypical cadherin 4 [Source:HGNC Symbol;Acc:HGNC:23109]	3.87252e-05
ENSG00000165458	INPPL1	inositol polyphosphate phosphatase like 1 [Source:HGNC Symbol;Acc:HGNC:6080]	3.93816e-05
ENSG00000166750	SLFN5	schlafen family member 5 [Source:HGNC Symbol;Acc:HGNC:28286]	4.07187e-05
ENSG00000111961	SASH1	SAM and SH3 domain containing 1 [Source:HGNC Symbol;Acc:HGNC:19182]	4.42521e-05
ENSG00000138834	MAPK8IP3	mitogen-activated protein kinase 8 interacting protein 3 [Source:HGNC Symbol;Acc:HGNC:6884]	4.64174e-05
ENSG00000259030	FPGT-TNNI3K	FPGT-TNNI3K readthrough [Source:HGNC Symbol;Acc:HGNC:42952]	4.71465e-05
ENSG00000164418	GRIK2	glutamate ionotropic receptor kainate type subunit 2 [Source:HGNC Symbol;Acc:HGNC:4580]	4.78943e-05
ENSG00000135046	ANXA1	annexin A1 [Source:HGNC Symbol;Acc:HGNC:533]	4.86543e-05
ENSG00000172037	LAMB2	laminin subunit beta 2 [Source:HGNC Symbol;Acc:HGNC:6487]	5.09678e-05
ENSG00000050165	DKK3	dickkopf WNT signaling pathway inhibitor 3 [Source:HGNC Symbol;Acc:HGNC:2893]	5.17635e-05
ENSG00000244560	NA	zinc finger protein pseudogene	5.26174e-05
ENSG00000230590	FTX	FTX transcript, XIST regulator [Source:HGNC Symbol;Acc:HGNC:37190]	5.35107e-05
ENSG00000162407	PLPP3	phospholipid phosphatase 3 [Source:HGNC Symbol;Acc:HGNC:9229]	5.44273e-05
ENSG00000154188	ANGPT1	angiopoietin 1 [Source:HGNC Symbol;Acc:HGNC:484]	5.81359e-05
ENSG00000165699	TSC1	TSC complex subunit 1 [Source:HGNC Symbol;Acc:HGNC:12362]	6.00412e-05
ENSG00000072778	ACADVL	acyl-CoA dehydrogenase very long chain [Source:HGNC Symbol;Acc:HGNC:92]	6.10508e-05
ENSG00000162591	MEGF6	multiple EGF like domains 6 [Source:HGNC Symbol;Acc:HGNC:3232]	6.41817e-05
ENSG00000188153	COL4A5	collagen type IV alpha 5 chain [Source:HGNC Symbol;Acc:HGNC:2207]	6.74872e-05
ENSG00000182979	MTA1	metastasis associated 1 [Source:HGNC Symbol;Acc:HGNC:7410]	7.22358e-05
ENSG00000204634	TBC1D8	TBC1 domain family member 8 [Source:HGNC Symbol;Acc:HGNC:17791]	7.34565e-05
ENSG00000196182	STK40	serine/threonine kinase 40 [Source:HGNC Symbol;Acc:HGNC:21373]	7.84312e-05
ENSG00000178031	ADAMTSL1	ADAMTS like 1 [Source:HGNC Symbol;Acc:HGNC:14632]	7.96781e-05
ENSG00000003402	CFLAR	CASP8 and FADD like apoptosis regulator [Source:HGNC Symbol;Acc:HGNC:1876]	8.22716e-05
ENSG00000134744	TUT4	terminal uridylyl transferase 4 [Source:HGNC Symbol;Acc:HGNC:28981]	8.36118e-05
ENSG00000225830	ERCC6	ERCC excision repair 6, chromatin remodeling factor [Source:HGNC Symbol;Acc:HGNC:3438]	9.78435e-05
ENSG00000116016	EPAS1	endothelial PAS domain protein 1 [Source:HGNC Symbol;Acc:HGNC:3374]	0.000100863
ENSG00000013016	EHD3	EH domain containing 3 [Source:HGNC Symbol;Acc:HGNC:3244]	0.000102413
ENSG00000120071	KANSL1	KAT8 regulatory NSL complex subunit 1 [Source:HGNC Symbol;Acc:HGNC:24565]	0.000107205
ENSG00000126562	WNK4	WNK lysine deficient protein kinase 4 [Source:HGNC Symbol;Acc:HGNC:14544]	0.000108822
ENSG00000169554	ZEB2	zinc finger E-box binding homeobox 2 [Source:HGNC Symbol;Acc:HGNC:14881]	0.000110484
ENSG00000144642	RBMS3	RNA binding motif single stranded interacting protein 3 [Source:HGNC Symbol;Acc:HGNC:13427]	0.000112159
ENSG00000137501	SYTL2	synaptotagmin like 2 [Source:HGNC Symbol;Acc:HGNC:15585]	0.000115554
ENSG00000156650	KAT6B	lysine acetyltransferase 6B [Source:HGNC Symbol;Acc:HGNC:17582]	0.00011727
ENSG00000012171	SEMA3B	semaphorin 3B [Source:HGNC Symbol;Acc:HGNC:10724]	0.000118984
ENSG00000005238	FAM214B	family with sequence similarity 214 member B [Source:HGNC Symbol;Acc:HGNC:25666]	0.000122482
ENSG00000184708	EIF4ENIF1	eukaryotic translation initiation factor 4E nuclear import factor 1 [Source:HGNC Symbol;Acc:HGNC:16687]	0.000126068
ENSG00000142102	PGGHG	protein-glucosylgalactosylhydroxylysine glucosidase [Source:HGNC Symbol;Acc:HGNC:26210]	0.000127944
ENSG00000105855	ITGB8	integrin subunit beta 8 [Source:HGNC Symbol;Acc:HGNC:6163]	0.000129818
ENSG00000224078	SNHG14	small nucleolar RNA host gene 14 [Source:HGNC Symbol;Acc:HGNC:37462]	0.000131716
ENSG00000148180	GSN	gelsolin [Source:HGNC Symbol;Acc:HGNC:4620]	0.000133638
ENSG00000275131	PDE4DIPP2	PDE4DIP pseudogene 2 [Source:HGNC Symbol;Acc:HGNC:55081]	0.000135555
ENSG00000118596	SLC16A7	solute carrier family 16 member 7 [Source:HGNC Symbol;Acc:HGNC:10928]	0.000137518
ENSG00000102804	TSC22D1	TSC22 domain family member 1 [Source:HGNC Symbol;Acc:HGNC:16826]	0.000147498
ENSG00000276107	THBS1-IT1	THBS1 intronic transcript 1 [Source:HGNC Symbol;Acc:HGNC:55225]	0.000149554
ENSG00000163491	NEK10	NIMA related kinase 10 [Source:HGNC Symbol;Acc:HGNC:18592]	0.000157918
ENSG00000108963	DPH1	diphthamide biosynthesis 1 [Source:HGNC Symbol;Acc:HGNC:3003]	0.0001601
ENSG00000197530	MIB2	MIB E3 ubiquitin protein ligase 2 [Source:HGNC Symbol;Acc:HGNC:30577]	0.000164547
ENSG00000124749	COL21A1	collagen type XXI alpha 1 chain [Source:HGNC Symbol;Acc:HGNC:17025]	0.000169142
ENSG00000158863	FHIP2B	FHF complex subunit HOOK interacting protein 2B [Source:HGNC Symbol;Acc:HGNC:16492]	0.000171454
ENSG00000166340	TPP1	tripeptidyl peptidase 1 [Source:HGNC Symbol;Acc:HGNC:2073]	0.000173787
ENSG00000138593	SECISBP2L	SECIS binding protein 2 like [Source:HGNC Symbol;Acc:HGNC:28997]	0.000183352
ENSG00000198933	TBKBP1	TBK1 binding protein 1 [Source:HGNC Symbol;Acc:HGNC:30140]	0.000190753
ENSG00000156103	MMP16	matrix metallopeptidase 16 [Source:HGNC Symbol;Acc:HGNC:7162]	0.000198272
ENSG00000124574	ABCC10	ATP binding cassette subfamily C member 10 [Source:HGNC Symbol;Acc:HGNC:52]	0.000203295
ENSG00000118495	PLAGL1	PLAG1 like zinc finger 1 [Source:HGNC Symbol;Acc:HGNC:9046]	0.000208543
ENSG00000134030	CTIF	cap binding complex dependent translation initiation factor [Source:HGNC Symbol;Acc:HGNC:23925]	0.00021122
ENSG00000108846	ABCC3	ATP binding cassette subfamily C member 3 [Source:HGNC Symbol;Acc:HGNC:54]	0.000216636
ENSG00000036054	TBC1D23	TBC1 domain family member 23 [Source:HGNC Symbol;Acc:HGNC:25622]	0.000219407
ENSG00000146674	IGFBP3	insulin like growth factor binding protein 3 [Source:HGNC Symbol;Acc:HGNC:5472]	0.000222174
ENSG00000214655	ZSWIM8	zinc finger SWIM-type containing 8 [Source:HGNC Symbol;Acc:HGNC:23528]	0.00022494
ENSG00000276550	HERC2P2	hect domain and RLD 2 pseudogene 2 [Source:HGNC Symbol;Acc:HGNC:4870]	0.000227736
ENSG00000006282	SPATA20	spermatogenesis associated 20 [Source:HGNC Symbol;Acc:HGNC:26125]	0.000236275
ENSG00000102908	NFAT5	nuclear factor of activated T cells 5 [Source:HGNC Symbol;Acc:HGNC:7774]	0.000250596
ENSG00000153071	DAB2	DAB adaptor protein 2 [Source:HGNC Symbol;Acc:HGNC:2662]	0.000268206
ENSG00000112697	TMEM30A	transmembrane protein 30A [Source:HGNC Symbol;Acc:HGNC:16667]	0.000274331
ENSG00000118971	CCND2	cyclin D2 [Source:HGNC Symbol;Acc:HGNC:1583]	0.00027743
ENSG00000102359	SRPX2	sushi repeat containing protein X-linked 2 [Source:HGNC Symbol;Acc:HGNC:30668]	0.000296693
ENSG00000072195	SPEG	striated muscle enriched protein kinase [Source:HGNC Symbol;Acc:HGNC:16901]	0.000299934
ENSG00000089289	IGBP1	immunoglobulin binding protein 1 [Source:HGNC Symbol;Acc:HGNC:5461]	0.000303217
ENSG00000108854	SMURF2	SMAD specific E3 ubiquitin protein ligase 2 [Source:HGNC Symbol;Acc:HGNC:16809]	0.000306504
ENSG00000083857	FAT1	FAT atypical cadherin 1 [Source:HGNC Symbol;Acc:HGNC:3595]	0.00031644
ENSG00000162852	CNST	consortin, connexin sorting protein [Source:HGNC Symbol;Acc:HGNC:26486]	0.000319844
ENSG00000104447	TRPS1	transcriptional repressor GATA binding 1 [Source:HGNC Symbol;Acc:HGNC:12340]	0.000323331
ENSG00000198198	SZT2	SZT2 subunit of KICSTOR complex [Source:HGNC Symbol;Acc:HGNC:29040]	0.000326813
ENSG00000115295	CLIP4	CAP-Gly domain containing linker protein family member 4 [Source:HGNC Symbol;Acc:HGNC:26108]	0.000330362
ENSG00000112769	LAMA4	laminin subunit alpha 4 [Source:HGNC Symbol;Acc:HGNC:6484]	0.000337832
ENSG00000177599	ZNF491	zinc finger protein 491 [Source:HGNC Symbol;Acc:HGNC:23706]	0.000349114
ENSG00000182796	TMEM198B	transmembrane protein 198B (pseudogene) [Source:HGNC Symbol;Acc:HGNC:43629]	0.000352862
ENSG00000067715	SYT1	synaptotagmin 1 [Source:HGNC Symbol;Acc:HGNC:11509]	0.000360407
ENSG00000185565	LSAMP	limbic system associated membrane protein [Source:HGNC Symbol;Acc:HGNC:6705]	0.000372125
ENSG00000174938	SEZ6L2	seizure related 6 homolog like 2 [Source:HGNC Symbol;Acc:HGNC:30844]	0.000376085
ENSG00000115677	HDLBP	high density lipoprotein binding protein [Source:HGNC Symbol;Acc:HGNC:4857]	0.000380035
ENSG00000107249	GLIS3	GLIS family zinc finger 3 [Source:HGNC Symbol;Acc:HGNC:28510]	0.000384048
ENSG00000140545	MFGE8	milk fat globule EGF and factor V/VIII domain containing [Source:HGNC Symbol;Acc:HGNC:7036]	0.000388164
ENSG00000146376	ARHGAP18	Rho GTPase activating protein 18 [Source:HGNC Symbol;Acc:HGNC:21035]	0.000404647
ENSG00000085224	ATRX	ATRX chromatin remodeler [Source:HGNC Symbol;Acc:HGNC:886]	0.000412868
ENSG00000008083	JARID2	jumonji and AT-rich interaction domain containing 2 [Source:HGNC Symbol;Acc:HGNC:6196]	0.000417083
ENSG00000139625	MAP3K12	mitogen-activated protein kinase kinase kinase 12 [Source:HGNC Symbol;Acc:HGNC:6851]	0.000425498
ENSG00000131018	SYNE1	spectrin repeat containing nuclear envelope protein 1 [Source:HGNC Symbol;Acc:HGNC:17089]	0.000451027
ENSG00000145348	TBCK	TBC1 domain containing kinase [Source:HGNC Symbol;Acc:HGNC:28261]	0.000459611
ENSG00000227733	NA	novel transcript	0.00047288
ENSG00000132718	SYT11	synaptotagmin 11 [Source:HGNC Symbol;Acc:HGNC:19239]	0.000481888
ENSG00000167566	NCKAP5L	NCK associated protein 5 like [Source:HGNC Symbol;Acc:HGNC:29321]	0.000490982
ENSG00000225746	MEG8	maternally expressed 8, small nucleolar RNA host gene [Source:HGNC Symbol;Acc:HGNC:14574]	0.000495644
ENSG00000149451	ADAM33	ADAM metallopeptidase domain 33 [Source:HGNC Symbol;Acc:HGNC:15478]	0.000500327
ENSG00000155816	FMN2	formin 2 [Source:HGNC Symbol;Acc:HGNC:14074]	0.000505002
ENSG00000164463	CREBRF	CREB3 regulatory factor [Source:HGNC Symbol;Acc:HGNC:24050]	0.000528653
ENSG00000196205	EEF1A1P5	eukaryotic translation elongation factor 1 alpha 1 pseudogene 5 [Source:HGNC Symbol;Acc:HGNC:3200]	0.000548367
ENSG00000244509	APOBEC3C	apolipoprotein B mRNA editing enzyme catalytic subunit 3C [Source:HGNC Symbol;Acc:HGNC:17353]	0.000553378
ENSG00000233369	GTF2IP4	general transcription factor IIi pseudogene 4 [Source:HGNC Symbol;Acc:HGNC:51716]	0.000558379
ENSG00000123384	LRP1	LDL receptor related protein 1 [Source:HGNC Symbol;Acc:HGNC:6692]	0.000583658
ENSG00000114439	BBX	BBX high mobility group box domain containing [Source:HGNC Symbol;Acc:HGNC:14422]	0.000594094
ENSG00000113328	CCNG1	cyclin G1 [Source:HGNC Symbol;Acc:HGNC:1592]	0.000604613
ENSG00000100344	PNPLA3	patatin like phospholipase domain containing 3 [Source:HGNC Symbol;Acc:HGNC:18590]	0.000609915
ENSG00000001461	NIPAL3	NIPA like domain containing 3 [Source:HGNC Symbol;Acc:HGNC:25233]	0.000615205
ENSG00000033867	SLC4A7	solute carrier family 4 member 7 [Source:HGNC Symbol;Acc:HGNC:11033]	0.00062578
ENSG00000141753	IGFBP4	insulin like growth factor binding protein 4 [Source:HGNC Symbol;Acc:HGNC:5473]	0.000631065
ENSG00000085733	CTTN	cortactin [Source:HGNC Symbol;Acc:HGNC:3338]	0.000636374
ENSG00000116337	AMPD2	adenosine monophosphate deaminase 2 [Source:HGNC Symbol;Acc:HGNC:469]	0.000641672
ENSG00000181852	RNF41	ring finger protein 41 [Source:HGNC Symbol;Acc:HGNC:18401]	0.000652365
ENSG00000154736	ADAMTS5	ADAM metallopeptidase with thrombospondin type 1 motif 5 [Source:HGNC Symbol;Acc:HGNC:221]	0.000668626
ENSG00000285238	NA	novel transcript	0.00067968
ENSG00000102316	MAGED2	MAGE family member D2 [Source:HGNC Symbol;Acc:HGNC:16353]	0.000690776
ENSG00000267199	NA	novel transcript, antisense SPIRE1	0.000696341
ENSG00000179222	MAGED1	MAGE family member D1 [Source:HGNC Symbol;Acc:HGNC:6813]	0.000724123
ENSG00000149798	CDC42EP2	CDC42 effector protein 2 [Source:HGNC Symbol;Acc:HGNC:16263]	0.00074074
ENSG00000161011	SQSTM1	sequestosome 1 [Source:HGNC Symbol;Acc:HGNC:11280]	0.000746271
ENSG00000179304	FAM156B	family with sequence similarity 156 member B [Source:HGNC Symbol;Acc:HGNC:31962]	0.000751863
ENSG00000140945	CDH13	cadherin 13 [Source:HGNC Symbol;Acc:HGNC:1753]	0.000757503
ENSG00000003436	TFPI	tissue factor pathway inhibitor [Source:HGNC Symbol;Acc:HGNC:11760]	0.000763141
ENSG00000221968	FADS3	fatty acid desaturase 3 [Source:HGNC Symbol;Acc:HGNC:3576]	0.0007744
ENSG00000226891	LINC01359	long intergenic non-protein coding RNA 1359 [Source:HGNC Symbol;Acc:HGNC:50591]	0.000780029
ENSG00000122642	FKBP9	FKBP prolyl isomerase 9 [Source:HGNC Symbol;Acc:HGNC:3725]	0.00079687
ENSG00000196154	S100A4	S100 calcium binding protein A4 [Source:HGNC Symbol;Acc:HGNC:10494]	0.000802499
ENSG00000119318	RAD23B	RAD23 homolog B, nucleotide excision repair protein [Source:HGNC Symbol;Acc:HGNC:9813]	0.000813895
ENSG00000104218	CSPP1	centrosome and spindle pole associated protein 1 [Source:HGNC Symbol;Acc:HGNC:26193]	0.00084256
ENSG00000205085	FAM71F2	family with sequence similarity 71 member F2 [Source:HGNC Symbol;Acc:HGNC:27998]	0.00085418
ENSG00000182585	EPGN	epithelial mitogen [Source:HGNC Symbol;Acc:HGNC:17470]	0.000883579
ENSG00000174233	ADCY6	adenylate cyclase 6 [Source:HGNC Symbol;Acc:HGNC:237]	0.000889487
ENSG00000100234	TIMP3	TIMP metallopeptidase inhibitor 3 [Source:HGNC Symbol;Acc:HGNC:11822]	0.000895474
ENSG00000168056	LTBP3	latent transforming growth factor beta binding protein 3 [Source:HGNC Symbol;Acc:HGNC:6716]	0.000901498
ENSG00000197102	DYNC1H1	dynein cytoplasmic 1 heavy chain 1 [Source:HGNC Symbol;Acc:HGNC:2961]	0.000907534
ENSG00000154229	PRKCA	protein kinase C alpha [Source:HGNC Symbol;Acc:HGNC:9393]	0.000931923
ENSG00000101825	MXRA5	matrix remodeling associated 5 [Source:HGNC Symbol;Acc:HGNC:7539]	0.000938037
ENSG00000147133	TAF1	TATA-box binding protein associated factor 1 [Source:HGNC Symbol;Acc:HGNC:11535]	0.000950501
ENSG00000130702	LAMA5	laminin subunit alpha 5 [Source:HGNC Symbol;Acc:HGNC:6485]	0.000963184
ENSG00000102878	HSF4	heat shock transcription factor 4 [Source:HGNC Symbol;Acc:HGNC:5227]	0.000969522
ENSG00000067798	NAV3	neuron navigator 3 [Source:HGNC Symbol;Acc:HGNC:15998]	0.000975864
ENSG00000153029	MR1	major histocompatibility complex, class I-related [Source:HGNC Symbol;Acc:HGNC:4975]	0.0009886

## Sheet: down
geneId	geneName	description	svalue
ENSG00000187837	H1-2	H1.2 linker histone, cluster member [Source:HGNC Symbol;Acc:HGNC:4716]	5.69483e-51
ENSG00000203814	H2BC18	H2B clustered histone 18 [Source:HGNC Symbol;Acc:HGNC:24700]	6.04381e-45
ENSG00000131747	TOP2A	DNA topoisomerase II alpha [Source:HGNC Symbol;Acc:HGNC:11989]	3.55874e-41
ENSG00000278588	H2BC10	H2B clustered histone 10 [Source:HGNC Symbol;Acc:HGNC:4756]	4.99721e-40
ENSG00000148773	MKI67	marker of proliferation Ki-67 [Source:HGNC Symbol;Acc:HGNC:7107]	2.3161e-38
ENSG00000273802	H2BC8	H2B clustered histone 8 [Source:HGNC Symbol;Acc:HGNC:4746]	8.17288e-36
ENSG00000124575	H1-3	H1.3 linker histone, cluster member [Source:HGNC Symbol;Acc:HGNC:4717]	1.19007e-34
ENSG00000138160	KIF11	kinesin family member 11 [Source:HGNC Symbol;Acc:HGNC:6388]	4.0201e-34
ENSG00000277157	H4C4	H4 clustered histone 4 [Source:HGNC Symbol;Acc:HGNC:4782]	3.37778e-33
ENSG00000286522	H3C2	H3 clustered histone 2 [Source:HGNC Symbol;Acc:HGNC:4776]	7.07975e-33
ENSG00000197061	H4C3	H4 clustered histone 3 [Source:HGNC Symbol;Acc:HGNC:4787]	1.81463e-32
ENSG00000120802	TMPO	thymopoietin [Source:HGNC Symbol;Acc:HGNC:11875]	4.5453e-32
ENSG00000196747	H2AC13	H2A clustered histone 13 [Source:HGNC Symbol;Acc:HGNC:4725]	6.45687e-31
ENSG00000287080	H3C3	H3 clustered histone 3 [Source:HGNC Symbol;Acc:HGNC:4768]	1.23244e-30
ENSG00000088325	TPX2	TPX2 microtubule nucleation factor [Source:HGNC Symbol;Acc:HGNC:1249]	2.06178e-30
ENSG00000198901	PRC1	protein regulator of cytokinesis 1 [Source:HGNC Symbol;Acc:HGNC:9341]	4.69444e-30
ENSG00000184357	H1-5	H1.5 linker histone, cluster member [Source:HGNC Symbol;Acc:HGNC:4719]	9.17074e-30
ENSG00000278828	H3C10	H3 clustered histone 10 [Source:HGNC Symbol;Acc:HGNC:4775]	2.11073e-28
ENSG00000138180	CEP55	centrosomal protein 55 [Source:HGNC Symbol;Acc:HGNC:1161]	4.29667e-28
ENSG00000158373	H2BC5	H2B clustered histone 5 [Source:HGNC Symbol;Acc:HGNC:4747]	7.38434e-28
ENSG00000171848	RRM2	ribonucleotide reductase regulatory subunit M2 [Source:HGNC Symbol;Acc:HGNC:10452]	1.07197e-27
ENSG00000273983	H3C8	H3 clustered histone 8 [Source:HGNC Symbol;Acc:HGNC:4772]	1.41884e-27
ENSG00000158406	H4C8	H4 clustered histone 8 [Source:HGNC Symbol;Acc:HGNC:4788]	2.17507e-27
ENSG00000170312	CDK1	cyclin dependent kinase 1 [Source:HGNC Symbol;Acc:HGNC:1722]	3.68846e-27
ENSG00000136824	SMC2	structural maintenance of chromosomes 2 [Source:HGNC Symbol;Acc:HGNC:14011]	8.28248e-27
ENSG00000277224	H2BC7	H2B clustered histone 7 [Source:HGNC Symbol;Acc:HGNC:4752]	1.27239e-26
ENSG00000168298	H1-4	H1.4 linker histone, cluster member [Source:HGNC Symbol;Acc:HGNC:4718]	2.34001e-26
ENSG00000066279	ASPM	assembly factor for spindle microtubules [Source:HGNC Symbol;Acc:HGNC:19048]	3.87238e-26
ENSG00000203852	H3C15	H3 clustered histone 15 [Source:HGNC Symbol;Acc:HGNC:20505]	5.93923e-26
ENSG00000278677	H2AC17	H2A clustered histone 17 [Source:HGNC Symbol;Acc:HGNC:4735]	8.91713e-26
ENSG00000274997	H2AC12	H2A clustered histone 12 [Source:HGNC Symbol;Acc:HGNC:13671]	6.09395e-25
ENSG00000274641	H2BC17	H2B clustered histone 17 [Source:HGNC Symbol;Acc:HGNC:4758]	1.15816e-24
ENSG00000137310	TCF19	transcription factor 19 [Source:HGNC Symbol;Acc:HGNC:11629]	1.73123e-24
ENSG00000185130	H2BC13	H2B clustered histone 13 [Source:HGNC Symbol;Acc:HGNC:4748]	2.41694e-24
ENSG00000276966	H4C5	H4 clustered histone 5 [Source:HGNC Symbol;Acc:HGNC:4790]	3.53148e-24
ENSG00000113368	LMNB1	lamin B1 [Source:HGNC Symbol;Acc:HGNC:6637]	4.92285e-24
ENSG00000197903	H2BC12	H2B clustered histone 12 [Source:HGNC Symbol;Acc:HGNC:13954]	9.20266e-24
ENSG00000196866	H2AC7	H2A clustered histone 7 [Source:HGNC Symbol;Acc:HGNC:4729]	2.22181e-23
ENSG00000196787	H2AC11	H2A clustered histone 11 [Source:HGNC Symbol;Acc:HGNC:4737]	3.71819e-23
ENSG00000180596	H2BC4	H2B clustered histone 4 [Source:HGNC Symbol;Acc:HGNC:4757]	5.29898e-23
ENSG00000233822	H2BC15	H2B clustered histone 15 [Source:HGNC Symbol;Acc:HGNC:4749]	7.24994e-23
ENSG00000288825	H2AC18	H2A clustered histone 18 [Source:HGNC Symbol;Acc:HGNC:4736]	1.20474e-22
ENSG00000182481	KPNA2	karyopherin subunit alpha 2 [Source:HGNC Symbol;Acc:HGNC:6395]	1.8097e-22
ENSG00000161800	RACGAP1	Rac GTPase activating protein 1 [Source:HGNC Symbol;Acc:HGNC:9804]	3.09357e-22
ENSG00000012048	BRCA1	BRCA1 DNA repair associated [Source:HGNC Symbol;Acc:HGNC:1100]	4.62759e-22
ENSG00000277075	H2AC8	H2A clustered histone 8 [Source:HGNC Symbol;Acc:HGNC:4724]	1.09495e-21
ENSG00000126787	DLGAP5	DLG associated protein 5 [Source:HGNC Symbol;Acc:HGNC:16864]	2.05458e-21
ENSG00000092853	CLSPN	claspin [Source:HGNC Symbol;Acc:HGNC:19715]	3.42648e-21
ENSG00000117724	CENPF	centromere protein F [Source:HGNC Symbol;Acc:HGNC:1857]	4.75712e-21
ENSG00000275713	H2BC9	H2B clustered histone 9 [Source:HGNC Symbol;Acc:HGNC:4755]	6.15061e-21
ENSG00000277775	H3C7	H3 clustered histone 7 [Source:HGNC Symbol;Acc:HGNC:4773]	1.02697e-20
ENSG00000113810	SMC4	structural maintenance of chromosomes 4 [Source:HGNC Symbol;Acc:HGNC:14013]	1.59758e-20
ENSG00000184678	H2BC21	H2B clustered histone 21 [Source:HGNC Symbol;Acc:HGNC:4760]	2.36863e-20
ENSG00000101057	MYBL2	MYB proto-oncogene like 2 [Source:HGNC Symbol;Acc:HGNC:7548]	3.366e-20
ENSG00000183856	IQGAP3	IQ motif containing GTPase activating protein 3 [Source:HGNC Symbol;Acc:HGNC:20669]	4.4834e-20
ENSG00000109805	NCAPG	non-SMC condensin I complex subunit G [Source:HGNC Symbol;Acc:HGNC:24304]	6.42021e-20
ENSG00000197409	H3C4	H3 clustered histone 4 [Source:HGNC Symbol;Acc:HGNC:4767]	8.83226e-20
ENSG00000089685	BIRC5	baculoviral IAP repeat containing 5 [Source:HGNC Symbol;Acc:HGNC:593]	1.21872e-19
ENSG00000124635	H2BC11	H2B clustered histone 11 [Source:HGNC Symbol;Acc:HGNC:4761]	1.65208e-19
ENSG00000090889	KIF4A	kinesin family member 4A [Source:HGNC Symbol;Acc:HGNC:13339]	2.34135e-19
ENSG00000138778	CENPE	centromere protein E [Source:HGNC Symbol;Acc:HGNC:1856]	3.55389e-19
ENSG00000164032	H2AZ1	H2A.Z variant histone 1 [Source:HGNC Symbol;Acc:HGNC:4741]	5.29602e-19
ENSG00000100297	MCM5	minichromosome maintenance complex component 5 [Source:HGNC Symbol;Acc:HGNC:6948]	7.31884e-19
ENSG00000228716	DHFR	dihydrofolate reductase [Source:HGNC Symbol;Acc:HGNC:2861]	1.11386e-18
ENSG00000146918	NCAPG2	non-SMC condensin II complex subunit G2 [Source:HGNC Symbol;Acc:HGNC:21904]	1.5721e-18
ENSG00000051341	POLQ	DNA polymerase theta [Source:HGNC Symbol;Acc:HGNC:9186]	2.14504e-18
ENSG00000124762	CDKN1A	cyclin dependent kinase inhibitor 1A [Source:HGNC Symbol;Acc:HGNC:1784]	2.92e-18
ENSG00000276903	H2AC16	H2A clustered histone 16 [Source:HGNC Symbol;Acc:HGNC:4730]	3.72711e-18
ENSG00000109685	NSD2	nuclear receptor binding SET domain protein 2 [Source:HGNC Symbol;Acc:HGNC:12766]	4.58389e-18
ENSG00000124795	DEK	DEK proto-oncogene [Source:HGNC Symbol;Acc:HGNC:2768]	5.55006e-18
ENSG00000161888	SPC24	SPC24 component of NDC80 kinetochore complex [Source:HGNC Symbol;Acc:HGNC:26913]	6.69987e-18
ENSG00000176619	LMNB2	lamin B2 [Source:HGNC Symbol;Acc:HGNC:6638]	7.94091e-18
ENSG00000011426	ANLN	anillin actin binding protein [Source:HGNC Symbol;Acc:HGNC:14082]	9.1632e-18
ENSG00000214357	NEURL1B	neuralized E3 ubiquitin protein ligase 1B [Source:HGNC Symbol;Acc:HGNC:35422]	1.09976e-17
ENSG00000197238	H4C11	H4 clustered histone 11 [Source:HGNC Symbol;Acc:HGNC:4785]	1.30137e-17
ENSG00000137804	NUSAP1	nucleolar and spindle associated protein 1 [Source:HGNC Symbol;Acc:HGNC:18538]	1.51948e-17
ENSG00000124207	CSE1L	chromosome segregation 1 like [Source:HGNC Symbol;Acc:HGNC:2431]	1.78176e-17
ENSG00000134057	CCNB1	cyclin B1 [Source:HGNC Symbol;Acc:HGNC:1579]	2.12123e-17
ENSG00000165304	MELK	maternal embryonic leucine zipper kinase [Source:HGNC Symbol;Acc:HGNC:16870]	2.47716e-17
ENSG00000237649	KIFC1	kinesin family member C1 [Source:HGNC Symbol;Acc:HGNC:6389]	2.85065e-17
ENSG00000104738	MCM4	minichromosome maintenance complex component 4 [Source:HGNC Symbol;Acc:HGNC:6947]	3.45495e-17
ENSG00000137812	KNL1	kinetochore scaffold 1 [Source:HGNC Symbol;Acc:HGNC:24054]	4.19046e-17
ENSG00000275126	H4C13	H4 clustered histone 13 [Source:HGNC Symbol;Acc:HGNC:4791]	5.31861e-17
ENSG00000179750	APOBEC3B	apolipoprotein B mRNA editing enzyme catalytic subunit 3B [Source:HGNC Symbol;Acc:HGNC:17352]	9.9582e-17
ENSG00000276368	H2AC14	H2A clustered histone 14 [Source:HGNC Symbol;Acc:HGNC:4727]	1.54507e-16
ENSG00000168078	PBK	PDZ binding kinase [Source:HGNC Symbol;Acc:HGNC:18282]	2.23359e-16
ENSG00000142945	KIF2C	kinesin family member 2C [Source:HGNC Symbol;Acc:HGNC:6393]	3.04724e-16
ENSG00000094916	CBX5	chromobox 5 [Source:HGNC Symbol;Acc:HGNC:1555]	3.84754e-16
ENSG00000164104	HMGB2	high mobility group box 2 [Source:HGNC Symbol;Acc:HGNC:5000]	4.69459e-16
ENSG00000132646	PCNA	proliferating cell nuclear antigen [Source:HGNC Symbol;Acc:HGNC:8729]	5.54172e-16
ENSG00000274290	H2BC6	H2B clustered histone 6 [Source:HGNC Symbol;Acc:HGNC:4753]	6.49748e-16
ENSG00000122952	ZWINT	ZW10 interacting kinetochore protein [Source:HGNC Symbol;Acc:HGNC:13195]	7.48819e-16
ENSG00000174442	ZWILCH	zwilch kinetochore protein [Source:HGNC Symbol;Acc:HGNC:25468]	8.58363e-16
ENSG00000140525	FANCI	FA complementation group I [Source:HGNC Symbol;Acc:HGNC:25568]	1.00571e-15
ENSG00000124610	H1-1	H1.1 linker histone, cluster member [Source:HGNC Symbol;Acc:HGNC:4715]	1.20742e-15
ENSG00000117632	STMN1	stathmin 1 [Source:HGNC Symbol;Acc:HGNC:6510]	1.44557e-15
ENSG00000145386	CCNA2	cyclin A2 [Source:HGNC Symbol;Acc:HGNC:1578]	1.68065e-15
ENSG00000276410	H2BC3	H2B clustered histone 3 [Source:HGNC Symbol;Acc:HGNC:4751]	1.94448e-15
ENSG00000163507	CIP2A	cellular inhibitor of PP2A [Source:HGNC Symbol;Acc:HGNC:29302]	2.20908e-15
ENSG00000173207	CKS1B	CDC28 protein kinase regulatory subunit 1B [Source:HGNC Symbol;Acc:HGNC:19083]	2.53872e-15
ENSG00000178999	AURKB	aurora kinase B [Source:HGNC Symbol;Acc:HGNC:11390]	3.00399e-15
ENSG00000146670	CDCA5	cell division cycle associated 5 [Source:HGNC Symbol;Acc:HGNC:14626]	3.61779e-15
ENSG00000105011	ASF1B	anti-silencing function 1B histone chaperone [Source:HGNC Symbol;Acc:HGNC:20996]	4.40787e-15
ENSG00000166508	MCM7	minichromosome maintenance complex component 7 [Source:HGNC Symbol;Acc:HGNC:6950]	5.25613e-15
ENSG00000072501	SMC1A	structural maintenance of chromosomes 1A [Source:HGNC Symbol;Acc:HGNC:11111]	6.15492e-15
ENSG00000054654	SYNE2	spectrin repeat containing nuclear envelope protein 2 [Source:HGNC Symbol;Acc:HGNC:17084]	7.07291e-15
ENSG00000164611	PTTG1	PTTG1 regulator of sister chromatid separation, securin [Source:HGNC Symbol;Acc:HGNC:9690]	8.01643e-15
ENSG00000073111	MCM2	minichromosome maintenance complex component 2 [Source:HGNC Symbol;Acc:HGNC:6944]	9.83272e-15
ENSG00000112984	KIF20A	kinesin family member 20A [Source:HGNC Symbol;Acc:HGNC:9787]	1.39112e-14
ENSG00000111602	TIMELESS	timeless circadian regulator [Source:HGNC Symbol;Acc:HGNC:11813]	1.79809e-14
ENSG00000076382	SPAG5	sperm associated antigen 5 [Source:HGNC Symbol;Acc:HGNC:13452]	2.23219e-14
ENSG00000136492	BRIP1	BRCA1 interacting helicase 1 [Source:HGNC Symbol;Acc:HGNC:20473]	2.94364e-14
ENSG00000180573	H2AC6	H2A clustered histone 6 [Source:HGNC Symbol;Acc:HGNC:4733]	3.68727e-14
ENSG00000176890	TYMS	thymidylate synthetase [Source:HGNC Symbol;Acc:HGNC:12441]	4.46266e-14
ENSG00000118193	KIF14	kinesin family member 14 [Source:HGNC Symbol;Acc:HGNC:19181]	5.2582e-14
ENSG00000075218	GTSE1	G2 and S-phase expressed 1 [Source:HGNC Symbol;Acc:HGNC:13698]	6.15477e-14
ENSG00000143401	ANP32E	acidic nuclear phosphoprotein 32 family member E [Source:HGNC Symbol;Acc:HGNC:16673]	7.1888e-14
ENSG00000169679	BUB1	BUB1 mitotic checkpoint serine/threonine kinase [Source:HGNC Symbol;Acc:HGNC:1148]	8.21145e-14
ENSG00000184260	H2AC20	H2A clustered histone 20 [Source:HGNC Symbol;Acc:HGNC:4738]	1.01218e-13
ENSG00000139618	BRCA2	BRCA2 DNA repair associated [Source:HGNC Symbol;Acc:HGNC:1101]	1.20369e-13
ENSG00000112118	MCM3	minichromosome maintenance complex component 3 [Source:HGNC Symbol;Acc:HGNC:6945]	1.44619e-13
ENSG00000278463	H2AC4	H2A clustered histone 4 [Source:HGNC Symbol;Acc:HGNC:4734]	1.68476e-13
ENSG00000114346	ECT2	epithelial cell transforming 2 [Source:HGNC Symbol;Acc:HGNC:3155]	1.94074e-13
ENSG00000187514	PTMA	prothymosin alpha [Source:HGNC Symbol;Acc:HGNC:9623]	2.2384e-13
ENSG00000135476	ESPL1	extra spindle pole bodies like 1, separase [Source:HGNC Symbol;Acc:HGNC:16856]	2.54252e-13
ENSG00000139734	DIAPH3	diaphanous related formin 3 [Source:HGNC Symbol;Acc:HGNC:15480]	2.89876e-13
ENSG00000156970	BUB1B	BUB1 mitotic checkpoint serine/threonine kinase B [Source:HGNC Symbol;Acc:HGNC:1149]	3.26521e-13
ENSG00000076003	MCM6	minichromosome maintenance complex component 6 [Source:HGNC Symbol;Acc:HGNC:6949]	4.07631e-13
ENSG00000165480	SKA3	spindle and kinetochore associated complex subunit 3 [Source:HGNC Symbol;Acc:HGNC:20262]	4.59238e-13
ENSG00000152253	SPC25	SPC25 component of NDC80 kinetochore complex [Source:HGNC Symbol;Acc:HGNC:24031]	5.10164e-13
ENSG00000136108	CKAP2	cytoskeleton associated protein 2 [Source:HGNC Symbol;Acc:HGNC:1990]	5.71296e-13
ENSG00000170540	ARL6IP1	ADP ribosylation factor like GTPase 6 interacting protein 1 [Source:HGNC Symbol;Acc:HGNC:697]	6.39157e-13
ENSG00000175063	UBE2C	ubiquitin conjugating enzyme E2 C [Source:HGNC Symbol;Acc:HGNC:15937]	7.12718e-13
ENSG00000117650	NEK2	NIMA related kinase 2 [Source:HGNC Symbol;Acc:HGNC:7745]	8.08832e-13
ENSG00000080986	NDC80	NDC80 kinetochore complex component [Source:HGNC Symbol;Acc:HGNC:16909]	9.07149e-13
ENSG00000163535	SGO2	shugoshin 2 [Source:HGNC Symbol;Acc:HGNC:30812]	1.02384e-12
ENSG00000183598	H3C13	H3 clustered histone 13 [Source:HGNC Symbol;Acc:HGNC:25311]	1.15727e-12
ENSG00000129195	PIMREG	PICALM interacting mitotic regulator [Source:HGNC Symbol;Acc:HGNC:25483]	1.29164e-12
ENSG00000189403	HMGB1	high mobility group box 1 [Source:HGNC Symbol;Acc:HGNC:4983]	1.44053e-12
ENSG00000171241	SHCBP1	SHC binding and spindle associated 1 [Source:HGNC Symbol;Acc:HGNC:29547]	1.59111e-12
ENSG00000166851	PLK1	polo like kinase 1 [Source:HGNC Symbol;Acc:HGNC:9077]	1.789e-12
ENSG00000149503	INCENP	inner centromere protein [Source:HGNC Symbol;Acc:HGNC:6058]	2.01362e-12
ENSG00000119969	HELLS	helicase, lymphoid specific [Source:HGNC Symbol;Acc:HGNC:4861]	2.24632e-12
ENSG00000278705	H4C2	H4 clustered histone 2 [Source:HGNC Symbol;Acc:HGNC:4789]	2.48578e-12
ENSG00000184270	H2AC21	H2A clustered histone 21 [Source:HGNC Symbol;Acc:HGNC:20508]	2.76859e-12
ENSG00000166803	PCLAF	PCNA clamp associated factor [Source:HGNC Symbol;Acc:HGNC:28961]	3.04992e-12
ENSG00000146263	MMS22L	MMS22 like, DNA repair protein [Source:HGNC Symbol;Acc:HGNC:21475]	3.34204e-12
ENSG00000166881	NEMP1	nuclear envelope integral membrane protein 1 [Source:HGNC Symbol;Acc:HGNC:29001]	3.67053e-12
ENSG00000137807	KIF23	kinesin family member 23 [Source:HGNC Symbol;Acc:HGNC:6392]	4.03306e-12
ENSG00000112029	FBXO5	F-box protein 5 [Source:HGNC Symbol;Acc:HGNC:13584]	4.41188e-12
ENSG00000168496	FEN1	flap structure-specific endonuclease 1 [Source:HGNC Symbol;Acc:HGNC:3650]	4.8228e-12
ENSG00000184445	KNTC1	kinetochore associated 1 [Source:HGNC Symbol;Acc:HGNC:17255]	5.23504e-12
ENSG00000154839	SKA1	spindle and kinetochore associated complex subunit 1 [Source:HGNC Symbol;Acc:HGNC:28109]	5.64754e-12
ENSG00000116237	ICMT	isoprenylcysteine carboxyl methyltransferase [Source:HGNC Symbol;Acc:HGNC:5350]	6.05541e-12
ENSG00000276043	UHRF1	ubiquitin like with PHD and ring finger domains 1 [Source:HGNC Symbol;Acc:HGNC:12556]	6.4644e-12
ENSG00000142731	PLK4	polo like kinase 4 [Source:HGNC Symbol;Acc:HGNC:11397]	6.87066e-12
ENSG00000198830	HMGN2	high mobility group nucleosomal binding domain 2 [Source:HGNC Symbol;Acc:HGNC:4986]	7.32916e-12
ENSG00000122966	CIT	citron rho-interacting serine/threonine kinase [Source:HGNC Symbol;Acc:HGNC:1985]	7.85756e-12
ENSG00000134690	CDCA8	cell division cycle associated 8 [Source:HGNC Symbol;Acc:HGNC:14629]	8.51706e-12
ENSG00000275714	H3C1	H3 clustered histone 1 [Source:HGNC Symbol;Acc:HGNC:4766]	9.17168e-12
ENSG00000186193	SAPCD2	suppressor APC domain containing 2 [Source:HGNC Symbol;Acc:HGNC:28055]	9.96236e-12
ENSG00000013810	TACC3	transforming acidic coiled-coil containing protein 3 [Source:HGNC Symbol;Acc:HGNC:11524]	1.11402e-11
ENSG00000111665	CDCA3	cell division cycle associated 3 [Source:HGNC Symbol;Acc:HGNC:14624]	1.23066e-11
ENSG00000156802	ATAD2	ATPase family AAA domain containing 2 [Source:HGNC Symbol;Acc:HGNC:30123]	1.34916e-11
ENSG00000278637	H4C1	H4 clustered histone 1 [Source:HGNC Symbol;Acc:HGNC:4781]	1.46646e-11
ENSG00000157456	CCNB2	cyclin B2 [Source:HGNC Symbol;Acc:HGNC:1580]	1.59666e-11
ENSG00000198554	WDHD1	WD repeat and HMG-box DNA binding protein 1 [Source:HGNC Symbol;Acc:HGNC:23170]	1.72858e-11
ENSG00000213551	DNAJC9	DnaJ heat shock protein family (Hsp40) member C9 [Source:HGNC Symbol;Acc:HGNC:19123]	1.86249e-11
ENSG00000188486	H2AX	H2A.X variant histone [Source:HGNC Symbol;Acc:HGNC:4739]	1.99996e-11
ENSG00000143228	NUF2	NUF2 component of NDC80 kinetochore complex [Source:HGNC Symbol;Acc:HGNC:14621]	2.14006e-11
ENSG00000155561	NUP205	nucleoporin 205 [Source:HGNC Symbol;Acc:HGNC:18658]	2.28017e-11
ENSG00000128944	KNSTRN	kinetochore localized astrin (SPAG5) binding protein [Source:HGNC Symbol;Acc:HGNC:30767]	2.62977e-11
ENSG00000135679	MDM2	MDM2 proto-oncogene [Source:HGNC Symbol;Acc:HGNC:6973]	2.88226e-11
ENSG00000176208	ATAD5	ATPase family AAA domain containing 5 [Source:HGNC Symbol;Acc:HGNC:25752]	3.13866e-11
ENSG00000184661	CDCA2	cell division cycle associated 2 [Source:HGNC Symbol;Acc:HGNC:14623]	3.4197e-11
ENSG00000049541	RFC2	replication factor C subunit 2 [Source:HGNC Symbol;Acc:HGNC:9970]	3.70153e-11
ENSG00000117399	CDC20	cell division cycle 20 [Source:HGNC Symbol;Acc:HGNC:1723]	4.0093e-11
ENSG00000101003	GINS1	GINS complex subunit 1 [Source:HGNC Symbol;Acc:HGNC:28980]	4.36718e-11
ENSG00000111206	FOXM1	forkhead box M1 [Source:HGNC Symbol;Acc:HGNC:3818]	4.91489e-11
ENSG00000010292	NCAPD2	non-SMC condensin I complex subunit D2 [Source:HGNC Symbol;Acc:HGNC:24305]	5.46149e-11
ENSG00000068489	PRR11	proline rich 11 [Source:HGNC Symbol;Acc:HGNC:25619]	6.02417e-11
ENSG00000000460	C1orf112	chromosome 1 open reading frame 112 [Source:HGNC Symbol;Acc:HGNC:25565]	6.81882e-11
ENSG00000166451	CENPN	centromere protein N [Source:HGNC Symbol;Acc:HGNC:30873]	7.79055e-11
ENSG00000273213	H3-2	H3.2 histone (putative) [Source:HGNC Symbol;Acc:HGNC:32060]	8.79028e-11
ENSG00000151849	CENPJ	centromere protein J [Source:HGNC Symbol;Acc:HGNC:17272]	9.95536e-11
ENSG00000273542	H4C12	H4 clustered histone 12 [Source:HGNC Symbol;Acc:HGNC:4784]	1.11997e-10
ENSG00000111581	NUP107	nucleoporin 107 [Source:HGNC Symbol;Acc:HGNC:29914]	1.24861e-10
ENSG00000275379	H3C11	H3 clustered histone 11 [Source:HGNC Symbol;Acc:HGNC:4771]	1.39461e-10
ENSG00000029993	HMGB3	high mobility group box 3 [Source:HGNC Symbol;Acc:HGNC:5004]	1.5618e-10
ENSG00000142230	SAE1	SUMO1 activating enzyme subunit 1 [Source:HGNC Symbol;Acc:HGNC:30660]	1.74934e-10
ENSG00000104889	RNASEH2A	ribonuclease H2 subunit A [Source:HGNC Symbol;Acc:HGNC:18518]	1.94153e-10
ENSG00000112742	TTK	TTK protein kinase [Source:HGNC Symbol;Acc:HGNC:12401]	2.42645e-10
ENSG00000079616	KIF22	kinesin family member 22 [Source:HGNC Symbol;Acc:HGNC:6391]	2.82141e-10
ENSG00000065328	MCM10	minichromosome maintenance 10 replication initiation factor [Source:HGNC Symbol;Acc:HGNC:18043]	3.23152e-10
ENSG00000153044	CENPH	centromere protein H [Source:HGNC Symbol;Acc:HGNC:17268]	4.19453e-10
ENSG00000135486	HNRNPA1	heterogeneous nuclear ribonucleoprotein A1 [Source:HGNC Symbol;Acc:HGNC:5031]	4.77406e-10
ENSG00000126215	XRCC3	X-ray repair cross complementing 3 [Source:HGNC Symbol;Acc:HGNC:12830]	5.42316e-10
ENSG00000162063	CCNF	cyclin F [Source:HGNC Symbol;Acc:HGNC:1591]	6.36838e-10
ENSG00000169607	CKAP2L	cytoskeleton associated protein 2 like [Source:HGNC Symbol;Acc:HGNC:26877]	7.90019e-10
ENSG00000186638	KIF24	kinesin family member 24 [Source:HGNC Symbol;Acc:HGNC:19916]	9.61561e-10
ENSG00000197299	BLM	BLM RecQ like helicase [Source:HGNC Symbol;Acc:HGNC:1058]	1.56259e-09
ENSG00000186871	ERCC6L	ERCC excision repair 6 like, spindle assembly checkpoint helicase [Source:HGNC Symbol;Acc:HGNC:20794]	1.78364e-09
ENSG00000102384	CENPI	centromere protein I [Source:HGNC Symbol;Acc:HGNC:3968]	2.00391e-09
ENSG00000103995	CEP152	centrosomal protein 152 [Source:HGNC Symbol;Acc:HGNC:29298]	2.25064e-09
ENSG00000196230	TUBB	tubulin beta class I [Source:HGNC Symbol;Acc:HGNC:20778]	2.50923e-09
ENSG00000132780	NASP	nuclear autoantigenic sperm protein [Source:HGNC Symbol;Acc:HGNC:7644]	2.78526e-09
ENSG00000163808	KIF15	kinesin family member 15 [Source:HGNC Symbol;Acc:HGNC:17273]	3.06618e-09
ENSG00000076641	PAG1	phosphoprotein membrane anchor with glycosphingolipid microdomains 1 [Source:HGNC Symbol;Acc:HGNC:30043]	3.44967e-09
ENSG00000165895	ARHGAP42	Rho GTPase activating protein 42 [Source:HGNC Symbol;Acc:HGNC:26545]	3.84873e-09
ENSG00000123473	STIL	STIL centriolar assembly protein [Source:HGNC Symbol;Acc:HGNC:10879]	4.24658e-09
ENSG00000167553	TUBA1C	tubulin alpha 1c [Source:HGNC Symbol;Acc:HGNC:20768]	4.67989e-09
ENSG00000162607	USP1	ubiquitin specific peptidase 1 [Source:HGNC Symbol;Acc:HGNC:12607]	5.14403e-09
ENSG00000109881	CCDC34	coiled-coil domain containing 34 [Source:HGNC Symbol;Acc:HGNC:25079]	5.64025e-09
ENSG00000116560	SFPQ	splicing factor proline and glutamine rich [Source:HGNC Symbol;Acc:HGNC:10774]	6.1494e-09
ENSG00000171320	ESCO2	establishment of sister chromatid cohesion N-acetyltransferase 2 [Source:HGNC Symbol;Acc:HGNC:27230]	6.70553e-09
ENSG00000234571	H2BP2	H2B histone pseudogene 2 [Source:HGNC Symbol;Acc:HGNC:20654]	8.59421e-09
ENSG00000136450	SRSF1	serine and arginine rich splicing factor 1 [Source:HGNC Symbol;Acc:HGNC:10780]	9.31005e-09
ENSG00000130816	DNMT1	DNA methyltransferase 1 [Source:HGNC Symbol;Acc:HGNC:2976]	1.08948e-08
ENSG00000133119	RFC3	replication factor C subunit 3 [Source:HGNC Symbol;Acc:HGNC:9971]	1.17814e-08
ENSG00000147274	RBMX	RNA binding motif protein X-linked [Source:HGNC Symbol;Acc:HGNC:9910]	1.2878e-08
ENSG00000274618	H4C6	H4 clustered histone 6 [Source:HGNC Symbol;Acc:HGNC:4783]	1.39719e-08
ENSG00000151725	CENPU	centromere protein U [Source:HGNC Symbol;Acc:HGNC:21348]	1.50686e-08
ENSG00000119333	DYNC2I2	dynein 2 intermediate chain 2 [Source:HGNC Symbol;Acc:HGNC:28296]	1.62204e-08
ENSG00000153187	HNRNPU	heterogeneous nuclear ribonucleoprotein U [Source:HGNC Symbol;Acc:HGNC:5048]	1.77508e-08
ENSG00000101868	POLA1	DNA polymerase alpha 1, catalytic subunit [Source:HGNC Symbol;Acc:HGNC:9173]	1.93969e-08
ENSG00000093009	CDC45	cell division cycle 45 [Source:HGNC Symbol;Acc:HGNC:1739]	2.10465e-08
ENSG00000051180	RAD51	RAD51 recombinase [Source:HGNC Symbol;Acc:HGNC:9817]	2.2705e-08
ENSG00000253729	PRKDC	protein kinase, DNA-activated, catalytic subunit [Source:HGNC Symbol;Acc:HGNC:9413]	2.64656e-08
ENSG00000121152	NCAPH	non-SMC condensin I complex subunit H [Source:HGNC Symbol;Acc:HGNC:1112]	2.83616e-08
ENSG00000095319	NUP188	nucleoporin 188 [Source:HGNC Symbol;Acc:HGNC:17859]	3.25173e-08
ENSG00000101412	E2F1	E2F transcription factor 1 [Source:HGNC Symbol;Acc:HGNC:3113]	3.46378e-08
ENSG00000149136	SSRP1	structure specific recognition protein 1 [Source:HGNC Symbol;Acc:HGNC:11327]	4.20308e-08
ENSG00000176974	SHMT1	serine hydroxymethyltransferase 1 [Source:HGNC Symbol;Acc:HGNC:10850]	4.46114e-08
ENSG00000035499	DEPDC1B	DEP domain containing 1B [Source:HGNC Symbol;Acc:HGNC:24902]	4.73315e-08
ENSG00000120539	MASTL	microtubule associated serine/threonine kinase like [Source:HGNC Symbol;Acc:HGNC:19042]	5.05727e-08
ENSG00000159147	DONSON	DNA replication fork stabilization factor DONSON [Source:HGNC Symbol;Acc:HGNC:2993]	5.3802e-08
ENSG00000125885	MCM8	minichromosome maintenance 8 homologous recombination repair factor [Source:HGNC Symbol;Acc:HGNC:16147]	5.70145e-08
ENSG00000273703	H2BC14	H2B clustered histone 14 [Source:HGNC Symbol;Acc:HGNC:4750]	6.39494e-08
ENSG00000197153	H3C12	H3 clustered histone 12 [Source:HGNC Symbol;Acc:HGNC:4774]	6.75922e-08
ENSG00000188229	TUBB4B	tubulin beta 4B class IVb [Source:HGNC Symbol;Acc:HGNC:20771]	7.12455e-08
ENSG00000167325	RRM1	ribonucleotide reductase catalytic subunit M1 [Source:HGNC Symbol;Acc:HGNC:10451]	7.49777e-08
ENSG00000170089	NA	THO complex 3 (THOC3) pseudogene	7.92698e-08
ENSG00000123416	TUBA1B	tubulin alpha 1b [Source:HGNC Symbol;Acc:HGNC:18809]	8.37099e-08
ENSG00000075702	WDR62	WD repeat domain 62 [Source:HGNC Symbol;Acc:HGNC:24502]	8.83179e-08
ENSG00000127564	PKMYT1	protein kinase, membrane associated tyrosine/threonine 1 [Source:HGNC Symbol;Acc:HGNC:29650]	9.28923e-08
ENSG00000123219	CENPK	centromere protein K [Source:HGNC Symbol;Acc:HGNC:29479]	1.03173e-07
ENSG00000164109	MAD2L1	mitotic arrest deficient 2 like 1 [Source:HGNC Symbol;Acc:HGNC:6763]	1.08438e-07
ENSG00000128708	HAT1	histone acetyltransferase 1 [Source:HGNC Symbol;Acc:HGNC:4821]	1.13845e-07
ENSG00000101447	FAM83D	family with sequence similarity 83 member D [Source:HGNC Symbol;Acc:HGNC:16122]	1.19269e-07
ENSG00000108106	UBE2S	ubiquitin conjugating enzyme E2 S [Source:HGNC Symbol;Acc:HGNC:17895]	1.24858e-07
ENSG00000134291	TMEM106C	transmembrane protein 106C [Source:HGNC Symbol;Acc:HGNC:28775]	1.30423e-07
ENSG00000103966	EHD4	EH domain containing 4 [Source:HGNC Symbol;Acc:HGNC:3245]	1.35948e-07
ENSG00000005022	SLC25A5	solute carrier family 25 member 5 [Source:HGNC Symbol;Acc:HGNC:10991]	1.41728e-07
ENSG00000144554	FANCD2	FA complementation group D2 [Source:HGNC Symbol;Acc:HGNC:3585]	1.47481e-07
ENSG00000163781	TOPBP1	DNA topoisomerase II binding protein 1 [Source:HGNC Symbol;Acc:HGNC:17008]	1.53273e-07
ENSG00000138092	CENPO	centromere protein O [Source:HGNC Symbol;Acc:HGNC:28152]	1.65174e-07
ENSG00000167196	FBXO22	F-box protein 22 [Source:HGNC Symbol;Acc:HGNC:13593]	1.71684e-07
ENSG00000100629	CEP128	centrosomal protein 128 [Source:HGNC Symbol;Acc:HGNC:20359]	1.78476e-07
ENSG00000092470	WDR76	WD repeat domain 76 [Source:HGNC Symbol;Acc:HGNC:25773]	1.85391e-07
ENSG00000164985	PSIP1	PC4 and SFRS1 interacting protein 1 [Source:HGNC Symbol;Acc:HGNC:9527]	1.92279e-07
ENSG00000092621	PHGDH	phosphoglycerate dehydrogenase [Source:HGNC Symbol;Acc:HGNC:8923]	1.99719e-07
ENSG00000186185	KIF18B	kinesin family member 18B [Source:HGNC Symbol;Acc:HGNC:27102]	2.07311e-07
ENSG00000162745	OLFML2B	olfactomedin like 2B [Source:HGNC Symbol;Acc:HGNC:24558]	2.24552e-07
ENSG00000196584	XRCC2	X-ray repair cross complementing 2 [Source:HGNC Symbol;Acc:HGNC:12829]	2.33799e-07
ENSG00000120699	EXOSC8	exosome component 8 [Source:HGNC Symbol;Acc:HGNC:17035]	2.53159e-07
ENSG00000100749	VRK1	VRK serine/threonine kinase 1 [Source:HGNC Symbol;Acc:HGNC:12718]	2.63331e-07
ENSG00000069275	NUCKS1	nuclear casein kinase and cyclin dependent kinase substrate 1 [Source:HGNC Symbol;Acc:HGNC:29923]	2.7345e-07
ENSG00000108468	CBX1	chromobox 1 [Source:HGNC Symbol;Acc:HGNC:1551]	2.84595e-07
ENSG00000164087	POC1A	POC1 centriolar protein A [Source:HGNC Symbol;Acc:HGNC:24488]	2.95907e-07
ENSG00000149485	FADS1	fatty acid desaturase 1 [Source:HGNC Symbol;Acc:HGNC:3574]	3.07266e-07
ENSG00000108055	SMC3	structural maintenance of chromosomes 3 [Source:HGNC Symbol;Acc:HGNC:2468]	3.19621e-07
ENSG00000159259	CHAF1B	chromatin assembly factor 1 subunit B [Source:HGNC Symbol;Acc:HGNC:1911]	3.32269e-07
ENSG00000128989	ARPP19	cAMP regulated phosphoprotein 19 [Source:HGNC Symbol;Acc:HGNC:16967]	3.45309e-07
ENSG00000170144	HNRNPA3	heterogeneous nuclear ribonucleoprotein A3 [Source:HGNC Symbol;Acc:HGNC:24941]	3.58456e-07
ENSG00000166801	FAM111A	FAM111 trypsin like peptidase A [Source:HGNC Symbol;Acc:HGNC:24725]	3.71903e-07
ENSG00000164754	RAD21	RAD21 cohesin complex component [Source:HGNC Symbol;Acc:HGNC:9811]	3.85968e-07
ENSG00000100526	CDKN3	cyclin dependent kinase inhibitor 3 [Source:HGNC Symbol;Acc:HGNC:1791]	4.00551e-07
ENSG00000014138	POLA2	DNA polymerase alpha 2, accessory subunit [Source:HGNC Symbol;Acc:HGNC:30073]	4.15044e-07
ENSG00000111247	RAD51AP1	RAD51 associated protein 1 [Source:HGNC Symbol;Acc:HGNC:16956]	4.29558e-07
ENSG00000138182	KIF20B	kinesin family member 20B [Source:HGNC Symbol;Acc:HGNC:7212]	4.60743e-07
ENSG00000111445	RFC5	replication factor C subunit 5 [Source:HGNC Symbol;Acc:HGNC:9973]	4.76654e-07
ENSG00000148019	CEP78	centrosomal protein 78 [Source:HGNC Symbol;Acc:HGNC:25740]	4.93992e-07
ENSG00000058804	NDC1	NDC1 transmembrane nucleoporin [Source:HGNC Symbol;Acc:HGNC:25525]	5.12109e-07
ENSG00000179051	RCC2	regulator of chromosome condensation 2 [Source:HGNC Symbol;Acc:HGNC:30297]	5.30169e-07
ENSG00000136938	ANP32B	acidic nuclear phosphoprotein 32 family member B [Source:HGNC Symbol;Acc:HGNC:16677]	5.50404e-07
ENSG00000105968	H2AZ2	H2A.Z variant histone 2 [Source:HGNC Symbol;Acc:HGNC:20664]	5.71707e-07
ENSG00000105486	LIG1	DNA ligase 1 [Source:HGNC Symbol;Acc:HGNC:6598]	5.93561e-07
ENSG00000012963	UBR7	ubiquitin protein ligase E3 component n-recognin 7 [Source:HGNC Symbol;Acc:HGNC:20344]	6.15691e-07
ENSG00000158859	ADAMTS4	ADAM metallopeptidase with thrombospondin type 1 motif 4 [Source:HGNC Symbol;Acc:HGNC:220]	6.42505e-07
ENSG00000214114	MYCBP	MYC binding protein [Source:HGNC Symbol;Acc:HGNC:7554]	6.73017e-07
ENSG00000125319	HROB	homologous recombination factor with OB-fold [Source:HGNC Symbol;Acc:HGNC:28460]	7.34885e-07
ENSG00000149548	CCDC15	coiled-coil domain containing 15 [Source:HGNC Symbol;Acc:HGNC:25798]	7.66143e-07
ENSG00000077152	UBE2T	ubiquitin conjugating enzyme E2 T [Source:HGNC Symbol;Acc:HGNC:25009]	8.36324e-07
ENSG00000070814	TCOF1	treacle ribosome biogenesis factor 1 [Source:HGNC Symbol;Acc:HGNC:11654]	9.14928e-07
ENSG00000101945	SUV39H1	suppressor of variegation 3-9 homolog 1 [Source:HGNC Symbol;Acc:HGNC:11479]	9.57054e-07
ENSG00000134802	SLC43A3	solute carrier family 43 member 3 [Source:HGNC Symbol;Acc:HGNC:17466]	1.09476e-06
ENSG00000167900	TK1	thymidine kinase 1 [Source:HGNC Symbol;Acc:HGNC:11830]	1.14334e-06
ENSG00000284906	NA	novel protein	1.19199e-06
ENSG00000029153	ARNTL2	aryl hydrocarbon receptor nuclear translocator like 2 [Source:HGNC Symbol;Acc:HGNC:18984]	1.35053e-06
ENSG00000168393	DTYMK	deoxythymidylate kinase [Source:HGNC Symbol;Acc:HGNC:3061]	1.40567e-06
ENSG00000275221	H2AC15	H2A clustered histone 15 [Source:HGNC Symbol;Acc:HGNC:4726]	1.52087e-06
ENSG00000172167	MTBP	MDM2 binding protein [Source:HGNC Symbol;Acc:HGNC:7417]	1.58284e-06
ENSG00000155189	AGPAT5	1-acylglycerol-3-phosphate O-acyltransferase 5 [Source:HGNC Symbol;Acc:HGNC:20886]	1.64534e-06
ENSG00000113569	NUP155	nucleoporin 155 [Source:HGNC Symbol;Acc:HGNC:8063]	1.71009e-06
ENSG00000125944	HNRNPR	heterogeneous nuclear ribonucleoprotein R [Source:HGNC Symbol;Acc:HGNC:5047]	1.77447e-06
ENSG00000071539	TRIP13	thyroid hormone receptor interactor 13 [Source:HGNC Symbol;Acc:HGNC:12307]	1.84233e-06
ENSG00000197451	HNRNPAB	heterogeneous nuclear ribonucleoprotein A/B [Source:HGNC Symbol;Acc:HGNC:5034]	1.91205e-06
ENSG00000075426	FOSL2	FOS like 2, AP-1 transcription factor subunit [Source:HGNC Symbol;Acc:HGNC:3798]	2.06102e-06
ENSG00000187210	GCNT1	glucosaminyl (N-acetyl) transferase 1 [Source:HGNC Symbol;Acc:HGNC:4203]	2.14501e-06
ENSG00000129810	SGO1	shugoshin 1 [Source:HGNC Symbol;Acc:HGNC:25088]	2.31172e-06
ENSG00000108424	KPNB1	karyopherin subunit beta 1 [Source:HGNC Symbol;Acc:HGNC:6400]	2.39976e-06
ENSG00000100714	MTHFD1	methylenetetrahydrofolate dehydrogenase, cyclohydrolase and formyltetrahydrofolate synthetase 1 [Source:HGNC Symbol;Acc:HGNC:7432]	2.58213e-06
ENSG00000165490	DDIAS	DNA damage induced apoptosis suppressor [Source:HGNC Symbol;Acc:HGNC:26351]	2.67405e-06
ENSG00000109084	TMEM97	transmembrane protein 97 [Source:HGNC Symbol;Acc:HGNC:28106]	2.76646e-06
ENSG00000143799	PARP1	poly(ADP-ribose) polymerase 1 [Source:HGNC Symbol;Acc:HGNC:270]	2.8611e-06
ENSG00000132967	HMGB1P5	high mobility group box 1 pseudogene 5 [Source:HGNC Symbol;Acc:HGNC:4997]	2.95734e-06
ENSG00000123136	DDX39A	DExD-box helicase 39A [Source:HGNC Symbol;Acc:HGNC:17821]	3.05421e-06
ENSG00000103540	CCP110	centriolar coiled-coil protein 110 [Source:HGNC Symbol;Acc:HGNC:24342]	3.15141e-06
ENSG00000178295	GEN1	GEN1 Holliday junction 5' flap endonuclease [Source:HGNC Symbol;Acc:HGNC:26881]	3.25868e-06
ENSG00000131462	TUBG1	tubulin gamma 1 [Source:HGNC Symbol;Acc:HGNC:12417]	3.48852e-06
ENSG00000151503	NCAPD3	non-SMC condensin II complex subunit D3 [Source:HGNC Symbol;Acc:HGNC:28952]	3.72876e-06
ENSG00000136518	ACTL6A	actin like 6A [Source:HGNC Symbol;Acc:HGNC:24124]	3.85156e-06
ENSG00000123080	CDKN2C	cyclin dependent kinase inhibitor 2C [Source:HGNC Symbol;Acc:HGNC:1789]	3.98697e-06
ENSG00000213186	TRIM59	tripartite motif containing 59 [Source:HGNC Symbol;Acc:HGNC:30834]	4.12418e-06
ENSG00000178860	MSC	musculin [Source:HGNC Symbol;Acc:HGNC:7321]	4.40146e-06
ENSG00000024526	DEPDC1	DEP domain containing 1 [Source:HGNC Symbol;Acc:HGNC:22949]	4.53944e-06
ENSG00000174371	EXO1	exonuclease 1 [Source:HGNC Symbol;Acc:HGNC:3511]	4.98618e-06
ENSG00000198826	ARHGAP11A	Rho GTPase activating protein 11A [Source:HGNC Symbol;Acc:HGNC:15783]	5.15169e-06
ENSG00000105323	HNRNPUL1	heterogeneous nuclear ribonucleoprotein U like 1 [Source:HGNC Symbol;Acc:HGNC:17011]	5.32355e-06
ENSG00000079246	XRCC5	X-ray repair cross complementing 5 [Source:HGNC Symbol;Acc:HGNC:12833]	5.49633e-06
ENSG00000106462	EZH2	enhancer of zeste 2 polycomb repressive complex 2 subunit [Source:HGNC Symbol;Acc:HGNC:3527]	6.22211e-06
ENSG00000122483	CCDC18	coiled-coil domain containing 18 [Source:HGNC Symbol;Acc:HGNC:30370]	6.41527e-06
ENSG00000110958	PTGES3	prostaglandin E synthase 3 [Source:HGNC Symbol;Acc:HGNC:16049]	6.60788e-06
ENSG00000136848	DAB2IP	DAB2 interacting protein [Source:HGNC Symbol;Acc:HGNC:17294]	6.80001e-06
ENSG00000129484	PARP2	poly(ADP-ribose) polymerase 2 [Source:HGNC Symbol;Acc:HGNC:272]	7.18707e-06
ENSG00000165891	E2F7	E2F transcription factor 7 [Source:HGNC Symbol;Acc:HGNC:23820]	7.38223e-06
ENSG00000164070	HSPA4L	heat shock protein family A (Hsp70) member 4 like [Source:HGNC Symbol;Acc:HGNC:17041]	7.57834e-06
ENSG00000080839	RBL1	RB transcriptional corepressor like 1 [Source:HGNC Symbol;Acc:HGNC:9893]	7.97469e-06
ENSG00000126261	UBA2	ubiquitin like modifier activating enzyme 2 [Source:HGNC Symbol;Acc:HGNC:30661]	8.1783e-06
ENSG00000213853	EMP2	epithelial membrane protein 2 [Source:HGNC Symbol;Acc:HGNC:3334]	9.00793e-06
ENSG00000120647	CCDC77	coiled-coil domain containing 77 [Source:HGNC Symbol;Acc:HGNC:28203]	9.22364e-06
ENSG00000137337	MDC1	mediator of DNA damage checkpoint 1 [Source:HGNC Symbol;Acc:HGNC:21163]	9.44448e-06
ENSG00000139354	GAS2L3	growth arrest specific 2 like 3 [Source:HGNC Symbol;Acc:HGNC:27475]	9.90755e-06
ENSG00000128951	DUT	deoxyuridine triphosphatase [Source:HGNC Symbol;Acc:HGNC:3078]	1.0145e-05
ENSG00000166833	NAV2	neuron navigator 2 [Source:HGNC Symbol;Acc:HGNC:15997]	1.03831e-05
ENSG00000149639	SOGA1	suppressor of glucose, autophagy associated 1 [Source:HGNC Symbol;Acc:HGNC:16111]	1.06201e-05
ENSG00000105202	FBL	fibrillarin [Source:HGNC Symbol;Acc:HGNC:3599]	1.086e-05
ENSG00000147536	GINS4	GINS complex subunit 4 [Source:HGNC Symbol;Acc:HGNC:28226]	1.10992e-05
ENSG00000138668	HNRNPD	heterogeneous nuclear ribonucleoprotein D [Source:HGNC Symbol;Acc:HGNC:5036]	1.13412e-05
ENSG00000169180	XPO6	exportin 6 [Source:HGNC Symbol;Acc:HGNC:19733]	1.15851e-05
ENSG00000164118	CEP44	centrosomal protein 44 [Source:HGNC Symbol;Acc:HGNC:29356]	1.21268e-05
ENSG00000150753	CCT5	chaperonin containing TCP1 subunit 5 [Source:HGNC Symbol;Acc:HGNC:1618]	1.27143e-05
ENSG00000166845	C18orf54	chromosome 18 open reading frame 54 [Source:HGNC Symbol;Acc:HGNC:13796]	1.30199e-05
ENSG00000123374	CDK2	cyclin dependent kinase 2 [Source:HGNC Symbol;Acc:HGNC:1771]	1.33287e-05
ENSG00000215784	FAM72D	family with sequence similarity 72 member D [Source:HGNC Symbol;Acc:HGNC:33593]	1.36387e-05
ENSG00000123485	HJURP	Holliday junction recognition protein [Source:HGNC Symbol;Acc:HGNC:25444]	1.42981e-05
ENSG00000138031	ADCY3	adenylate cyclase 3 [Source:HGNC Symbol;Acc:HGNC:234]	1.46342e-05
ENSG00000051825	MPHOSPH9	M-phase phosphoprotein 9 [Source:HGNC Symbol;Acc:HGNC:7215]	1.49687e-05
ENSG00000094804	CDC6	cell division cycle 6 [Source:HGNC Symbol;Acc:HGNC:1744]	1.60075e-05
ENSG00000040275	SPDL1	spindle apparatus coiled-coil protein 1 [Source:HGNC Symbol;Acc:HGNC:26010]	1.6714e-05
ENSG00000203760	CENPW	centromere protein W [Source:HGNC Symbol;Acc:HGNC:21488]	1.70762e-05
ENSG00000121211	MND1	meiotic nuclear divisions 1 [Source:HGNC Symbol;Acc:HGNC:24839]	1.78452e-05
ENSG00000005156	LIG3	DNA ligase 3 [Source:HGNC Symbol;Acc:HGNC:6600]	1.94531e-05
ENSG00000112081	SRSF3	serine and arginine rich splicing factor 3 [Source:HGNC Symbol;Acc:HGNC:10785]	1.986e-05
ENSG00000137404	NRM	nurim [Source:HGNC Symbol;Acc:HGNC:8003]	2.10801e-05
ENSG00000099783	HNRNPM	heterogeneous nuclear ribonucleoprotein M [Source:HGNC Symbol;Acc:HGNC:5046]	2.15148e-05
ENSG00000183684	ALYREF	Aly/REF export factor [Source:HGNC Symbol;Acc:HGNC:19071]	2.28341e-05
ENSG00000099901	RANBP1	RAN binding protein 1 [Source:HGNC Symbol;Acc:HGNC:9847]	2.32905e-05
ENSG00000085999	RAD54L	RAD54 like [Source:HGNC Symbol;Acc:HGNC:9826]	2.42312e-05
ENSG00000116670	MAD2L2	mitotic arrest deficient 2 like 2 [Source:HGNC Symbol;Acc:HGNC:6764]	2.52083e-05
ENSG00000185347	TEDC1	tubulin epsilon and delta complex 1 [Source:HGNC Symbol;Acc:HGNC:20127]	2.67286e-05
ENSG00000095002	MSH2	mutS homolog 2 [Source:HGNC Symbol;Acc:HGNC:7325]	2.72545e-05
ENSG00000106355	LSM5	LSM5 homolog, U6 small nuclear RNA and mRNA degradation associated [Source:HGNC Symbol;Acc:HGNC:17162]	2.83556e-05
ENSG00000119335	SET	SET nuclear proto-oncogene [Source:HGNC Symbol;Acc:HGNC:10760]	2.89319e-05
ENSG00000102054	RBBP7	RB binding protein 7, chromatin remodeling factor [Source:HGNC Symbol;Acc:HGNC:9890]	2.95154e-05
ENSG00000166164	BRD7	bromodomain containing 7 [Source:HGNC Symbol;Acc:HGNC:14310]	3.18641e-05
ENSG00000184897	H1-10	H1.10 linker histone [Source:HGNC Symbol;Acc:HGNC:4722]	3.24559e-05
ENSG00000136811	ODF2	outer dense fiber of sperm tails 2 [Source:HGNC Symbol;Acc:HGNC:8114]	3.36554e-05
ENSG00000149636	DSN1	DSN1 component of MIS12 kinetochore complex [Source:HGNC Symbol;Acc:HGNC:16165]	3.42591e-05
ENSG00000126453	BCL2L12	BCL2 like 12 [Source:HGNC Symbol;Acc:HGNC:13787]	3.48787e-05
ENSG00000096060	FKBP5	FKBP prolyl isomerase 5 [Source:HGNC Symbol;Acc:HGNC:3721]	3.61329e-05
ENSG00000242498	ARPIN	actin related protein 2/3 complex inhibitor [Source:HGNC Symbol;Acc:HGNC:28782]	3.74232e-05
ENSG00000055044	NOP58	NOP58 ribonucleoprotein [Source:HGNC Symbol;Acc:HGNC:29926]	3.80747e-05
ENSG00000088247	KHSRP	KH-type splicing regulatory protein [Source:HGNC Symbol;Acc:HGNC:6316]	4.00373e-05
ENSG00000072864	NDE1	nudE neurodevelopment protein 1 [Source:HGNC Symbol;Acc:HGNC:17619]	4.14182e-05
ENSG00000072274	TFRC	transferrin receptor [Source:HGNC Symbol;Acc:HGNC:11763]	4.21225e-05
ENSG00000281344	HELLPAR	HELLP associated long non-coding RNA [Source:HGNC Symbol;Acc:HGNC:43984]	4.28266e-05
ENSG00000078237	TIGAR	TP53 induced glycolysis regulatory phosphatase [Source:HGNC Symbol;Acc:HGNC:1185]	4.35403e-05
ENSG00000136104	RNASEH2B	ribonuclease H2 subunit B [Source:HGNC Symbol;Acc:HGNC:25671]	4.49736e-05
ENSG00000238266	LINC00707	long intergenic non-protein coding RNA 707 [Source:HGNC Symbol;Acc:HGNC:44691]	4.56952e-05
ENSG00000157557	ETS2	ETS proto-oncogene 2, transcription factor [Source:HGNC Symbol;Acc:HGNC:3489]	4.94213e-05
ENSG00000259316	NA	novel protein	5.01912e-05
ENSG00000138658	ZGRF1	zinc finger GRF-type containing 1 [Source:HGNC Symbol;Acc:HGNC:25654]	5.5344e-05
ENSG00000072571	HMMR	hyaluronan mediated motility receptor [Source:HGNC Symbol;Acc:HGNC:5012]	5.62652e-05
ENSG00000122566	HNRNPA2B1	heterogeneous nuclear ribonucleoprotein A2/B1 [Source:HGNC Symbol;Acc:HGNC:5033]	5.72015e-05
ENSG00000182504	CEP97	centrosomal protein 97 [Source:HGNC Symbol;Acc:HGNC:26244]	5.90728e-05
ENSG00000167513	CDT1	chromatin licensing and DNA replication factor 1 [Source:HGNC Symbol;Acc:HGNC:24576]	6.20579e-05
ENSG00000189057	FAM111B	FAM111 trypsin like peptidase B [Source:HGNC Symbol;Acc:HGNC:24200]	6.31081e-05
ENSG00000185480	PARPBP	PARP1 binding protein [Source:HGNC Symbol;Acc:HGNC:26074]	6.52701e-05
ENSG00000141499	WRAP53	WD repeat containing antisense to TP53 [Source:HGNC Symbol;Acc:HGNC:25522]	6.63744e-05
ENSG00000123975	CKS2	CDC28 protein kinase regulatory subunit 2 [Source:HGNC Symbol;Acc:HGNC:2000]	6.86399e-05
ENSG00000159055	MIS18A	MIS18 kinetochore protein A [Source:HGNC Symbol;Acc:HGNC:1286]	6.98245e-05
ENSG00000119403	PHF19	PHD finger protein 19 [Source:HGNC Symbol;Acc:HGNC:24566]	7.1031e-05
ENSG00000154473	BUB3	BUB3 mitotic checkpoint protein [Source:HGNC Symbol;Acc:HGNC:1151]	7.46942e-05
ENSG00000256663	NA	ubiquitin-like with PHD and ring finger domains 1 (UHRF1) pseudogene	7.59365e-05
ENSG00000163923	RPL39L	ribosomal protein L39 like [Source:HGNC Symbol;Acc:HGNC:17094]	7.71838e-05
ENSG00000173456	RNF26	ring finger protein 26 [Source:HGNC Symbol;Acc:HGNC:14646]	8.09397e-05
ENSG00000182054	IDH2	isocitrate dehydrogenase (NADP(+)) 2 [Source:HGNC Symbol;Acc:HGNC:5383]	8.49665e-05
ENSG00000160014	CALM3	calmodulin 3 [Source:HGNC Symbol;Acc:HGNC:1449]	8.63178e-05
ENSG00000104419	NDRG1	N-myc downstream regulated 1 [Source:HGNC Symbol;Acc:HGNC:7679]	8.77144e-05
ENSG00000096746	HNRNPH3	heterogeneous nuclear ribonucleoprotein H3 [Source:HGNC Symbol;Acc:HGNC:5043]	8.91179e-05
ENSG00000115902	SLC1A4	solute carrier family 1 member 4 [Source:HGNC Symbol;Acc:HGNC:10942]	9.05272e-05
ENSG00000176014	TUBB6	tubulin beta 6 class V [Source:HGNC Symbol;Acc:HGNC:20776]	9.19728e-05
ENSG00000087586	AURKA	aurora kinase A [Source:HGNC Symbol;Acc:HGNC:11393]	9.3423e-05
ENSG00000170779	CDCA4	cell division cycle associated 4 [Source:HGNC Symbol;Acc:HGNC:14625]	9.48853e-05
ENSG00000111331	OAS3	2'-5'-oligoadenylate synthetase 3 [Source:HGNC Symbol;Acc:HGNC:8088]	9.63636e-05
ENSG00000162073	PAQR4	progestin and adipoQ receptor family member 4 [Source:HGNC Symbol;Acc:HGNC:26386]	9.93561e-05
ENSG00000074800	ENO1	enolase 1 [Source:HGNC Symbol;Acc:HGNC:3350]	0.000104003
ENSG00000148229	POLE3	DNA polymerase epsilon 3, accessory subunit [Source:HGNC Symbol;Acc:HGNC:13546]	0.000105602
ENSG00000109674	NEIL3	nei like DNA glycosylase 3 [Source:HGNC Symbol;Acc:HGNC:24573]	0.000113844
ENSG00000071626	DAZAP1	DAZ associated protein 1 [Source:HGNC Symbol;Acc:HGNC:2683]	0.000120714
ENSG00000129351	ILF3	interleukin enhancer binding factor 3 [Source:HGNC Symbol;Acc:HGNC:6038]	0.000124274
ENSG00000090905	TNRC6A	trinucleotide repeat containing adaptor 6A [Source:HGNC Symbol;Acc:HGNC:11969]	0.000139474
ENSG00000089280	FUS	FUS RNA binding protein [Source:HGNC Symbol;Acc:HGNC:4010]	0.000141471
ENSG00000121774	KHDRBS1	KH RNA binding domain containing, signal transduction associated 1 [Source:HGNC Symbol;Acc:HGNC:18116]	0.000143463
ENSG00000138398	PPIG	peptidylprolyl isomerase G [Source:HGNC Symbol;Acc:HGNC:14650]	0.000145482
ENSG00000121621	KIF18A	kinesin family member 18A [Source:HGNC Symbol;Acc:HGNC:29441]	0.000151612
ENSG00000138376	BARD1	BRCA1 associated RING domain 1 [Source:HGNC Symbol;Acc:HGNC:952]	0.000153698
ENSG00000077514	POLD3	DNA polymerase delta 3, accessory subunit [Source:HGNC Symbol;Acc:HGNC:20932]	0.000155789
ENSG00000130520	LSM4	LSM4 homolog, U6 small nuclear RNA and mRNA degradation associated [Source:HGNC Symbol;Acc:HGNC:17259]	0.00016231
ENSG00000129534	MIS18BP1	MIS18 binding protein 1 [Source:HGNC Symbol;Acc:HGNC:20190]	0.000166847
ENSG00000140534	TICRR	TOPBP1 interacting checkpoint and replication regulator [Source:HGNC Symbol;Acc:HGNC:28704]	0.000176155
ENSG00000259768	NA	novel transcript, antisense to ZFHX3	0.000178521
ENSG00000184216	IRAK1	interleukin 1 receptor associated kinase 1 [Source:HGNC Symbol;Acc:HGNC:6112]	0.000180925
ENSG00000145337	PYURF	PIGY upstream open reading frame [Source:HGNC Symbol;Acc:HGNC:44317]	0.000185771
ENSG00000071564	TCF3	transcription factor 3 [Source:HGNC Symbol;Acc:HGNC:11633]	0.000188262
ENSG00000133026	MYH10	myosin heavy chain 10 [Source:HGNC Symbol;Acc:HGNC:7568]	0.000193258
ENSG00000101773	RBBP8	RB binding protein 8, endonuclease [Source:HGNC Symbol;Acc:HGNC:9891]	0.000195765
ENSG00000011304	PTBP1	polypyrimidine tract binding protein 1 [Source:HGNC Symbol;Acc:HGNC:9583]	0.000200785
ENSG00000161547	SRSF2	serine and arginine rich splicing factor 2 [Source:HGNC Symbol;Acc:HGNC:10783]	0.000205889
ENSG00000111196	MAGOHB	mago homolog B, exon junction complex subunit [Source:HGNC Symbol;Acc:HGNC:25504]	0.0002139
ENSG00000144395	CCDC150	coiled-coil domain containing 150 [Source:HGNC Symbol;Acc:HGNC:26834]	0.000230567
ENSG00000249992	TMEM158	transmembrane protein 158 [Source:HGNC Symbol;Acc:HGNC:30293]	0.000233416
ENSG00000181938	GINS3	GINS complex subunit 3 [Source:HGNC Symbol;Acc:HGNC:25851]	0.000239131
ENSG00000165916	PSMC3	proteasome 26S subunit, ATPase 3 [Source:HGNC Symbol;Acc:HGNC:9549]	0.000241984
ENSG00000178921	PFAS	phosphoribosylformylglycinamidine synthase [Source:HGNC Symbol;Acc:HGNC:8863]	0.000244852
ENSG00000188985	DHFRP1	dihydrofolate reductase pseudogene 1 [Source:HGNC Symbol;Acc:HGNC:2862]	0.000247725
ENSG00000177602	HASPIN	histone H3 associated protein kinase [Source:HGNC Symbol;Acc:HGNC:19682]	0.000253457
ENSG00000020922	MRE11	MRE11 homolog, double strand break repair nuclease [Source:HGNC Symbol;Acc:HGNC:7230]	0.000256349
ENSG00000132688	NES	nestin [Source:HGNC Symbol;Acc:HGNC:7756]	0.000259267
ENSG00000148337	CIZ1	CDKN1A interacting zinc finger protein 1 [Source:HGNC Symbol;Acc:HGNC:16744]	0.000262177
ENSG00000213694	S1PR3	sphingosine-1-phosphate receptor 3 [Source:HGNC Symbol;Acc:HGNC:3167]	0.000265162
ENSG00000116285	ERRFI1	ERBB receptor feedback inhibitor 1 [Source:HGNC Symbol;Acc:HGNC:18185]	0.00027125
ENSG00000196591	HDAC2	histone deacetylase 2 [Source:HGNC Symbol;Acc:HGNC:4853]	0.000280631
ENSG00000169045	HNRNPH1	heterogeneous nuclear ribonucleoprotein H1 [Source:HGNC Symbol;Acc:HGNC:5041]	0.000283839
ENSG00000091651	ORC6	origin recognition complex subunit 6 [Source:HGNC Symbol;Acc:HGNC:17151]	0.000287041
ENSG00000121289	CEP89	centrosomal protein 89 [Source:HGNC Symbol;Acc:HGNC:25907]	0.000290244
ENSG00000168077	SCARA3	scavenger receptor class A member 3 [Source:HGNC Symbol;Acc:HGNC:19000]	0.000293472
ENSG00000121892	PDS5A	PDS5 cohesin associated factor A [Source:HGNC Symbol;Acc:HGNC:29088]	0.000309807
ENSG00000170759	KIF5B	kinesin family member 5B [Source:HGNC Symbol;Acc:HGNC:6324]	0.000313112
ENSG00000205208	C4orf46	chromosome 4 open reading frame 46 [Source:HGNC Symbol;Acc:HGNC:27320]	0.000334073
ENSG00000167393	PPP2R3B	protein phosphatase 2 regulatory subunit B''beta [Source:HGNC Symbol;Acc:HGNC:13417]	0.000341601
ENSG00000187741	FANCA	FA complementation group A [Source:HGNC Symbol;Acc:HGNC:3582]	0.000345362
ENSG00000125871	MGME1	mitochondrial genome maintenance exonuclease 1 [Source:HGNC Symbol;Acc:HGNC:16205]	0.000356611
ENSG00000110497	AMBRA1	autophagy and beclin 1 regulator 1 [Source:HGNC Symbol;Acc:HGNC:25990]	0.00036429
ENSG00000197771	MCMBP	minichromosome maintenance complex binding protein [Source:HGNC Symbol;Acc:HGNC:25782]	0.000368176
ENSG00000148400	NOTCH1	notch receptor 1 [Source:HGNC Symbol;Acc:HGNC:7881]	0.000392289
ENSG00000280893	NA	novel transcript	0.000396411
ENSG00000105835	NAMPT	nicotinamide phosphoribosyltransferase [Source:HGNC Symbol;Acc:HGNC:30092]	0.00040052
ENSG00000135297	MTO1	mitochondrial tRNA translation optimization 1 [Source:HGNC Symbol;Acc:HGNC:19261]	0.000408763
ENSG00000151466	SCLT1	sodium channel and clathrin linker 1 [Source:HGNC Symbol;Acc:HGNC:26406]	0.000421289
ENSG00000171314	PGAM1	phosphoglycerate mutase 1 [Source:HGNC Symbol;Acc:HGNC:8888]	0.000429704
ENSG00000156795	NTAQ1	N-terminal glutamine amidase 1 [Source:HGNC Symbol;Acc:HGNC:25490]	0.000433937
ENSG00000115875	SRSF7	serine and arginine rich splicing factor 7 [Source:HGNC Symbol;Acc:HGNC:10789]	0.000438186
ENSG00000101639	CEP192	centrosomal protein 192 [Source:HGNC Symbol;Acc:HGNC:25515]	0.000442435
ENSG00000137770	CTDSPL2	CTD small phosphatase like 2 [Source:HGNC Symbol;Acc:HGNC:26936]	0.000446733
ENSG00000134954	ETS1	ETS proto-oncogene 1, transcription factor [Source:HGNC Symbol;Acc:HGNC:3488]	0.000455315
ENSG00000128245	YWHAH	tyrosine 3-monooxygenase/tryptophan 5-monooxygenase activation protein eta [Source:HGNC Symbol;Acc:HGNC:12853]	0.000463962
ENSG00000119326	CTNNAL1	catenin alpha like 1 [Source:HGNC Symbol;Acc:HGNC:2512]	0.000468376
ENSG00000135537	AFG1L	AFG1 like ATPase [Source:HGNC Symbol;Acc:HGNC:16411]	0.00047738
ENSG00000091436	MAP3K20	mitogen-activated protein kinase kinase kinase 20 [Source:HGNC Symbol;Acc:HGNC:17797]	0.000486414
ENSG00000171960	PPIH	peptidylprolyl isomerase H [Source:HGNC Symbol;Acc:HGNC:14651]	0.000509696
ENSG00000138346	DNA2	DNA replication helicase/nuclease 2 [Source:HGNC Symbol;Acc:HGNC:2939]	0.000514403
ENSG00000097046	CDC7	cell division cycle 7 [Source:HGNC Symbol;Acc:HGNC:1745]	0.000519102
ENSG00000134824	FADS2	fatty acid desaturase 2 [Source:HGNC Symbol;Acc:HGNC:3575]	0.000523864
ENSG00000101911	PRPS2	phosphoribosyl pyrophosphate synthetase 2 [Source:HGNC Symbol;Acc:HGNC:9465]	0.000533507
ENSG00000121068	TBX2	T-box transcription factor 2 [Source:HGNC Symbol;Acc:HGNC:11597]	0.000538399
ENSG00000198176	TFDP1	transcription factor Dp-1 [Source:HGNC Symbol;Acc:HGNC:11749]	0.000543352
ENSG00000087301	TXNDC16	thioredoxin domain containing 16 [Source:HGNC Symbol;Acc:HGNC:19965]	0.000563388
ENSG00000101367	MAPRE1	microtubule associated protein RP/EB family member 1 [Source:HGNC Symbol;Acc:HGNC:6890]	0.00056842
ENSG00000108587	GOSR1	golgi SNAP receptor complex member 1 [Source:HGNC Symbol;Acc:HGNC:4430]	0.000573447
ENSG00000182628	SKA2	spindle and kinetochore associated complex subunit 2 [Source:HGNC Symbol;Acc:HGNC:28006]	0.000578465
ENSG00000198055	GRK6	G protein-coupled receptor kinase 6 [Source:HGNC Symbol;Acc:HGNC:4545]	0.00058885
ENSG00000010803	SCMH1	Scm polycomb group protein homolog 1 [Source:HGNC Symbol;Acc:HGNC:19003]	0.00059935
ENSG00000169908	TM4SF1	transmembrane 4 L six family member 1 [Source:HGNC Symbol;Acc:HGNC:11853]	0.000620495
ENSG00000136861	CDK5RAP2	CDK5 regulatory subunit associated protein 2 [Source:HGNC Symbol;Acc:HGNC:18672]	0.000647006
ENSG00000173546	CSPG4	chondroitin sulfate proteoglycan 4 [Source:HGNC Symbol;Acc:HGNC:2466]	0.000657747
ENSG00000198700	IPO9	importin 9 [Source:HGNC Symbol;Acc:HGNC:19425]	0.000663178
ENSG00000117593	DARS2	aspartyl-tRNA synthetase 2, mitochondrial [Source:HGNC Symbol;Acc:HGNC:25538]	0.00067413
ENSG00000025770	NCAPH2	non-SMC condensin II complex subunit H2 [Source:HGNC Symbol;Acc:HGNC:25071]	0.00068522
ENSG00000183048	SLC25A10	solute carrier family 25 member 10 [Source:HGNC Symbol;Acc:HGNC:10980]	0.00070189
ENSG00000147231	RADX	RPA1 related single stranded DNA binding protein, X-linked [Source:HGNC Symbol;Acc:HGNC:25486]	0.000707456
ENSG00000112312	GMNN	geminin DNA replication inhibitor [Source:HGNC Symbol;Acc:HGNC:17493]	0.000713008
ENSG00000174718	RESF1	retroelement silencing factor 1 [Source:HGNC Symbol;Acc:HGNC:25559]	0.000718565
ENSG00000158169	FANCC	FA complementation group C [Source:HGNC Symbol;Acc:HGNC:3584]	0.000729674
ENSG00000160298	C21orf58	chromosome 21 open reading frame 58 [Source:HGNC Symbol;Acc:HGNC:1300]	0.000735212
ENSG00000102900	NUP93	nucleoporin 93 [Source:HGNC Symbol;Acc:HGNC:28958]	0.00076877
ENSG00000131504	DIAPH1	diaphanous related formin 1 [Source:HGNC Symbol;Acc:HGNC:2876]	0.00078565
ENSG00000154920	EME1	essential meiotic structure-specific endonuclease 1 [Source:HGNC Symbol;Acc:HGNC:24965]	0.00079126
ENSG00000135540	NHSL1	NHS like 1 [Source:HGNC Symbol;Acc:HGNC:21021]	0.000808199
ENSG00000112245	PTP4A1	protein tyrosine phosphatase 4A1 [Source:HGNC Symbol;Acc:HGNC:9634]	0.000819617
ENSG00000179604	CDC42EP4	CDC42 effector protein 4 [Source:HGNC Symbol;Acc:HGNC:17147]	0.000825328
ENSG00000233966	UBE2SP1	ubiquitin conjugating enzyme E2 S pseudogene 1 [Source:HGNC Symbol;Acc:HGNC:30864]	0.000831045
ENSG00000196363	WDR5	WD repeat domain 5 [Source:HGNC Symbol;Acc:HGNC:12757]	0.000836792
ENSG00000120334	CENPL	centromere protein L [Source:HGNC Symbol;Acc:HGNC:17879]	0.000848333
ENSG00000143621	ILF2	interleukin enhancer binding factor 2 [Source:HGNC Symbol;Acc:HGNC:6037]	0.000860024
ENSG00000129128	SPCS3	signal peptidase complex subunit 3 [Source:HGNC Symbol;Acc:HGNC:26212]	0.000865885
ENSG00000104626	ERI1	exoribonuclease 1 [Source:HGNC Symbol;Acc:HGNC:23994]	0.00087175
ENSG00000092820	EZR	ezrin [Source:HGNC Symbol;Acc:HGNC:12691]	0.000877667
ENSG00000124608	AARS2	alanyl-tRNA synthetase 2, mitochondrial [Source:HGNC Symbol;Acc:HGNC:21022]	0.000913593
ENSG00000184220	CMSS1	cms1 ribosomal small subunit homolog [Source:HGNC Symbol;Acc:HGNC:28666]	0.00091971
ENSG00000168264	IRF2BP2	interferon regulatory factor 2 binding protein 2 [Source:HGNC Symbol;Acc:HGNC:21729]	0.000925819
ENSG00000213347	MXD3	MAX dimerization protein 3 [Source:HGNC Symbol;Acc:HGNC:14008]	0.000944216
ENSG00000131508	UBE2D2	ubiquitin conjugating enzyme E2 D2 [Source:HGNC Symbol;Acc:HGNC:12475]	0.000956842
ENSG00000005189	REXO5	RNA exonuclease 5 [Source:HGNC Symbol;Acc:HGNC:24661]	0.000982232
ENSG00000181544	FANCB	FA complementation group B [Source:HGNC Symbol;Acc:HGNC:3583]	0.000994956

## Sheet: BP-up
Gene Set	Description	Size	Expect	Ratio	P Value	FDR
GO:0032501	multicellular organismal process	5187	71.713	1.5618	8.0046e-10	9.744e-06
GO:0051270	regulation of cellular component movement	791	10.936	2.7432	3.9652e-07	0.0014218
GO:0032502	developmental process	4657	64.386	1.5065	4.2349e-07	0.0014218
GO:0048856	anatomical structure development	4359	60.266	1.5266	6.5833e-07	0.0014218
GO:0030334	regulation of cell migration	685	9.4705	2.8509	7.7935e-07	0.0014218
GO:0009653	anatomical structure morphogenesis	2038	28.177	1.9165	7.9563e-07	0.0014218
GO:2000145	regulation of cell motility	730	10.093	2.7743	8.1759e-07	0.0014218
GO:0006928	movement of cell or subcellular component	1571	21.72	2.0718	1.1356e-06	0.0016341
GO:0040012	regulation of locomotion	789	10.908	2.6585	1.2082e-06	0.0016341
GO:0016477	cell migration	1087	15.028	2.3289	1.7948e-06	0.0021848
GO:0048870	cell motility	1195	16.522	2.2395	2.1739e-06	0.0022053
GO:0051674	localization of cell	1195	16.522	2.2395	2.1739e-06	0.0022053
GO:0040011	locomotion	1373	18.983	2.0545	8.7727e-06	0.0082146
GO:0048731	system development	3555	49.15	1.5463	9.8053e-06	0.0082413
GO:0022603	regulation of anatomical structure morphogenesis	832	11.503	2.4342	1.0155e-05	0.0082413
GO:0050673	epithelial cell proliferation	301	4.1615	3.6045	1.864e-05	0.014182
GO:0043408	regulation of MAPK cascade	587	8.1156	2.7108	1.9898e-05	0.014248
GO:0007155	cell adhesion	1069	14.78	2.1652	2.3827e-05	0.016114
GO:1902498	regulation of protein autoubiquitination	5	0.069128	43.398	2.5465e-05	0.016202
GO:0022610	biological adhesion	1075	14.863	2.1531	2.662e-05	0.016202
GO:0007275	multicellular organism development	3984	55.081	1.4706	2.8971e-05	0.016538
GO:0048869	cellular developmental process	3150	43.551	1.5614	2.9889e-05	0.016538
GO:0051128	regulation of cellular component organization	2126	29.393	1.7351	3.1965e-05	0.016918
GO:0030198	extracellular matrix organization	293	4.0509	3.456	5.6411e-05	0.028276
GO:0120036	plasma membrane bounded cell projection organization	1276	17.641	1.984	5.8071e-05	0.028276
GO:0035295	tube development	821	11.351	2.2906	6.1221e-05	0.028663
GO:0007010	cytoskeleton organization	1141	15.775	2.0285	8.4282e-05	0.037993
GO:0030030	cell projection organization	1302	18.001	1.9443	8.739e-05	0.037993
GO:0000165	MAPK cascade	706	9.7609	2.3563	0.0001114	0.046584
GO:0051246	regulation of protein metabolic process	2232	30.859	1.6527	0.00011682	0.046584
GO:0051239	regulation of multicellular organismal process	2293	31.702	1.6403	0.00011863	0.046584
GO:0048513	animal organ development	2538	35.089	1.5959	0.0001233	0.046904
GO:0072359	circulatory system development	859	11.876	2.1893	0.00012832	0.047335
GO:0023014	signal transduction by protein phosphorylation	715	9.8853	2.3267	0.00013445	0.048137

## Sheet: BP-down
Gene Set	Description	Size	Expect	Ratio	P Value	FDR
GO:0071840	cellular component organization or biogenesis	5465	193.32	1.557	<2.2e-16	<2.2e-16
GO:0016043	cellular component organization	5294	187.28	1.5912	<2.2e-16	<2.2e-16
GO:0006996	organelle organization	3366	119.07	2.2423	<2.2e-16	<2.2e-16
GO:0033554	cellular response to stress	1720	60.845	2.2023	<2.2e-16	<2.2e-16
GO:0007049	cell cycle	1583	55.999	4.1072	<2.2e-16	<2.2e-16
GO:0022402	cell cycle process	1162	41.106	4.8412	<2.2e-16	<2.2e-16
GO:0033043	regulation of organelle organization	1137	40.221	2.4614	<2.2e-16	<2.2e-16
GO:0051276	chromosome organization	1042	36.861	4.9646	<2.2e-16	<2.2e-16
GO:0051726	regulation of cell cycle	1020	36.082	3.7137	<2.2e-16	<2.2e-16
GO:0006259	DNA metabolic process	890	31.484	4.4785	<2.2e-16	<2.2e-16
GO:0000278	mitotic cell cycle	879	31.095	5.7566	<2.2e-16	<2.2e-16
GO:0006974	cellular response to DNA damage stimulus	780	27.592	3.8779	<2.2e-16	<2.2e-16
GO:1903047	mitotic cell cycle process	751	26.567	6.2861	<2.2e-16	<2.2e-16
GO:0007017	microtubule-based process	670	23.701	3.5441	<2.2e-16	<2.2e-16
GO:0006325	chromatin organization	666	23.56	3.6503	<2.2e-16	<2.2e-16
GO:0010564	regulation of cell cycle process	634	22.428	4.7709	<2.2e-16	<2.2e-16
GO:0007346	regulation of mitotic cell cycle	544	19.244	4.9886	<2.2e-16	<2.2e-16
GO:0051301	cell division	534	18.89	6.1937	<2.2e-16	<2.2e-16
GO:0045786	negative regulation of cell cycle	515	18.218	4.501	<2.2e-16	<2.2e-16
GO:0044770	cell cycle phase transition	500	17.687	6.106	<2.2e-16	<2.2e-16
GO:0006281	DNA repair	497	17.581	4.6071	<2.2e-16	<2.2e-16
GO:0000226	microtubule cytoskeleton organization	492	17.404	4.3092	<2.2e-16	<2.2e-16
GO:0044772	mitotic cell cycle phase transition	466	16.485	6.4302	<2.2e-16	<2.2e-16
GO:0048285	organelle fission	409	14.468	6.566	<2.2e-16	<2.2e-16
GO:0051052	regulation of DNA metabolic process	372	13.159	5.0154	<2.2e-16	<2.2e-16
GO:0000280	nuclear division	370	13.089	7.2581	<2.2e-16	<2.2e-16
GO:1901987	regulation of cell cycle phase transition	368	13.018	5.5308	<2.2e-16	<2.2e-16
GO:1901990	regulation of mitotic cell cycle phase transition	341	12.063	5.8858	<2.2e-16	<2.2e-16
GO:0010639	negative regulation of organelle organization	340	12.027	4.1571	<2.2e-16	<2.2e-16
GO:0045787	positive regulation of cell cycle	334	11.815	4.4857	<2.2e-16	<2.2e-16
GO:0033044	regulation of chromosome organization	308	10.895	4.9562	<2.2e-16	<2.2e-16
GO:0007059	chromosome segregation	286	10.117	8.9945	<2.2e-16	<2.2e-16
GO:0140014	mitotic nuclear division	269	9.5159	8.407	<2.2e-16	<2.2e-16
GO:0006260	DNA replication	260	9.1975	7.8282	<2.2e-16	<2.2e-16
GO:0010948	negative regulation of cell cycle process	259	9.1621	6.1121	<2.2e-16	<2.2e-16
GO:0006310	DNA recombination	247	8.7376	6.2946	<2.2e-16	<2.2e-16
GO:0045930	negative regulation of mitotic cell cycle	242	8.5607	6.0742	<2.2e-16	<2.2e-16
GO:0090068	positive regulation of cell cycle process	241	8.5254	5.513	<2.2e-16	<2.2e-16
GO:0044843	cell cycle G1/S phase transition	233	8.2424	5.4596	<2.2e-16	<2.2e-16
GO:0098813	nuclear chromosome segregation	233	8.2424	9.4633	<2.2e-16	<2.2e-16
GO:0071103	DNA conformation change	222	7.8532	9.0408	<2.2e-16	<2.2e-16
GO:0071824	protein-DNA complex subunit organization	221	7.8179	6.7793	<2.2e-16	<2.2e-16
GO:0000082	G1/S transition of mitotic cell cycle	219	7.7471	5.5504	<2.2e-16	<2.2e-16
GO:0006302	double-strand break repair	212	7.4995	6.2671	<2.2e-16	<2.2e-16
GO:0000075	cell cycle checkpoint	209	7.3934	7.0333	<2.2e-16	<2.2e-16
GO:0044839	cell cycle G2/M phase transition	205	7.2519	6.8948	<2.2e-16	<2.2e-16
GO:0065004	protein-DNA complex assembly	191	6.7566	7.5481	<2.2e-16	<2.2e-16
GO:0051321	meiotic cell cycle	188	6.6505	7.0671	<2.2e-16	<2.2e-16
GO:0000086	G2/M transition of mitotic cell cycle	186	6.5797	7.2951	<2.2e-16	<2.2e-16
GO:0051783	regulation of nuclear division	180	6.3675	7.0671	<2.2e-16	<2.2e-16
GO:1901988	negative regulation of cell cycle phase transition	178	6.2967	6.6701	<2.2e-16	<2.2e-16
GO:0000819	sister chromatid segregation	176	6.226	11.083	<2.2e-16	<2.2e-16
GO:0007051	spindle organization	167	5.9076	6.6016	<2.2e-16	<2.2e-16
GO:0007088	regulation of mitotic nuclear division	165	5.8369	7.7096	<2.2e-16	<2.2e-16
GO:1901991	negative regulation of mitotic cell cycle phase transition	164	5.8015	7.2395	<2.2e-16	<2.2e-16
GO:1902749	regulation of cell cycle G2/M phase transition	162	5.7307	6.8054	<2.2e-16	<2.2e-16
GO:0007093	mitotic cell cycle checkpoint	160	5.66	7.9505	<2.2e-16	<2.2e-16
GO:0031570	DNA integrity checkpoint	157	5.5539	6.3019	<2.2e-16	<2.2e-16
GO:0000070	mitotic sister chromatid segregation	152	5.377	11.345	<2.2e-16	<2.2e-16
GO:0006323	DNA packaging	148	5.2355	10.696	<2.2e-16	<2.2e-16
GO:0006261	DNA-dependent DNA replication	146	5.1647	9.681	<2.2e-16	<2.2e-16
GO:0010389	regulation of G2/M transition of mitotic cell cycle	145	5.1294	7.2134	<2.2e-16	<2.2e-16
GO:1903046	meiotic cell cycle process	144	5.094	7.2634	<2.2e-16	<2.2e-16
GO:0006333	chromatin assembly or disassembly	137	4.8464	8.8726	<2.2e-16	<2.2e-16
GO:2001251	negative regulation of chromosome organization	132	4.6695	8.1379	<2.2e-16	<2.2e-16
GO:1902850	microtubule cytoskeleton organization involved in mitosis	131	4.6341	7.9842	<2.2e-16	<2.2e-16
GO:0140013	meiotic nuclear division	129	4.5634	7.2315	<2.2e-16	<2.2e-16
GO:0034728	nucleosome organization	125	4.4219	9.7244	<2.2e-16	<2.2e-16
GO:0031497	chromatin assembly	113	3.9974	10.757	<2.2e-16	<2.2e-16
GO:0007052	mitotic spindle organization	110	3.8912	7.9666	<2.2e-16	<2.2e-16
GO:0006275	regulation of DNA replication	101	3.5729	7.5569	<2.2e-16	<2.2e-16
GO:0006334	nucleosome assembly	96	3.396	12.073	<2.2e-16	<2.2e-16
GO:0051983	regulation of chromosome segregation	95	3.3606	11.307	<2.2e-16	<2.2e-16
GO:0051304	chromosome separation	83	2.9361	11.239	<2.2e-16	<2.2e-16
GO:0033045	regulation of sister chromatid segregation	76	2.6885	11.159	<2.2e-16	<2.2e-16
GO:0033047	regulation of mitotic sister chromatid segregation	66	2.3347	11.564	<2.2e-16	<2.2e-16
GO:0044786	cell cycle DNA replication	61	2.1579	11.122	<2.2e-16	<2.2e-16
GO:0051306	mitotic sister chromatid separation	58	2.0517	13.16	<2.2e-16	<2.2e-16
GO:1905818	regulation of chromosome separation	58	2.0517	12.672	<2.2e-16	<2.2e-16
GO:0010965	regulation of mitotic sister chromatid separation	55	1.9456	13.363	<2.2e-16	<2.2e-16
GO:0007091	metaphase/anaphase transition of mitotic cell cycle	54	1.9102	13.087	<2.2e-16	<2.2e-16
GO:0044784	metaphase/anaphase transition of cell cycle	54	1.9102	13.087	<2.2e-16	<2.2e-16
GO:0051784	negative regulation of nuclear division	52	1.8395	11.96	<2.2e-16	<2.2e-16
GO:0030071	regulation of mitotic metaphase/anaphase transition	51	1.8041	13.303	<2.2e-16	<2.2e-16
GO:1902099	regulation of metaphase/anaphase transition of cell cycle	51	1.8041	13.303	<2.2e-16	<2.2e-16
GO:0045839	negative regulation of mitotic nuclear division	48	1.698	12.956	<2.2e-16	<2.2e-16
GO:0033046	negative regulation of sister chromatid segregation	42	1.4857	14.807	<2.2e-16	<2.2e-16
GO:0051985	negative regulation of chromosome segregation	42	1.4857	14.807	<2.2e-16	<2.2e-16
GO:0033048	negative regulation of mitotic sister chromatid segregation	40	1.415	14.841	<2.2e-16	<2.2e-16
GO:1905819	negative regulation of chromosome separation	37	1.3089	16.044	<2.2e-16	<2.2e-16
GO:2000816	negative regulation of mitotic sister chromatid separation	37	1.3089	16.044	<2.2e-16	<2.2e-16
GO:0030261	chromosome condensation	37	1.3089	14.516	<2.2e-16	<2.2e-16
GO:0045841	negative regulation of mitotic metaphase/anaphase transition	36	1.2735	15.705	<2.2e-16	<2.2e-16
GO:1902100	negative regulation of metaphase/anaphase transition of cell cycle	36	1.2735	15.705	<2.2e-16	<2.2e-16
GO:0007094	mitotic spindle assembly checkpoint	34	1.2027	14.966	<2.2e-16	<2.2e-16
GO:0031577	spindle checkpoint	34	1.2027	14.966	<2.2e-16	<2.2e-16
GO:0071173	spindle assembly checkpoint	34	1.2027	14.966	<2.2e-16	<2.2e-16
GO:0071174	mitotic spindle checkpoint	34	1.2027	14.966	<2.2e-16	<2.2e-16
GO:0008608	attachment of spindle microtubules to kinetochore	32	1.132	15.018	<2.2e-16	<2.2e-16
GO:0034502	protein localization to chromosome	80	2.83	8.4806	2.2204e-16	2.7029e-14
GO:0000724	double-strand break repair via homologous recombination	117	4.1389	6.7651	4.4409e-16	5.3524e-14
GO:0007062	sister chromatid cohesion	51	1.8041	10.531	3.1086e-15	3.5366e-13
GO:0007098	centrosome cycle	115	4.0681	6.3912	2.1871e-14	2.3354e-12
GO:0051303	establishment of chromosome localization	71	2.5116	8.3611	2.2538e-14	2.3856e-12
GO:0034080	CENP-A containing nucleosome assembly	31	1.0966	13.678	2.4203e-14	2.5181e-12
GO:0000723	telomere maintenance	140	4.9525	5.4518	4.2033e-13	4.0289e-11
GO:0022414	reproductive process	1030	36.436	2.278	5.7687e-13	5.4861e-11
GO:0006271	DNA strand elongation involved in DNA replication	17	0.60137	18.291	9.8566e-13	9.1591e-11
GO:0044774	mitotic DNA integrity checkpoint	105	3.7144	6.1922	1.4482e-12	1.3255e-10
GO:0071459	protein localization to chromosome, centromeric region	22	0.77825	15.419	1.5622e-12	1.4191e-10
GO:0051383	kinetochore organization	21	0.74287	14.807	2.4699e-11	2.0594e-09
GO:0006139	nucleobase-containing compound metabolic process	4862	171.99	1.3896	6.5348e-11	5.3388e-09
GO:0045814	negative regulation of gene expression, epigenetic	84	2.9715	6.3941	7.2504e-11	5.8131e-09
GO:0097711	ciliary basal body-plasma membrane docking	94	3.3252	6.0146	7.4882e-11	5.9578e-09
GO:0032886	regulation of microtubule-based process	189	6.6859	4.1879	1.1577e-10	9.1511e-09
GO:0007127	meiosis I	81	2.8654	6.2819	3.1507e-10	2.3971e-08
GO:0061640	cytoskeleton-dependent cytokinesis	93	3.2899	5.7753	4.6991e-10	3.5529e-08
GO:0045005	DNA-dependent DNA replication maintenance of fidelity	42	1.4857	8.7498	1.147e-09	8.3605e-08
GO:0006282	regulation of DNA repair	112	3.962	5.048	2.0049e-09	1.4108e-07
GO:2000104	negative regulation of DNA-dependent DNA replication	25	0.88437	11.307	5.6469e-09	3.8618e-07
GO:0007076	mitotic chromosome condensation	16	0.566	14.134	2.3143e-08	1.5065e-06
GO:0006303	double-strand break repair via nonhomologous end joining	74	2.6177	5.7301	3.6277e-08	2.2763e-06
GO:0032508	DNA duplex unwinding	65	2.2994	6.0886	4.6045e-08	2.8452e-06
GO:0070317	negative regulation of G0 to G1 transition	38	1.3442	8.183	4.8835e-08	3.0024e-06
GO:0031109	microtubule polymerization or depolymerization	98	3.4667	4.9037	5.1527e-08	3.1362e-06
GO:0002200	somatic diversification of immune receptors	57	2.0164	6.4472	6.7747e-08	4.0826e-06
GO:0010558	negative regulation of macromolecule biosynthetic process	1221	43.193	1.829	7.3049e-08	4.3804e-06
GO:0007143	female meiotic nuclear division	25	0.88437	10.177	9.8932e-08	5.7899e-06
GO:1901992	positive regulation of mitotic cell cycle phase transition	69	2.4409	5.7356	1.0252e-07	5.9714e-06
GO:0090231	regulation of spindle checkpoint	14	0.49525	14.134	1.8327e-07	1.0095e-05
GO:0065003	protein-containing complex assembly	1629	57.626	1.6659	2.0609e-07	1.125e-05
GO:1904666	regulation of ubiquitin protein ligase activity	21	0.74287	10.769	3.1292e-07	1.6707e-05
GO:0031936	negative regulation of chromatin silencing	15	0.53062	13.192	3.3318e-07	1.7634e-05
GO:0072431	signal transduction involved in mitotic G1 DNA damage checkpoint	56	1.981	6.0575	4.5097e-07	2.3662e-05
GO:0044818	mitotic G2/M transition checkpoint	30	1.0612	8.4806	5.9165e-07	3.0261e-05
GO:0009314	response to radiation	384	13.584	2.5029	8.1156e-07	4.0488e-05
GO:0045739	positive regulation of DNA repair	60	2.1225	5.6537	9.9388e-07	4.8982e-05
GO:0007276	gamete generation	480	16.98	2.2968	1.1062e-06	5.3862e-05
GO:0007099	centriole replication	34	1.2027	7.4829	1.912e-06	8.8497e-05
GO:0032467	positive regulation of cytokinesis	27	0.95512	8.3759	2.8306e-06	0.00012809
GO:0040001	establishment of mitotic spindle localization	27	0.95512	8.3759	2.8306e-06	0.00012809
GO:0072698	protein localization to microtubule cytoskeleton	47	1.6626	6.0146	4.4433e-06	0.00019456
GO:0000375	RNA splicing, via transesterification reactions	312	11.037	2.5369	5.9881e-06	0.00025849
GO:0010824	regulation of centrosome duplication	39	1.3796	6.5235	6.5996e-06	0.00028188
GO:0006913	nucleocytoplasmic transport	332	11.744	2.4692	6.9238e-06	0.00029367
GO:0050657	nucleic acid transport	185	6.5444	3.0561	8.8125e-06	0.00036613
GO:0000079	regulation of cyclin-dependent protein serine/threonine kinase activity	86	3.0422	4.2732	9.4555e-06	0.00039018
GO:0032875	regulation of DNA endoreduplication	10	0.35375	14.134	1.179e-05	0.00047368
GO:0034723	DNA replication-dependent nucleosome organization	10	0.35375	14.134	1.179e-05	0.00047368
GO:0007131	reciprocal meiotic recombination	42	1.4857	6.0575	1.2636e-05	0.00050267
GO:0006406	mRNA export from nucleus	105	3.7144	3.7691	1.9001e-05	0.00073196
GO:0007077	mitotic nuclear envelope disassembly	11	0.38912	12.849	2.0988e-05	0.00078853
GO:0033567	DNA replication, Okazaki fragment processing	6	0.21225	18.846	2.1911e-05	0.00081071
GO:0000912	assembly of actomyosin apparatus involved in cytokinesis	6	0.21225	18.846	2.1911e-05	0.00081071
GO:0016572	histone phosphorylation	37	1.3089	6.1121	3.6055e-05	0.0012722
GO:0051347	positive regulation of transferase activity	537	18.996	2.0004	3.6723e-05	0.001292
GO:0071139	resolution of recombination intermediates	3	0.10612	28.269	4.3989e-05	0.0015223
GO:0051173	positive regulation of nitrogen compound metabolic process	2557	90.454	1.3819	4.4019e-05	0.0015223
GO:0002227	innate immune response in mucosa	7	0.24762	16.153	4.9695e-05	0.0016757
GO:0090232	positive regulation of spindle checkpoint	7	0.24762	16.153	4.9695e-05	0.0016757
GO:0090224	regulation of spindle organization	39	1.3796	5.7987	5.3994e-05	0.0018107
GO:0001325	formation of extrachromosomal circular DNA	14	0.49525	10.096	8.3261e-05	0.0026602
GO:0016032	viral process	641	22.675	1.8522	8.4242e-05	0.0026845
GO:0090344	negative regulation of cell aging	22	0.77825	7.7096	8.7289e-05	0.0027671
GO:0045840	positive regulation of mitotic nuclear division	43	1.5211	5.2593	0.00011241	0.0035086
GO:0051973	positive regulation of telomerase activity	33	1.1674	5.9964	0.00012721	0.0038809
GO:0016569	covalent chromatin modification	430	15.211	2.038	0.0001382	0.0041952
GO:0051642	centrosome localization	24	0.849	7.0671	0.00014827	0.0044897
GO:0048024	regulation of mRNA splicing, via spliceosome	83	2.9361	3.7464	0.000156	0.0046888
GO:0009221	pyrimidine deoxyribonucleotide biosynthetic process	9	0.31837	12.564	0.00016904	0.0049891
GO:0051103	DNA ligation involved in DNA repair	9	0.31837	12.564	0.00016904	0.0049891
GO:0051256	mitotic spindle midzone assembly	9	0.31837	12.564	0.00016904	0.0049891
GO:0000706	meiotic DNA double-strand break processing	4	0.1415	21.201	0.00017132	0.0049891
GO:0051754	meiotic sister chromatid cohesion, centromeric	4	0.1415	21.201	0.00017132	0.0049891
GO:0007089	traversing start control point of mitotic cell cycle	4	0.1415	21.201	0.00017132	0.0049891
GO:0007079	mitotic chromosome movement towards spindle pole	4	0.1415	21.201	0.00017132	0.0049891
GO:0051292	nuclear pore complex assembly	10	0.35375	11.307	0.00027387	0.0076641
GO:0032204	regulation of telomere maintenance	77	2.7239	3.6712	0.0003649	0.010072
GO:0019985	translesion synthesis	39	1.3796	5.0738	0.00038129	0.010454
GO:2000105	positive regulation of DNA-dependent DNA replication	11	0.38912	10.279	0.00041838	0.01112
GO:0001833	inner cell mass cell proliferation	11	0.38912	10.279	0.00041838	0.01112
GO:2000780	negative regulation of double-strand break repair	29	1.0259	5.8487	0.00045035	0.011918
GO:0051171	regulation of nitrogen compound metabolic process	4701	166.3	1.2027	0.00057657	0.015061
GO:0007100	mitotic centrosome separation	12	0.4245	9.4229	0.0006101	0.015802
GO:0042127	regulation of cell proliferation	1231	43.547	1.4927	0.00063818	0.016494
GO:0034968	histone lysine methylation	100	3.5375	3.1095	0.00079921	0.02033
GO:2000371	regulation of DNA topoisomerase (ATP-hydrolyzing) activity	6	0.21225	14.134	0.00081212	0.02033
GO:1900262	regulation of DNA-directed DNA polymerase activity	6	0.21225	14.134	0.00081212	0.02033
GO:0048145	regulation of fibroblast proliferation	73	2.5824	3.4852	0.0010437	0.025511
GO:0031328	positive regulation of cellular biosynthetic process	1599	56.565	1.3966	0.0011754	0.027891
GO:1990426	mitotic recombination-dependent replication fork processing	2	0.07075	28.269	0.0012488	0.028954
GO:0007057	spindle assembly involved in female meiosis I	2	0.07075	28.269	0.0012488	0.028954
GO:0006296	nucleotide-excision repair, DNA incision, 5'-to lesion	37	1.3089	4.5841	0.0017354	0.03912
GO:0045190	isotype switching	38	1.3442	4.4635	0.0020003	0.044444
GO:0072396	response to cell cycle checkpoint signaling	8	0.283	10.601	0.0021563	0.047296
GO:0010971	positive regulation of G2/M transition of mitotic cell cycle	27	0.95512	5.2349	0.0022962	0.049824

## Sheet: MF-down
Gene Set	Description	Size	Expect	Ratio	P Value	FDR
GO:0005515	protein binding	9503	335.29	1.2556	<2.2e-16	<2.2e-16
GO:0003676	nucleic acid binding	3446	121.58	1.6696	<2.2e-16	<2.2e-16
GO:0003677	DNA binding	2069	72.999	2	<2.2e-16	<2.2e-16
GO:0003682	chromatin binding	459	16.195	3.6432	<2.2e-16	<2.2e-16
GO:1901363	heterocyclic compound binding	5033	177.58	1.4754	4.4409e-16	2.6246e-13
GO:0097159	organic cyclic compound binding	5088	179.52	1.4595	1.9984e-15	9.8421e-13
GO:0140097	catalytic activity, acting on DNA	178	6.2803	5.2546	3.1086e-15	1.3123e-12
GO:0005524	ATP binding	1315	46.396	2.0907	8.0891e-13	2.9879e-10
GO:0008144	drug binding	1482	52.289	2.0081	9.1971e-13	3.0197e-10
GO:0032559	adenyl ribonucleotide binding	1365	48.16	2.0141	7.367e-12	2.1769e-09
GO:0003697	single-stranded DNA binding	104	3.6694	5.9956	8.9608e-12	2.4072e-09
GO:0015631	tubulin binding	291	10.267	3.6037	1.1223e-11	2.7636e-09
GO:0030554	adenyl nucleotide binding	1378	48.619	1.9951	1.277e-11	2.9026e-09
GO:0046982	protein heterodimerization activity	375	13.231	3.1744	2.8535e-11	6.023e-09
GO:0008017	microtubule binding	219	7.7268	4.012	3.5565e-11	7.0063e-09
GO:0003777	microtubule motor activity	73	2.5756	6.6004	4.3367e-10	8.0094e-08
GO:0035639	purine ribonucleoside triphosphate binding	1611	56.84	1.8121	7.1253e-10	1.1761e-07
GO:0003690	double-stranded DNA binding	751	26.497	2.3021	7.1642e-10	1.1761e-07
GO:0008094	DNA-dependent ATPase activity	86	3.0343	5.9322	8.5907e-10	1.3361e-07
GO:0042393	histone binding	181	6.3861	4.0713	1.0197e-09	1.5066e-07
GO:0016887	ATPase activity	400	14.113	2.8343	2.5705e-09	3.617e-07
GO:0017076	purine nucleotide binding	1679	59.239	1.7556	3.3691e-09	4.3855e-07
GO:0000217	DNA secondary structure binding	24	0.84678	11.809	3.4134e-09	4.3855e-07
GO:0000166	nucleotide binding	1885	66.507	1.6991	3.7812e-09	4.6092e-07
GO:1901265	nucleoside phosphate binding	1886	66.543	1.6982	3.8995e-09	4.6092e-07
GO:0032555	purine ribonucleotide binding	1664	58.71	1.7544	4.2683e-09	4.8511e-07
GO:0032553	ribonucleotide binding	1675	59.098	1.7429	6.0967e-09	6.5722e-07
GO:0019899	enzyme binding	1993	70.318	1.6639	6.2275e-09	6.5722e-07
GO:0000400	four-way junction DNA binding	15	0.52924	15.116	1.1703e-08	1.1925e-06
GO:0003723	RNA binding	1514	53.418	1.741	4.3536e-08	4.2537e-06
GO:0031491	nucleosome binding	65	2.2934	6.1046	4.4624e-08	4.2537e-06
GO:0097367	carbohydrate derivative binding	1889	66.648	1.6354	6.3212e-08	5.6822e-06
GO:0031492	nucleosomal DNA binding	39	1.376	7.9941	6.4197e-08	5.6822e-06
GO:0017111	nucleoside-triphosphatase activity	767	27.062	2.1063	6.5379e-08	5.6822e-06
GO:0003774	motor activity	118	4.1633	4.3235	1.5553e-07	1.3131e-05
GO:0004386	helicase activity	146	5.1512	3.8826	1.9749e-07	1.621e-05
GO:0016462	pyrophosphatase activity	815	28.755	2.017	2.1894e-07	1.7485e-05
GO:0016817	hydrolase activity, acting on acid anhydrides	817	28.826	2.0121	2.3778e-07	1.8016e-05
GO:0016818	hydrolase activity, acting on acid anhydrides, in phosphorus-containing anhydrides	817	28.826	2.0121	2.3778e-07	1.8016e-05
GO:0005488	binding	11707	413.05	1.0701	4.3759e-07	3.2327e-05
GO:0036094	small molecule binding	2130	75.152	1.5435	4.7661e-07	3.4351e-05
GO:0046983	protein dimerization activity	1024	36.129	1.8545	5.2234e-07	3.675e-05
GO:0035173	histone kinase activity	16	0.56452	12.4	5.6445e-07	3.8789e-05
GO:0003688	DNA replication origin binding	17	0.5998	11.671	9.3049e-07	6.1102e-05
GO:0070182	DNA polymerase binding	17	0.5998	11.671	9.3049e-07	6.1102e-05
GO:0003678	DNA helicase activity	51	1.7994	6.1131	1.2438e-06	7.9899e-05
GO:0031490	chromatin DNA binding	86	3.0343	4.6139	1.6852e-06	0.00010595
GO:0010997	anaphase-promoting complex binding	8	0.28226	17.714	2.7442e-06	0.00016894
GO:0019900	kinase binding	640	22.581	2.0371	3.347e-06	0.00020184
GO:0019901	protein kinase binding	566	19.97	2.1032	4.147e-06	0.00024509
GO:0043142	single-stranded DNA-dependent ATPase activity	14	0.49395	12.147	4.4066e-06	0.00025532
GO:0003684	damaged DNA binding	69	2.4345	4.9292	4.57e-06	0.0002597
GO:0004523	RNA-DNA hybrid ribonuclease activity	6	0.21169	18.895	2.1688e-05	0.0011868
GO:0043515	kinetochore binding	6	0.21169	18.895	2.1688e-05	0.0011868
GO:0042623	ATPase activity, coupled	321	11.326	2.384	2.7017e-05	0.0014516
GO:0004520	endodeoxyribonuclease activity	37	1.3054	6.1282	3.5402e-05	0.0018681
GO:0051908	double-stranded DNA 5'-3' exodeoxyribonuclease activity	3	0.10585	28.343	4.3646e-05	0.0022627
GO:0017108	5'-flap endonuclease activity	7	0.24698	16.196	4.9191e-05	0.0025062
GO:0016538	cyclin-dependent protein serine/threonine kinase regulator activity	42	1.4819	5.3986	9.2704e-05	0.0046431
GO:0048256	flap endonuclease activity	8	0.28226	14.171	9.5639e-05	0.0047102
GO:0008574	ATP-dependent microtubule motor activity, plus-end-directed	23	0.8115	7.3938	0.00011298	0.0053848
GO:0017056	structural constituent of nuclear pore	23	0.8115	7.3938	0.00011298	0.0053848
GO:0004536	deoxyribonuclease activity	55	1.9405	4.6379	0.00011754	0.0055133
GO:0008297	single-stranded DNA exodeoxyribonuclease activity	9	0.31754	12.597	0.00016735	0.007727
GO:0045145	single-stranded DNA 5'-3' exodeoxyribonuclease activity	4	0.14113	21.257	0.00016999	0.0077281
GO:0004003	ATP-dependent DNA helicase activity	37	1.3054	5.3621	0.00026706	0.011957
GO:0043168	anion binding	2347	82.808	1.3525	0.00031017	0.01368
GO:0008022	protein C-terminus binding	172	6.0686	2.6365	0.0003871	0.016792
GO:0003729	mRNA binding	207	7.3035	2.4646	0.0003921	0.016792
GO:0008309	double-stranded DNA exodeoxyribonuclease activity	5	0.17641	17.006	0.00041383	0.017223
GO:0097100	supercoiled DNA binding	5	0.17641	17.006	0.00041383	0.017223
GO:0044877	protein-containing complex binding	924	32.601	1.595	0.00052901	0.021712
GO:0034061	DNA polymerase activity	30	1.0585	5.6685	0.00053891	0.021815
GO:0008092	cytoskeletal protein binding	816	28.79	1.6325	0.00060202	0.02404
GO:0035174	histone serine kinase activity	6	0.21169	14.171	0.00080596	0.031755
GO:0016895	exodeoxyribonuclease activity, producing 5'-phosphomonoesters	22	0.77621	6.4415	0.00085634	0.033296
GO:0016888	endodeoxyribonuclease activity, producing 5'-phosphomonoesters	14	0.49395	8.0979	0.0011549	0.044323
GO:1990837	sequence-specific double-stranded DNA binding	663	23.392	1.6672	0.0011968	0.045339
GO:0072354	histone kinase activity (H3-T3 specific)	2	0.070565	28.343	0.0012422	0.045885
GO:0019948	SUMO activating enzyme activity	2	0.070565	28.343	0.0012422	0.045885
GO:0004529	exodeoxyribonuclease activity	24	0.84678	5.9047	0.0013041	0.046994
GO:0003887	DNA-directed DNA polymerase activity	24	0.84678	5.9047	0.0013041	0.046994
GO:0003727	single-stranded RNA binding	76	2.6815	3.3564	0.0013707	0.047751
GO:0000405	bubble DNA binding	7	0.24698	12.147	0.0013735	0.047751
GO:0061575	cyclin-dependent protein serine/threonine kinase activator activity	7	0.24698	12.147	0.0013735	0.047751

## Sheet: CC-up
Gene Set	Description	Size	Expect	Ratio	P Value	FDR
GO:0062023	collagen-containing extracellular matrix	276	3.7218	4.8364	3.5093e-08	5.8464e-05
GO:0031012	extracellular matrix	356	4.8005	4.1662	7.0624e-08	5.883e-05
GO:0005604	basement membrane	80	1.0788	8.3428	1.2326e-06	0.00068449
GO:0043260	laminin-11 complex	3	0.040454	74.158	2.4125e-06	0.0010048
GO:0005925	focal adhesion	397	5.3534	2.9888	9.4986e-05	0.026146
GO:0005924	cell-substrate adherens junction	398	5.3669	2.9812	9.781e-05	0.026146
GO:0030055	cell-substrate junction	402	5.4208	2.9516	0.00010986	0.026146
GO:0043256	laminin complex	8	0.10788	27.809	0.00012852	0.026764
GO:0005912	adherens junction	508	6.8502	2.6277	0.00017657	0.032684
GO:0070161	anchoring junction	517	6.9716	2.5819	0.00021909	0.036501
GO:0044459	plasma membrane part	1934	26.079	1.6872	0.00026401	0.039986
GO:0044420	extracellular matrix component	46	0.62029	8.0607	0.00036967	0.045127
GO:0005886	plasma membrane	3551	47.884	1.441	0.00037117	0.045127
GO:1990752	microtubule end	26	0.3506	11.409	0.00037922	0.045127

## Sheet: CC-down
Gene Set	Description	Size	Expect	Ratio	P Value	FDR
GO:0043226	organelle	10963	379.68	1.1747	<2.2e-16	<2.2e-16
GO:0043229	intracellular organelle	10419	360.84	1.2277	<2.2e-16	<2.2e-16
GO:0043231	intracellular membrane-bounded organelle	9172	317.65	1.2561	<2.2e-16	<2.2e-16
GO:0044422	organelle part	8084	279.97	1.468	<2.2e-16	<2.2e-16
GO:0044446	intracellular organelle part	7876	272.77	1.4994	<2.2e-16	<2.2e-16
GO:0005634	nucleus	6239	216.07	1.7078	<2.2e-16	<2.2e-16
GO:0031974	membrane-enclosed lumen	4703	162.88	1.8726	<2.2e-16	<2.2e-16
GO:0043233	organelle lumen	4703	162.88	1.8726	<2.2e-16	<2.2e-16
GO:0070013	intracellular organelle lumen	4703	162.88	1.8726	<2.2e-16	<2.2e-16
GO:0032991	protein-containing complex	4484	155.29	1.7129	<2.2e-16	<2.2e-16
GO:0044428	nuclear part	4067	140.85	2.1867	<2.2e-16	<2.2e-16
GO:0031981	nuclear lumen	3760	130.22	2.2654	<2.2e-16	<2.2e-16
GO:0043228	non-membrane-bounded organelle	3652	126.48	2.4431	<2.2e-16	<2.2e-16
GO:0043232	intracellular non-membrane-bounded organelle	3644	126.2	2.4485	<2.2e-16	<2.2e-16
GO:0005654	nucleoplasm	3243	112.31	2.2437	<2.2e-16	<2.2e-16
GO:0005856	cytoskeleton	1808	62.616	2.14	<2.2e-16	<2.2e-16
GO:0044430	cytoskeletal part	1363	47.204	2.754	<2.2e-16	<2.2e-16
GO:0015630	microtubule cytoskeleton	1079	37.369	3.3986	<2.2e-16	<2.2e-16
GO:0005694	chromosome	934	32.347	5.9975	<2.2e-16	<2.2e-16
GO:0044427	chromosomal part	815	28.226	6.2709	<2.2e-16	<2.2e-16
GO:0005815	microtubule organizing center	678	23.481	3.4496	<2.2e-16	<2.2e-16
GO:0000228	nuclear chromosome	514	17.801	5.6738	<2.2e-16	<2.2e-16
GO:0005813	centrosome	489	16.935	3.72	<2.2e-16	<2.2e-16
GO:0044454	nuclear chromosome part	480	16.624	5.4741	<2.2e-16	<2.2e-16
GO:0000785	chromatin	462	16	4.9999	<2.2e-16	<2.2e-16
GO:0005874	microtubule	365	12.641	4.1136	<2.2e-16	<2.2e-16
GO:0098687	chromosomal region	315	10.909	8.7082	<2.2e-16	<2.2e-16
GO:0005819	spindle	311	10.771	6.8705	<2.2e-16	<2.2e-16
GO:0000793	condensed chromosome	201	6.9612	10.056	<2.2e-16	<2.2e-16
GO:0000775	chromosome, centromeric region	187	6.4763	10.345	<2.2e-16	<2.2e-16
GO:0000922	spindle pole	146	5.0564	7.5153	<2.2e-16	<2.2e-16
GO:0032993	protein-DNA complex	145	5.0217	8.1645	<2.2e-16	<2.2e-16
GO:0000776	kinetochore	130	4.5022	11.106	<2.2e-16	<2.2e-16
GO:0000779	condensed chromosome, centromeric region	114	3.9481	12.158	<2.2e-16	<2.2e-16
GO:0000777	condensed chromosome kinetochore	101	3.4979	12.293	<2.2e-16	<2.2e-16
GO:0072686	mitotic spindle	95	3.2901	9.1183	<2.2e-16	<2.2e-16
GO:0000794	condensed nuclear chromosome	81	2.8052	9.6248	<2.2e-16	<2.2e-16
GO:0044815	DNA packaging complex	62	2.1472	17.232	<2.2e-16	<2.2e-16
GO:0000786	nucleosome	54	1.8702	15.507	<2.2e-16	<2.2e-16
GO:0044424	intracellular part	11711	405.58	1.1243	6.6613e-16	2.6423e-14
GO:0000790	nuclear chromatin	306	10.598	4.1519	6.6613e-16	2.6423e-14
GO:0005657	replication fork	69	2.3897	9.2064	6.6613e-16	2.6423e-14
GO:0005622	intracellular	11727	406.14	1.1228	1.1102e-15	4.3015e-14
GO:0000781	chromosome, telomeric region	134	4.6408	6.249	1.3323e-15	5.0444e-14
GO:0099513	polymeric cytoskeletal fiber	518	17.94	3.1773	6.2172e-15	2.3018e-13
GO:0005876	spindle microtubule	51	1.7663	10.191	3.6193e-14	1.3108e-12
GO:0000940	condensed chromosome outer kinetochore	12	0.41559	24.062	1.4022e-13	4.9704e-12
GO:0000784	nuclear chromosome, telomeric region	103	3.5672	6.4477	6.1728e-13	2.1425e-11
GO:0005871	kinesin complex	47	1.6277	9.8296	1.8604e-12	6.3254e-11
GO:0000796	condensin complex	8	0.27706	28.874	1.9533e-12	6.5085e-11
GO:0051233	spindle midzone	34	1.1775	11.889	2.1758e-12	7.1077e-11
GO:0042555	MCM complex	11	0.38096	23.625	3.439e-12	1.1018e-10
GO:0030496	midbody	168	5.8183	4.8124	3.9808e-12	1.2513e-10
GO:0005829	cytosol	4461	154.5	1.4499	9.4544e-12	2.9169e-10
GO:0099512	supramolecular fiber	694	24.035	2.538	1.4213e-11	4.3052e-10
GO:0099081	supramolecular polymer	701	24.278	2.5126	2.1628e-11	6.4345e-10
GO:0099080	supramolecular complex	702	24.312	2.509	2.2953e-11	6.7086e-10
GO:0043227	membrane-bounded organelle	10193	353.01	1.1614	2.8209e-11	8.1027e-10
GO:0000780	condensed nuclear chromosome, centromeric region	23	0.79655	13.81	7.1085e-11	2.0073e-09
GO:0000778	condensed nuclear chromosome kinetochore	14	0.48486	18.562	1.1405e-10	3.1667e-09
GO:0005814	centriole	122	4.2252	5.2069	1.7264e-10	4.7149e-09
GO:0034399	nuclear periphery	127	4.3983	5.0019	3.8706e-10	1.0401e-08
GO:0044450	microtubule organizing center part	165	5.7144	4.3749	4.7352e-10	1.2522e-08
GO:0005875	microtubule associated complex	135	4.6754	4.4916	7.315e-09	1.9042e-07
GO:1990023	mitotic spindle midzone	13	0.45022	15.548	8.1878e-08	2.0986e-06
GO:0010369	chromocenter	14	0.48486	14.437	1.5888e-07	4.0105e-06
GO:0043596	nuclear replication fork	43	1.4892	7.3865	1.6137e-07	4.0125e-06
GO:0000792	heterochromatin	73	2.5282	5.5376	1.673e-07	4.0989e-06
GO:0005730	nucleolus	902	31.239	1.9527	3.2908e-07	7.9455e-06
GO:0016363	nuclear matrix	101	3.4979	4.5742	3.5302e-07	8.4018e-06
GO:0000800	lateral element	11	0.38096	15.75	6.6616e-07	1.5631e-05
GO:0005720	nuclear heterochromatin	33	1.1429	7.8749	1.2202e-06	2.8234e-05
GO:0000942	condensed nuclear chromosome outer kinetochore	4	0.13853	28.874	1.4209e-06	3.1991e-05
GO:0031262	Ndc80 complex	4	0.13853	28.874	1.4209e-06	3.1991e-05
GO:0090734	site of DNA damage	66	2.2858	5.2499	2.3258e-06	5.1664e-05
GO:0097431	mitotic spindle pole	27	0.93508	8.5554	2.4222e-06	5.3098e-05
GO:0031298	replication fork protection complex	8	0.27706	18.047	2.5058e-06	5.4216e-05
GO:0005721	pericentric heterochromatin	20	0.69265	10.106	2.994e-06	6.3948e-05
GO:0044464	cell part	12711	440.22	1.0472	3.8407e-06	8.0996e-05
GO:0032133	chromosome passenger complex	5	0.17316	23.1	6.9095e-06	0.00014339
GO:0000307	cyclin-dependent protein kinase holoenzyme complex	40	1.3853	6.4968	6.9714e-06	0.00014339
GO:0045120	pronucleus	16	0.55412	10.828	9.9566e-06	0.0002009
GO:0005623	cell	12747	441.46	1.0443	1.0009e-05	0.0002009
GO:0000795	synaptonemal complex	25	0.86582	8.0849	1.597e-05	0.00031301
GO:0099086	synaptonemal structure	25	0.86582	8.0849	1.597e-05	0.00031301
GO:0005663	DNA replication factor C complex	6	0.2078	19.25	2.016e-05	0.00039053
GO:1990752	microtubule end	26	0.90045	7.7739	2.1206e-05	0.00040609
GO:0035371	microtubule plus-end	19	0.65802	9.1183	3.0871e-05	0.00058444
GO:0008278	cohesin complex	12	0.41559	12.031	3.1573e-05	0.00059102
GO:0032155	cell division site part	60	2.078	4.8124	3.5919e-05	0.0006649
GO:0097149	centralspindlin complex	3	0.1039	28.874	4.1284e-05	0.00073955
GO:0044611	nuclear pore inner ring	3	0.1039	28.874	4.1284e-05	0.00073955
GO:0000799	nuclear condensin complex	3	0.1039	28.874	4.1284e-05	0.00073955
GO:0032154	cleavage furrow	51	1.7663	5.0955	5.5305e-05	0.00098019
GO:0032153	cell division site	65	2.2511	4.4422	7.3062e-05	0.0012813
GO:0044451	nucleoplasm part	1044	36.157	1.6318	0.00012101	0.0021
GO:0016604	nuclear body	712	24.658	1.7844	0.00013644	0.0023434
GO:0097539	ciliary transition fiber	9	0.31169	12.833	0.00015581	0.0026487
GO:0071013	catalytic step 2 spliceosome	86	2.9784	3.6932	0.0001794	0.003019
GO:0000803	sex chromosome	28	0.96971	6.1874	0.00032885	0.0054786
GO:0031261	DNA replication preinitiation complex	5	0.17316	17.325	0.00039181	0.0063375
GO:0000791	euchromatin	30	1.039	5.7749	0.00048875	0.0077548
GO:0000152	nuclear ubiquitin ligase complex	44	1.5238	4.5937	0.00072082	0.011183
GO:0005828	kinetochore microtubule	7	0.24243	12.375	0.0013018	0.018225
GO:0005643	nuclear pore	82	2.8399	3.1691	0.0020679	0.027561
GO:0035861	site of double-strand break	54	1.8702	3.743	0.0024752	0.03247

## Sheet: KEGG-up
Gene Set	Description	Size	Expect	Ratio	P Value	FDR
hsa04072	Phospholipase D signaling pathway	119	1.5821	5.6886	2.3701e-05	0.0077978
hsa05146	Amoebiasis	77	1.0237	6.8378	6.3012e-05	0.010366
hsa04512	ECM-receptor interaction	69	0.91736	6.5405	0.00027803	0.03049
hsa04510	Focal adhesion	178	2.3665	3.8031	0.00052645	0.0433

## Sheet: KEGG-down
Gene Set	Description	Size	Expect	Ratio	P Value	FDR
hsa05034	Alcoholism	149	6.8263	7.9106	<2.2e-16	<2.2e-16
hsa04110	Cell cycle	117	5.3602	7.2758	<2.2e-16	<2.2e-16
hsa05322	Systemic lupus erythematosus	96	4.3981	11.596	<2.2e-16	<2.2e-16
hsa03030	DNA replication	36	1.6493	11.52	<2.2e-16	<2.2e-16
hsa05203	Viral carcinogenesis	183	8.3839	4.2939	2.8755e-14	1.8921e-12
hsa03440	Homologous recombination	41	1.8784	7.4533	1.464e-09	8.0275e-08
hsa04114	Oocyte meiosis	109	4.9937	4.005	7.2708e-08	3.4173e-06
hsa03460	Fanconi anemia pathway	54	2.4739	5.2548	5.9433e-07	2.4442e-05
hsa03410	Base excision repair	33	1.5119	6.6144	1.2432e-06	4.5446e-05
hsa04217	Necroptosis	133	6.0932	3.2823	2.0507e-06	6.7469e-05
hsa03430	Mismatch repair	23	1.0537	7.5922	4.6839e-06	0.00014009
hsa04914	Progesterone-mediated oocyte maturation	88	4.0316	3.2245	0.00015924	0.0043659
hsa05202	Transcriptional misregulation in cancer	153	7.0095	2.2826	0.0015832	0.037391
hsa03450	Non-homologous end-joining	12	0.54977	7.2758	0.0015911	0.037391

## Sheet: TFT-down
Gene Set	Size	Expect	Ratio	P Value	FDR
V$E2F_03	232	8.8533	6.2124	<2.2e-16	<2.2e-16
V$E2F1_Q3	229	8.7388	6.5227	<2.2e-16	<2.2e-16
V$E2F1_Q6_01	226	8.6243	6.4933	<2.2e-16	<2.2e-16
V$E2F_Q4	225	8.5861	7.3374	<2.2e-16	<2.2e-16
V$E2F_Q6	223	8.5098	7.6382	<2.2e-16	<2.2e-16
V$E2F1_Q6	223	8.5098	7.5207	<2.2e-16	<2.2e-16
V$E2F4DP1_01	223	8.5098	7.6382	<2.2e-16	<2.2e-16
V$E2F_Q3_01	222	8.4716	6.4922	<2.2e-16	<2.2e-16
V$E2F_Q6_01	222	8.4716	5.902	<2.2e-16	<2.2e-16
V$E2F_02	221	8.4335	7.5888	<2.2e-16	<2.2e-16
V$E2F_Q4_01	221	8.4335	6.1659	<2.2e-16	<2.2e-16
V$E2F1DP1_01	220	8.3953	7.6233	<2.2e-16	<2.2e-16
V$E2F1DP2_01	220	8.3953	7.6233	<2.2e-16	<2.2e-16
V$E2F4DP2_01	220	8.3953	7.6233	<2.2e-16	<2.2e-16
V$E2F1DP1RB_01	217	8.2808	7.2456	<2.2e-16	<2.2e-16
V$E2F1_Q4_01	216	8.2427	6.5513	<2.2e-16	<2.2e-16
V$E2F_Q3	210	8.0137	6.7384	<2.2e-16	<2.2e-16
SGCGSSAAA_V$E2F1DP2_01	160	6.1057	8.5166	<2.2e-16	<2.2e-16
TTTNNANAGCYR_UNKNOWN	106	4.045	9.3943	<2.2e-16	<2.2e-16
KRCTCNNNNMANAGC_UNKNOWN	57	2.1752	19.309	<2.2e-16	<2.2e-16
V$E2F_01	62	2.366	8.8759	4.2188e-15	1.2355e-13
GATTGGY_V$NFY_Q6_01	1019	38.886	2.1859	1.5089e-12	4.2181e-11
V$E2F1_Q4	229	8.7388	3.8907	7.266e-12	1.9429e-10
V$NFY_Q6	209	7.9756	3.0092	1.346e-06	3.4491e-05
KTGGYRSGAA_UNKNOWN	70	2.6712	4.8667	1.9604e-06	4.8226e-05
V$E2F1_Q3_01	224	8.548	2.6907	1.4733e-05	0.00034849
V$NFY_Q6_01	226	8.6243	2.5509	5.1369e-05	0.0011532
RCGCANGCGY_V$NRF1_Q6	884	33.734	1.6897	5.2502e-05	0.0011532
V$NFY_C	206	7.8611	2.417	0.00033259	0.0070531
RRCCGTTA_UNKNOWN	81	3.091	3.2352	0.00097595	0.020007
V$ALPHACP1_01	220	8.3953	2.1441	0.0018962	0.037618

[truncated: 1 more sheets: miRT-up]
