# Supplementary material for: Differential Gene Expression in Human Fibroblasts Simultaneously Exposed to Ionizing Radiation and Simulated Microgravity
Source: Biomolecules. 2024 Jan 10;14(1):88. doi: 10.3390/biom14010088 (PMC10812944; doi:10.3390/biom14010088)
Supplement: Supplementary file 1 [file biomolecules-14-00088-s001.zip › Table S3.xlsx]

## Sheet: up
geneId	geneName	description	svalue
ENSG00000146674	IGFBP3	insulin like growth factor binding protein 3 [Source:HGNC Symbol;Acc:HGNC:5472]	1.00985e-13
ENSG00000144810	COL8A1	collagen type VIII alpha 1 chain [Source:HGNC Symbol;Acc:HGNC:2215]	3.34848e-13
ENSG00000170581	STAT2	signal transducer and activator of transcription 2 [Source:HGNC Symbol;Acc:HGNC:11363]	8.58874e-13
ENSG00000152661	GJA1	gap junction protein alpha 1 [Source:HGNC Symbol;Acc:HGNC:4274]	9.89272e-13
ENSG00000137573	SULF1	sulfatase 1 [Source:HGNC Symbol;Acc:HGNC:20391]	4.25127e-12
ENSG00000138061	CYP1B1	cytochrome P450 family 1 subfamily B member 1 [Source:HGNC Symbol;Acc:HGNC:2597]	4.63665e-12
ENSG00000103888	CEMIP	cell migration inducing hyaluronidase 1 [Source:HGNC Symbol;Acc:HGNC:29213]	8.58675e-12
ENSG00000164761	TNFRSF11B	TNF receptor superfamily member 11b [Source:HGNC Symbol;Acc:HGNC:11909]	6.54836e-11
ENSG00000198796	ALPK2	alpha kinase 2 [Source:HGNC Symbol;Acc:HGNC:20565]	1.02473e-10
ENSG00000221852	KRTAP1-5	keratin associated protein 1-5 [Source:HGNC Symbol;Acc:HGNC:16777]	1.55962e-10
ENSG00000173706	HEG1	heart development protein with EGF like domains 1 [Source:HGNC Symbol;Acc:HGNC:29227]	1.97869e-10
ENSG00000101825	MXRA5	matrix remodeling associated 5 [Source:HGNC Symbol;Acc:HGNC:7539]	9.67667e-10
ENSG00000140323	DISP2	dispatched RND transporter family member 2 [Source:HGNC Symbol;Acc:HGNC:19712]	1.99025e-09
ENSG00000174807	CD248	CD248 molecule [Source:HGNC Symbol;Acc:HGNC:18219]	1.09037e-08
ENSG00000115504	EHBP1	EH domain binding protein 1 [Source:HGNC Symbol;Acc:HGNC:29144]	1.60487e-08
ENSG00000173559	NABP1	nucleic acid binding protein 1 [Source:HGNC Symbol;Acc:HGNC:26232]	1.79133e-08
ENSG00000013016	EHD3	EH domain containing 3 [Source:HGNC Symbol;Acc:HGNC:3244]	1.88821e-08
ENSG00000112769	LAMA4	laminin subunit alpha 4 [Source:HGNC Symbol;Acc:HGNC:6484]	2.11194e-08
ENSG00000141753	IGFBP4	insulin like growth factor binding protein 4 [Source:HGNC Symbol;Acc:HGNC:5473]	2.35625e-08
ENSG00000135919	SERPINE2	serpin family E member 2 [Source:HGNC Symbol;Acc:HGNC:8951]	3.58189e-08
ENSG00000138131	LOXL4	lysyl oxidase like 4 [Source:HGNC Symbol;Acc:HGNC:17171]	3.77738e-08
ENSG00000196159	FAT4	FAT atypical cadherin 4 [Source:HGNC Symbol;Acc:HGNC:23109]	6.26263e-08
ENSG00000115414	FN1	fibronectin 1 [Source:HGNC Symbol;Acc:HGNC:3778]	7.34929e-08
ENSG00000019549	SNAI2	snail family transcriptional repressor 2 [Source:HGNC Symbol;Acc:HGNC:11094]	9.01142e-08
ENSG00000204941	PSG5	pregnancy specific beta-1-glycoprotein 5 [Source:HGNC Symbol;Acc:HGNC:9522]	9.4646e-08
ENSG00000087245	MMP2	matrix metallopeptidase 2 [Source:HGNC Symbol;Acc:HGNC:7166]	1.20071e-07
ENSG00000161011	SQSTM1	sequestosome 1 [Source:HGNC Symbol;Acc:HGNC:11280]	1.42809e-07
ENSG00000163661	PTX3	pentraxin 3 [Source:HGNC Symbol;Acc:HGNC:9692]	1.75418e-07
ENSG00000171451	DSEL	dermatan sulfate epimerase like [Source:HGNC Symbol;Acc:HGNC:18144]	1.82389e-07
ENSG00000185742	C11orf87	chromosome 11 open reading frame 87 [Source:HGNC Symbol;Acc:HGNC:33788]	2.04745e-07
ENSG00000182326	C1S	complement C1s [Source:HGNC Symbol;Acc:HGNC:1247]	2.69735e-07
ENSG00000087086	FTL	ferritin light chain [Source:HGNC Symbol;Acc:HGNC:3999]	2.80567e-07
ENSG00000196693	ZNF33B	zinc finger protein 33B [Source:HGNC Symbol;Acc:HGNC:13097]	4.07173e-07
ENSG00000154736	ADAMTS5	ADAM metallopeptidase with thrombospondin type 1 motif 5 [Source:HGNC Symbol;Acc:HGNC:221]	4.21766e-07
ENSG00000115738	ID2	inhibitor of DNA binding 2 [Source:HGNC Symbol;Acc:HGNC:5361]	4.87961e-07
ENSG00000119938	PPP1R3C	protein phosphatase 1 regulatory subunit 3C [Source:HGNC Symbol;Acc:HGNC:9293]	5.0562e-07
ENSG00000255248	MIR100HG	mir-100-let-7a-2-mir-125b-1 cluster host gene [Source:HGNC Symbol;Acc:HGNC:39522]	5.42083e-07
ENSG00000168398	BDKRB2	bradykinin receptor B2 [Source:HGNC Symbol;Acc:HGNC:1030]	5.60396e-07
ENSG00000110628	SLC22A18	solute carrier family 22 member 18 [Source:HGNC Symbol;Acc:HGNC:10964]	1.02936e-06
ENSG00000022267	FHL1	four and a half LIM domains 1 [Source:HGNC Symbol;Acc:HGNC:3702]	1.13112e-06
ENSG00000113739	STC2	stanniocalcin 2 [Source:HGNC Symbol;Acc:HGNC:11374]	1.20251e-06
ENSG00000185567	AHNAK2	AHNAK nucleoprotein 2 [Source:HGNC Symbol;Acc:HGNC:20125]	1.35457e-06
ENSG00000164692	COL1A2	collagen type I alpha 2 chain [Source:HGNC Symbol;Acc:HGNC:2198]	1.39403e-06
ENSG00000179222	MAGED1	MAGE family member D1 [Source:HGNC Symbol;Acc:HGNC:6813]	1.47568e-06
ENSG00000180875	GREM2	gremlin 2, DAN family BMP antagonist [Source:HGNC Symbol;Acc:HGNC:17655]	1.51835e-06
ENSG00000136542	GALNT5	polypeptide N-acetylgalactosaminyltransferase 5 [Source:HGNC Symbol;Acc:HGNC:4127]	1.71087e-06
ENSG00000178031	ADAMTSL1	ADAMTS like 1 [Source:HGNC Symbol;Acc:HGNC:14632]	2.12738e-06
ENSG00000118473	SGIP1	SH3GL interacting endocytic adaptor 1 [Source:HGNC Symbol;Acc:HGNC:25412]	2.46001e-06
ENSG00000159403	C1R	complement C1r [Source:HGNC Symbol;Acc:HGNC:1246]	2.52966e-06
ENSG00000154734	ADAMTS1	ADAM metallopeptidase with thrombospondin type 1 motif 1 [Source:HGNC Symbol;Acc:HGNC:217]	2.60329e-06
ENSG00000166923	GREM1	gremlin 1, DAN family BMP antagonist [Source:HGNC Symbol;Acc:HGNC:2001]	3.00015e-06
ENSG00000181072	CHRM2	cholinergic receptor muscarinic 2 [Source:HGNC Symbol;Acc:HGNC:1951]	3.08442e-06
ENSG00000153071	DAB2	DAB adaptor protein 2 [Source:HGNC Symbol;Acc:HGNC:2662]	3.16953e-06
ENSG00000214548	MEG3	maternally expressed 3 [Source:HGNC Symbol;Acc:HGNC:14575]	3.2565e-06
ENSG00000171992	SYNPO	synaptopodin [Source:HGNC Symbol;Acc:HGNC:30672]	3.43894e-06
ENSG00000150347	ARID5B	AT-rich interaction domain 5B [Source:HGNC Symbol;Acc:HGNC:17362]	3.92511e-06
ENSG00000134986	NREP	neuronal regeneration related protein [Source:HGNC Symbol;Acc:HGNC:16834]	4.42883e-06
ENSG00000131018	SYNE1	spectrin repeat containing nuclear envelope protein 1 [Source:HGNC Symbol;Acc:HGNC:17089]	4.63316e-06
ENSG00000148926	ADM	adrenomedullin [Source:HGNC Symbol;Acc:HGNC:259]	5.20836e-06
ENSG00000148180	GSN	gelsolin [Source:HGNC Symbol;Acc:HGNC:4620]	5.72161e-06
ENSG00000198542	ITGBL1	integrin subunit beta like 1 [Source:HGNC Symbol;Acc:HGNC:6164]	6.25003e-06
ENSG00000137834	SMAD6	SMAD family member 6 [Source:HGNC Symbol;Acc:HGNC:6772]	6.38312e-06
ENSG00000163491	NEK10	NIMA related kinase 10 [Source:HGNC Symbol;Acc:HGNC:18592]	6.65453e-06
ENSG00000142089	IFITM3	interferon induced transmembrane protein 3 [Source:HGNC Symbol;Acc:HGNC:5414]	7.96582e-06
ENSG00000166147	FBN1	fibrillin 1 [Source:HGNC Symbol;Acc:HGNC:3603]	8.11528e-06
ENSG00000147027	TMEM47	transmembrane protein 47 [Source:HGNC Symbol;Acc:HGNC:18515]	8.26469e-06
ENSG00000183160	TMEM119	transmembrane protein 119 [Source:HGNC Symbol;Acc:HGNC:27884]	8.41557e-06
ENSG00000141449	GREB1L	GREB1 like retinoic acid receptor coactivator [Source:HGNC Symbol;Acc:HGNC:31042]	8.73379e-06
ENSG00000100154	TTC28	tetratricopeptide repeat domain 28 [Source:HGNC Symbol;Acc:HGNC:29179]	9.22919e-06
ENSG00000124212	PTGIS	prostaglandin I2 synthase [Source:HGNC Symbol;Acc:HGNC:9603]	9.39587e-06
ENSG00000114423	CBLB	Cbl proto-oncogene B [Source:HGNC Symbol;Acc:HGNC:1542]	1.02425e-05
ENSG00000162407	PLPP3	phospholipid phosphatase 3 [Source:HGNC Symbol;Acc:HGNC:9229]	1.12723e-05
ENSG00000265972	TXNIP	thioredoxin interacting protein [Source:HGNC Symbol;Acc:HGNC:16952]	1.17916e-05
ENSG00000185201	IFITM2	interferon induced transmembrane protein 2 [Source:HGNC Symbol;Acc:HGNC:5413]	1.21386e-05
ENSG00000105429	MEGF8	multiple EGF like domains 8 [Source:HGNC Symbol;Acc:HGNC:3233]	1.23361e-05
ENSG00000178104	PDE4DIP	phosphodiesterase 4D interacting protein [Source:HGNC Symbol;Acc:HGNC:15580]	1.25363e-05
ENSG00000154229	PRKCA	protein kinase C alpha [Source:HGNC Symbol;Acc:HGNC:9393]	1.27412e-05
ENSG00000158290	CUL4B	cullin 4B [Source:HGNC Symbol;Acc:HGNC:2555]	1.31569e-05
ENSG00000166794	PPIB	peptidylprolyl isomerase B [Source:HGNC Symbol;Acc:HGNC:9255]	1.40658e-05
ENSG00000166963	MAP1A	microtubule associated protein 1A [Source:HGNC Symbol;Acc:HGNC:6835]	1.45607e-05
ENSG00000118922	KLF12	Kruppel like factor 12 [Source:HGNC Symbol;Acc:HGNC:6346]	1.61774e-05
ENSG00000116209	TMEM59	transmembrane protein 59 [Source:HGNC Symbol;Acc:HGNC:1239]	1.79281e-05
ENSG00000164040	PGRMC2	progesterone receptor membrane component 2 [Source:HGNC Symbol;Acc:HGNC:16089]	1.98759e-05
ENSG00000105270	CLIP3	CAP-Gly domain containing linker protein 3 [Source:HGNC Symbol;Acc:HGNC:24314]	2.06159e-05
ENSG00000168679	SLC16A4	solute carrier family 16 member 4 [Source:HGNC Symbol;Acc:HGNC:10925]	2.09963e-05
ENSG00000134294	SLC38A2	solute carrier family 38 member 2 [Source:HGNC Symbol;Acc:HGNC:13448]	2.18097e-05
ENSG00000172819	RARG	retinoic acid receptor gamma [Source:HGNC Symbol;Acc:HGNC:9866]	2.22152e-05
ENSG00000050405	LIMA1	LIM domain and actin binding 1 [Source:HGNC Symbol;Acc:HGNC:24636]	2.26226e-05
ENSG00000166710	B2M	beta-2-microglobulin [Source:HGNC Symbol;Acc:HGNC:914]	2.42688e-05
ENSG00000133103	COG6	component of oligomeric golgi complex 6 [Source:HGNC Symbol;Acc:HGNC:18621]	2.46885e-05
ENSG00000134769	DTNA	dystrobrevin alpha [Source:HGNC Symbol;Acc:HGNC:3057]	2.59577e-05
ENSG00000134138	MEIS2	Meis homeobox 2 [Source:HGNC Symbol;Acc:HGNC:7001]	2.68053e-05
ENSG00000120708	TGFBI	transforming growth factor beta induced [Source:HGNC Symbol;Acc:HGNC:11771]	2.76592e-05
ENSG00000107372	ZFAND5	zinc finger AN1-type containing 5 [Source:HGNC Symbol;Acc:HGNC:13008]	2.85191e-05
ENSG00000184304	PRKD1	protein kinase D1 [Source:HGNC Symbol;Acc:HGNC:9407]	2.94023e-05
ENSG00000119681	LTBP2	latent transforming growth factor beta binding protein 2 [Source:HGNC Symbol;Acc:HGNC:6715]	3.16309e-05
ENSG00000115556	PLCD4	phospholipase C delta 4 [Source:HGNC Symbol;Acc:HGNC:9062]	3.25717e-05
ENSG00000164442	CITED2	Cbp/p300 interacting transactivator with Glu/Asp rich carboxy-terminal domain 2 [Source:HGNC Symbol;Acc:HGNC:1987]	3.50286e-05
ENSG00000114251	WNT5A	Wnt family member 5A [Source:HGNC Symbol;Acc:HGNC:12784]	3.66207e-05
ENSG00000167996	FTH1	ferritin heavy chain 1 [Source:HGNC Symbol;Acc:HGNC:3976]	3.77425e-05
ENSG00000251562	MALAT1	metastasis associated lung adenocarcinoma transcript 1 [Source:HGNC Symbol;Acc:HGNC:29665]	3.88662e-05
ENSG00000138674	SEC31A	SEC31 homolog A, COPII coat complex component [Source:HGNC Symbol;Acc:HGNC:17052]	3.94391e-05
ENSG00000137502	RAB30	RAB30, member RAS oncogene family [Source:HGNC Symbol;Acc:HGNC:9770]	4.36115e-05
ENSG00000107984	DKK1	dickkopf WNT signaling pathway inhibitor 1 [Source:HGNC Symbol;Acc:HGNC:2891]	4.42304e-05
ENSG00000128641	MYO1B	myosin IB [Source:HGNC Symbol;Acc:HGNC:7596]	4.62029e-05
ENSG00000221869	CEBPD	CCAAT enhancer binding protein delta [Source:HGNC Symbol;Acc:HGNC:1835]	4.75921e-05
ENSG00000138735	PDE5A	phosphodiesterase 5A [Source:HGNC Symbol;Acc:HGNC:8784]	4.9713e-05
ENSG00000185164	NOMO2	NODAL modulator 2 [Source:HGNC Symbol;Acc:HGNC:22652]	5.11748e-05
ENSG00000132718	SYT11	synaptotagmin 11 [Source:HGNC Symbol;Acc:HGNC:19239]	5.19131e-05
ENSG00000155816	FMN2	formin 2 [Source:HGNC Symbol;Acc:HGNC:14074]	5.34057e-05
ENSG00000134030	CTIF	cap binding complex dependent translation initiation factor [Source:HGNC Symbol;Acc:HGNC:23925]	5.4161e-05
ENSG00000104611	SH2D4A	SH2 domain containing 4A [Source:HGNC Symbol;Acc:HGNC:26102]	5.49156e-05
ENSG00000076067	RBMS2	RNA binding motif single stranded interacting protein 2 [Source:HGNC Symbol;Acc:HGNC:9909]	5.72416e-05
ENSG00000196154	S100A4	S100 calcium binding protein A4 [Source:HGNC Symbol;Acc:HGNC:10494]	5.96489e-05
ENSG00000215039	CD27-AS1	CD27 antisense RNA 1 [Source:HGNC Symbol;Acc:HGNC:43896]	6.21985e-05
ENSG00000165533	TTC8	tetratricopeptide repeat domain 8 [Source:HGNC Symbol;Acc:HGNC:20087]	6.30911e-05
ENSG00000065308	TRAM2	translocation associated membrane protein 2 [Source:HGNC Symbol;Acc:HGNC:16855]	6.49072e-05
ENSG00000128872	TMOD2	tropomodulin 2 [Source:HGNC Symbol;Acc:HGNC:11872]	6.77179e-05
ENSG00000189339	SLC35E2B	solute carrier family 35 member E2B [Source:HGNC Symbol;Acc:HGNC:33941]	6.96204e-05
ENSG00000105974	CAV1	caveolin 1 [Source:HGNC Symbol;Acc:HGNC:1527]	7.25926e-05
ENSG00000115295	CLIP4	CAP-Gly domain containing linker protein family member 4 [Source:HGNC Symbol;Acc:HGNC:26108]	7.46849e-05
ENSG00000163629	PTPN13	protein tyrosine phosphatase non-receptor type 13 [Source:HGNC Symbol;Acc:HGNC:9646]	7.5737e-05
ENSG00000109686	SH3D19	SH3 domain containing 19 [Source:HGNC Symbol;Acc:HGNC:30418]	8.12654e-05
ENSG00000001461	NIPAL3	NIPA like domain containing 3 [Source:HGNC Symbol;Acc:HGNC:25233]	8.35897e-05
ENSG00000154678	PDE1C	phosphodiesterase 1C [Source:HGNC Symbol;Acc:HGNC:8776]	8.47853e-05
ENSG00000033867	SLC4A7	solute carrier family 4 member 7 [Source:HGNC Symbol;Acc:HGNC:11033]	8.59864e-05
ENSG00000156587	UBE2L6	ubiquitin conjugating enzyme E2 L6 [Source:HGNC Symbol;Acc:HGNC:12490]	8.7199e-05
ENSG00000121989	ACVR2A	activin A receptor type 2A [Source:HGNC Symbol;Acc:HGNC:173]	9.2104e-05
ENSG00000155792	DEPTOR	DEP domain containing MTOR interacting protein [Source:HGNC Symbol;Acc:HGNC:22953]	9.33386e-05
ENSG00000118985	ELL2	elongation factor for RNA polymerase II 2 [Source:HGNC Symbol;Acc:HGNC:17064]	9.71347e-05
ENSG00000170921	TANC2	tetratricopeptide repeat, ankyrin repeat and coiled-coil containing 2 [Source:HGNC Symbol;Acc:HGNC:30212]	9.84103e-05
ENSG00000123933	MXD4	MAX dimerization protein 4 [Source:HGNC Symbol;Acc:HGNC:13906]	9.96826e-05
ENSG00000006756	ARSD	arylsulfatase D [Source:HGNC Symbol;Acc:HGNC:717]	0.000104868
ENSG00000185088	RPS27L	ribosomal protein S27 like [Source:HGNC Symbol;Acc:HGNC:18476]	0.000107536
ENSG00000116991	SIPA1L2	signal induced proliferation associated 1 like 2 [Source:HGNC Symbol;Acc:HGNC:23800]	0.000110253
ENSG00000180340	FZD2	frizzled class receptor 2 [Source:HGNC Symbol;Acc:HGNC:4040]	0.0001172
ENSG00000116191	RALGPS2	Ral GEF with PH domain and SH3 binding motif 2 [Source:HGNC Symbol;Acc:HGNC:30279]	0.000118631
ENSG00000125551	PLGLB2	plasminogen like B2 [Source:HGNC Symbol;Acc:HGNC:9073]	0.000121485
ENSG00000089472	HEPH	hephaestin [Source:HGNC Symbol;Acc:HGNC:4866]	0.000128924
ENSG00000136859	ANGPTL2	angiopoietin like 2 [Source:HGNC Symbol;Acc:HGNC:490]	0.000136917
ENSG00000164342	TLR3	toll like receptor 3 [Source:HGNC Symbol;Acc:HGNC:11849]	0.000138533
ENSG00000139329	LUM	lumican [Source:HGNC Symbol;Acc:HGNC:6724]	0.000141802
ENSG00000030582	GRN	granulin precursor [Source:HGNC Symbol;Acc:HGNC:4601]	0.000143441
ENSG00000115380	EFEMP1	EGF containing fibulin extracellular matrix protein 1 [Source:HGNC Symbol;Acc:HGNC:3218]	0.000146709
ENSG00000137965	IFI44	interferon induced protein 44 [Source:HGNC Symbol;Acc:HGNC:16938]	0.000150105
ENSG00000133818	RRAS2	RAS related 2 [Source:HGNC Symbol;Acc:HGNC:17271]	0.000151853
ENSG00000116005	PCYOX1	prenylcysteine oxidase 1 [Source:HGNC Symbol;Acc:HGNC:20588]	0.000157148
ENSG00000113083	LOX	lysyl oxidase [Source:HGNC Symbol;Acc:HGNC:6664]	0.000164505
ENSG00000110057	UNC93B1	unc-93 homolog B1, TLR signaling regulator [Source:HGNC Symbol;Acc:HGNC:13481]	0.000170205
ENSG00000117114	ADGRL2	adhesion G protein-coupled receptor L2 [Source:HGNC Symbol;Acc:HGNC:18582]	0.000172123
ENSG00000113140	SPARC	secreted protein acidic and cysteine rich [Source:HGNC Symbol;Acc:HGNC:11219]	0.00019196
ENSG00000174564	IL20RB	interleukin 20 receptor subunit beta [Source:HGNC Symbol;Acc:HGNC:6004]	0.00019397
ENSG00000151892	GFRA1	GDNF family receptor alpha 1 [Source:HGNC Symbol;Acc:HGNC:4243]	0.000198052
ENSG00000084093	REST	RE1 silencing transcription factor [Source:HGNC Symbol;Acc:HGNC:9966]	0.000206457
ENSG00000162576	MXRA8	matrix remodeling associated 8 [Source:HGNC Symbol;Acc:HGNC:7542]	0.000228836
ENSG00000170348	TMED10	transmembrane p24 trafficking protein 10 [Source:HGNC Symbol;Acc:HGNC:16998]	0.000231162
ENSG00000244560	NA	zinc finger protein pseudogene	0.000233481
ENSG00000280071	GATD3B	glutamine amidotransferase class 1 domain containing 3B [Source:HGNC Symbol;Acc:HGNC:53816]	0.000240444
ENSG00000162591	MEGF6	multiple EGF like domains 6 [Source:HGNC Symbol;Acc:HGNC:3232]	0.000242769
ENSG00000071246	VASH1	vasohibin 1 [Source:HGNC Symbol;Acc:HGNC:19964]	0.0002451
ENSG00000158828	PINK1	PTEN induced kinase 1 [Source:HGNC Symbol;Acc:HGNC:14581]	0.00024743
ENSG00000197614	MFAP5	microfibril associated protein 5 [Source:HGNC Symbol;Acc:HGNC:29673]	0.000249763
ENSG00000108771	DHX58	DExH-box helicase 58 [Source:HGNC Symbol;Acc:HGNC:29517]	0.000252124
ENSG00000115963	RND3	Rho family GTPase 3 [Source:HGNC Symbol;Acc:HGNC:671]	0.000254494
ENSG00000138119	MYOF	myoferlin [Source:HGNC Symbol;Acc:HGNC:3656]	0.000259264
ENSG00000106546	AHR	aryl hydrocarbon receptor [Source:HGNC Symbol;Acc:HGNC:348]	0.000276586
ENSG00000117139	KDM5B	lysine demethylase 5B [Source:HGNC Symbol;Acc:HGNC:18039]	0.0002817
ENSG00000150687	PRSS23	serine protease 23 [Source:HGNC Symbol;Acc:HGNC:14370]	0.000284274
ENSG00000170296	GABARAP	GABA type A receptor-associated protein [Source:HGNC Symbol;Acc:HGNC:4067]	0.000307564
ENSG00000107798	LIPA	lipase A, lysosomal acid type [Source:HGNC Symbol;Acc:HGNC:6617]	0.000312861
ENSG00000122707	RECK	reversion inducing cysteine rich protein with kazal motifs [Source:HGNC Symbol;Acc:HGNC:11345]	0.00031565
ENSG00000108848	LUC7L3	LUC7 like 3 pre-mRNA splicing factor [Source:HGNC Symbol;Acc:HGNC:24309]	0.000318443
ENSG00000134531	EMP1	epithelial membrane protein 1 [Source:HGNC Symbol;Acc:HGNC:3333]	0.000324027
ENSG00000106829	TLE4	TLE family member 4, transcriptional corepressor [Source:HGNC Symbol;Acc:HGNC:11840]	0.000326833
ENSG00000171150	SOCS5	suppressor of cytokine signaling 5 [Source:HGNC Symbol;Acc:HGNC:16852]	0.000329633
ENSG00000176697	BDNF	brain derived neurotrophic factor [Source:HGNC Symbol;Acc:HGNC:1033]	0.000338178
ENSG00000184867	ARMCX2	armadillo repeat containing X-linked 2 [Source:HGNC Symbol;Acc:HGNC:16869]	0.000346898
ENSG00000164099	PRSS12	serine protease 12 [Source:HGNC Symbol;Acc:HGNC:9477]	0.000349807
ENSG00000151914	DST	dystonin [Source:HGNC Symbol;Acc:HGNC:1090]	0.000358577
ENSG00000156011	PSD3	pleckstrin and Sec7 domain containing 3 [Source:HGNC Symbol;Acc:HGNC:19093]	0.000361662
ENSG00000138685	FGF2	fibroblast growth factor 2 [Source:HGNC Symbol;Acc:HGNC:3676]	0.000364762
ENSG00000205413	SAMD9	sterile alpha motif domain containing 9 [Source:HGNC Symbol;Acc:HGNC:1348]	0.000371085
ENSG00000164111	ANXA5	annexin A5 [Source:HGNC Symbol;Acc:HGNC:543]	0.000374306
ENSG00000065923	SLC9A7	solute carrier family 9 member A7 [Source:HGNC Symbol;Acc:HGNC:17123]	0.000380773
ENSG00000173641	HSPB7	heat shock protein family B (small) member 7 [Source:HGNC Symbol;Acc:HGNC:5249]	0.000390499
ENSG00000044090	CUL7	cullin 7 [Source:HGNC Symbol;Acc:HGNC:21024]	0.000410083
ENSG00000178573	MAF	MAF bZIP transcription factor [Source:HGNC Symbol;Acc:HGNC:6776]	0.000413405
ENSG00000115524	SF3B1	splicing factor 3b subunit 1 [Source:HGNC Symbol;Acc:HGNC:10768]	0.000420056
ENSG00000152518	ZFP36L2	ZFP36 ring finger protein like 2 [Source:HGNC Symbol;Acc:HGNC:1108]	0.000423383
ENSG00000139278	GLIPR1	GLI pathogenesis related 1 [Source:HGNC Symbol;Acc:HGNC:17001]	0.000430027
ENSG00000203930	LINC00632	long intergenic non-protein coding RNA 632 [Source:HGNC Symbol;Acc:HGNC:27865]	0.000440045
ENSG00000122884	P4HA1	prolyl 4-hydroxylase subunit alpha 1 [Source:HGNC Symbol;Acc:HGNC:8546]	0.000453457
ENSG00000166046	TCP11L2	t-complex 11 like 2 [Source:HGNC Symbol;Acc:HGNC:28627]	0.000460254
ENSG00000148120	AOPEP	aminopeptidase O (putative) [Source:HGNC Symbol;Acc:HGNC:1361]	0.000463715
ENSG00000237187	NR2F1-AS1	NR2F1 antisense RNA 1 [Source:HGNC Symbol;Acc:HGNC:48622]	0.000477732
ENSG00000111424	VDR	vitamin D receptor [Source:HGNC Symbol;Acc:HGNC:12679]	0.000484863
ENSG00000185950	IRS2	insulin receptor substrate 2 [Source:HGNC Symbol;Acc:HGNC:6126]	0.000492038
ENSG00000111897	SERINC1	serine incorporator 1 [Source:HGNC Symbol;Acc:HGNC:13464]	0.000495627
ENSG00000006534	ALDH3B1	aldehyde dehydrogenase 3 family member B1 [Source:HGNC Symbol;Acc:HGNC:410]	0.000502872
ENSG00000172348	RCAN2	regulator of calcineurin 2 [Source:HGNC Symbol;Acc:HGNC:3041]	0.000510255
ENSG00000167123	CERCAM	cerebral endothelial cell adhesion molecule [Source:HGNC Symbol;Acc:HGNC:23723]	0.000513942
ENSG00000168685	IL7R	interleukin 7 receptor [Source:HGNC Symbol;Acc:HGNC:6024]	0.000521458
ENSG00000106772	PRUNE2	prune homolog 2 with BCH domain [Source:HGNC Symbol;Acc:HGNC:25209]	0.000525285
ENSG00000112773	TENT5A	terminal nucleotidyltransferase 5A [Source:HGNC Symbol;Acc:HGNC:18345]	0.000529107
ENSG00000180914	OXTR	oxytocin receptor [Source:HGNC Symbol;Acc:HGNC:8529]	0.000536754
ENSG00000233608	TWIST2	twist family bHLH transcription factor 2 [Source:HGNC Symbol;Acc:HGNC:20670]	0.000548525
ENSG00000146278	PNRC1	proline rich nuclear receptor coactivator 1 [Source:HGNC Symbol;Acc:HGNC:17278]	0.00055247
ENSG00000163453	IGFBP7	insulin like growth factor binding protein 7 [Source:HGNC Symbol;Acc:HGNC:5476]	0.000556409
ENSG00000110651	CD81	CD81 molecule [Source:HGNC Symbol;Acc:HGNC:1701]	0.000568345
ENSG00000138496	PARP9	poly(ADP-ribose) polymerase family member 9 [Source:HGNC Symbol;Acc:HGNC:24118]	0.000572391
ENSG00000162923	WDR26	WD repeat domain 26 [Source:HGNC Symbol;Acc:HGNC:21208]	0.000580567
ENSG00000135046	ANXA1	annexin A1 [Source:HGNC Symbol;Acc:HGNC:533]	0.000601434
ENSG00000145526	CDH18	cadherin 18 [Source:HGNC Symbol;Acc:HGNC:1757]	0.00060567
ENSG00000177169	ULK1	unc-51 like autophagy activating kinase 1 [Source:HGNC Symbol;Acc:HGNC:12558]	0.000609897
ENSG00000163520	FBLN2	fibulin 2 [Source:HGNC Symbol;Acc:HGNC:3601]	0.000627038
ENSG00000108828	VAT1	vesicle amine transport 1 [Source:HGNC Symbol;Acc:HGNC:16919]	0.000644288
ENSG00000257354	MIRLET7IHG	MIRLET7I host gene [Source:HGNC Symbol;Acc:HGNC:55478]	0.00066193
ENSG00000159023	EPB41	erythrocyte membrane protein band 4.1 [Source:HGNC Symbol;Acc:HGNC:3377]	0.0006709
ENSG00000135677	GNS	glucosamine (N-acetyl)-6-sulfatase [Source:HGNC Symbol;Acc:HGNC:4422]	0.000675399
ENSG00000186340	THBS2	thrombospondin 2 [Source:HGNC Symbol;Acc:HGNC:11786]	0.000688836
ENSG00000244754	N4BP2L2	NEDD4 binding protein 2 like 2 [Source:HGNC Symbol;Acc:HGNC:26916]	0.000702237
ENSG00000116337	AMPD2	adenosine monophosphate deaminase 2 [Source:HGNC Symbol;Acc:HGNC:469]	0.000706696
ENSG00000139112	GABARAPL1	GABA type A receptor associated protein like 1 [Source:HGNC Symbol;Acc:HGNC:4068]	0.000733965
ENSG00000140443	IGF1R	insulin like growth factor 1 receptor [Source:HGNC Symbol;Acc:HGNC:5465]	0.000738546
ENSG00000137207	YIPF3	Yip1 domain family member 3 [Source:HGNC Symbol;Acc:HGNC:21023]	0.000743123
ENSG00000136156	ITM2B	integral membrane protein 2B [Source:HGNC Symbol;Acc:HGNC:6174]	0.000747717
ENSG00000074527	NTN4	netrin 4 [Source:HGNC Symbol;Acc:HGNC:13658]	0.000756934
ENSG00000168938	PPIC	peptidylprolyl isomerase C [Source:HGNC Symbol;Acc:HGNC:9256]	0.000770876
ENSG00000160932	LY6E	lymphocyte antigen 6 family member E [Source:HGNC Symbol;Acc:HGNC:6727]	0.000775552
ENSG00000090006	LTBP4	latent transforming growth factor beta binding protein 4 [Source:HGNC Symbol;Acc:HGNC:6717]	0.000780242
ENSG00000138413	IDH1	isocitrate dehydrogenase (NADP(+)) 1 [Source:HGNC Symbol;Acc:HGNC:5382]	0.000784924
ENSG00000105792	CFAP69	cilia and flagella associated protein 69 [Source:HGNC Symbol;Acc:HGNC:26107]	0.000794284
ENSG00000166741	NNMT	nicotinamide N-methyltransferase [Source:HGNC Symbol;Acc:HGNC:7861]	0.000803642
ENSG00000139990	DCAF5	DDB1 and CUL4 associated factor 5 [Source:HGNC Symbol;Acc:HGNC:20224]	0.000808326
ENSG00000104047	DTWD1	DTW domain containing 1 [Source:HGNC Symbol;Acc:HGNC:30926]	0.000813004
ENSG00000167779	IGFBP6	insulin like growth factor binding protein 6 [Source:HGNC Symbol;Acc:HGNC:5475]	0.000827093
ENSG00000151414	NEK7	NIMA related kinase 7 [Source:HGNC Symbol;Acc:HGNC:13386]	0.000855905
ENSG00000182534	MXRA7	matrix remodeling associated 7 [Source:HGNC Symbol;Acc:HGNC:7541]	0.000860781
ENSG00000150938	CRIM1	cysteine rich transmembrane BMP regulator 1 [Source:HGNC Symbol;Acc:HGNC:2359]	0.000865671
ENSG00000109654	TRIM2	tripartite motif containing 2 [Source:HGNC Symbol;Acc:HGNC:15974]	0.000870582
ENSG00000118689	FOXO3	forkhead box O3 [Source:HGNC Symbol;Acc:HGNC:3821]	0.000875505
ENSG00000185532	PRKG1	protein kinase cGMP-dependent 1 [Source:HGNC Symbol;Acc:HGNC:9414]	0.000880457
ENSG00000188157	AGRN	agrin [Source:HGNC Symbol;Acc:HGNC:329]	0.000885408
ENSG00000112208	BAG2	BAG cochaperone 2 [Source:HGNC Symbol;Acc:HGNC:938]	0.000895332
ENSG00000087460	GNAS	GNAS complex locus [Source:HGNC Symbol;Acc:HGNC:4392]	0.000910322
ENSG00000162849	KIF26B	kinesin family member 26B [Source:HGNC Symbol;Acc:HGNC:25484]	0.000915359
ENSG00000070444	MNT	MAX network transcriptional repressor [Source:HGNC Symbol;Acc:HGNC:7188]	0.000920401
ENSG00000136044	APPL2	adaptor protein, phosphotyrosine interacting with PH domain and leucine zipper 2 [Source:HGNC Symbol;Acc:HGNC:18242]	0.000925433
ENSG00000136960	ENPP2	ectonucleotide pyrophosphatase/phosphodiesterase 2 [Source:HGNC Symbol;Acc:HGNC:3357]	0.00093048
ENSG00000139874	SSTR1	somatostatin receptor 1 [Source:HGNC Symbol;Acc:HGNC:11330]	0.000955872
ENSG00000184371	CSF1	colony stimulating factor 1 [Source:HGNC Symbol;Acc:HGNC:2432]	0.000960978
ENSG00000164463	CREBRF	CREB3 regulatory factor [Source:HGNC Symbol;Acc:HGNC:24050]	0.00096608
ENSG00000101439	CST3	cystatin C [Source:HGNC Symbol;Acc:HGNC:2475]	0.00098645
ENSG00000169231	THBS3	thrombospondin 3 [Source:HGNC Symbol;Acc:HGNC:11787]	0.000991622
ENSG00000129038	LOXL1	lysyl oxidase like 1 [Source:HGNC Symbol;Acc:HGNC:6665]	0.0009968

## Sheet: down
geneId	geneName	description	svalue
ENSG00000148773	MKI67	marker of proliferation Ki-67 [Source:HGNC Symbol;Acc:HGNC:7107]	1.6612e-96
ENSG00000117724	CENPF	centromere protein F [Source:HGNC Symbol;Acc:HGNC:1857]	3.98977e-63
ENSG00000066279	ASPM	assembly factor for spindle microtubules [Source:HGNC Symbol;Acc:HGNC:19048]	4.84229e-62
ENSG00000183856	IQGAP3	IQ motif containing GTPase activating protein 3 [Source:HGNC Symbol;Acc:HGNC:20669]	7.28067e-61
ENSG00000131747	TOP2A	DNA topoisomerase II alpha [Source:HGNC Symbol;Acc:HGNC:11989]	4.73467e-60
ENSG00000198901	PRC1	protein regulator of cytokinesis 1 [Source:HGNC Symbol;Acc:HGNC:9341]	5.26488e-56
ENSG00000182481	KPNA2	karyopherin subunit alpha 2 [Source:HGNC Symbol;Acc:HGNC:6395]	1.21977e-55
ENSG00000136108	CKAP2	cytoskeleton associated protein 2 [Source:HGNC Symbol;Acc:HGNC:1990]	5.61922e-52
ENSG00000112984	KIF20A	kinesin family member 20A [Source:HGNC Symbol;Acc:HGNC:9787]	3.32647e-50
ENSG00000134057	CCNB1	cyclin B1 [Source:HGNC Symbol;Acc:HGNC:1579]	2.99726e-49
ENSG00000013810	TACC3	transforming acidic coiled-coil containing protein 3 [Source:HGNC Symbol;Acc:HGNC:11524]	2.43462e-46
ENSG00000088325	TPX2	TPX2 microtubule nucleation factor [Source:HGNC Symbol;Acc:HGNC:1249]	1.1021e-45
ENSG00000117399	CDC20	cell division cycle 20 [Source:HGNC Symbol;Acc:HGNC:1723]	2.63685e-44
ENSG00000124762	CDKN1A	cyclin dependent kinase inhibitor 1A [Source:HGNC Symbol;Acc:HGNC:1784]	7.47337e-44
ENSG00000167553	TUBA1C	tubulin alpha 1c [Source:HGNC Symbol;Acc:HGNC:20768]	1.95536e-43
ENSG00000075218	GTSE1	G2 and S-phase expressed 1 [Source:HGNC Symbol;Acc:HGNC:13698]	3.28542e-43
ENSG00000184357	H1-5	H1.5 linker histone, cluster member [Source:HGNC Symbol;Acc:HGNC:4719]	4.28158e-42
ENSG00000126787	DLGAP5	DLG associated protein 5 [Source:HGNC Symbol;Acc:HGNC:16864]	5.23936e-41
ENSG00000166851	PLK1	polo like kinase 1 [Source:HGNC Symbol;Acc:HGNC:9077]	1.75934e-40
ENSG00000138180	CEP55	centrosomal protein 55 [Source:HGNC Symbol;Acc:HGNC:1161]	1.511e-39
ENSG00000089685	BIRC5	baculoviral IAP repeat containing 5 [Source:HGNC Symbol;Acc:HGNC:593]	4.15681e-39
ENSG00000175063	UBE2C	ubiquitin conjugating enzyme E2 C [Source:HGNC Symbol;Acc:HGNC:15937]	1.01799e-38
ENSG00000090889	KIF4A	kinesin family member 4A [Source:HGNC Symbol;Acc:HGNC:13339]	3.09724e-37
ENSG00000186193	SAPCD2	suppressor APC domain containing 2 [Source:HGNC Symbol;Acc:HGNC:28055]	6.30183e-37
ENSG00000113368	LMNB1	lamin B1 [Source:HGNC Symbol;Acc:HGNC:6637]	1.22549e-36
ENSG00000142945	KIF2C	kinesin family member 2C [Source:HGNC Symbol;Acc:HGNC:6393]	1.86501e-36
ENSG00000113810	SMC4	structural maintenance of chromosomes 4 [Source:HGNC Symbol;Acc:HGNC:14013]	3.33236e-36
ENSG00000011426	ANLN	anillin actin binding protein [Source:HGNC Symbol;Acc:HGNC:14082]	5.26706e-36
ENSG00000214357	NEURL1B	neuralized E3 ubiquitin protein ligase 1B [Source:HGNC Symbol;Acc:HGNC:35422]	1.77429e-35
ENSG00000188229	TUBB4B	tubulin beta 4B class IVb [Source:HGNC Symbol;Acc:HGNC:20771]	1.95111e-34
ENSG00000120802	TMPO	thymopoietin [Source:HGNC Symbol;Acc:HGNC:11875]	5.68441e-34
ENSG00000135679	MDM2	MDM2 proto-oncogene [Source:HGNC Symbol;Acc:HGNC:6973]	2.6737e-33
ENSG00000123485	HJURP	Holliday junction recognition protein [Source:HGNC Symbol;Acc:HGNC:25444]	4.71071e-33
ENSG00000137812	KNL1	kinetochore scaffold 1 [Source:HGNC Symbol;Acc:HGNC:24054]	8.07171e-33
ENSG00000138160	KIF11	kinesin family member 11 [Source:HGNC Symbol;Acc:HGNC:6388]	1.66223e-31
ENSG00000170540	ARL6IP1	ADP ribosylation factor like GTPase 6 interacting protein 1 [Source:HGNC Symbol;Acc:HGNC:697]	3.49786e-31
ENSG00000196230	TUBB	tubulin beta class I [Source:HGNC Symbol;Acc:HGNC:20778]	1.47752e-30
ENSG00000117632	STMN1	stathmin 1 [Source:HGNC Symbol;Acc:HGNC:6510]	4.76015e-30
ENSG00000138778	CENPE	centromere protein E [Source:HGNC Symbol;Acc:HGNC:1856]	8.84619e-30
ENSG00000169679	BUB1	BUB1 mitotic checkpoint serine/threonine kinase [Source:HGNC Symbol;Acc:HGNC:1148]	1.48284e-29
ENSG00000169607	CKAP2L	cytoskeleton associated protein 2 like [Source:HGNC Symbol;Acc:HGNC:26877]	2.36216e-29
ENSG00000163535	SGO2	shugoshin 2 [Source:HGNC Symbol;Acc:HGNC:30812]	3.56015e-29
ENSG00000170312	CDK1	cyclin dependent kinase 1 [Source:HGNC Symbol;Acc:HGNC:1722]	6.13184e-29
ENSG00000164611	PTTG1	PTTG1 regulator of sister chromatid separation, securin [Source:HGNC Symbol;Acc:HGNC:9690]	1.0728e-28
ENSG00000286522	H3C2	H3 clustered histone 2 [Source:HGNC Symbol;Acc:HGNC:4776]	2.54788e-28
ENSG00000203852	H3C15	H3 clustered histone 15 [Source:HGNC Symbol;Acc:HGNC:20505]	4.37253e-28
ENSG00000136824	SMC2	structural maintenance of chromosomes 2 [Source:HGNC Symbol;Acc:HGNC:14011]	2.6555e-27
ENSG00000186185	KIF18B	kinesin family member 18B [Source:HGNC Symbol;Acc:HGNC:27102]	5.77921e-27
ENSG00000237649	KIFC1	kinesin family member C1 [Source:HGNC Symbol;Acc:HGNC:6389]	9.74165e-27
ENSG00000166833	NAV2	neuron navigator 2 [Source:HGNC Symbol;Acc:HGNC:15997]	1.42282e-26
ENSG00000118193	KIF14	kinesin family member 14 [Source:HGNC Symbol;Acc:HGNC:19181]	1.85567e-26
ENSG00000145386	CCNA2	cyclin A2 [Source:HGNC Symbol;Acc:HGNC:1578]	2.31166e-26
ENSG00000079616	KIF22	kinesin family member 22 [Source:HGNC Symbol;Acc:HGNC:6391]	2.95927e-26
ENSG00000076382	SPAG5	sperm associated antigen 5 [Source:HGNC Symbol;Acc:HGNC:13452]	7.59414e-26
ENSG00000168298	H1-4	H1.4 linker histone, cluster member [Source:HGNC Symbol;Acc:HGNC:4718]	1.74491e-25
ENSG00000175216	CKAP5	cytoskeleton associated protein 5 [Source:HGNC Symbol;Acc:HGNC:28959]	2.80098e-25
ENSG00000196747	H2AC13	H2A clustered histone 13 [Source:HGNC Symbol;Acc:HGNC:4725]	4.20812e-25
ENSG00000178999	AURKB	aurora kinase B [Source:HGNC Symbol;Acc:HGNC:11390]	5.8552e-25
ENSG00000109685	NSD2	nuclear receptor binding SET domain protein 2 [Source:HGNC Symbol;Acc:HGNC:12766]	7.61004e-25
ENSG00000162063	CCNF	cyclin F [Source:HGNC Symbol;Acc:HGNC:1591]	9.39738e-25
ENSG00000164104	HMGB2	high mobility group box 2 [Source:HGNC Symbol;Acc:HGNC:5000]	2.20827e-24
ENSG00000010292	NCAPD2	non-SMC condensin I complex subunit D2 [Source:HGNC Symbol;Acc:HGNC:24305]	5.2352e-24
ENSG00000164032	H2AZ1	H2A.Z variant histone 1 [Source:HGNC Symbol;Acc:HGNC:4741]	1.86531e-23
ENSG00000121152	NCAPH	non-SMC condensin I complex subunit H [Source:HGNC Symbol;Acc:HGNC:1112]	4.11614e-23
ENSG00000188486	H2AX	H2A.X variant histone [Source:HGNC Symbol;Acc:HGNC:4739]	6.75147e-23
ENSG00000137804	NUSAP1	nucleolar and spindle associated protein 1 [Source:HGNC Symbol;Acc:HGNC:18538]	9.68794e-23
ENSG00000109805	NCAPG	non-SMC condensin I complex subunit G [Source:HGNC Symbol;Acc:HGNC:24304]	1.27521e-22
ENSG00000176890	TYMS	thymidylate synthetase [Source:HGNC Symbol;Acc:HGNC:12441]	1.68567e-22
ENSG00000129195	PIMREG	PICALM interacting mitotic regulator [Source:HGNC Symbol;Acc:HGNC:25483]	2.54858e-22
ENSG00000122966	CIT	citron rho-interacting serine/threonine kinase [Source:HGNC Symbol;Acc:HGNC:1985]	3.46814e-22
ENSG00000196787	H2AC11	H2A clustered histone 11 [Source:HGNC Symbol;Acc:HGNC:4737]	4.36445e-22
ENSG00000068489	PRR11	proline rich 11 [Source:HGNC Symbol;Acc:HGNC:25619]	5.8936e-22
ENSG00000108106	UBE2S	ubiquitin conjugating enzyme E2 S [Source:HGNC Symbol;Acc:HGNC:17895]	7.78359e-22
ENSG00000134690	CDCA8	cell division cycle associated 8 [Source:HGNC Symbol;Acc:HGNC:14629]	1.03186e-21
ENSG00000187837	H1-2	H1.2 linker histone, cluster member [Source:HGNC Symbol;Acc:HGNC:4716]	1.3383e-21
ENSG00000123416	TUBA1B	tubulin alpha 1b [Source:HGNC Symbol;Acc:HGNC:18809]	1.70459e-21
ENSG00000111665	CDCA3	cell division cycle associated 3 [Source:HGNC Symbol;Acc:HGNC:14624]	2.12958e-21
ENSG00000139734	DIAPH3	diaphanous related formin 3 [Source:HGNC Symbol;Acc:HGNC:15480]	2.63109e-21
ENSG00000161888	SPC24	SPC24 component of NDC80 kinetochore complex [Source:HGNC Symbol;Acc:HGNC:26913]	3.24088e-21
ENSG00000277075	H2AC8	H2A clustered histone 8 [Source:HGNC Symbol;Acc:HGNC:4724]	4.30381e-21
ENSG00000101057	MYBL2	MYB proto-oncogene like 2 [Source:HGNC Symbol;Acc:HGNC:7548]	6.12429e-21
ENSG00000176619	LMNB2	lamin B2 [Source:HGNC Symbol;Acc:HGNC:6638]	8.13786e-21
ENSG00000157456	CCNB2	cyclin B2 [Source:HGNC Symbol;Acc:HGNC:1580]	1.0169e-20
ENSG00000128944	KNSTRN	kinetochore localized astrin (SPAG5) binding protein [Source:HGNC Symbol;Acc:HGNC:30767]	1.3692e-20
ENSG00000147536	GINS4	GINS complex subunit 4 [Source:HGNC Symbol;Acc:HGNC:28226]	1.7302e-20
ENSG00000137807	KIF23	kinesin family member 23 [Source:HGNC Symbol;Acc:HGNC:6392]	2.08979e-20
ENSG00000161800	RACGAP1	Rac GTPase activating protein 1 [Source:HGNC Symbol;Acc:HGNC:9804]	2.44884e-20
ENSG00000072571	HMMR	hyaluronan mediated motility receptor [Source:HGNC Symbol;Acc:HGNC:5012]	2.84104e-20
ENSG00000024526	DEPDC1	DEP domain containing 1 [Source:HGNC Symbol;Acc:HGNC:22949]	3.23922e-20
ENSG00000138182	KIF20B	kinesin family member 20B [Source:HGNC Symbol;Acc:HGNC:7212]	4.44122e-20
ENSG00000080986	NDC80	NDC80 kinetochore complex component [Source:HGNC Symbol;Acc:HGNC:16909]	5.7031e-20
ENSG00000198826	ARHGAP11A	Rho GTPase activating protein 11A [Source:HGNC Symbol;Acc:HGNC:15783]	8.19497e-20
ENSG00000100526	CDKN3	cyclin dependent kinase inhibitor 3 [Source:HGNC Symbol;Acc:HGNC:1791]	1.09672e-19
ENSG00000203814	H2BC18	H2B clustered histone 18 [Source:HGNC Symbol;Acc:HGNC:24700]	1.44979e-19
ENSG00000087586	AURKA	aurora kinase A [Source:HGNC Symbol;Acc:HGNC:11393]	1.83902e-19
ENSG00000117650	NEK2	NIMA related kinase 2 [Source:HGNC Symbol;Acc:HGNC:7745]	2.85865e-19
ENSG00000101447	FAM83D	family with sequence similarity 83 member D [Source:HGNC Symbol;Acc:HGNC:16122]	4.35522e-19
ENSG00000274997	H2AC12	H2A clustered histone 12 [Source:HGNC Symbol;Acc:HGNC:13671]	7.60331e-19
ENSG00000146918	NCAPG2	non-SMC condensin II complex subunit G2 [Source:HGNC Symbol;Acc:HGNC:21904]	1.12861e-18
ENSG00000122952	ZWINT	ZW10 interacting kinetochore protein [Source:HGNC Symbol;Acc:HGNC:13195]	1.78487e-18
ENSG00000278588	H2BC10	H2B clustered histone 10 [Source:HGNC Symbol;Acc:HGNC:4756]	4.46822e-18
ENSG00000198830	HMGN2	high mobility group nucleosomal binding domain 2 [Source:HGNC Symbol;Acc:HGNC:4986]	7.86776e-18
ENSG00000143228	NUF2	NUF2 component of NDC80 kinetochore complex [Source:HGNC Symbol;Acc:HGNC:14621]	1.1858e-17
ENSG00000139618	BRCA2	BRCA2 DNA repair associated [Source:HGNC Symbol;Acc:HGNC:1101]	1.59817e-17
ENSG00000073111	MCM2	minichromosome maintenance complex component 2 [Source:HGNC Symbol;Acc:HGNC:6944]	2.03196e-17
ENSG00000196866	H2AC7	H2A clustered histone 7 [Source:HGNC Symbol;Acc:HGNC:4729]	2.85797e-17
ENSG00000166508	MCM7	minichromosome maintenance complex component 7 [Source:HGNC Symbol;Acc:HGNC:6950]	3.81081e-17
ENSG00000156970	BUB1B	BUB1 mitotic checkpoint serine/threonine kinase B [Source:HGNC Symbol;Acc:HGNC:1149]	4.91004e-17
ENSG00000164754	RAD21	RAD21 cohesin complex component [Source:HGNC Symbol;Acc:HGNC:9811]	6.48088e-17
ENSG00000287080	H3C3	H3 clustered histone 3 [Source:HGNC Symbol;Acc:HGNC:4768]	8.02993e-17
ENSG00000124575	H1-3	H1.3 linker histone, cluster member [Source:HGNC Symbol;Acc:HGNC:4717]	9.89762e-17
ENSG00000197903	H2BC12	H2B clustered histone 12 [Source:HGNC Symbol;Acc:HGNC:13954]	1.36067e-16
ENSG00000197409	H3C4	H3 clustered histone 4 [Source:HGNC Symbol;Acc:HGNC:4767]	2.0555e-16
ENSG00000180596	H2BC4	H2B clustered histone 4 [Source:HGNC Symbol;Acc:HGNC:4757]	2.76475e-16
ENSG00000274641	H2BC17	H2B clustered histone 17 [Source:HGNC Symbol;Acc:HGNC:4758]	3.68233e-16
ENSG00000187514	PTMA	prothymosin alpha [Source:HGNC Symbol;Acc:HGNC:9623]	4.66363e-16
ENSG00000158373	H2BC5	H2B clustered histone 5 [Source:HGNC Symbol;Acc:HGNC:4747]	5.63391e-16
ENSG00000273983	H3C8	H3 clustered histone 8 [Source:HGNC Symbol;Acc:HGNC:4772]	7.37628e-16
ENSG00000173207	CKS1B	CDC28 protein kinase regulatory subunit 1B [Source:HGNC Symbol;Acc:HGNC:19083]	9.40207e-16
ENSG00000071539	TRIP13	thyroid hormone receptor interactor 13 [Source:HGNC Symbol;Acc:HGNC:12307]	1.30936e-15
ENSG00000274290	H2BC6	H2B clustered histone 6 [Source:HGNC Symbol;Acc:HGNC:4753]	1.6771e-15
ENSG00000100297	MCM5	minichromosome maintenance complex component 5 [Source:HGNC Symbol;Acc:HGNC:6948]	2.08278e-15
ENSG00000197061	H4C3	H4 clustered histone 3 [Source:HGNC Symbol;Acc:HGNC:4787]	2.51953e-15
ENSG00000163507	CIP2A	cellular inhibitor of PP2A [Source:HGNC Symbol;Acc:HGNC:29302]	2.97414e-15
ENSG00000151503	NCAPD3	non-SMC condensin II complex subunit D3 [Source:HGNC Symbol;Acc:HGNC:28952]	3.45697e-15
ENSG00000167900	TK1	thymidine kinase 1 [Source:HGNC Symbol;Acc:HGNC:11830]	4.00147e-15
ENSG00000104738	MCM4	minichromosome maintenance complex component 4 [Source:HGNC Symbol;Acc:HGNC:6947]	4.72717e-15
ENSG00000111206	FOXM1	forkhead box M1 [Source:HGNC Symbol;Acc:HGNC:3818]	5.48743e-15
ENSG00000256664	NA	ribosomal L24 domain containing 1 (RSL24D1) pseudogene	6.33499e-15
ENSG00000163808	KIF15	kinesin family member 15 [Source:HGNC Symbol;Acc:HGNC:17273]	7.19601e-15
ENSG00000168078	PBK	PDZ binding kinase [Source:HGNC Symbol;Acc:HGNC:18282]	8.16271e-15
ENSG00000105011	ASF1B	anti-silencing function 1B histone chaperone [Source:HGNC Symbol;Acc:HGNC:20996]	9.86155e-15
ENSG00000135451	TROAP	trophinin associated protein [Source:HGNC Symbol;Acc:HGNC:12327]	1.19348e-14
ENSG00000154473	BUB3	BUB3 mitotic checkpoint protein [Source:HGNC Symbol;Acc:HGNC:1151]	1.43325e-14
ENSG00000144959	NCEH1	neutral cholesterol ester hydrolase 1 [Source:HGNC Symbol;Acc:HGNC:29260]	1.68362e-14
ENSG00000189403	HMGB1	high mobility group box 1 [Source:HGNC Symbol;Acc:HGNC:4983]	1.93504e-14
ENSG00000165891	E2F7	E2F transcription factor 7 [Source:HGNC Symbol;Acc:HGNC:23820]	2.18374e-14
ENSG00000142731	PLK4	polo like kinase 4 [Source:HGNC Symbol;Acc:HGNC:11397]	2.44234e-14
ENSG00000278828	H3C10	H3 clustered histone 10 [Source:HGNC Symbol;Acc:HGNC:4775]	2.84807e-14
ENSG00000185130	H2BC13	H2B clustered histone 13 [Source:HGNC Symbol;Acc:HGNC:4748]	3.30701e-14
ENSG00000121957	GPSM2	G protein signaling modulator 2 [Source:HGNC Symbol;Acc:HGNC:29501]	3.76957e-14
ENSG00000158406	H4C8	H4 clustered histone 8 [Source:HGNC Symbol;Acc:HGNC:4788]	4.49035e-14
ENSG00000171848	RRM2	ribonucleotide reductase regulatory subunit M2 [Source:HGNC Symbol;Acc:HGNC:10452]	5.57616e-14
ENSG00000233822	H2BC15	H2B clustered histone 15 [Source:HGNC Symbol;Acc:HGNC:4749]	6.76065e-14
ENSG00000137310	TCF19	transcription factor 19 [Source:HGNC Symbol;Acc:HGNC:11629]	8.31476e-14
ENSG00000276368	H2AC14	H2A clustered histone 14 [Source:HGNC Symbol;Acc:HGNC:4727]	1.22376e-13
ENSG00000149639	SOGA1	suppressor of glucose, autophagy associated 1 [Source:HGNC Symbol;Acc:HGNC:16111]	1.48456e-13
ENSG00000284946	NA	novel protein	1.89075e-13
ENSG00000276966	H4C5	H4 clustered histone 5 [Source:HGNC Symbol;Acc:HGNC:4790]	2.33386e-13
ENSG00000139354	GAS2L3	growth arrest specific 2 like 3 [Source:HGNC Symbol;Acc:HGNC:27475]	2.8209e-13
ENSG00000277157	H4C4	H4 clustered histone 4 [Source:HGNC Symbol;Acc:HGNC:4782]	3.96084e-13
ENSG00000146670	CDCA5	cell division cycle associated 5 [Source:HGNC Symbol;Acc:HGNC:14626]	4.62475e-13
ENSG00000123975	CKS2	CDC28 protein kinase regulatory subunit 2 [Source:HGNC Symbol;Acc:HGNC:2000]	5.51293e-13
ENSG00000179750	APOBEC3B	apolipoprotein B mRNA editing enzyme catalytic subunit 3B [Source:HGNC Symbol;Acc:HGNC:17352]	6.45185e-13
ENSG00000276043	UHRF1	ubiquitin like with PHD and ring finger domains 1 [Source:HGNC Symbol;Acc:HGNC:12556]	7.44264e-13
ENSG00000184445	KNTC1	kinetochore associated 1 [Source:HGNC Symbol;Acc:HGNC:17255]	1.14771e-12
ENSG00000154839	SKA1	spindle and kinetochore associated complex subunit 1 [Source:HGNC Symbol;Acc:HGNC:28109]	1.31179e-12
ENSG00000149136	SSRP1	structure specific recognition protein 1 [Source:HGNC Symbol;Acc:HGNC:11327]	1.49862e-12
ENSG00000124207	CSE1L	chromosome segregation 1 like [Source:HGNC Symbol;Acc:HGNC:2431]	1.6878e-12
ENSG00000288825	H2AC18	H2A clustered histone 18 [Source:HGNC Symbol;Acc:HGNC:4736]	1.88997e-12
ENSG00000134222	PSRC1	proline and serine rich coiled-coil 1 [Source:HGNC Symbol;Acc:HGNC:24472]	2.11543e-12
ENSG00000124635	H2BC11	H2B clustered histone 11 [Source:HGNC Symbol;Acc:HGNC:4761]	2.34309e-12
ENSG00000275126	H4C13	H4 clustered histone 13 [Source:HGNC Symbol;Acc:HGNC:4791]	2.5834e-12
ENSG00000105486	LIG1	DNA ligase 1 [Source:HGNC Symbol;Acc:HGNC:6598]	2.83477e-12
ENSG00000270276	H4C15	H4 clustered histone 15 [Source:HGNC Symbol;Acc:HGNC:29607]	3.09237e-12
ENSG00000116560	SFPQ	splicing factor proline and glutamine rich [Source:HGNC Symbol;Acc:HGNC:10774]	3.37083e-12
ENSG00000174442	ZWILCH	zwilch kinetochore protein [Source:HGNC Symbol;Acc:HGNC:25468]	3.66278e-12
ENSG00000112742	TTK	TTK protein kinase [Source:HGNC Symbol;Acc:HGNC:12401]	3.95674e-12
ENSG00000012048	BRCA1	BRCA1 DNA repair associated [Source:HGNC Symbol;Acc:HGNC:1100]	5.06656e-12
ENSG00000278677	H2AC17	H2A clustered histone 17 [Source:HGNC Symbol;Acc:HGNC:4735]	5.50793e-12
ENSG00000284906	NA	novel protein	5.96999e-12
ENSG00000167325	RRM1	ribonucleotide reductase catalytic subunit M1 [Source:HGNC Symbol;Acc:HGNC:10451]	6.49079e-12
ENSG00000278463	H2AC4	H2A clustered histone 4 [Source:HGNC Symbol;Acc:HGNC:4734]	7.05116e-12
ENSG00000170144	HNRNPA3	heterogeneous nuclear ribonucleoprotein A3 [Source:HGNC Symbol;Acc:HGNC:24941]	7.68166e-12
ENSG00000144554	FANCD2	FA complementation group D2 [Source:HGNC Symbol;Acc:HGNC:3585]	9.48724e-12
ENSG00000124795	DEK	DEK proto-oncogene [Source:HGNC Symbol;Acc:HGNC:2768]	1.04979e-11
ENSG00000249992	TMEM158	transmembrane protein 158 [Source:HGNC Symbol;Acc:HGNC:30293]	1.15944e-11
ENSG00000109971	HSPA8	heat shock protein family A (Hsp70) member 8 [Source:HGNC Symbol;Acc:HGNC:5241]	1.28999e-11
ENSG00000168393	DTYMK	deoxythymidylate kinase [Source:HGNC Symbol;Acc:HGNC:3061]	1.42475e-11
ENSG00000277224	H2BC7	H2B clustered histone 7 [Source:HGNC Symbol;Acc:HGNC:4752]	1.63559e-11
ENSG00000135476	ESPL1	extra spindle pole bodies like 1, separase [Source:HGNC Symbol;Acc:HGNC:16856]	1.87972e-11
ENSG00000129810	SGO1	shugoshin 1 [Source:HGNC Symbol;Acc:HGNC:25088]	2.16697e-11
ENSG00000162745	OLFML2B	olfactomedin like 2B [Source:HGNC Symbol;Acc:HGNC:24558]	2.4559e-11
ENSG00000275713	H2BC9	H2B clustered histone 9 [Source:HGNC Symbol;Acc:HGNC:4755]	2.9247e-11
ENSG00000123136	DDX39A	DExD-box helicase 39A [Source:HGNC Symbol;Acc:HGNC:17821]	3.49019e-11
ENSG00000197238	H4C11	H4 clustered histone 11 [Source:HGNC Symbol;Acc:HGNC:4785]	4.08175e-11
ENSG00000029153	ARNTL2	aryl hydrocarbon receptor nuclear translocator like 2 [Source:HGNC Symbol;Acc:HGNC:18984]	4.7635e-11
ENSG00000127564	PKMYT1	protein kinase, membrane associated tyrosine/threonine 1 [Source:HGNC Symbol;Acc:HGNC:29650]	5.61751e-11
ENSG00000092853	CLSPN	claspin [Source:HGNC Symbol;Acc:HGNC:19715]	7.56999e-11
ENSG00000277775	H3C7	H3 clustered histone 7 [Source:HGNC Symbol;Acc:HGNC:4773]	8.8322e-11
ENSG00000273802	H2BC8	H2B clustered histone 8 [Source:HGNC Symbol;Acc:HGNC:4746]	1.17307e-10
ENSG00000270882	H4C14	H4 clustered histone 14 [Source:HGNC Symbol;Acc:HGNC:4794]	1.36651e-10
ENSG00000170734	POLH	DNA polymerase eta [Source:HGNC Symbol;Acc:HGNC:9181]	1.76345e-10
ENSG00000114346	ECT2	epithelial cell transforming 2 [Source:HGNC Symbol;Acc:HGNC:3155]	2.19594e-10
ENSG00000276903	H2AC16	H2A clustered histone 16 [Source:HGNC Symbol;Acc:HGNC:4730]	2.41928e-10
ENSG00000035499	DEPDC1B	DEP domain containing 1B [Source:HGNC Symbol;Acc:HGNC:24902]	2.68224e-10
ENSG00000175592	FOSL1	FOS like 1, AP-1 transcription factor subunit [Source:HGNC Symbol;Acc:HGNC:13718]	3.03576e-10
ENSG00000275379	H3C11	H3 clustered histone 11 [Source:HGNC Symbol;Acc:HGNC:4771]	3.39374e-10
ENSG00000166451	CENPN	centromere protein N [Source:HGNC Symbol;Acc:HGNC:30873]	3.80342e-10
ENSG00000148019	CEP78	centrosomal protein 78 [Source:HGNC Symbol;Acc:HGNC:25740]	4.24196e-10
ENSG00000123473	STIL	STIL centriolar assembly protein [Source:HGNC Symbol;Acc:HGNC:10879]	4.74981e-10
ENSG00000140525	FANCI	FA complementation group I [Source:HGNC Symbol;Acc:HGNC:25568]	5.28703e-10
ENSG00000149503	INCENP	inner centromere protein [Source:HGNC Symbol;Acc:HGNC:6058]	5.86644e-10
ENSG00000281344	HELLPAR	HELLP associated long non-coding RNA [Source:HGNC Symbol;Acc:HGNC:43984]	6.51253e-10
ENSG00000132646	PCNA	proliferating cell nuclear antigen [Source:HGNC Symbol;Acc:HGNC:8729]	7.19445e-10
ENSG00000164109	MAD2L1	mitotic arrest deficient 2 like 1 [Source:HGNC Symbol;Acc:HGNC:6763]	7.93663e-10
ENSG00000148400	NOTCH1	notch receptor 1 [Source:HGNC Symbol;Acc:HGNC:7881]	8.787e-10
ENSG00000176014	TUBB6	tubulin beta 6 class V [Source:HGNC Symbol;Acc:HGNC:20776]	1.05647e-09
ENSG00000125885	MCM8	minichromosome maintenance 8 homologous recombination repair factor [Source:HGNC Symbol;Acc:HGNC:16147]	1.16796e-09
ENSG00000147274	RBMX	RNA binding motif protein X-linked [Source:HGNC Symbol;Acc:HGNC:9910]	1.28174e-09
ENSG00000184678	H2BC21	H2B clustered histone 21 [Source:HGNC Symbol;Acc:HGNC:4760]	1.39739e-09
ENSG00000183598	H3C13	H3 clustered histone 13 [Source:HGNC Symbol;Acc:HGNC:25311]	1.52331e-09
ENSG00000104889	RNASEH2A	ribonuclease H2 subunit A [Source:HGNC Symbol;Acc:HGNC:18518]	1.64979e-09
ENSG00000156802	ATAD2	ATPase family AAA domain containing 2 [Source:HGNC Symbol;Acc:HGNC:30123]	1.81444e-09
ENSG00000197415	VEPH1	ventricular zone expressed PH domain containing 1 [Source:HGNC Symbol;Acc:HGNC:25735]	2.1695e-09
ENSG00000111252	SH2B3	SH2B adaptor protein 3 [Source:HGNC Symbol;Acc:HGNC:29605]	2.35646e-09
ENSG00000184270	H2AC21	H2A clustered histone 21 [Source:HGNC Symbol;Acc:HGNC:20508]	2.55558e-09
ENSG00000112118	MCM3	minichromosome maintenance complex component 3 [Source:HGNC Symbol;Acc:HGNC:6945]	2.75534e-09
ENSG00000178295	GEN1	GEN1 Holliday junction 5' flap endonuclease [Source:HGNC Symbol;Acc:HGNC:26881]	2.99216e-09
ENSG00000132341	RAN	RAN, member RAS oncogene family [Source:HGNC Symbol;Acc:HGNC:9846]	3.25816e-09
ENSG00000120889	TNFRSF10B	TNF receptor superfamily member 10b [Source:HGNC Symbol;Acc:HGNC:11905]	3.5266e-09
ENSG00000076003	MCM6	minichromosome maintenance complex component 6 [Source:HGNC Symbol;Acc:HGNC:6949]	3.80059e-09
ENSG00000072864	NDE1	nudE neurodevelopment protein 1 [Source:HGNC Symbol;Acc:HGNC:17619]	4.07843e-09
ENSG00000123374	CDK2	cyclin dependent kinase 2 [Source:HGNC Symbol;Acc:HGNC:1771]	4.38959e-09
ENSG00000197451	HNRNPAB	heterogeneous nuclear ribonucleoprotein A/B [Source:HGNC Symbol;Acc:HGNC:5034]	4.71347e-09
ENSG00000156504	PABIR2	PABIR family member 2 [Source:HGNC Symbol;Acc:HGNC:30490]	5.0584e-09
ENSG00000136811	ODF2	outer dense fiber of sperm tails 2 [Source:HGNC Symbol;Acc:HGNC:8114]	5.41929e-09
ENSG00000164087	POC1A	POC1 centriolar protein A [Source:HGNC Symbol;Acc:HGNC:24488]	5.79683e-09
ENSG00000136122	BORA	BORA aurora kinase A activator [Source:HGNC Symbol;Acc:HGNC:24724]	6.17945e-09
ENSG00000179051	RCC2	regulator of chromosome condensation 2 [Source:HGNC Symbol;Acc:HGNC:30297]	6.59598e-09
ENSG00000111602	TIMELESS	timeless circadian regulator [Source:HGNC Symbol;Acc:HGNC:11813]	7.06306e-09
ENSG00000183963	SMTN	smoothelin [Source:HGNC Symbol;Acc:HGNC:11126]	7.54054e-09
ENSG00000094916	CBX5	chromobox 5 [Source:HGNC Symbol;Acc:HGNC:1555]	8.05488e-09
ENSG00000127483	HP1BP3	heterochromatin protein 1 binding protein 3 [Source:HGNC Symbol;Acc:HGNC:24973]	8.58551e-09
ENSG00000112029	FBXO5	F-box protein 5 [Source:HGNC Symbol;Acc:HGNC:13584]	9.12421e-09
ENSG00000119969	HELLS	helicase, lymphoid specific [Source:HGNC Symbol;Acc:HGNC:4861]	9.67955e-09
ENSG00000093000	NUP50	nucleoporin 50 [Source:HGNC Symbol;Acc:HGNC:8065]	1.02833e-08
ENSG00000171320	ESCO2	establishment of sister chromatid cohesion N-acetyltransferase 2 [Source:HGNC Symbol;Acc:HGNC:27230]	1.15432e-08
ENSG00000095319	NUP188	nucleoporin 188 [Source:HGNC Symbol;Acc:HGNC:17859]	1.21862e-08
ENSG00000101224	CDC25B	cell division cycle 25B [Source:HGNC Symbol;Acc:HGNC:1726]	1.29469e-08
ENSG00000072501	SMC1A	structural maintenance of chromosomes 1A [Source:HGNC Symbol;Acc:HGNC:11111]	1.3702e-08
ENSG00000275714	H3C1	H3 clustered histone 1 [Source:HGNC Symbol;Acc:HGNC:4766]	1.4467e-08
ENSG00000288534	NA	TMX2-CTNND1 readthrough (NMD candidate)	1.52427e-08
ENSG00000075702	WDR62	WD repeat domain 62 [Source:HGNC Symbol;Acc:HGNC:24502]	1.6959e-08
ENSG00000132780	NASP	nuclear autoantigenic sperm protein [Source:HGNC Symbol;Acc:HGNC:7644]	1.99275e-08
ENSG00000168264	IRF2BP2	interferon regulatory factor 2 binding protein 2 [Source:HGNC Symbol;Acc:HGNC:21729]	2.2314e-08
ENSG00000179588	ZFPM1	zinc finger protein, FOG family member 1 [Source:HGNC Symbol;Acc:HGNC:19762]	2.48342e-08
ENSG00000138658	ZGRF1	zinc finger GRF-type containing 1 [Source:HGNC Symbol;Acc:HGNC:25654]	2.62995e-08
ENSG00000142230	SAE1	SUMO1 activating enzyme subunit 1 [Source:HGNC Symbol;Acc:HGNC:30660]	2.78183e-08
ENSG00000143401	ANP32E	acidic nuclear phosphoprotein 32 family member E [Source:HGNC Symbol;Acc:HGNC:16673]	2.93483e-08
ENSG00000180573	H2AC6	H2A clustered histone 6 [Source:HGNC Symbol;Acc:HGNC:4733]	3.09023e-08
ENSG00000122566	HNRNPA2B1	heterogeneous nuclear ribonucleoprotein A2/B1 [Source:HGNC Symbol;Acc:HGNC:5033]	3.24534e-08
ENSG00000184661	CDCA2	cell division cycle associated 2 [Source:HGNC Symbol;Acc:HGNC:14623]	3.41112e-08
ENSG00000185361	TNFAIP8L1	TNF alpha induced protein 8 like 1 [Source:HGNC Symbol;Acc:HGNC:28279]	3.97245e-08
ENSG00000131462	TUBG1	tubulin gamma 1 [Source:HGNC Symbol;Acc:HGNC:12417]	4.17309e-08
ENSG00000125944	HNRNPR	heterogeneous nuclear ribonucleoprotein R [Source:HGNC Symbol;Acc:HGNC:5047]	4.39152e-08
ENSG00000276410	H2BC3	H2B clustered histone 3 [Source:HGNC Symbol;Acc:HGNC:4751]	4.61228e-08
ENSG00000082153	BZW1	basic leucine zipper and W2 domains 1 [Source:HGNC Symbol;Acc:HGNC:18380]	4.85376e-08
ENSG00000140451	PIF1	PIF1 5'-to-3' DNA helicase [Source:HGNC Symbol;Acc:HGNC:26220]	5.11074e-08
ENSG00000085999	RAD54L	RAD54 like [Source:HGNC Symbol;Acc:HGNC:9826]	5.37972e-08
ENSG00000253729	PRKDC	protein kinase, DNA-activated, catalytic subunit [Source:HGNC Symbol;Acc:HGNC:9413]	5.65192e-08
ENSG00000134291	TMEM106C	transmembrane protein 106C [Source:HGNC Symbol;Acc:HGNC:28775]	5.94568e-08
ENSG00000100242	SUN2	Sad1 and UNC84 domain containing 2 [Source:HGNC Symbol;Acc:HGNC:14210]	6.60099e-08
ENSG00000084463	WBP11	WW domain binding protein 11 [Source:HGNC Symbol;Acc:HGNC:16461]	6.97293e-08
ENSG00000105968	H2AZ2	H2A.Z variant histone 2 [Source:HGNC Symbol;Acc:HGNC:20664]	7.73053e-08
ENSG00000130816	DNMT1	DNA methyltransferase 1 [Source:HGNC Symbol;Acc:HGNC:2976]	8.11605e-08
ENSG00000145907	G3BP1	G3BP stress granule assembly factor 1 [Source:HGNC Symbol;Acc:HGNC:30292]	8.56324e-08
ENSG00000051341	POLQ	DNA polymerase theta [Source:HGNC Symbol;Acc:HGNC:9186]	9.9412e-08
ENSG00000213347	MXD3	MAX dimerization protein 3 [Source:HGNC Symbol;Acc:HGNC:14008]	1.04233e-07
ENSG00000119403	PHF19	PHD finger protein 19 [Source:HGNC Symbol;Acc:HGNC:24566]	1.0935e-07
ENSG00000158402	CDC25C	cell division cycle 25C [Source:HGNC Symbol;Acc:HGNC:1727]	1.14633e-07
ENSG00000100714	MTHFD1	methylenetetrahydrofolate dehydrogenase, cyclohydrolase and formyltetrahydrofolate synthetase 1 [Source:HGNC Symbol;Acc:HGNC:7432]	1.25498e-07
ENSG00000189159	JPT1	Jupiter microtubule associated homolog 1 [Source:HGNC Symbol;Acc:HGNC:14569]	1.3104e-07
ENSG00000164070	HSPA4L	heat shock protein family A (Hsp70) member 4 like [Source:HGNC Symbol;Acc:HGNC:17041]	1.36748e-07
ENSG00000203760	CENPW	centromere protein W [Source:HGNC Symbol;Acc:HGNC:21488]	1.48836e-07
ENSG00000133026	MYH10	myosin heavy chain 10 [Source:HGNC Symbol;Acc:HGNC:7568]	1.55221e-07
ENSG00000177602	HASPIN	histone H3 associated protein kinase [Source:HGNC Symbol;Acc:HGNC:19682]	1.61702e-07
ENSG00000161692	DBF4B	DBF4 zinc finger B [Source:HGNC Symbol;Acc:HGNC:17883]	1.68484e-07
ENSG00000160298	C21orf58	chromosome 21 open reading frame 58 [Source:HGNC Symbol;Acc:HGNC:1300]	1.89849e-07
ENSG00000171241	SHCBP1	SHC binding and spindle associated 1 [Source:HGNC Symbol;Acc:HGNC:29547]	1.97301e-07
ENSG00000006634	DBF4	DBF4 zinc finger [Source:HGNC Symbol;Acc:HGNC:17364]	2.1302e-07
ENSG00000123219	CENPK	centromere protein K [Source:HGNC Symbol;Acc:HGNC:29479]	2.21614e-07
ENSG00000186871	ERCC6L	ERCC excision repair 6 like, spindle assembly checkpoint helicase [Source:HGNC Symbol;Acc:HGNC:20794]	2.30692e-07
ENSG00000163297	ANTXR2	ANTXR cell adhesion molecule 2 [Source:HGNC Symbol;Acc:HGNC:21732]	2.39952e-07
ENSG00000005022	SLC25A5	solute carrier family 25 member 5 [Source:HGNC Symbol;Acc:HGNC:10991]	2.49288e-07
ENSG00000130726	TRIM28	tripartite motif containing 28 [Source:HGNC Symbol;Acc:HGNC:16384]	2.59027e-07
ENSG00000116237	ICMT	isoprenylcysteine carboxyl methyltransferase [Source:HGNC Symbol;Acc:HGNC:5350]	2.91525e-07
ENSG00000070814	TCOF1	treacle ribosome biogenesis factor 1 [Source:HGNC Symbol;Acc:HGNC:11654]	3.03409e-07
ENSG00000265241	RBM8A	RNA binding motif protein 8A [Source:HGNC Symbol;Acc:HGNC:9905]	3.1529e-07
ENSG00000100629	CEP128	centrosomal protein 128 [Source:HGNC Symbol;Acc:HGNC:20359]	3.27181e-07
ENSG00000152253	SPC25	SPC25 component of NDC80 kinetochore complex [Source:HGNC Symbol;Acc:HGNC:24031]	3.39065e-07
ENSG00000278705	H4C2	H4 clustered histone 2 [Source:HGNC Symbol;Acc:HGNC:4789]	3.5157e-07
ENSG00000278637	H4C1	H4 clustered histone 1 [Source:HGNC Symbol;Acc:HGNC:4781]	3.65165e-07
ENSG00000145555	MYO10	myosin X [Source:HGNC Symbol;Acc:HGNC:7593]	3.78954e-07
ENSG00000182504	CEP97	centrosomal protein 97 [Source:HGNC Symbol;Acc:HGNC:26244]	3.92967e-07
ENSG00000198554	WDHD1	WD repeat and HMG-box DNA binding protein 1 [Source:HGNC Symbol;Acc:HGNC:23170]	4.37422e-07
ENSG00000103995	CEP152	centrosomal protein 152 [Source:HGNC Symbol;Acc:HGNC:29298]	4.53937e-07
ENSG00000116670	MAD2L2	mitotic arrest deficient 2 like 2 [Source:HGNC Symbol;Acc:HGNC:6764]	4.70877e-07
ENSG00000132688	NES	nestin [Source:HGNC Symbol;Acc:HGNC:7756]	5.23667e-07
ENSG00000028277	POU2F2	POU class 2 homeobox 2 [Source:HGNC Symbol;Acc:HGNC:9213]	5.7967e-07
ENSG00000177084	POLE	DNA polymerase epsilon, catalytic subunit [Source:HGNC Symbol;Acc:HGNC:9177]	5.98978e-07
ENSG00000165304	MELK	maternal embryonic leucine zipper kinase [Source:HGNC Symbol;Acc:HGNC:16870]	6.18187e-07
ENSG00000111581	NUP107	nucleoporin 107 [Source:HGNC Symbol;Acc:HGNC:29914]	6.3742e-07
ENSG00000198176	TFDP1	transcription factor Dp-1 [Source:HGNC Symbol;Acc:HGNC:11749]	6.58695e-07
ENSG00000213186	TRIM59	tripartite motif containing 59 [Source:HGNC Symbol;Acc:HGNC:30834]	6.79949e-07
ENSG00000026103	FAS	Fas cell surface death receptor [Source:HGNC Symbol;Acc:HGNC:11920]	7.01382e-07
ENSG00000197153	H3C12	H3 clustered histone 12 [Source:HGNC Symbol;Acc:HGNC:4774]	7.22804e-07
ENSG00000149548	CCDC15	coiled-coil domain containing 15 [Source:HGNC Symbol;Acc:HGNC:25798]	7.44463e-07
ENSG00000143549	TPM3	tropomyosin 3 [Source:HGNC Symbol;Acc:HGNC:12012]	7.66014e-07
ENSG00000168077	SCARA3	scavenger receptor class A member 3 [Source:HGNC Symbol;Acc:HGNC:19000]	7.87901e-07
ENSG00000029993	HMGB3	high mobility group box 3 [Source:HGNC Symbol;Acc:HGNC:5004]	8.09855e-07
ENSG00000136861	CDK5RAP2	CDK5 regulatory subunit associated protein 2 [Source:HGNC Symbol;Acc:HGNC:18672]	8.32572e-07
ENSG00000172009	THOP1	thimet oligopeptidase 1 [Source:HGNC Symbol;Acc:HGNC:11793]	8.55303e-07
ENSG00000151725	CENPU	centromere protein U [Source:HGNC Symbol;Acc:HGNC:21348]	8.79024e-07
ENSG00000152784	PRDM8	PR/SET domain 8 [Source:HGNC Symbol;Acc:HGNC:13993]	9.02893e-07
ENSG00000129351	ILF3	interleukin enhancer binding factor 3 [Source:HGNC Symbol;Acc:HGNC:6038]	9.33943e-07
ENSG00000123080	CDKN2C	cyclin dependent kinase inhibitor 2C [Source:HGNC Symbol;Acc:HGNC:1789]	9.65068e-07
ENSG00000100578	KIAA0586	KIAA0586 [Source:HGNC Symbol;Acc:HGNC:19960]	9.97246e-07
ENSG00000131504	DIAPH1	diaphanous related formin 1 [Source:HGNC Symbol;Acc:HGNC:2876]	1.06225e-06
ENSG00000213551	DNAJC9	DnaJ heat shock protein family (Hsp40) member C9 [Source:HGNC Symbol;Acc:HGNC:19123]	1.09665e-06
ENSG00000071626	DAZAP1	DAZ associated protein 1 [Source:HGNC Symbol;Acc:HGNC:2683]	1.1663e-06
ENSG00000108468	CBX1	chromobox 1 [Source:HGNC Symbol;Acc:HGNC:1551]	1.23914e-06
ENSG00000170759	KIF5B	kinesin family member 5B [Source:HGNC Symbol;Acc:HGNC:6324]	1.27712e-06
ENSG00000058804	NDC1	NDC1 transmembrane nucleoporin [Source:HGNC Symbol;Acc:HGNC:25525]	1.31535e-06
ENSG00000174891	RSRC1	arginine and serine rich coiled-coil 1 [Source:HGNC Symbol;Acc:HGNC:24152]	1.4346e-06
ENSG00000069275	NUCKS1	nuclear casein kinase and cyclin dependent kinase substrate 1 [Source:HGNC Symbol;Acc:HGNC:29923]	1.56204e-06
ENSG00000111247	RAD51AP1	RAD51 associated protein 1 [Source:HGNC Symbol;Acc:HGNC:16956]	1.6112e-06
ENSG00000042088	TDP1	tyrosyl-DNA phosphodiesterase 1 [Source:HGNC Symbol;Acc:HGNC:18884]	1.6611e-06
ENSG00000108424	KPNB1	karyopherin subunit beta 1 [Source:HGNC Symbol;Acc:HGNC:6400]	1.76085e-06
ENSG00000106462	EZH2	enhancer of zeste 2 polycomb repressive complex 2 subunit [Source:HGNC Symbol;Acc:HGNC:3527]	1.81086e-06
ENSG00000169908	TM4SF1	transmembrane 4 L six family member 1 [Source:HGNC Symbol;Acc:HGNC:11853]	1.86253e-06
ENSG00000153044	CENPH	centromere protein H [Source:HGNC Symbol;Acc:HGNC:17268]	1.91403e-06
ENSG00000123908	AGO2	argonaute RISC catalytic component 2 [Source:HGNC Symbol;Acc:HGNC:3263]	1.96551e-06
ENSG00000140534	TICRR	TOPBP1 interacting checkpoint and replication regulator [Source:HGNC Symbol;Acc:HGNC:28704]	2.01747e-06
ENSG00000204469	PRRC2A	proline rich coiled-coil 2A [Source:HGNC Symbol;Acc:HGNC:13918]	2.07227e-06
ENSG00000170779	CDCA4	cell division cycle associated 4 [Source:HGNC Symbol;Acc:HGNC:14625]	2.18789e-06
ENSG00000128805	ARHGAP22	Rho GTPase activating protein 22 [Source:HGNC Symbol;Acc:HGNC:30320]	2.25477e-06
ENSG00000165072	MAMDC2	MAM domain containing 2 [Source:HGNC Symbol;Acc:HGNC:23673]	2.32238e-06
ENSG00000225151	GOLGA2P7	GOLGA2 pseudogene 7 [Source:HGNC Symbol;Acc:HGNC:49516]	2.39014e-06
ENSG00000183955	KMT5A	lysine methyltransferase 5A [Source:HGNC Symbol;Acc:HGNC:29489]	2.67987e-06
ENSG00000162073	PAQR4	progestin and adipoQ receptor family member 4 [Source:HGNC Symbol;Acc:HGNC:26386]	2.75608e-06
ENSG00000174371	EXO1	exonuclease 1 [Source:HGNC Symbol;Acc:HGNC:3511]	2.83513e-06
ENSG00000260007	NA	novel protein	2.91693e-06
ENSG00000147874	HAUS6	HAUS augmin like complex subunit 6 [Source:HGNC Symbol;Acc:HGNC:25948]	3.34793e-06
ENSG00000115163	CENPA	centromere protein A [Source:HGNC Symbol;Acc:HGNC:1851]	3.53208e-06
ENSG00000151849	CENPJ	centromere protein J [Source:HGNC Symbol;Acc:HGNC:17272]	3.62895e-06
ENSG00000166803	PCLAF	PCNA clamp associated factor [Source:HGNC Symbol;Acc:HGNC:28961]	3.72771e-06
ENSG00000163923	RPL39L	ribosomal protein L39 like [Source:HGNC Symbol;Acc:HGNC:17094]	3.82604e-06
ENSG00000168497	CAVIN2	caveolae associated protein 2 [Source:HGNC Symbol;Acc:HGNC:10690]	4.02459e-06
ENSG00000238266	LINC00707	long intergenic non-protein coding RNA 707 [Source:HGNC Symbol;Acc:HGNC:44691]	4.12431e-06
ENSG00000163781	TOPBP1	DNA topoisomerase II binding protein 1 [Source:HGNC Symbol;Acc:HGNC:17008]	4.22531e-06
ENSG00000101003	GINS1	GINS complex subunit 1 [Source:HGNC Symbol;Acc:HGNC:28980]	4.32668e-06
ENSG00000206053	JPT2	Jupiter microtubule associated homolog 2 [Source:HGNC Symbol;Acc:HGNC:14137]	4.53094e-06
ENSG00000128708	HAT1	histone acetyltransferase 1 [Source:HGNC Symbol;Acc:HGNC:4821]	4.73553e-06
ENSG00000166881	NEMP1	nuclear envelope integral membrane protein 1 [Source:HGNC Symbol;Acc:HGNC:29001]	4.84704e-06
ENSG00000178878	APOLD1	apolipoprotein L domain containing 1 [Source:HGNC Symbol;Acc:HGNC:25268]	4.96511e-06
ENSG00000069020	MAST4	microtubule associated serine/threonine kinase family member 4 [Source:HGNC Symbol;Acc:HGNC:19037]	5.08628e-06
ENSG00000145375	SPATA5	spermatogenesis associated 5 [Source:HGNC Symbol;Acc:HGNC:18119]	5.33483e-06
ENSG00000138092	CENPO	centromere protein O [Source:HGNC Symbol;Acc:HGNC:28152]	5.46318e-06
ENSG00000133119	RFC3	replication factor C subunit 3 [Source:HGNC Symbol;Acc:HGNC:9971]	5.5918e-06
ENSG00000121068	TBX2	T-box transcription factor 2 [Source:HGNC Symbol;Acc:HGNC:11597]	5.85344e-06
ENSG00000185480	PARPBP	PARP1 binding protein [Source:HGNC Symbol;Acc:HGNC:26074]	5.98486e-06
ENSG00000138668	HNRNPD	heterogeneous nuclear ribonucleoprotein D [Source:HGNC Symbol;Acc:HGNC:5036]	6.11725e-06
ENSG00000119314	PTBP3	polypyrimidine tract binding protein 3 [Source:HGNC Symbol;Acc:HGNC:10253]	6.51901e-06
ENSG00000119333	DYNC2I2	dynein 2 intermediate chain 2 [Source:HGNC Symbol;Acc:HGNC:28296]	6.7974e-06
ENSG00000168066	SF1	splicing factor 1 [Source:HGNC Symbol;Acc:HGNC:12950]	6.94006e-06
ENSG00000132967	HMGB1P5	high mobility group box 1 pseudogene 5 [Source:HGNC Symbol;Acc:HGNC:4997]	7.08347e-06
ENSG00000150867	PIP4K2A	phosphatidylinositol-5-phosphate 4-kinase type 2 alpha [Source:HGNC Symbol;Acc:HGNC:8997]	7.22885e-06
ENSG00000123146	ADGRE5	adhesion G protein-coupled receptor E5 [Source:HGNC Symbol;Acc:HGNC:1711]	7.37486e-06
ENSG00000180008	SOCS4	suppressor of cytokine signaling 4 [Source:HGNC Symbol;Acc:HGNC:19392]	7.52151e-06
ENSG00000080824	HSP90AA1	heat shock protein 90 alpha family class A member 1 [Source:HGNC Symbol;Acc:HGNC:5253]	7.66917e-06
ENSG00000184260	H2AC20	H2A clustered histone 20 [Source:HGNC Symbol;Acc:HGNC:4738]	7.8165e-06
ENSG00000273542	H4C12	H4 clustered histone 12 [Source:HGNC Symbol;Acc:HGNC:4784]	8.57128e-06
ENSG00000070882	OSBPL3	oxysterol binding protein like 3 [Source:HGNC Symbol;Acc:HGNC:16370]	8.89686e-06
ENSG00000089280	FUS	FUS RNA binding protein [Source:HGNC Symbol;Acc:HGNC:4010]	9.06214e-06
ENSG00000092820	EZR	ezrin [Source:HGNC Symbol;Acc:HGNC:12691]	9.56332e-06
ENSG00000130052	STARD8	StAR related lipid transfer domain containing 8 [Source:HGNC Symbol;Acc:HGNC:19161]	9.73114e-06
ENSG00000150753	CCT5	chaperonin containing TCP1 subunit 5 [Source:HGNC Symbol;Acc:HGNC:1618]	9.89884e-06
ENSG00000141522	ARHGDIA	Rho GDP dissociation inhibitor alpha [Source:HGNC Symbol;Acc:HGNC:678]	1.00707e-05
ENSG00000176208	ATAD5	ATPase family AAA domain containing 5 [Source:HGNC Symbol;Acc:HGNC:25752]	1.04137e-05
ENSG00000124610	H1-1	H1.1 linker histone, cluster member [Source:HGNC Symbol;Acc:HGNC:4715]	1.05844e-05
ENSG00000103540	CCP110	centriolar coiled-coil protein 110 [Source:HGNC Symbol;Acc:HGNC:24342]	1.07546e-05
ENSG00000099901	RANBP1	RAN binding protein 1 [Source:HGNC Symbol;Acc:HGNC:9847]	1.09274e-05
ENSG00000138780	GSTCD	glutathione S-transferase C-terminal domain containing [Source:HGNC Symbol;Acc:HGNC:25806]	1.11001e-05
ENSG00000168496	FEN1	flap structure-specific endonuclease 1 [Source:HGNC Symbol;Acc:HGNC:3650]	1.14453e-05
ENSG00000172795	DCP2	decapping mRNA 2 [Source:HGNC Symbol;Acc:HGNC:24452]	1.16188e-05
ENSG00000143321	HDGF	heparin binding growth factor [Source:HGNC Symbol;Acc:HGNC:4856]	1.19643e-05
ENSG00000166845	C18orf54	chromosome 18 open reading frame 54 [Source:HGNC Symbol;Acc:HGNC:13796]	1.29494e-05
ENSG00000100401	RANGAP1	Ran GTPase activating protein 1 [Source:HGNC Symbol;Acc:HGNC:9854]	1.33749e-05
ENSG00000112081	SRSF3	serine and arginine rich splicing factor 3 [Source:HGNC Symbol;Acc:HGNC:10785]	1.35986e-05
ENSG00000135912	TTLL4	tubulin tyrosine ligase like 4 [Source:HGNC Symbol;Acc:HGNC:28976]	1.38242e-05
ENSG00000136450	SRSF1	serine and arginine rich splicing factor 1 [Source:HGNC Symbol;Acc:HGNC:10780]	1.431e-05
ENSG00000132017	DCAF15	DDB1 and CUL4 associated factor 15 [Source:HGNC Symbol;Acc:HGNC:25095]	1.48237e-05
ENSG00000101945	SUV39H1	suppressor of variegation 3-9 homolog 1 [Source:HGNC Symbol;Acc:HGNC:11479]	1.50856e-05
ENSG00000102172	SMS	spermine synthase [Source:HGNC Symbol;Acc:HGNC:11123]	1.53484e-05
ENSG00000091436	MAP3K20	mitogen-activated protein kinase kinase kinase 20 [Source:HGNC Symbol;Acc:HGNC:17797]	1.56149e-05
ENSG00000152795	HNRNPDL	heterogeneous nuclear ribonucleoprotein D like [Source:HGNC Symbol;Acc:HGNC:5037]	1.58938e-05
ENSG00000239306	RBM14	RNA binding motif protein 14 [Source:HGNC Symbol;Acc:HGNC:14219]	1.64608e-05
ENSG00000165490	DDIAS	DNA damage induced apoptosis suppressor [Source:HGNC Symbol;Acc:HGNC:26351]	1.67472e-05
ENSG00000137404	NRM	nurim [Source:HGNC Symbol;Acc:HGNC:8003]	1.70367e-05
ENSG00000274618	H4C6	H4 clustered histone 6 [Source:HGNC Symbol;Acc:HGNC:4783]	1.73267e-05
ENSG00000130513	GDF15	growth differentiation factor 15 [Source:HGNC Symbol;Acc:HGNC:30142]	1.76221e-05
ENSG00000120868	APAF1	apoptotic peptidase activating factor 1 [Source:HGNC Symbol;Acc:HGNC:576]	1.82384e-05
ENSG00000096746	HNRNPH3	heterogeneous nuclear ribonucleoprotein H3 [Source:HGNC Symbol;Acc:HGNC:5043]	1.85553e-05
ENSG00000128050	PAICS	phosphoribosylaminoimidazole carboxylase and phosphoribosylaminoimidazolesuccinocarboxamide synthase [Source:HGNC Symbol;Acc:HGNC:8587]	1.88751e-05
ENSG00000157557	ETS2	ETS proto-oncogene 2, transcription factor [Source:HGNC Symbol;Acc:HGNC:3489]	1.92029e-05
ENSG00000159259	CHAF1B	chromatin assembly factor 1 subunit B [Source:HGNC Symbol;Acc:HGNC:1911]	1.95295e-05
ENSG00000125835	SNRPB	small nuclear ribonucleoprotein polypeptides B and B1 [Source:HGNC Symbol;Acc:HGNC:11153]	2.0238e-05
ENSG00000171793	CTPS1	CTP synthase 1 [Source:HGNC Symbol;Acc:HGNC:2519]	2.1403e-05
ENSG00000109674	NEIL3	nei like DNA glycosylase 3 [Source:HGNC Symbol;Acc:HGNC:24573]	2.30301e-05
ENSG00000163918	RFC4	replication factor C subunit 4 [Source:HGNC Symbol;Acc:HGNC:9972]	2.34388e-05
ENSG00000145833	DDX46	DEAD-box helicase 46 [Source:HGNC Symbol;Acc:HGNC:18681]	2.38492e-05
ENSG00000183684	ALYREF	Aly/REF export factor [Source:HGNC Symbol;Acc:HGNC:19071]	2.51101e-05
ENSG00000011304	PTBP1	polypyrimidine tract binding protein 1 [Source:HGNC Symbol;Acc:HGNC:9583]	2.55333e-05
ENSG00000151466	SCLT1	sodium channel and clathrin linker 1 [Source:HGNC Symbol;Acc:HGNC:26406]	2.63823e-05
ENSG00000183207	RUVBL2	RuvB like AAA ATPase 2 [Source:HGNC Symbol;Acc:HGNC:10475]	2.72329e-05
ENSG00000160014	CALM3	calmodulin 3 [Source:HGNC Symbol;Acc:HGNC:1449]	2.80878e-05
ENSG00000188566	NDOR1	NADPH dependent diflavin oxidoreductase 1 [Source:HGNC Symbol;Acc:HGNC:29838]	2.8961e-05
ENSG00000077152	UBE2T	ubiquitin conjugating enzyme E2 T [Source:HGNC Symbol;Acc:HGNC:25009]	2.98421e-05
ENSG00000111445	RFC5	replication factor C subunit 5 [Source:HGNC Symbol;Acc:HGNC:9973]	3.02846e-05
ENSG00000067082	KLF6	Kruppel like factor 6 [Source:HGNC Symbol;Acc:HGNC:2235]	3.07255e-05
ENSG00000173456	RNF26	ring finger protein 26 [Source:HGNC Symbol;Acc:HGNC:14646]	3.11717e-05
ENSG00000136938	ANP32B	acidic nuclear phosphoprotein 32 family member B [Source:HGNC Symbol;Acc:HGNC:16677]	3.20989e-05
ENSG00000135074	ADAM19	ADAM metallopeptidase domain 19 [Source:HGNC Symbol;Acc:HGNC:197]	3.3045e-05
ENSG00000198700	IPO9	importin 9 [Source:HGNC Symbol;Acc:HGNC:19425]	3.35183e-05
ENSG00000110108	TMEM109	transmembrane protein 109 [Source:HGNC Symbol;Acc:HGNC:28771]	3.40159e-05
ENSG00000153187	HNRNPU	heterogeneous nuclear ribonucleoprotein U [Source:HGNC Symbol;Acc:HGNC:5048]	3.45188e-05
ENSG00000064607	SUGP2	SURP and G-patch domain containing 2 [Source:HGNC Symbol;Acc:HGNC:18641]	3.55549e-05
ENSG00000168411	RFWD3	ring finger and WD repeat domain 3 [Source:HGNC Symbol;Acc:HGNC:25539]	3.60857e-05
ENSG00000109084	TMEM97	transmembrane protein 97 [Source:HGNC Symbol;Acc:HGNC:28106]	3.71822e-05
ENSG00000067955	CBFB	core-binding factor subunit beta [Source:HGNC Symbol;Acc:HGNC:1539]	3.8302e-05
ENSG00000186638	KIF24	kinesin family member 24 [Source:HGNC Symbol;Acc:HGNC:19916]	4.00232e-05
ENSG00000107566	ERLIN1	ER lipid raft associated 1 [Source:HGNC Symbol;Acc:HGNC:16947]	4.06143e-05
ENSG00000143799	PARP1	poly(ADP-ribose) polymerase 1 [Source:HGNC Symbol;Acc:HGNC:270]	4.12049e-05
ENSG00000111231	GPN3	GPN-loop GTPase 3 [Source:HGNC Symbol;Acc:HGNC:30186]	4.17969e-05
ENSG00000183763	TRAIP	TRAF interacting protein [Source:HGNC Symbol;Acc:HGNC:30764]	4.23883e-05
ENSG00000228716	DHFR	dihydrofolate reductase [Source:HGNC Symbol;Acc:HGNC:2861]	4.29915e-05
ENSG00000197275	RAD54B	RAD54 homolog B [Source:HGNC Symbol;Acc:HGNC:17228]	4.48603e-05
ENSG00000051825	MPHOSPH9	M-phase phosphoprotein 9 [Source:HGNC Symbol;Acc:HGNC:7215]	4.55292e-05
ENSG00000181026	AEN	apoptosis enhancing nuclease [Source:HGNC Symbol;Acc:HGNC:25722]	4.68981e-05
ENSG00000142864	SERBP1	SERPINE1 mRNA binding protein 1 [Source:HGNC Symbol;Acc:HGNC:17860]	4.82903e-05
ENSG00000100749	VRK1	VRK serine/threonine kinase 1 [Source:HGNC Symbol;Acc:HGNC:12718]	4.8992e-05
ENSG00000014138	POLA2	DNA polymerase alpha 2, accessory subunit [Source:HGNC Symbol;Acc:HGNC:30073]	5.04375e-05
ENSG00000160957	RECQL4	RecQ like helicase 4 [Source:HGNC Symbol;Acc:HGNC:9949]	5.2652e-05
ENSG00000173546	CSPG4	chondroitin sulfate proteoglycan 4 [Source:HGNC Symbol;Acc:HGNC:2466]	5.56798e-05
ENSG00000182378	PLCXD1	phosphatidylinositol specific phospholipase C X domain containing 1 [Source:HGNC Symbol;Acc:HGNC:23148]	5.64536e-05
ENSG00000170537	TMC7	transmembrane channel like 7 [Source:HGNC Symbol;Acc:HGNC:23000]	5.80278e-05
ENSG00000143815	LBR	lamin B receptor [Source:HGNC Symbol;Acc:HGNC:6518]	5.88374e-05
ENSG00000233966	UBE2SP1	ubiquitin conjugating enzyme E2 S pseudogene 1 [Source:HGNC Symbol;Acc:HGNC:30864]	6.04806e-05
ENSG00000170037	CNTROB	centrobin, centriole duplication and spindle assembly protein [Source:HGNC Symbol;Acc:HGNC:29616]	6.1323e-05
ENSG00000104824	HNRNPL	heterogeneous nuclear ribonucleoprotein L [Source:HGNC Symbol;Acc:HGNC:5045]	6.39983e-05
ENSG00000196220	SRGAP3	SLIT-ROBO Rho GTPase activating protein 3 [Source:HGNC Symbol;Acc:HGNC:19744]	6.5831e-05
ENSG00000188610	FAM72B	family with sequence similarity 72 member B [Source:HGNC Symbol;Acc:HGNC:24805]	6.67707e-05
ENSG00000113569	NUP155	nucleoporin 155 [Source:HGNC Symbol;Acc:HGNC:8063]	6.86628e-05
ENSG00000205208	C4orf46	chromosome 4 open reading frame 46 [Source:HGNC Symbol;Acc:HGNC:27320]	7.0586e-05
ENSG00000261008	LINC01572	long intergenic non-protein coding RNA 1572 [Source:HGNC Symbol;Acc:HGNC:51385]	7.15636e-05
ENSG00000112640	PPP2R5D	protein phosphatase 2 regulatory subunit B'delta [Source:HGNC Symbol;Acc:HGNC:9312]	7.36297e-05
ENSG00000137135	ARHGEF39	Rho guanine nucleotide exchange factor 39 [Source:HGNC Symbol;Acc:HGNC:25909]	7.68332e-05
ENSG00000160949	TONSL	tonsoku like, DNA repair protein [Source:HGNC Symbol;Acc:HGNC:7801]	7.79377e-05
ENSG00000110713	NUP98	nucleoporin 98 and 96 precursor [Source:HGNC Symbol;Acc:HGNC:8068]	7.90401e-05
ENSG00000108559	NUP88	nucleoporin 88 [Source:HGNC Symbol;Acc:HGNC:8067]	8.01482e-05
ENSG00000113648	MACROH2A1	macroH2A.1 histone [Source:HGNC Symbol;Acc:HGNC:4740]	8.24089e-05
ENSG00000119335	SET	SET nuclear proto-oncogene [Source:HGNC Symbol;Acc:HGNC:10760]	8.84227e-05
ENSG00000119487	MAPKAP1	MAPK associated protein 1 [Source:HGNC Symbol;Acc:HGNC:18752]	8.96465e-05
ENSG00000142634	EFHD2	EF-hand domain family member D2 [Source:HGNC Symbol;Acc:HGNC:28670]	9.08691e-05
ENSG00000176692	FOXC2	forkhead box C2 [Source:HGNC Symbol;Acc:HGNC:3801]	9.45853e-05
ENSG00000054654	SYNE2	spectrin repeat containing nuclear envelope protein 2 [Source:HGNC Symbol;Acc:HGNC:17084]	9.58573e-05
ENSG00000162636	FAM102B	family with sequence similarity 102 member B [Source:HGNC Symbol;Acc:HGNC:27637]	0.000100964
ENSG00000102384	CENPI	centromere protein I [Source:HGNC Symbol;Acc:HGNC:3968]	0.000102244
ENSG00000149294	NCAM1	neural cell adhesion molecule 1 [Source:HGNC Symbol;Acc:HGNC:7656]	0.000103551
ENSG00000168439	STIP1	stress induced phosphoprotein 1 [Source:HGNC Symbol;Acc:HGNC:11387]	0.000106202
ENSG00000089094	KDM2B	lysine demethylase 2B [Source:HGNC Symbol;Acc:HGNC:13610]	0.000108888
ENSG00000132475	H3-3B	H3.3 histone B [Source:HGNC Symbol;Acc:HGNC:4765]	0.00011162
ENSG00000198876	DCAF12	DDB1 and CUL4 associated factor 12 [Source:HGNC Symbol;Acc:HGNC:19911]	0.000112991
ENSG00000187678	SPRY4	sprouty RTK signaling antagonist 4 [Source:HGNC Symbol;Acc:HGNC:15533]	0.000114382
ENSG00000221829	FANCG	FA complementation group G [Source:HGNC Symbol;Acc:HGNC:3588]	0.000115785
ENSG00000128245	YWHAH	tyrosine 3-monooxygenase/tryptophan 5-monooxygenase activation protein eta [Source:HGNC Symbol;Acc:HGNC:12853]	0.000120059
ENSG00000185262	UBALD2	UBA like domain containing 2 [Source:HGNC Symbol;Acc:HGNC:28438]	0.000122918
ENSG00000205531	NAP1L4	nucleosome assembly protein 1 like 4 [Source:HGNC Symbol;Acc:HGNC:7640]	0.000124364
ENSG00000183137	CEP57L1	centrosomal protein 57 like 1 [Source:HGNC Symbol;Acc:HGNC:21561]	0.000125848
ENSG00000167461	RAB8A	RAB8A, member RAS oncogene family [Source:HGNC Symbol;Acc:HGNC:7007]	0.000127367
ENSG00000145715	RASA1	RAS p21 protein activator 1 [Source:HGNC Symbol;Acc:HGNC:9871]	0.000130481
ENSG00000062822	POLD1	DNA polymerase delta 1, catalytic subunit [Source:HGNC Symbol;Acc:HGNC:9175]	0.000132086
ENSG00000147224	PRPS1	phosphoribosyl pyrophosphate synthetase 1 [Source:HGNC Symbol;Acc:HGNC:9462]	0.0001337
ENSG00000125148	MT2A	metallothionein 2A [Source:HGNC Symbol;Acc:HGNC:7406]	0.00013531
ENSG00000115241	PPM1G	protein phosphatase, Mg2+/Mn2+ dependent 1G [Source:HGNC Symbol;Acc:HGNC:9278]	0.00014016
ENSG00000126453	BCL2L12	BCL2 like 12 [Source:HGNC Symbol;Acc:HGNC:13787]	0.000145076
ENSG00000175455	CCDC14	coiled-coil domain containing 14 [Source:HGNC Symbol;Acc:HGNC:25766]	0.000148378
ENSG00000164187	LMBRD2	LMBR1 domain containing 2 [Source:HGNC Symbol;Acc:HGNC:25287]	0.000153597
ENSG00000143621	ILF2	interleukin enhancer binding factor 2 [Source:HGNC Symbol;Acc:HGNC:6037]	0.000155369
ENSG00000197912	SPG7	SPG7 matrix AAA peptidase subunit, paraplegin [Source:HGNC Symbol;Acc:HGNC:11237]	0.000158948
ENSG00000115053	NCL	nucleolin [Source:HGNC Symbol;Acc:HGNC:7667]	0.000160761
ENSG00000103489	XYLT1	xylosyltransferase 1 [Source:HGNC Symbol;Acc:HGNC:15516]	0.000162624
ENSG00000172534	HCFC1	host cell factor C1 [Source:HGNC Symbol;Acc:HGNC:4839]	0.000166404
ENSG00000164985	PSIP1	PC4 and SFRS1 interacting protein 1 [Source:HGNC Symbol;Acc:HGNC:9527]	0.0001683
ENSG00000125753	VASP	vasodilator stimulated phosphoprotein [Source:HGNC Symbol;Acc:HGNC:12652]	0.00017407
ENSG00000196419	XRCC6	X-ray repair cross complementing 6 [Source:HGNC Symbol;Acc:HGNC:4055]	0.000176024
ENSG00000112249	ASCC3	activating signal cointegrator 1 complex subunit 3 [Source:HGNC Symbol;Acc:HGNC:18697]	0.00017798
ENSG00000260280	SLX1B-SULT1A4	SLX1B-SULT1A4 readthrough (NMD candidate) [Source:HGNC Symbol;Acc:HGNC:48353]	0.000179948
ENSG00000121621	KIF18A	kinesin family member 18A [Source:HGNC Symbol;Acc:HGNC:29441]	0.000181938
ENSG00000159388	BTG2	BTG anti-proliferation factor 2 [Source:HGNC Symbol;Acc:HGNC:1131]	0.000183924
ENSG00000197969	VPS13A	vacuolar protein sorting 13 homolog A [Source:HGNC Symbol;Acc:HGNC:1908]	0.000185916
ENSG00000162521	RBBP4	RB binding protein 4, chromatin remodeling factor [Source:HGNC Symbol;Acc:HGNC:9887]	0.000187932
ENSG00000123983	ACSL3	acyl-CoA synthetase long chain family member 3 [Source:HGNC Symbol;Acc:HGNC:3570]	0.000189946
ENSG00000126368	NR1D1	nuclear receptor subfamily 1 group D member 1 [Source:HGNC Symbol;Acc:HGNC:7962]	0.000196005
ENSG00000132383	RPA1	replication protein A1 [Source:HGNC Symbol;Acc:HGNC:10289]	0.000200105
ENSG00000048707	VPS13D	vacuolar protein sorting 13 homolog D [Source:HGNC Symbol;Acc:HGNC:23595]	0.000202222
ENSG00000155561	NUP205	nucleoporin 205 [Source:HGNC Symbol;Acc:HGNC:18658]	0.000204336
ENSG00000187741	FANCA	FA complementation group A [Source:HGNC Symbol;Acc:HGNC:3582]	0.000208634
ENSG00000259768	NA	novel transcript, antisense to ZFHX3	0.000210806
ENSG00000144395	CCDC150	coiled-coil domain containing 150 [Source:HGNC Symbol;Acc:HGNC:26834]	0.000213023
ENSG00000131470	PSMC3IP	PSMC3 interacting protein [Source:HGNC Symbol;Acc:HGNC:17928]	0.000215263
ENSG00000205937	RNPS1	RNA binding protein with serine rich domain 1 [Source:HGNC Symbol;Acc:HGNC:10080]	0.000217522
ENSG00000025770	NCAPH2	non-SMC condensin II complex subunit H2 [Source:HGNC Symbol;Acc:HGNC:25071]	0.000219785
ENSG00000162601	MYSM1	Myb like, SWIRM and MPN domains 1 [Source:HGNC Symbol;Acc:HGNC:29401]	0.000222048
ENSG00000149485	FADS1	fatty acid desaturase 1 [Source:HGNC Symbol;Acc:HGNC:3574]	0.000224309
ENSG00000096433	ITPR3	inositol 1,4,5-trisphosphate receptor type 3 [Source:HGNC Symbol;Acc:HGNC:6182]	0.000226568
ENSG00000154217	PITPNC1	phosphatidylinositol transfer protein cytoplasmic 1 [Source:HGNC Symbol;Acc:HGNC:21045]	0.000235801
ENSG00000136485	DCAF7	DDB1 and CUL4 associated factor 7 [Source:HGNC Symbol;Acc:HGNC:30915]	0.00023812
ENSG00000167747	C19orf48	chromosome 19 open reading frame 48 [Source:HGNC Symbol;Acc:HGNC:29667]	0.000256871
ENSG00000159055	MIS18A	MIS18 kinetochore protein A [Source:HGNC Symbol;Acc:HGNC:1286]	0.000261677
ENSG00000020922	MRE11	MRE11 homolog, double strand break repair nuclease [Source:HGNC Symbol;Acc:HGNC:7230]	0.00026411
ENSG00000129534	MIS18BP1	MIS18 binding protein 1 [Source:HGNC Symbol;Acc:HGNC:20190]	0.00026654
ENSG00000112759	SLC29A1	solute carrier family 29 member 1 (Augustine blood group) [Source:HGNC Symbol;Acc:HGNC:11003]	0.000269021
ENSG00000051128	HOMER3	homer scaffold protein 3 [Source:HGNC Symbol;Acc:HGNC:17514]	0.000271509
ENSG00000231607	DLEU2	deleted in lymphocytic leukemia 2 [Source:HGNC Symbol;Acc:HGNC:13748]	0.000274045
ENSG00000141499	WRAP53	WD repeat containing antisense to TP53 [Source:HGNC Symbol;Acc:HGNC:25522]	0.000279142
ENSG00000169813	HNRNPF	heterogeneous nuclear ribonucleoprotein F [Source:HGNC Symbol;Acc:HGNC:5039]	0.000286863
ENSG00000135540	NHSL1	NHS like 1 [Source:HGNC Symbol;Acc:HGNC:21021]	0.000289445
ENSG00000180198	RCC1	regulator of chromosome condensation 1 [Source:HGNC Symbol;Acc:HGNC:1913]	0.000292027
ENSG00000152455	SUV39H2	suppressor of variegation 3-9 homolog 2 [Source:HGNC Symbol;Acc:HGNC:17287]	0.000294601
ENSG00000189367	KIAA0408	KIAA0408 [Source:HGNC Symbol;Acc:HGNC:21636]	0.000297178
ENSG00000143933	CALM2	calmodulin 2 [Source:HGNC Symbol;Acc:HGNC:1445]	0.000299763
ENSG00000112941	TENT4A	terminal nucleotidyltransferase 4A [Source:HGNC Symbol;Acc:HGNC:16705]	0.000302349
ENSG00000101639	CEP192	centrosomal protein 192 [Source:HGNC Symbol;Acc:HGNC:25515]	0.000304959
ENSG00000178726	THBD	thrombomodulin [Source:HGNC Symbol;Acc:HGNC:11784]	0.000310198
ENSG00000092470	WDR76	WD repeat domain 76 [Source:HGNC Symbol;Acc:HGNC:25773]	0.000321237
ENSG00000101367	MAPRE1	microtubule associated protein RP/EB family member 1 [Source:HGNC Symbol;Acc:HGNC:6890]	0.000332441
ENSG00000110958	PTGES3	prostaglandin E synthase 3 [Source:HGNC Symbol;Acc:HGNC:16049]	0.000335296
ENSG00000101868	POLA1	DNA polymerase alpha 1, catalytic subunit [Source:HGNC Symbol;Acc:HGNC:9173]	0.000341088
ENSG00000168944	CEP120	centrosomal protein 120 [Source:HGNC Symbol;Acc:HGNC:26690]	0.000343992
ENSG00000162607	USP1	ubiquitin specific peptidase 1 [Source:HGNC Symbol;Acc:HGNC:12607]	0.000352724
ENSG00000071054	MAP4K4	mitogen-activated protein kinase kinase kinase kinase 4 [Source:HGNC Symbol;Acc:HGNC:6866]	0.000355649
ENSG00000130204	TOMM40	translocase of outer mitochondrial membrane 40 [Source:HGNC Symbol;Acc:HGNC:18001]	0.000367918
ENSG00000143384	MCL1	MCL1 apoptosis regulator, BCL2 family member [Source:HGNC Symbol;Acc:HGNC:6943]	0.000377542
ENSG00000127124	HIVEP3	HIVEP zinc finger 3 [Source:HGNC Symbol;Acc:HGNC:13561]	0.000384008
ENSG00000130520	LSM4	LSM4 homolog, U6 small nuclear RNA and mRNA degradation associated [Source:HGNC Symbol;Acc:HGNC:17259]	0.000387254
ENSG00000134574	DDB2	damage specific DNA binding protein 2 [Source:HGNC Symbol;Acc:HGNC:2718]	0.000393745
ENSG00000154127	UBASH3B	ubiquitin associated and SH3 domain containing B [Source:HGNC Symbol;Acc:HGNC:29884]	0.00039699
ENSG00000109881	CCDC34	coiled-coil domain containing 34 [Source:HGNC Symbol;Acc:HGNC:25079]	0.000400234
ENSG00000275221	H2AC15	H2A clustered histone 15 [Source:HGNC Symbol;Acc:HGNC:4726]	0.00040348
ENSG00000115977	AAK1	AP2 associated kinase 1 [Source:HGNC Symbol;Acc:HGNC:19679]	0.000406779
ENSG00000214753	HNRNPUL2	heterogeneous nuclear ribonucleoprotein U like 2 [Source:HGNC Symbol;Acc:HGNC:25451]	0.000416733
ENSG00000120438	TCP1	t-complex 1 [Source:HGNC Symbol;Acc:HGNC:11655]	0.000426707
ENSG00000101412	E2F1	E2F transcription factor 1 [Source:HGNC Symbol;Acc:HGNC:3113]	0.000433365
ENSG00000017797	RALBP1	ralA binding protein 1 [Source:HGNC Symbol;Acc:HGNC:9841]	0.000436698
ENSG00000157227	MMP14	matrix metallopeptidase 14 [Source:HGNC Symbol;Acc:HGNC:7160]	0.000443391
ENSG00000184207	PGP	phosphoglycolate phosphatase [Source:HGNC Symbol;Acc:HGNC:8909]	0.00044673
ENSG00000051180	RAD51	RAD51 recombinase [Source:HGNC Symbol;Acc:HGNC:9817]	0.000450087
ENSG00000170515	PA2G4	proliferation-associated 2G4 [Source:HGNC Symbol;Acc:HGNC:8550]	0.00045685
ENSG00000112245	PTP4A1	protein tyrosine phosphatase 4A1 [Source:HGNC Symbol;Acc:HGNC:9634]	0.000467171
ENSG00000134109	EDEM1	ER degradation enhancing alpha-mannosidase like protein 1 [Source:HGNC Symbol;Acc:HGNC:18967]	0.000470624
ENSG00000156381	ANKRD9	ankyrin repeat domain 9 [Source:HGNC Symbol;Acc:HGNC:20096]	0.00047418
ENSG00000093009	CDC45	cell division cycle 45 [Source:HGNC Symbol;Acc:HGNC:1739]	0.00048129
ENSG00000129128	SPCS3	signal peptidase complex subunit 3 [Source:HGNC Symbol;Acc:HGNC:26212]	0.000488453
ENSG00000165916	PSMC3	proteasome 26S subunit, ATPase 3 [Source:HGNC Symbol;Acc:HGNC:9549]	0.000499247
ENSG00000137337	MDC1	mediator of DNA damage checkpoint 1 [Source:HGNC Symbol;Acc:HGNC:21163]	0.000506562
ENSG00000006576	PHTF2	putative homeodomain transcription factor 2 [Source:HGNC Symbol;Acc:HGNC:13411]	0.000517703
ENSG00000198331	HYLS1	HYLS1 centriolar and ciliogenesis associated [Source:HGNC Symbol;Acc:HGNC:26558]	0.000532927
ENSG00000168010	ATG16L2	autophagy related 16 like 2 [Source:HGNC Symbol;Acc:HGNC:25464]	0.000540664
ENSG00000086475	SEPHS1	selenophosphate synthetase 1 [Source:HGNC Symbol;Acc:HGNC:19685]	0.000544584
ENSG00000198113	TOR4A	torsin family 4 member A [Source:HGNC Symbol;Acc:HGNC:25981]	0.00056037
ENSG00000065809	FAM107B	family with sequence similarity 107 member B [Source:HGNC Symbol;Acc:HGNC:23726]	0.000564359
ENSG00000168807	SNTB2	syntrophin beta 2 [Source:HGNC Symbol;Acc:HGNC:11169]	0.000576482
ENSG00000068366	ACSL4	acyl-CoA synthetase long chain family member 4 [Source:HGNC Symbol;Acc:HGNC:3571]	0.00058465
ENSG00000102054	RBBP7	RB binding protein 7, chromatin remodeling factor [Source:HGNC Symbol;Acc:HGNC:9890]	0.000588791
ENSG00000050438	SLC4A8	solute carrier family 4 member 8 [Source:HGNC Symbol;Acc:HGNC:11034]	0.000592934
ENSG00000163655	GMPS	guanine monophosphate synthase [Source:HGNC Symbol;Acc:HGNC:4378]	0.000597188
ENSG00000154767	XPC	XPC complex subunit, DNA damage recognition and repair factor [Source:HGNC Symbol;Acc:HGNC:12816]	0.000614167
ENSG00000170836	PPM1D	protein phosphatase, Mg2+/Mn2+ dependent 1D [Source:HGNC Symbol;Acc:HGNC:9277]	0.000618438
ENSG00000127616	SMARCA4	SWI/SNF related, matrix associated, actin dependent regulator of chromatin, subfamily a, member 4 [Source:HGNC Symbol;Acc:HGNC:11100]	0.00062274
ENSG00000103495	MAZ	MYC associated zinc finger protein [Source:HGNC Symbol;Acc:HGNC:6914]	0.000631336
ENSG00000139437	TCHP	trichoplein keratin filament binding [Source:HGNC Symbol;Acc:HGNC:28135]	0.000635636
ENSG00000106615	RHEB	Ras homolog, mTORC1 binding [Source:HGNC Symbol;Acc:HGNC:10011]	0.000639946
ENSG00000167005	NUDT21	nudix hydrolase 21 [Source:HGNC Symbol;Acc:HGNC:13870]	0.000648637
ENSG00000141837	CACNA1A	calcium voltage-gated channel subunit alpha1 A [Source:HGNC Symbol;Acc:HGNC:1388]	0.000653028
ENSG00000088247	KHSRP	KH-type splicing regulatory protein [Source:HGNC Symbol;Acc:HGNC:6316]	0.000657465
ENSG00000162613	FUBP1	far upstream element binding protein 1 [Source:HGNC Symbol;Acc:HGNC:4004]	0.000666413
ENSG00000160877	NACC1	nucleus accumbens associated 1 [Source:HGNC Symbol;Acc:HGNC:20967]	0.000679888
ENSG00000102572	STK24	serine/threonine kinase 24 [Source:HGNC Symbol;Acc:HGNC:11403]	0.000684366
ENSG00000053372	MRTO4	MRT4 homolog, ribosome maturation factor [Source:HGNC Symbol;Acc:HGNC:18477]	0.000693307
ENSG00000211448	DIO2	iodothyronine deiodinase 2 [Source:HGNC Symbol;Acc:HGNC:2884]	0.000697774
ENSG00000104897	SF3A2	splicing factor 3a subunit 2 [Source:HGNC Symbol;Acc:HGNC:10766]	0.000711149
ENSG00000141030	COPS3	COP9 signalosome subunit 3 [Source:HGNC Symbol;Acc:HGNC:2239]	0.000715621
ENSG00000183048	SLC25A10	solute carrier family 25 member 10 [Source:HGNC Symbol;Acc:HGNC:10980]	0.000720203
ENSG00000204899	MZT1	mitotic spindle organizing protein 1 [Source:HGNC Symbol;Acc:HGNC:33830]	0.000724788
ENSG00000164362	TERT	telomerase reverse transcriptase [Source:HGNC Symbol;Acc:HGNC:11730]	0.000729375
ENSG00000273703	H2BC14	H2B clustered histone 14 [Source:HGNC Symbol;Acc:HGNC:4750]	0.000752308
ENSG00000136492	BRIP1	BRCA1 interacting helicase 1 [Source:HGNC Symbol;Acc:HGNC:20473]	0.000761583
ENSG00000136158	SPRY2	sprouty RTK signaling antagonist 2 [Source:HGNC Symbol;Acc:HGNC:11270]	0.000766231
ENSG00000083642	PDS5B	PDS5 cohesin associated factor B [Source:HGNC Symbol;Acc:HGNC:20418]	0.000789608
ENSG00000008405	CRY1	cryptochrome circadian regulator 1 [Source:HGNC Symbol;Acc:HGNC:2384]	0.00079896
ENSG00000120334	CENPL	centromere protein L [Source:HGNC Symbol;Acc:HGNC:17879]	0.000817677
ENSG00000025772	TOMM34	translocase of outer mitochondrial membrane 34 [Source:HGNC Symbol;Acc:HGNC:15746]	0.000822347
ENSG00000182628	SKA2	spindle and kinetochore associated complex subunit 2 [Source:HGNC Symbol;Acc:HGNC:28006]	0.000831834
ENSG00000115355	CCDC88A	coiled-coil domain containing 88A [Source:HGNC Symbol;Acc:HGNC:25523]	0.00083657
ENSG00000129484	PARP2	poly(ADP-ribose) polymerase 2 [Source:HGNC Symbol;Acc:HGNC:272]	0.000841325
ENSG00000108055	SMC3	structural maintenance of chromosomes 3 [Source:HGNC Symbol;Acc:HGNC:2468]	0.00084617
ENSG00000128951	DUT	deoxyuridine triphosphatase [Source:HGNC Symbol;Acc:HGNC:3078]	0.000851035
ENSG00000074800	ENO1	enolase 1 [Source:HGNC Symbol;Acc:HGNC:3350]	0.00089036
ENSG00000182010	RTKN2	rhotekin 2 [Source:HGNC Symbol;Acc:HGNC:19364]	0.000900328
ENSG00000127586	CHTF18	chromosome transmission fidelity factor 18 [Source:HGNC Symbol;Acc:HGNC:18435]	0.000905313
ENSG00000119397	CNTRL	centriolin [Source:HGNC Symbol;Acc:HGNC:1858]	0.000935539
ENSG00000080839	RBL1	RB transcriptional corepressor like 1 [Source:HGNC Symbol;Acc:HGNC:9893]	0.000940605
ENSG00000172531	PPP1CA	protein phosphatase 1 catalytic subunit alpha [Source:HGNC Symbol;Acc:HGNC:9281]	0.000945661
ENSG00000154640	BTG3	BTG anti-proliferation factor 3 [Source:HGNC Symbol;Acc:HGNC:1132]	0.00095077
ENSG00000019991	HGF	hepatocyte growth factor [Source:HGNC Symbol;Acc:HGNC:4893]	0.000971177
ENSG00000173457	PPP1R14B	protein phosphatase 1 regulatory inhibitor subunit 14B [Source:HGNC Symbol;Acc:HGNC:9057]	0.000976264
ENSG00000196642	RABL6	RAB, member RAS oncogene family like 6 [Source:HGNC Symbol;Acc:HGNC:24703]	0.000981352

## Sheet: BP-up
Gene Set	Description	Size	Expect	Ratio	P Value	FDR
GO:0030198	extracellular matrix organization	293	5.3409	4.6809	1.3365e-10	1.627e-06
GO:0032502	developmental process	4657	84.889	1.5432	5.3707e-10	2.4763e-06
GO:0048856	anatomical structure development	4359	79.457	1.5732	6.1028e-10	2.4763e-06
GO:0072359	circulatory system development	859	15.658	2.7462	1.0528e-09	2.7249e-06
GO:0009653	anatomical structure morphogenesis	2038	37.149	1.992	1.1655e-09	2.7249e-06
GO:0032501	multicellular organismal process	5187	94.549	1.4807	1.3431e-09	2.7249e-06
GO:0043062	extracellular structure organization	330	6.0153	4.1561	1.6296e-09	2.834e-06
GO:0050896	response to stimulus	6425	117.12	1.3662	9.3438e-09	1.2085e-05
GO:0035295	tube development	821	14.965	2.6728	9.5753e-09	1.2085e-05
GO:0007275	multicellular organism development	3984	72.621	1.5698	9.9277e-09	1.2085e-05
GO:0035239	tube morphogenesis	676	12.322	2.8404	2.0331e-08	2.2499e-05
GO:0009887	animal organ morphogenesis	778	14.182	2.6795	2.2269e-08	2.2591e-05
GO:0048513	animal organ development	2538	46.263	1.7725	2.6767e-08	2.5065e-05
GO:0051239	regulation of multicellular organismal process	2293	41.797	1.8183	3.859e-08	3.3554e-05
GO:0001501	skeletal system development	424	7.7287	3.3641	6.0551e-08	4.9139e-05
GO:0050793	regulation of developmental process	1976	36.019	1.8879	6.5476e-08	4.9815e-05
GO:0007166	cell surface receptor signaling pathway	2199	40.084	1.8212	7.7181e-08	5.5266e-05
GO:0007167	enzyme linked receptor protein signaling pathway	822	14.984	2.5361	9.4522e-08	6.1937e-05
GO:0007154	cell communication	4596	83.777	1.4682	1.0082e-07	6.1937e-05
GO:0010033	response to organic substance	2480	45.206	1.7476	1.0471e-07	6.1937e-05
GO:0008283	cell proliferation	1586	28.91	2.0062	1.1009e-07	6.1937e-05
GO:0048731	system development	3555	64.801	1.574	1.1194e-07	6.1937e-05
GO:0023052	signaling	4564	83.193	1.4665	1.3172e-07	6.9715e-05
GO:0070848	response to growth factor	569	10.372	2.8925	1.5729e-07	7.7021e-05
GO:0007165	signal transduction	4221	76.941	1.4947	1.5818e-07	7.7021e-05
GO:0001944	vasculature development	578	10.536	2.8474	2.2077e-07	0.00010336
GO:0051241	negative regulation of multicellular organismal process	887	16.168	2.4121	2.32e-07	0.0001046
GO:0001568	blood vessel development	552	10.062	2.8821	2.7819e-07	0.00011999
GO:0072358	cardiovascular system development	585	10.663	2.8133	2.8585e-07	0.00011999
GO:0022603	regulation of anatomical structure morphogenesis	832	15.166	2.4397	3.7558e-07	0.0001524
GO:2000145	regulation of cell motility	730	13.307	2.5551	4.1325e-07	0.00016227
GO:0071310	cellular response to organic substance	2031	37.021	1.8098	4.2835e-07	0.00016295
GO:0040012	regulation of locomotion	789	14.382	2.4336	8.5944e-07	0.00031703
GO:0051270	regulation of cellular component movement	791	14.418	2.4274	9.1139e-07	0.0003263
GO:0034097	response to cytokine	869	15.84	2.3358	1.0809e-06	0.00037593
GO:0009719	response to endogenous stimulus	1290	23.514	2.0413	1.1231e-06	0.00037977
GO:0048608	reproductive structure development	342	6.234	3.3686	1.1884e-06	0.00039098
GO:0061458	reproductive system development	345	6.2887	3.3393	1.3676e-06	0.00043476
GO:0008285	negative regulation of cell proliferation	531	9.6792	2.7895	1.3929e-06	0.00043476
GO:0051240	positive regulation of multicellular organismal process	1302	23.733	2.0225	1.4635e-06	0.00044538
GO:2000026	regulation of multicellular organismal development	1547	28.199	1.915	1.5046e-06	0.00044673
GO:0042127	regulation of cell proliferation	1231	22.439	2.05	1.7613e-06	0.00051049
GO:0030334	regulation of cell migration	685	12.486	2.4827	2.5867e-06	0.00072547
GO:0071363	cellular response to growth factor stimulus	549	10.007	2.698	2.6222e-06	0.00072547
GO:0071345	cellular response to cytokine stimulus	794	14.473	2.3492	2.7608e-06	0.00074682
GO:0061138	morphogenesis of a branching epithelium	148	2.6978	4.8188	3.0527e-06	0.00080783
GO:0040007	growth	800	14.583	2.3316	3.2575e-06	0.00084368
GO:0030278	regulation of ossification	152	2.7707	4.692	4.1085e-06	0.0010364
GO:0001503	ossification	311	5.669	3.3516	4.2088e-06	0.0010364
GO:0003006	developmental process involved in reproduction	497	9.0594	2.7596	4.2571e-06	0.0010364
GO:0045765	regulation of angiogenesis	230	4.1925	3.8164	4.8276e-06	0.0011523
GO:0009605	response to external stimulus	1660	30.259	1.8177	5.8197e-06	0.0013624
GO:0042221	response to chemical	3263	59.478	1.5132	6.5759e-06	0.0015103
GO:0001763	morphogenesis of a branching structure	159	2.8983	4.4854	6.751e-06	0.0015219
GO:0090287	regulation of cellular response to growth factor stimulus	210	3.8279	3.9186	6.9834e-06	0.0015456
GO:0051094	positive regulation of developmental process	1061	19.34	2.0682	7.669e-06	0.001667
GO:0045667	regulation of osteoblast differentiation	94	1.7134	5.8362	7.9253e-06	0.0016691
GO:0048514	blood vessel morphogenesis	482	8.786	2.7316	7.9528e-06	0.0016691
GO:0070887	cellular response to chemical stimulus	2433	44.349	1.6235	8.3044e-06	0.0017134
GO:2000027	regulation of animal organ morphogenesis	164	2.9894	4.3487	9.465e-06	0.0019203
GO:0048870	cell motility	1195	21.783	1.974	1.0646e-05	0.002088
GO:0051674	localization of cell	1195	21.783	1.974	1.0646e-05	0.002088
GO:0023051	regulation of signaling	2776	50.601	1.5612	1.0806e-05	0.002088
GO:0009888	tissue development	1443	26.303	1.8629	1.1176e-05	0.0021257
GO:0010646	regulation of cell communication	2744	50.018	1.5594	1.3273e-05	0.0024858
GO:0040011	locomotion	1373	25.027	1.878	1.4302e-05	0.0026378
GO:0051093	negative regulation of developmental process	711	12.96	2.3148	1.5059e-05	0.0027134
GO:0061448	connective tissue development	224	4.0831	3.6737	1.5158e-05	0.0027134
GO:0030510	regulation of BMP signaling pathway	62	1.1301	7.0787	1.5668e-05	0.0027641
GO:0001525	angiogenesis	407	7.4189	2.8306	1.7766e-05	0.0030895
GO:0048869	cellular developmental process	3150	57.419	1.4978	1.8555e-05	0.0031454
GO:1901342	regulation of vasculature development	256	4.6664	3.4288	1.8604e-05	0.0031454
GO:0030199	collagen fibril organization	47	0.85672	8.1707	2.0673e-05	0.0034473
GO:0090092	regulation of transmembrane receptor protein serine/threonine kinase signaling pathway	178	3.2446	4.0066	2.2803e-05	0.0037512
GO:0051716	cellular response to stimulus	5361	97.721	1.3201	2.354e-05	0.0038207
GO:0006928	movement of cell or subcellular component	1571	28.636	1.7809	2.4506e-05	0.0039251
GO:0007507	heart development	451	8.2209	2.6761	2.6488e-05	0.0041875
GO:0007178	transmembrane receptor protein serine/threonine kinase signaling pathway	266	4.8487	3.2999	2.9767e-05	0.0046455
GO:0016477	cell migration	1087	19.814	1.9683	3.1401e-05	0.0048385
GO:0090090	negative regulation of canonical Wnt signaling pathway	110	2.0051	4.9873	3.1881e-05	0.0048511
GO:0019221	cytokine-mediated signaling pathway	525	9.5698	2.5079	3.2386e-05	0.0048671
GO:0001655	urogenital system development	269	4.9034	3.2631	3.4111e-05	0.0050639
GO:0050673	epithelial cell proliferation	301	5.4867	3.0984	3.7404e-05	0.0054858
GO:0030514	negative regulation of BMP signaling pathway	36	0.65621	9.1434	4.2408e-05	0.0061456
GO:0009611	response to wounding	501	9.1323	2.5185	4.4636e-05	0.0063924
GO:0071495	cellular response to endogenous stimulus	1105	20.142	1.9362	4.5192e-05	0.0063965
GO:0051272	positive regulation of cellular component movement	434	7.911	2.6545	4.5715e-05	0.0063965
GO:1903019	negative regulation of glycoprotein metabolic process	12	0.21874	18.287	4.7489e-05	0.0065692
GO:0007169	transmembrane receptor protein tyrosine kinase signaling pathway	574	10.463	2.3894	4.8865e-05	0.0066835
GO:0022414	reproductive process	1030	18.775	1.9707	5.0325e-05	0.0068067
GO:0000003	reproduction	1033	18.83	1.965	5.3513e-05	0.0071584
GO:0048519	negative regulation of biological process	4189	76.358	1.3751	5.6467e-05	0.0074715
GO:0018057	peptidyl-lysine oxidation	5	0.091141	32.916	5.8209e-05	0.0076191
GO:0044706	multi-multicellular organism process	169	3.0806	3.8954	6.207e-05	0.0080381
GO:0046597	negative regulation of viral entry into host cell	13	0.23697	16.88	6.7616e-05	0.0086641
GO:0048545	response to steroid hormone	317	5.7783	2.942	7.1336e-05	0.0090455
GO:0040017	positive regulation of locomotion	448	8.1662	2.5716	7.211e-05	0.0090494
GO:0051216	cartilage development	172	3.1352	3.8275	7.3593e-05	0.0091413
GO:0030155	regulation of cell adhesion	519	9.4604	2.4312	7.6489e-05	0.0093825
GO:0010469	regulation of signaling receptor activity	319	5.8148	2.9236	7.7076e-05	0.0093825
GO:0072001	renal system development	237	4.3201	3.2407	0.000114	0.012826
GO:0007320	insemination	6	0.10937	27.43	0.00011485	0.012826
GO:0030509	BMP signaling pathway	110	2.0051	4.4886	0.00017918	0.018329
GO:1905330	regulation of morphogenesis of an epithelium	110	2.0051	4.4886	0.00017918	0.018329
GO:0042060	wound healing	410	7.4735	2.5423	0.00018573	0.018841
GO:1903706	regulation of hemopoiesis	312	5.6872	2.8133	0.00019487	0.019285
GO:0061110	dense core granule biogenesis	2	0.036456	54.86	0.00033088	0.028233
GO:0071560	cellular response to transforming growth factor beta stimulus	202	3.6821	3.259	0.00033293	0.028233
GO:0060343	trabecula formation	20	0.36456	10.972	0.0004144	0.032971
GO:0001657	ureteric bud development	75	1.3671	5.1203	0.00042348	0.033045
GO:0007009	plasma membrane organization	75	1.3671	5.1203	0.00042348	0.033045
GO:0007155	cell adhesion	1069	19.486	1.7962	0.00048724	0.036388
GO:0070613	regulation of protein processing	78	1.4218	4.9233	0.00053826	0.03971
GO:0060429	epithelium development	873	15.913	1.8852	0.00058469	0.042115
GO:0060443	mammary gland morphogenesis	38	0.69267	7.2184	0.00059255	0.04243
GO:0043065	positive regulation of apoptotic process	529	9.6427	2.1778	0.00068614	0.046282

## Sheet: BP-down
Gene Set	Description	Size	Expect	Ratio	P Value	FDR
GO:0071840	cellular component organization or biogenesis	5465	226.67	1.522	<2.2e-16	<2.2e-16
GO:0016043	cellular component organization	5294	219.58	1.5575	<2.2e-16	<2.2e-16
GO:0006996	organelle organization	3366	139.61	2.1273	<2.2e-16	<2.2e-16
GO:0033554	cellular response to stress	1720	71.34	1.9905	<2.2e-16	<2.2e-16
GO:0007049	cell cycle	1583	65.658	3.7619	<2.2e-16	<2.2e-16
GO:0022402	cell cycle process	1162	48.196	4.2742	<2.2e-16	<2.2e-16
GO:0051276	chromosome organization	1042	43.219	4.5813	<2.2e-16	<2.2e-16
GO:0051726	regulation of cell cycle	1020	42.306	3.3565	<2.2e-16	<2.2e-16
GO:0006259	DNA metabolic process	890	36.914	3.8197	<2.2e-16	<2.2e-16
GO:0000278	mitotic cell cycle	879	36.458	5.1292	<2.2e-16	<2.2e-16
GO:0006974	cellular response to DNA damage stimulus	780	32.352	3.3692	<2.2e-16	<2.2e-16
GO:1903047	mitotic cell cycle process	751	31.149	5.586	<2.2e-16	<2.2e-16
GO:0007017	microtubule-based process	670	27.789	3.4545	<2.2e-16	<2.2e-16
GO:0006325	chromatin organization	666	27.624	3.4029	<2.2e-16	<2.2e-16
GO:0010564	regulation of cell cycle process	634	26.296	4.3732	<2.2e-16	<2.2e-16
GO:0007346	regulation of mitotic cell cycle	544	22.563	4.5206	<2.2e-16	<2.2e-16
GO:0051301	cell division	534	22.149	5.3728	<2.2e-16	<2.2e-16
GO:0045786	negative regulation of cell cycle	515	21.361	3.5111	<2.2e-16	<2.2e-16
GO:0044770	cell cycle phase transition	500	20.738	5.256	<2.2e-16	<2.2e-16
GO:0006281	DNA repair	497	20.614	3.9779	<2.2e-16	<2.2e-16
GO:0000226	microtubule cytoskeleton organization	492	20.407	4.1653	<2.2e-16	<2.2e-16
GO:0044772	mitotic cell cycle phase transition	466	19.328	5.4842	<2.2e-16	<2.2e-16
GO:0048285	organelle fission	409	16.964	5.6001	<2.2e-16	<2.2e-16
GO:0051052	regulation of DNA metabolic process	372	15.429	4.0183	<2.2e-16	<2.2e-16
GO:0000280	nuclear division	370	15.346	6.1904	<2.2e-16	<2.2e-16
GO:1901987	regulation of cell cycle phase transition	368	15.263	4.9137	<2.2e-16	<2.2e-16
GO:1901990	regulation of mitotic cell cycle phase transition	341	14.144	5.1614	<2.2e-16	<2.2e-16
GO:0045787	positive regulation of cell cycle	334	13.853	4.2589	<2.2e-16	<2.2e-16
GO:0033044	regulation of chromosome organization	308	12.775	4.0705	<2.2e-16	<2.2e-16
GO:0007059	chromosome segregation	286	11.862	7.3341	<2.2e-16	<2.2e-16
GO:0140014	mitotic nuclear division	269	11.157	7.3495	<2.2e-16	<2.2e-16
GO:0006260	DNA replication	260	10.784	6.0275	<2.2e-16	<2.2e-16
GO:0010948	negative regulation of cell cycle process	259	10.742	4.7475	<2.2e-16	<2.2e-16
GO:0006310	DNA recombination	247	10.245	4.5877	<2.2e-16	<2.2e-16
GO:0045930	negative regulation of mitotic cell cycle	242	10.037	4.6825	<2.2e-16	<2.2e-16
GO:0090068	positive regulation of cell cycle process	241	9.9959	5.002	<2.2e-16	<2.2e-16
GO:0044843	cell cycle G1/S phase transition	233	9.6641	4.4495	<2.2e-16	<2.2e-16
GO:0098813	nuclear chromosome segregation	233	9.6641	7.6572	<2.2e-16	<2.2e-16
GO:0071103	DNA conformation change	222	9.2078	8.6882	<2.2e-16	<2.2e-16
GO:0071824	protein-DNA complex subunit organization	221	9.1664	6.3275	<2.2e-16	<2.2e-16
GO:0006302	double-strand break repair	212	8.7931	4.6628	<2.2e-16	<2.2e-16
GO:0000075	cell cycle checkpoint	209	8.6686	5.4218	<2.2e-16	<2.2e-16
GO:0044839	cell cycle G2/M phase transition	205	8.5027	6.2333	<2.2e-16	<2.2e-16
GO:0065004	protein-DNA complex assembly	191	7.9221	7.0689	<2.2e-16	<2.2e-16
GO:0051321	meiotic cell cycle	188	7.7976	6.0275	<2.2e-16	<2.2e-16
GO:0000086	G2/M transition of mitotic cell cycle	186	7.7147	6.4811	<2.2e-16	<2.2e-16
GO:0051783	regulation of nuclear division	180	7.4658	5.8935	<2.2e-16	<2.2e-16
GO:1901988	negative regulation of cell cycle phase transition	178	7.3829	5.2825	<2.2e-16	<2.2e-16
GO:0000819	sister chromatid segregation	176	7.2999	9.1782	<2.2e-16	<2.2e-16
GO:0007051	spindle organization	167	6.9266	7.0742	<2.2e-16	<2.2e-16
GO:0007088	regulation of mitotic nuclear division	165	6.8437	6.4293	<2.2e-16	<2.2e-16
GO:1901991	negative regulation of mitotic cell cycle phase transition	164	6.8022	5.5864	<2.2e-16	<2.2e-16
GO:1902749	regulation of cell cycle G2/M phase transition	162	6.7192	6.3995	<2.2e-16	<2.2e-16
GO:0007093	mitotic cell cycle checkpoint	160	6.6363	6.1782	<2.2e-16	<2.2e-16
GO:0000070	mitotic sister chromatid segregation	152	6.3045	9.5171	<2.2e-16	<2.2e-16
GO:0006323	DNA packaging	148	6.1386	9.7743	<2.2e-16	<2.2e-16
GO:0006261	DNA-dependent DNA replication	146	6.0556	6.7706	<2.2e-16	<2.2e-16
GO:0010389	regulation of G2/M transition of mitotic cell cycle	145	6.0141	6.651	<2.2e-16	<2.2e-16
GO:1903046	meiotic cell cycle process	144	5.9727	6.0275	<2.2e-16	<2.2e-16
GO:0006333	chromatin assembly or disassembly	137	5.6823	8.4473	<2.2e-16	<2.2e-16
GO:2001251	negative regulation of chromosome organization	132	5.4749	6.3928	<2.2e-16	<2.2e-16
GO:1902850	microtubule cytoskeleton organization involved in mitosis	131	5.4335	8.282	<2.2e-16	<2.2e-16
GO:0034728	nucleosome organization	125	5.1846	9.0653	<2.2e-16	<2.2e-16
GO:0031497	chromatin assembly	113	4.6869	9.8146	<2.2e-16	<2.2e-16
GO:0007052	mitotic spindle organization	110	4.5624	8.3289	<2.2e-16	<2.2e-16
GO:0006334	nucleosome assembly	96	3.9818	11.05	<2.2e-16	<2.2e-16
GO:0051983	regulation of chromosome segregation	95	3.9403	8.8826	<2.2e-16	<2.2e-16
GO:0051304	chromosome separation	83	3.4426	7.843	<2.2e-16	<2.2e-16
GO:0033045	regulation of sister chromatid segregation	76	3.1522	8.5653	<2.2e-16	<2.2e-16
GO:0033047	regulation of mitotic sister chromatid segregation	66	2.7375	8.7672	<2.2e-16	<2.2e-16
GO:0051306	mitotic sister chromatid separation	58	2.4057	9.5608	<2.2e-16	<2.2e-16
GO:0030261	chromosome condensation	37	1.5346	12.381	<2.2e-16	<2.2e-16
GO:0010965	regulation of mitotic sister chromatid separation	55	2.2812	9.6439	1.1102e-16	1.8513e-14
GO:0000082	G1/S transition of mitotic cell cycle	219	9.0834	4.5137	2.2204e-16	3.6526e-14
GO:1905818	regulation of chromosome separation	58	2.4057	9.1451	3.3307e-16	5.4059e-14
GO:0033043	regulation of organelle organization	1137	47.159	2.2477	5.5511e-16	8.8913e-14
GO:0034502	protein localization to chromosome	80	3.3181	7.5343	6.6613e-16	1.0136e-13
GO:0033046	negative regulation of sister chromatid segregation	42	1.742	10.907	6.6613e-16	1.0136e-13
GO:0051985	negative regulation of chromosome segregation	42	1.742	10.907	6.6613e-16	1.0136e-13
GO:0034508	centromere complex assembly	42	1.742	10.907	6.6613e-16	1.0136e-13
GO:0140013	meiotic nuclear division	129	5.3505	5.7938	8.8818e-16	1.272e-13
GO:0007091	metaphase/anaphase transition of mitotic cell cycle	54	2.2397	9.3761	8.8818e-16	1.272e-13
GO:0044784	metaphase/anaphase transition of cell cycle	54	2.2397	9.3761	8.8818e-16	1.272e-13
GO:1905819	negative regulation of chromosome separation	37	1.5346	11.729	8.8818e-16	1.272e-13
GO:2000816	negative regulation of mitotic sister chromatid separation	37	1.5346	11.729	8.8818e-16	1.272e-13
GO:0032392	DNA geometric change	75	3.1108	7.7152	1.4433e-15	2.0429e-13
GO:0031055	chromatin remodeling at centromere	34	1.4102	12.055	2.9976e-15	4.1942e-13
GO:0030071	regulation of mitotic metaphase/anaphase transition	51	2.1153	9.4549	3.7748e-15	5.1056e-13
GO:1902099	regulation of metaphase/anaphase transition of cell cycle	51	2.1153	9.4549	3.7748e-15	5.1056e-13
GO:0007062	sister chromatid cohesion	51	2.1153	9.4549	3.7748e-15	5.1056e-13
GO:0033048	negative regulation of mitotic sister chromatid segregation	40	1.6591	10.849	4.885e-15	6.4636e-13
GO:0006336	DNA replication-independent nucleosome assembly	40	1.6591	10.849	4.885e-15	6.4636e-13
GO:0034724	DNA replication-independent nucleosome organization	41	1.7005	10.585	8.2157e-15	1.0639e-12
GO:0043486	histone exchange	41	1.7005	10.585	8.2157e-15	1.0639e-12
GO:0045841	negative regulation of mitotic metaphase/anaphase transition	36	1.4932	11.385	1.0214e-14	1.2832e-12
GO:1902100	negative regulation of metaphase/anaphase transition of cell cycle	36	1.4932	11.385	1.0214e-14	1.2832e-12
GO:0034622	cellular protein-containing complex assembly	988	40.979	2.2939	1.0436e-14	1.2832e-12
GO:0034080	CENP-A containing nucleosome assembly	31	1.2858	12.444	1.0436e-14	1.2832e-12
GO:0061641	CENP-A containing chromatin organization	31	1.2858	12.444	1.0436e-14	1.2832e-12
GO:0051225	spindle assembly	106	4.3965	6.1412	1.3878e-14	1.6893e-12
GO:0007098	centrosome cycle	115	4.7698	5.8702	1.5543e-14	1.8733e-12
GO:0044786	cell cycle DNA replication	61	2.5301	8.3001	1.6653e-14	1.9875e-12
GO:0000723	telomere maintenance	140	5.8068	5.1664	6.95e-14	7.9068e-12
GO:0010639	negative regulation of organelle organization	340	14.102	3.191	4.126e-12	4.1509e-10
GO:0051303	establishment of chromosome localization	71	2.9449	6.7915	5.0138e-12	4.962e-10
GO:0032508	DNA duplex unwinding	65	2.696	7.0475	8.3188e-12	8.1665e-10
GO:0006275	regulation of DNA replication	101	4.1892	5.4904	1.5922e-11	1.5142e-09
GO:0022414	reproductive process	1030	42.721	2.0599	3.4279e-11	3.1374e-09
GO:0000724	double-strand break repair via homologous recombination	117	4.8528	4.9456	6.0712e-11	5.3554e-09
GO:0051383	kinetochore organization	21	0.87101	12.629	1.3663e-10	1.155e-08
GO:0061640	cytoskeleton-dependent cytokinesis	93	3.8573	5.4442	1.4544e-10	1.2126e-08
GO:0006271	DNA strand elongation involved in DNA replication	17	0.70511	14.182	2.0759e-10	1.719e-08
GO:0032886	regulation of microtubule-based process	189	7.8391	3.827	2.1111e-10	1.7363e-08
GO:0065003	protein-containing complex assembly	1629	67.566	1.7316	8.528e-10	6.785e-08
GO:0007076	mitotic chromosome condensation	16	0.66363	13.562	2.9989e-09	2.3105e-07
GO:0051988	regulation of attachment of spindle microtubules to kinetochore	12	0.49772	16.073	3.556e-09	2.7225e-07
GO:0071459	protein localization to chromosome, centromeric region	22	0.91249	10.959	5.7179e-09	4.2184e-07
GO:0006342	chromatin silencing	69	2.8619	5.5907	1.5297e-08	1.0826e-06
GO:0031109	microtubule polymerization or depolymerization	98	4.0647	4.6744	1.63e-08	1.147e-06
GO:0032465	regulation of cytokinesis	70	2.9034	5.5108	1.9081e-08	1.3273e-06
GO:0007127	meiosis I	81	3.3596	5.0601	2.6955e-08	1.8434e-06
GO:0072431	signal transduction involved in mitotic G1 DNA damage checkpoint	56	2.3227	6.0275	4.3831e-08	2.8841e-06
GO:0040001	establishment of mitotic spindle localization	27	1.1199	8.9296	6.1814e-08	3.9396e-06
GO:0007099	centriole replication	34	1.4102	7.8003	6.775e-08	4.2954e-06
GO:0045005	DNA-dependent DNA replication maintenance of fidelity	42	1.742	6.8885	8.1198e-08	5.095e-06
GO:1901992	positive regulation of mitotic cell cycle phase transition	69	2.8619	5.2413	1.0864e-07	6.7476e-06
GO:0010833	telomere maintenance via telomere lengthening	79	3.2767	4.883	1.1737e-07	7.2157e-06
GO:0090224	regulation of spindle organization	39	1.6176	6.8002	3.2859e-07	1.923e-05
GO:0006282	regulation of DNA repair	112	4.6454	3.8748	7.4871e-07	4.2195e-05
GO:0044380	protein localization to cytoskeleton	51	2.1153	5.6729	8.2846e-07	4.605e-05
GO:0034723	DNA replication-dependent nucleosome organization	10	0.41477	14.466	9.0209e-07	4.9688e-05
GO:0070317	negative regulation of G0 to G1 transition	38	1.5761	6.3447	2.2928e-06	0.00011827
GO:0051642	centrosome localization	24	0.99544	8.0366	3.3946e-06	0.00016798
GO:0010558	negative regulation of macromolecule biosynthetic process	1221	50.643	1.6389	3.7661e-06	0.00018411
GO:0060271	cilium assembly	358	14.849	2.2898	5.79e-06	0.00026902
GO:0006725	cellular aromatic compound metabolic process	5005	207.59	1.238	5.8932e-06	0.00027173
GO:0000375	RNA splicing, via transesterification reactions	312	12.941	2.3955	6.0261e-06	0.00027577
GO:0050657	nucleic acid transport	185	7.6732	2.8671	8.427e-06	0.00037853
GO:0071426	ribonucleoprotein complex export from nucleus	124	5.1431	3.3054	1.3853e-05	0.00059589
GO:0016321	female meiosis chromosome segregation	5	0.20738	19.288	1.4157e-05	0.00060494
GO:1904666	regulation of ubiquitin protein ligase activity	21	0.87101	8.0366	1.4213e-05	0.00060494
GO:0031936	negative regulation of chromatin silencing	15	0.62215	9.6439	1.799e-05	0.0007474
GO:0007063	regulation of sister chromatid cohesion	22	0.91249	7.6713	2.0104e-05	0.00082958
GO:0007276	gamete generation	480	19.909	2.0092	2.0696e-05	0.00084826
GO:0010824	regulation of centrosome duplication	39	1.6176	5.5638	2.3617e-05	0.00096152
GO:0019985	translesion synthesis	39	1.6176	5.5638	2.3617e-05	0.00096152
GO:0032875	regulation of DNA endoreduplication	10	0.41477	12.055	2.5533e-05	0.0010292
GO:0034644	cellular response to UV	81	3.3596	3.8695	2.6209e-05	0.0010495
GO:0000915	actomyosin contractile ring assembly	6	0.24886	16.073	4.1075e-05	0.0015576
GO:1900262	regulation of DNA-directed DNA polymerase activity	6	0.24886	16.073	4.1075e-05	0.0015576
GO:0007077	mitotic nuclear envelope disassembly	11	0.45624	10.959	4.5216e-05	0.0016884
GO:0000022	mitotic spindle elongation	11	0.45624	10.959	4.5216e-05	0.0016884
GO:0051973	positive regulation of telomerase activity	33	1.3687	5.8448	4.606e-05	0.0017094
GO:0006303	double-strand break repair via nonhomologous end joining	74	3.0693	3.9097	4.7995e-05	0.0017651
GO:0000079	regulation of cyclin-dependent protein serine/threonine kinase activity	86	3.567	3.6445	5.0281e-05	0.0018431
GO:0006913	nucleocytoplasmic transport	332	13.77	2.1786	5.2464e-05	0.0019007
GO:0010972	negative regulation of G2/M transition of mitotic cell cycle	43	1.7835	5.0463	5.4203e-05	0.0019579
GO:0048519	negative regulation of biological process	4189	173.75	1.2374	7.8411e-05	0.0027747
GO:0002227	innate immune response in mucosa	7	0.29034	13.777	9.2692e-05	0.0031606
GO:1903313	positive regulation of mRNA metabolic process	68	2.8204	3.9001	0.00010099	0.003415
GO:0016569	covalent chromatin modification	430	17.835	1.9624	0.00010909	0.0036582
GO:0006296	nucleotide-excision repair, DNA incision, 5'-to lesion	37	1.5346	5.2129	0.00011065	0.0036801
GO:0051299	centrosome separation	13	0.5392	9.273	0.00011753	0.0038797
GO:0042752	regulation of circadian rhythm	81	3.3596	3.5718	0.00011883	0.0039095
GO:0044403	symbiont process	684	28.37	1.7272	0.00012611	0.0041379
GO:0031325	positive regulation of cellular metabolic process	2656	110.16	1.3162	0.00013798	0.0044909
GO:0048024	regulation of mRNA splicing, via spliceosome	83	3.4426	3.4858	0.00015093	0.0048864
GO:0001556	oocyte maturation	21	0.87101	6.8885	0.00015762	0.0050895
GO:1903504	regulation of mitotic spindle checkpoint	14	0.58068	8.6107	0.00017661	0.0055696
GO:0010825	positive regulation of centrosome duplication	8	0.33181	12.055	0.0001793	0.0056253
GO:0090344	negative regulation of cell aging	22	0.91249	6.5754	0.00020919	0.0064962
GO:0034968	histone lysine methylation	100	4.1477	3.1343	0.00024196	0.0074755
GO:0009263	deoxyribonucleotide biosynthetic process	15	0.62215	8.0366	0.00025592	0.0078273
GO:0033119	negative regulation of RNA splicing	23	0.95397	6.2895	0.00027319	0.0083098
GO:0051754	meiotic sister chromatid cohesion, centromeric	4	0.16591	18.082	0.0002751	0.0083098
GO:0044771	meiotic cell cycle phase transition	4	0.16591	18.082	0.0002751	0.0083098
GO:0007079	mitotic chromosome movement towards spindle pole	4	0.16591	18.082	0.0002751	0.0083098
GO:0043085	positive regulation of catalytic activity	1156	47.947	1.5017	0.00028606	0.0085979
GO:0045840	positive regulation of mitotic nuclear division	43	1.7835	4.4856	0.00033388	0.0098649
GO:0071214	cellular response to abiotic stimulus	275	11.406	2.1041	0.00048208	0.013679
GO:0051292	nuclear pore complex assembly	10	0.41477	9.6439	0.00050326	0.014051
GO:0070198	protein localization to chromosome, telomeric region	28	1.1614	5.1664	0.00085463	0.022602
GO:0090671	telomerase RNA localization to Cajal body	19	0.78806	6.3447	0.00086337	0.022602
GO:0030262	apoptotic nuclear changes	29	1.2028	4.9882	0.0010403	0.026887
GO:0002562	somatic diversification of immune receptors via germline recombination within a single locus	51	2.1153	3.7819	0.0010962	0.028033
GO:0046112	nucleobase biosynthetic process	20	0.82954	6.0275	0.0011123	0.028033
GO:2000373	positive regulation of DNA topoisomerase (ATP-hydrolyzing) activity	6	0.24886	12.055	0.001292	0.031772
GO:0033567	DNA replication, Okazaki fragment processing	6	0.24886	12.055	0.001292	0.031772
GO:0031328	positive regulation of cellular biosynthetic process	1599	66.321	1.357	0.0013939	0.034003
GO:0007131	reciprocal meiotic recombination	42	1.742	4.0183	0.0015488	0.037244
GO:0034613	cellular protein localization	1670	69.266	1.3426	0.0016016	0.038304
GO:1902298	cell cycle DNA replication maintenance of fidelity	2	0.082954	24.11	0.0017173	0.03997
GO:0019045	latent virus replication	2	0.082954	24.11	0.0017173	0.03997
GO:0007056	spindle assembly involved in female meiosis	2	0.082954	24.11	0.0017173	0.03997
GO:0072356	chromosome passenger complex localization to kinetochore	2	0.082954	24.11	0.0017173	0.03997

## Sheet: MF-up
Gene Set	Description	Size	Expect	Ratio	P Value	FDR
GO:0005201	extracellular matrix structural constituent	129	2.3004	7.8247	1.3151e-11	3.886e-08
GO:0005539	glycosaminoglycan binding	153	2.7284	5.8643	1.3708e-08	2.0254e-05
GO:0005102	signaling receptor binding	1104	19.687	2.3366	3.969e-08	3.9094e-05
GO:0005509	calcium ion binding	510	9.0946	3.0788	1.1736e-07	8.6701e-05
GO:0005520	insulin-like growth factor binding	26	0.46365	12.941	5.1487e-06	0.0028909
GO:0008201	heparin binding	114	2.0329	5.411	5.8698e-06	0.0028909
GO:0005198	structural molecule activity	612	10.914	2.474	1.2871e-05	0.0054333
GO:0005178	integrin binding	108	1.9259	5.1923	2.2536e-05	0.0083241
GO:0050840	extracellular matrix binding	50	0.89163	7.8508	2.7249e-05	0.0089468
GO:0019838	growth factor binding	112	1.9972	5.0069	3.0953e-05	0.0091466
GO:0031994	insulin-like growth factor I binding	12	0.21399	18.692	4.3595e-05	0.011711
GO:0004720	protein-lysine 6-oxidase activity	5	0.089163	33.646	5.4524e-05	0.013426
GO:0005515	protein binding	9503	169.46	1.1448	9.5712e-05	0.021199
GO:0004322	ferroxidase activity	6	0.107	28.039	0.00010761	0.021199
GO:0016724	oxidoreductase activity, oxidizing metal ions, oxygen as acceptor	6	0.107	28.039	0.00010761	0.021199
GO:1901681	sulfur compound binding	190	3.3882	3.5417	0.00015447	0.028528

## Sheet: MF-down
Gene Set	Description	Size	Expect	Ratio	P Value	FDR
GO:0005515	protein binding	9503	392.75	1.2425	<2.2e-16	<2.2e-16
GO:0097159	organic cyclic compound binding	5088	210.28	1.4457	<2.2e-16	<2.2e-16
GO:1901363	heterocyclic compound binding	5033	208.01	1.4519	<2.2e-16	<2.2e-16
GO:0003676	nucleic acid binding	3446	142.42	1.622	<2.2e-16	<2.2e-16
GO:0003677	DNA binding	2069	85.509	1.9881	<2.2e-16	<2.2e-16
GO:0003682	chromatin binding	459	18.97	3.5319	<2.2e-16	<2.2e-16
GO:0140097	catalytic activity, acting on DNA	178	7.3565	4.8936	1.3323e-15	5.6241e-13
GO:0015631	tubulin binding	291	12.027	3.6585	5.8176e-14	2.1489e-11
GO:0008017	microtubule binding	219	9.051	3.9775	9.7666e-13	3.2067e-10
GO:0005524	ATP binding	1315	54.347	1.9872	1.2033e-12	3.5556e-10
GO:0008094	DNA-dependent ATPase activity	86	3.5543	6.1898	3.3955e-12	9.1216e-10
GO:0032559	adenyl ribonucleotide binding	1365	56.414	1.9144	1.2705e-11	3.1286e-09
GO:0008144	drug binding	1482	61.249	1.8613	1.7985e-11	4.0881e-09
GO:0030554	adenyl nucleotide binding	1378	56.951	1.8964	2.2815e-11	4.7954e-09
GO:0016887	ATPase activity	400	16.531	2.9036	2.4342e-11	4.7954e-09
GO:0031491	nucleosome binding	65	2.6864	6.7005	7.6326e-11	1.3691e-08
GO:0035639	purine ribonucleoside triphosphate binding	1611	66.58	1.7873	8.0723e-11	1.3691e-08
GO:0016462	pyrophosphatase activity	815	33.683	2.197	8.6791e-11	1.3691e-08
GO:0017111	nucleoside-triphosphatase activity	767	31.699	2.2398	9.2371e-11	1.3691e-08
GO:0016817	hydrolase activity, acting on acid anhydrides	817	33.765	2.1916	9.7293e-11	1.3691e-08
GO:0016818	hydrolase activity, acting on acid anhydrides, in phosphorus-containing anhydrides	817	33.765	2.1916	9.7293e-11	1.3691e-08
GO:0003697	single-stranded DNA binding	104	4.2982	5.1184	1.92e-10	2.579e-08
GO:0000166	nucleotide binding	1885	77.904	1.6944	2.1338e-10	2.7236e-08
GO:1901265	nucleoside phosphate binding	1886	77.946	1.6935	2.2121e-10	2.7236e-08
GO:0004386	helicase activity	146	6.034	4.3089	2.4464e-10	2.8917e-08
GO:0042393	histone binding	181	7.4805	3.8768	3.1209e-10	3.547e-08
GO:0032553	ribonucleotide binding	1675	69.225	1.7335	4.6112e-10	5.0467e-08
GO:0017076	purine nucleotide binding	1679	69.391	1.7293	5.3539e-10	5.6502e-08
GO:0032555	purine ribonucleotide binding	1664	68.771	1.7304	6.2363e-10	6.3545e-08
GO:0003678	DNA helicase activity	51	2.1078	7.1166	1.163e-09	1.1208e-07
GO:0046982	protein heterodimerization activity	375	15.498	2.7745	1.1758e-09	1.1208e-07
GO:0031492	nucleosomal DNA binding	39	1.6118	8.0654	2.6891e-09	2.4832e-07
GO:0005488	binding	11707	483.83	1.0747	3.7308e-09	3.3408e-07
GO:0003690	double-stranded DNA binding	751	31.038	2.1264	3.8983e-09	3.3881e-07
GO:0003777	microtubule motor activity	73	3.017	5.6348	4.7944e-09	4.0478e-07
GO:0097367	carbohydrate derivative binding	1889	78.07	1.6267	7.0553e-09	5.7913e-07
GO:0019899	enzyme binding	1993	82.368	1.6026	8.2253e-09	6.5691e-07
GO:0031490	chromatin DNA binding	86	3.5543	5.0643	1.0411e-08	8.096e-07
GO:0003684	damaged DNA binding	69	2.8517	5.6107	1.4566e-08	1.1037e-06
GO:0019901	protein kinase binding	566	23.392	2.2657	1.873e-08	1.3837e-06
GO:0003723	RNA binding	1514	62.572	1.6941	2.2129e-08	1.5949e-06
GO:0036094	small molecule binding	2130	88.03	1.5563	2.5142e-08	1.7689e-06
GO:0019900	kinase binding	640	26.45	2.1172	7.6267e-08	5.2411e-06
GO:0070182	DNA polymerase binding	17	0.70259	11.386	1.4131e-07	9.4901e-06
GO:0042623	ATPase activity, coupled	321	13.266	2.6382	1.5203e-07	9.9835e-06
GO:0004003	ATP-dependent DNA helicase activity	37	1.5292	7.1935	1.7449e-07	1.1209e-05
GO:0003774	motor activity	118	4.8768	3.896	3.3991e-07	2.1371e-05
GO:0043142	single-stranded DNA-dependent ATPase activity	14	0.5786	12.098	5.2804e-07	3.2508e-05
GO:0035173	histone kinase activity	16	0.66126	10.586	1.6371e-06	9.873e-05
GO:0003729	mRNA binding	207	8.555	2.8054	4.8521e-06	0.00028676
GO:0010997	anaphase-promoting complex binding	8	0.33063	15.123	5.9773e-06	0.00034633
GO:0008022	protein C-terminus binding	172	7.1085	2.9542	8.4762e-06	0.00048167
GO:0008092	cytoskeletal protein binding	816	33.724	1.7791	8.7404e-06	0.00048732
GO:0034061	DNA polymerase activity	30	1.2399	6.4523	2.1127e-05	0.0011561
GO:0017056	structural constituent of nuclear pore	23	0.95056	7.3641	2.7245e-05	0.0014638
GO:0000217	DNA secondary structure binding	24	0.99189	7.0573	3.7102e-05	0.0019578
GO:0043168	anion binding	2347	96.998	1.3712	4.497e-05	0.0023314
GO:0051908	double-stranded DNA 5'-3' exodeoxyribonuclease activity	3	0.12399	24.196	7.0216e-05	0.0035774
GO:0000405	bubble DNA binding	7	0.2893	13.826	9.1413e-05	0.0045784
GO:0008536	Ran GTPase binding	38	1.5705	5.094	0.00013186	0.0064942
GO:0008026	ATP-dependent helicase activity	72	2.9757	3.6967	0.00016623	0.0079227
GO:0070035	purine NTP-dependent helicase activity	72	2.9757	3.6967	0.00016623	0.0079227
GO:0003689	DNA clamp loader activity	8	0.33063	12.098	0.00017685	0.0081654
GO:0033170	protein-DNA loading ATPase activity	8	0.33063	12.098	0.00017685	0.0081654
GO:1990841	promoter-specific chromatin binding	40	1.6531	4.8393	0.00019281	0.0087656
GO:0016895	exodeoxyribonuclease activity, producing 5'-phosphomonoesters	22	0.90923	6.599	0.0002052	0.0091871
GO:0043138	3'-5' DNA helicase activity	15	0.61993	8.0654	0.00025172	0.011102
GO:0008574	ATP-dependent microtubule motor activity, plus-end-directed	23	0.95056	6.3121	0.000268	0.011617
GO:0045145	single-stranded DNA 5'-3' exodeoxyribonuclease activity	4	0.16531	18.147	0.0002722	0.011617
GO:0016538	cyclin-dependent protein serine/threonine kinase regulator activity	42	1.7358	4.6088	0.00027518	0.011617
GO:0008297	single-stranded DNA exodeoxyribonuclease activity	9	0.37196	10.754	0.00030793	0.012816
GO:0046983	protein dimerization activity	1024	42.321	1.5359	0.00031547	0.012948
GO:0004529	exodeoxyribonuclease activity	24	0.99189	6.0491	0.00034497	0.013775
GO:0003887	DNA-directed DNA polymerase activity	24	0.99189	6.0491	0.00034497	0.013775
GO:0043565	sequence-specific DNA binding	853	35.253	1.5885	0.00036946	0.014557
GO:0003730	mRNA 3'-UTR binding	68	2.8103	3.5583	0.00044858	0.017441
GO:0008409	5'-3' exonuclease activity	17	0.70259	7.1166	0.00048423	0.018583
GO:0008309	double-stranded DNA exodeoxyribonuclease activity	5	0.20664	14.518	0.00065957	0.024363
GO:0097100	supercoiled DNA binding	5	0.20664	14.518	0.00065957	0.024363
GO:0044547	DNA topoisomerase binding	5	0.20664	14.518	0.00065957	0.024363
GO:1990837	sequence-specific double-stranded DNA binding	663	27.401	1.6423	0.00070892	0.025862
GO:0042162	telomeric DNA binding	38	1.5705	4.4572	0.00081875	0.029505
GO:0042826	histone deacetylase binding	104	4.2982	2.7919	0.0011892	0.042339
GO:0045296	cadherin binding	295	12.192	1.9685	0.0012324	0.043353
GO:0004523	RNA-DNA hybrid ribonuclease activity	6	0.24797	12.098	0.0012786	0.04343
GO:0043515	kinetochore binding	6	0.24797	12.098	0.0012786	0.04343
GO:0035174	histone serine kinase activity	6	0.24797	12.098	0.0012786	0.04343
GO:0016787	hydrolase activity	2101	86.831	1.3014	0.0014444	0.048504
GO:0044877	protein-containing complex binding	924	38.188	1.4926	0.0014658	0.048667

## Sheet: CC-up
Gene Set	Description	Size	Expect	Ratio	P Value	FDR
GO:0031012	extracellular matrix	356	6.4007	5.7806	<2.2e-16	<2.2e-16
GO:0062023	collagen-containing extracellular matrix	276	4.9623	6.4486	<2.2e-16	<2.2e-16
GO:0005576	extracellular region	2841	51.08	1.9381	1.6884e-12	9.3764e-10
GO:0044421	extracellular region part	2415	43.421	2.0037	1.4728e-11	6.1342e-09
GO:0005615	extracellular space	2264	40.706	1.9899	1.5606e-10	5.1998e-08
GO:0005604	basement membrane	80	1.4384	8.3428	1.7798e-08	4.9419e-06
GO:0005788	endoplasmic reticulum lumen	248	4.4589	4.4854	2.1809e-08	5.1904e-06
GO:0005886	plasma membrane	3551	63.845	1.5663	2.6561e-07	5.5313e-05
GO:0031982	vesicle	3002	53.975	1.6119	7.972e-07	0.00014757
GO:0071944	cell periphery	3642	65.481	1.5272	9.5212e-07	0.00015862
GO:0012505	endomembrane system	3592	64.582	1.471	1.2108e-05	0.0018339
GO:0031410	cytoplasmic vesicle	1845	33.172	1.7183	2.1809e-05	0.002885
GO:0097708	intracellular vesicle	1847	33.208	1.7164	2.2512e-05	0.002885
GO:0044433	cytoplasmic vesicle part	1201	21.593	1.8987	4.536e-05	0.0053979
GO:1903561	extracellular vesicle	1702	30.601	1.6666	0.00014498	0.01532
GO:0043230	extracellular organelle	1703	30.619	1.6656	0.00014713	0.01532
GO:0030662	coated vesicle membrane	144	2.5891	3.8624	0.00027417	0.026869
GO:0008043	intracellular ferritin complex	2	0.035959	55.619	0.00032196	0.027112
GO:0070288	ferritin complex	2	0.035959	55.619	0.00032196	0.027112
GO:0005783	endoplasmic reticulum	1537	27.635	1.6646	0.00033787	0.027112

## Sheet: CC-down
Gene Set	Description	Size	Expect	Ratio	P Value	FDR
GO:0005622	intracellular	11727	481.32	1.1198	<2.2e-16	<2.2e-16
GO:0044424	intracellular part	11711	480.66	1.1214	<2.2e-16	<2.2e-16
GO:0043229	intracellular organelle	10419	427.63	1.1833	<2.2e-16	<2.2e-16
GO:0044422	organelle part	8084	331.79	1.3774	<2.2e-16	<2.2e-16
GO:0044446	intracellular organelle part	7876	323.26	1.4106	<2.2e-16	<2.2e-16
GO:0005634	nucleus	6239	256.07	1.6402	<2.2e-16	<2.2e-16
GO:0031974	membrane-enclosed lumen	4703	193.03	1.7407	<2.2e-16	<2.2e-16
GO:0043233	organelle lumen	4703	193.03	1.7407	<2.2e-16	<2.2e-16
GO:0070013	intracellular organelle lumen	4703	193.03	1.7407	<2.2e-16	<2.2e-16
GO:0032991	protein-containing complex	4484	184.04	1.5812	<2.2e-16	<2.2e-16
GO:0005829	cytosol	4461	183.09	1.5074	<2.2e-16	<2.2e-16
GO:0044428	nuclear part	4067	166.92	2.0548	<2.2e-16	<2.2e-16
GO:0031981	nuclear lumen	3760	154.32	2.1124	<2.2e-16	<2.2e-16
GO:0043228	non-membrane-bounded organelle	3652	149.89	2.2817	<2.2e-16	<2.2e-16
GO:0043232	intracellular non-membrane-bounded organelle	3644	149.56	2.2867	<2.2e-16	<2.2e-16
GO:0005654	nucleoplasm	3243	133.1	2.0811	<2.2e-16	<2.2e-16
GO:0005856	cytoskeleton	1808	74.206	2.0753	<2.2e-16	<2.2e-16
GO:0044430	cytoskeletal part	1363	55.942	2.6277	<2.2e-16	<2.2e-16
GO:0015630	microtubule cytoskeleton	1079	44.286	3.2064	<2.2e-16	<2.2e-16
GO:0005694	chromosome	934	38.335	5.1129	<2.2e-16	<2.2e-16
GO:0044427	chromosomal part	815	33.45	5.3512	<2.2e-16	<2.2e-16
GO:0005815	microtubule organizing center	678	27.827	3.4498	<2.2e-16	<2.2e-16
GO:0000228	nuclear chromosome	514	21.096	4.9298	<2.2e-16	<2.2e-16
GO:0005813	centrosome	489	20.07	3.8365	<2.2e-16	<2.2e-16
GO:0044454	nuclear chromosome part	480	19.701	4.7714	<2.2e-16	<2.2e-16
GO:0000785	chromatin	462	18.962	4.4826	<2.2e-16	<2.2e-16
GO:0005874	microtubule	365	14.981	3.8716	<2.2e-16	<2.2e-16
GO:0098687	chromosomal region	315	12.929	7.5801	<2.2e-16	<2.2e-16
GO:0005819	spindle	311	12.764	5.7973	<2.2e-16	<2.2e-16
GO:0000793	condensed chromosome	201	8.2497	8.6063	<2.2e-16	<2.2e-16
GO:0000775	chromosome, centromeric region	187	7.6751	8.8598	<2.2e-16	<2.2e-16
GO:0000922	spindle pole	146	5.9923	6.1746	<2.2e-16	<2.2e-16
GO:0032993	protein-DNA complex	145	5.9513	7.5614	<2.2e-16	<2.2e-16
GO:0000781	chromosome, telomeric region	134	5.4998	6.0002	<2.2e-16	<2.2e-16
GO:0000776	kinetochore	130	5.3356	9.1835	<2.2e-16	<2.2e-16
GO:0000779	condensed chromosome, centromeric region	114	4.6789	10.045	<2.2e-16	<2.2e-16
GO:0000777	condensed chromosome kinetochore	101	4.1454	10.132	<2.2e-16	<2.2e-16
GO:0072686	mitotic spindle	95	3.8991	7.9505	<2.2e-16	<2.2e-16
GO:0000794	condensed nuclear chromosome	81	3.3245	8.4223	<2.2e-16	<2.2e-16
GO:0044815	DNA packaging complex	62	2.5447	15.326	<2.2e-16	<2.2e-16
GO:0000786	nucleosome	54	2.2163	13.987	<2.2e-16	<2.2e-16
GO:0000790	nuclear chromatin	306	12.559	3.9015	2.2204e-16	8.8078e-15
GO:0099513	polymeric cytoskeletal fiber	518	21.26	3.0573	4.4409e-16	1.7206e-14
GO:0044450	microtubule organizing center part	165	6.7722	5.1682	5.5511e-16	2.1019e-14
GO:0000784	nuclear chromosome, telomeric region	103	4.2275	6.3868	5.107e-15	1.8907e-13
GO:0043231	intracellular membrane-bounded organelle	9172	376.45	1.206	4.2411e-14	1.536e-12
GO:0005814	centriole	122	5.0073	5.5918	6.1062e-14	2.1645e-12
GO:0043226	organelle	10963	449.96	1.1357	1.6986e-13	5.8957e-12
GO:0005876	spindle microtubule	51	2.0932	8.5992	6.5814e-13	2.2377e-11
GO:0030496	midbody	168	6.8953	4.4958	1.4339e-12	4.7776e-11
GO:0000796	condensin complex	8	0.32835	24.364	7.6721e-12	2.5062e-10
GO:0099512	supramolecular fiber	694	28.484	2.3873	1.523e-11	4.8796e-10
GO:0005657	replication fork	69	2.832	6.7091	2.2559e-11	7.0913e-10
GO:0099081	supramolecular polymer	701	28.771	2.3635	2.3954e-11	7.3236e-10
GO:0005871	kinesin complex	47	1.929	8.2943	2.4178e-11	7.3236e-10
GO:0099080	supramolecular complex	702	28.812	2.3601	2.5538e-11	7.5977e-10
GO:0051233	spindle midzone	34	1.3955	9.3158	3.4286e-10	1.0021e-08
GO:0000780	condensed nuclear chromosome, centromeric region	23	0.944	11.653	4.3602e-10	1.2524e-08
GO:0000778	condensed nuclear chromosome kinetochore	14	0.57461	15.663	5.1666e-10	1.4589e-08
GO:0042555	MCM complex	11	0.45148	17.72	1.1342e-09	3.1492e-08
GO:0005720	nuclear heterochromatin	33	1.3544	8.8598	3.2733e-09	8.8142e-08
GO:0000940	condensed chromosome outer kinetochore	12	0.49252	16.243	3.2802e-09	8.8142e-08
GO:0000792	heterochromatin	73	2.9962	5.6739	4.3509e-09	1.1506e-07
GO:0005875	microtubule associated complex	135	5.5409	3.9705	2.8764e-08	7.4876e-07
GO:0005721	pericentric heterochromatin	20	0.82087	10.964	3.4726e-08	8.9006e-07
GO:0034399	nuclear periphery	127	5.2125	4.0288	4.5761e-08	1.1551e-06
GO:0043227	membrane-bounded organelle	10193	418.36	1.1211	7.6462e-08	1.9013e-06
GO:0005623	cell	12747	523.18	1.0474	1.6163e-07	3.96e-06
GO:0044464	cell part	12711	521.7	1.0485	1.9097e-07	4.6111e-06
GO:1990023	mitotic spindle midzone	13	0.53356	13.119	2.6149e-07	6.2234e-06
GO:0005730	nucleolus	902	37.021	1.8368	6.9022e-07	1.6196e-05
GO:0097431	mitotic spindle pole	27	1.1082	8.1215	7.4859e-07	1.7321e-05
GO:0005635	nuclear envelope	408	16.746	2.329	7.916e-07	1.8066e-05
GO:0043596	nuclear replication fork	43	1.7649	6.2328	8.7744e-07	1.9754e-05
GO:0090734	site of DNA damage	66	2.7089	4.7991	2.2568e-06	5.0131e-05
GO:0000942	condensed nuclear chromosome outer kinetochore	4	0.16417	24.364	2.8085e-06	6.0766e-05
GO:0031262	Ndc80 complex	4	0.16417	24.364	2.8085e-06	6.0766e-05
GO:0035371	microtubule plus-end	19	0.77982	8.9764	6.1881e-06	0.00013101
GO:1990752	microtubule end	26	1.0671	7.4968	6.2123e-06	0.00013101
GO:0016604	nuclear body	712	29.223	1.8479	8.9225e-06	0.00018581
GO:0010369	chromocenter	14	0.57461	10.442	1.0543e-05	0.00021684
GO:0005737	cytoplasm	9442	387.53	1.1147	1.1035e-05	0.0002242
GO:0032133	chromosome passenger complex	5	0.20522	19.492	1.3585e-05	0.00027268
GO:0016363	nuclear matrix	101	4.1454	3.6185	1.4877e-05	0.00029506
GO:0000791	euchromatin	30	1.2313	6.4972	2.0126e-05	0.00039446
GO:0005719	nuclear euchromatin	23	0.944	7.4153	2.6085e-05	0.00050174
GO:0045120	pronucleus	16	0.65669	9.1367	2.6201e-05	0.00050174
GO:0005643	nuclear pore	82	3.3656	3.8627	2.6981e-05	0.00050713
GO:0000307	cyclin-dependent protein kinase holoenzyme complex	40	1.6417	5.482	2.7091e-05	0.00050713
GO:0005663	DNA replication factor C complex	6	0.24626	16.243	3.9427e-05	0.00072984
GO:0000800	lateral element	11	0.45148	11.075	4.3022e-05	0.00078763
GO:0097149	centralspindlin complex	3	0.12313	24.364	6.8783e-05	0.0012191
GO:0044611	nuclear pore inner ring	3	0.12313	24.364	6.8783e-05	0.0012191
GO:0000799	nuclear condensin complex	3	0.12313	24.364	6.8783e-05	0.0012191
GO:0008278	cohesin complex	12	0.49252	10.152	7.1265e-05	0.0012498
GO:0000803	sex chromosome	28	1.1492	6.0911	0.00010536	0.0018284
GO:0031965	nuclear membrane	267	10.959	2.2813	0.00010681	0.0018346
GO:0000930	gamma-tubulin complex	20	0.82087	7.3093	0.00011019	0.0018732
GO:0030894	replisome	29	1.1903	5.8811	0.00013401	0.0022552
GO:0032155	cell division site part	60	2.4626	4.0607	0.00014804	0.0024663
GO:0043073	germ cell nucleus	14	0.57461	8.7016	0.00016822	0.002759
GO:0031298	replication fork protection complex	8	0.32835	12.182	0.00017223	0.002759
GO:0044451	nucleoplasm part	1044	42.849	1.5403	0.0002669	0.0042349
GO:0099086	synaptonemal structure	25	1.0261	5.8475	0.00042261	0.0065191
GO:0090543	Flemming body	27	1.1082	5.4143	0.00065871	0.0097116
GO:0071013	catalytic step 2 spliceosome	86	3.5297	3.1164	0.00075661	0.010961
GO:0030893	meiotic cohesin complex	6	0.24626	12.182	0.0012534	0.017401
GO:0035861	site of double-strand break	54	2.2163	3.6095	0.0015052	0.020554
GO:0008274	gamma-tubulin ring complex	8	0.32835	9.1367	0.0032993	0.041019

## Sheet: KEGG-up
Gene Set	Description	Size	Expect	Ratio	P Value	FDR
hsa04137	Mitophagy	64	1.1843	6.7549	1.9662e-05	0.0064687

## Sheet: KEGG-down
Gene Set	Description	Size	Expect	Ratio	P Value	FDR
hsa05034	Alcoholism	149	7.6561	7.8369	<2.2e-16	<2.2e-16
hsa04110	Cell cycle	117	6.0119	6.3208	<2.2e-16	<2.2e-16
hsa05322	Systemic lupus erythematosus	96	4.9328	11.353	<2.2e-16	<2.2e-16
hsa03030	DNA replication	36	1.8498	9.7308	1.4433e-14	1.1871e-12
hsa05203	Viral carcinogenesis	183	9.4032	3.9348	1.9795e-13	1.3025e-11
hsa04114	Oocyte meiosis	109	5.6008	4.2851	7.0172e-10	3.8478e-08
hsa04217	Necroptosis	133	6.834	3.5119	4.585e-08	2.1549e-06
hsa03430	Mismatch repair	23	1.1818	6.7692	1.099e-05	0.00045198
hsa03460	Fanconi anemia pathway	54	2.7747	4.3248	1.3218e-05	0.00048318
hsa04115	p53 signaling pathway	66	3.3913	3.8333	2.3162e-05	0.00076204
hsa03410	Base excision repair	33	1.6957	5.3077	2.8491e-05	0.000814
hsa03440	Homologous recombination	41	2.1067	4.7467	2.969e-05	0.000814
hsa04914	Progesterone-mediated oocyte maturation	88	4.5217	3.3173	3.3663e-05	0.00085193
hsa03420	Nucleotide excision repair	47	2.415	4.1408	0.0001042	0.0024488
hsa04218	Cellular senescence	146	7.502	2.5327	0.00014937	0.0032761

[truncated: 2 more sheets: TFT-up, TFT-down]
