# Supplementary material for: Differential Gene Expression in Human Fibroblasts Simultaneously Exposed to Ionizing Radiation and Simulated Microgravity
Source: Biomolecules. 2024 Jan 10;14(1):88. doi: 10.3390/biom14010088 (PMC10812944; doi:10.3390/biom14010088)
Supplement: Supplementary file 1 [file biomolecules-14-00088-s001.zip › Table S4.xlsx]

## Sheet: up
geneId	geneName	description	svalue
ENSG00000124762	CDKN1A	cyclin dependent kinase inhibitor 1A [Source:HGNC Symbol;Acc:HGNC:1784]	1.03e-152
ENSG00000135679	MDM2	MDM2 proto-oncogene [Source:HGNC Symbol;Acc:HGNC:6973]	8.19e-69
ENSG00000182752	PAPPA	pappalysin 1 [Source:HGNC Symbol;Acc:HGNC:8602]	9.5e-34
ENSG00000120889	TNFRSF10B	TNF receptor superfamily member 10b [Source:HGNC Symbol;Acc:HGNC:11905]	1.28e-25
ENSG00000159388	BTG2	BTG anti-proliferation factor 2 [Source:HGNC Symbol;Acc:HGNC:1131]	9.65e-25
ENSG00000256664	NA	ribosomal L24 domain containing 1 (RSL24D1) pseudogene	1.04e-23
ENSG00000164938	TP53INP1	tumor protein p53 inducible nuclear protein 1 [Source:HGNC Symbol;Acc:HGNC:18022]	1.15e-22
ENSG00000244694	PTCHD4	patched domain containing 4 [Source:HGNC Symbol;Acc:HGNC:21345]	2.23e-22
ENSG00000250337	PURPL	p53 upregulated regulator of p53 levels [Source:HGNC Symbol;Acc:HGNC:48995]	4.41e-20
ENSG00000172667	ZMAT3	zinc finger matrin-type 3 [Source:HGNC Symbol;Acc:HGNC:29983]	1.72e-17
ENSG00000161513	FDXR	ferredoxin reductase [Source:HGNC Symbol;Acc:HGNC:3642]	4.91e-16
ENSG00000164070	HSPA4L	heat shock protein family A (Hsp70) member 4 like [Source:HGNC Symbol;Acc:HGNC:17041]	1.25e-15
ENSG00000026103	FAS	Fas cell surface death receptor [Source:HGNC Symbol;Acc:HGNC:11920]	9.53e-15
ENSG00000164125	GASK1B	golgi associated kinase 1B [Source:HGNC Symbol;Acc:HGNC:25312]	2.16e-14
ENSG00000164236	ANKRD33B	ankyrin repeat domain 33B [Source:HGNC Symbol;Acc:HGNC:35240]	3.25e-14
ENSG00000028277	POU2F2	POU class 2 homeobox 2 [Source:HGNC Symbol;Acc:HGNC:9213]	4.59e-14
ENSG00000134363	FST	follistatin [Source:HGNC Symbol;Acc:HGNC:3971]	9.35e-13
ENSG00000130513	GDF15	growth differentiation factor 15 [Source:HGNC Symbol;Acc:HGNC:30142]	1.33e-12
ENSG00000055163	CYFIP2	cytoplasmic FMR1 interacting protein 2 [Source:HGNC Symbol;Acc:HGNC:13760]	1.93e-12
ENSG00000167196	FBXO22	F-box protein 22 [Source:HGNC Symbol;Acc:HGNC:13593]	2.86e-12
ENSG00000132274	TRIM22	tripartite motif containing 22 [Source:HGNC Symbol;Acc:HGNC:16379]	3.81e-12
ENSG00000168497	CAVIN2	caveolae associated protein 2 [Source:HGNC Symbol;Acc:HGNC:10690]	7.41e-12
ENSG00000134574	DDB2	damage specific DNA binding protein 2 [Source:HGNC Symbol;Acc:HGNC:2718]	1.22e-11
ENSG00000115641	FHL2	four and a half LIM domains 2 [Source:HGNC Symbol;Acc:HGNC:3703]	1.74e-11
ENSG00000148175	STOM	stomatin [Source:HGNC Symbol;Acc:HGNC:3383]	1.1e-10
ENSG00000048392	RRM2B	ribonucleotide reductase regulatory TP53 inducible subunit M2B [Source:HGNC Symbol;Acc:HGNC:17296]	3.45e-10
ENSG00000174307	PHLDA3	pleckstrin homology like domain family A member 3 [Source:HGNC Symbol;Acc:HGNC:8934]	6.21e-10
ENSG00000172831	CES2	carboxylesterase 2 [Source:HGNC Symbol;Acc:HGNC:1864]	1.15e-09
ENSG00000121039	RDH10	retinol dehydrogenase 10 [Source:HGNC Symbol;Acc:HGNC:19975]	1.79e-09
ENSG00000116183	PAPPA2	pappalysin 2 [Source:HGNC Symbol;Acc:HGNC:14615]	2.16e-09
ENSG00000080546	SESN1	sestrin 1 [Source:HGNC Symbol;Acc:HGNC:21595]	3.55e-09
ENSG00000135919	SERPINE2	serpin family E member 2 [Source:HGNC Symbol;Acc:HGNC:8951]	2.81e-08
ENSG00000171552	BCL2L1	BCL2 like 1 [Source:HGNC Symbol;Acc:HGNC:992]	4.03e-08
ENSG00000154767	XPC	XPC complex subunit, DNA damage recognition and repair factor [Source:HGNC Symbol;Acc:HGNC:12816]	6.59e-08
ENSG00000131080	EDA2R	ectodysplasin A2 receptor [Source:HGNC Symbol;Acc:HGNC:17756]	7.74e-08
ENSG00000112249	ASCC3	activating signal cointegrator 1 complex subunit 3 [Source:HGNC Symbol;Acc:HGNC:18697]	8.89e-08
ENSG00000078237	TIGAR	TP53 induced glycolysis regulatory phosphatase [Source:HGNC Symbol;Acc:HGNC:1185]	1.03e-07
ENSG00000213928	IRF9	interferon regulatory factor 9 [Source:HGNC Symbol;Acc:HGNC:6131]	1.38e-07
ENSG00000040731	CDH10	cadherin 10 [Source:HGNC Symbol;Acc:HGNC:1749]	1.6e-07
ENSG00000162643	DNAI3	dynein axonemal intermediate chain 3 [Source:HGNC Symbol;Acc:HGNC:30711]	1.88e-07
ENSG00000164050	PLXNB1	plexin B1 [Source:HGNC Symbol;Acc:HGNC:9103]	2.49e-07
ENSG00000170836	PPM1D	protein phosphatase, Mg2+/Mn2+ dependent 1D [Source:HGNC Symbol;Acc:HGNC:9277]	3.01e-07
ENSG00000155980	KIF5A	kinesin family member 5A [Source:HGNC Symbol;Acc:HGNC:6323]	4.19e-07
ENSG00000100647	SUSD6	sushi domain containing 6 [Source:HGNC Symbol;Acc:HGNC:19956]	5.54e-07
ENSG00000285901	NA	novel transcript	6.51e-07
ENSG00000090776	EFNB1	ephrin B1 [Source:HGNC Symbol;Acc:HGNC:3226]	7.68e-07
ENSG00000171444	MCC	MCC regulator of WNT signaling pathway [Source:HGNC Symbol;Acc:HGNC:6935]	9.96e-07
ENSG00000157601	MX1	MX dynamin like GTPase 1 [Source:HGNC Symbol;Acc:HGNC:7532]	1.11e-06
ENSG00000104689	TNFRSF10A	TNF receptor superfamily member 10a [Source:HGNC Symbol;Acc:HGNC:11904]	1.5e-06
ENSG00000182326	C1S	complement C1s [Source:HGNC Symbol;Acc:HGNC:1247]	1.63e-06
ENSG00000148219	ASTN2	astrotactin 2 [Source:HGNC Symbol;Acc:HGNC:17021]	1.78e-06
ENSG00000115415	STAT1	signal transducer and activator of transcription 1 [Source:HGNC Symbol;Acc:HGNC:11362]	2.07e-06
ENSG00000185885	IFITM1	interferon induced transmembrane protein 1 [Source:HGNC Symbol;Acc:HGNC:5412]	2.22e-06
ENSG00000112769	LAMA4	laminin subunit alpha 4 [Source:HGNC Symbol;Acc:HGNC:6484]	2.38e-06
ENSG00000126012	KDM5C	lysine demethylase 5C [Source:HGNC Symbol;Acc:HGNC:11114]	2.53e-06
ENSG00000181827	RFX7	regulatory factor X7 [Source:HGNC Symbol;Acc:HGNC:25777]	2.86e-06
ENSG00000196576	PLXNB2	plexin B2 [Source:HGNC Symbol;Acc:HGNC:9104]	3.06e-06
ENSG00000136114	THSD1	thrombospondin type 1 domain containing 1 [Source:HGNC Symbol;Acc:HGNC:17754]	3.51e-06
ENSG00000116016	EPAS1	endothelial PAS domain protein 1 [Source:HGNC Symbol;Acc:HGNC:3374]	3.77e-06
ENSG00000077942	FBLN1	fibulin 1 [Source:HGNC Symbol;Acc:HGNC:3600]	4.03e-06
ENSG00000244509	APOBEC3C	apolipoprotein B mRNA editing enzyme catalytic subunit 3C [Source:HGNC Symbol;Acc:HGNC:17353]	4.64e-06
ENSG00000110841	PPFIBP1	PPFIA binding protein 1 [Source:HGNC Symbol;Acc:HGNC:9249]	5.02e-06
ENSG00000112773	TENT5A	terminal nucleotidyltransferase 5A [Source:HGNC Symbol;Acc:HGNC:18345]	6.2e-06
ENSG00000196781	TLE1	TLE family member 1, transcriptional corepressor [Source:HGNC Symbol;Acc:HGNC:11837]	7.69e-06
ENSG00000111335	OAS2	2'-5'-oligoadenylate synthetase 2 [Source:HGNC Symbol;Acc:HGNC:8087]	8.71e-06
ENSG00000128422	KRT17	keratin 17 [Source:HGNC Symbol;Acc:HGNC:6427]	9.75e-06
ENSG00000179588	ZFPM1	zinc finger protein, FOG family member 1 [Source:HGNC Symbol;Acc:HGNC:19762]	1.25e-05
ENSG00000166592	RRAD	RRAD, Ras related glycolysis inhibitor and calcium channel regulator [Source:HGNC Symbol;Acc:HGNC:10446]	1.32e-05
ENSG00000130684	ZNF337	zinc finger protein 337 [Source:HGNC Symbol;Acc:HGNC:15809]	1.39e-05
ENSG00000188215	DCUN1D3	defective in cullin neddylation 1 domain containing 3 [Source:HGNC Symbol;Acc:HGNC:28734]	1.47e-05
ENSG00000130589	HELZ2	helicase with zinc finger 2 [Source:HGNC Symbol;Acc:HGNC:30021]	1.55e-05
ENSG00000173193	PARP14	poly(ADP-ribose) polymerase family member 14 [Source:HGNC Symbol;Acc:HGNC:29232]	1.71e-05
ENSG00000170855	TRIAP1	TP53 regulated inhibitor of apoptosis 1 [Source:HGNC Symbol;Acc:HGNC:26937]	1.79e-05
ENSG00000189184	PCDH18	protocadherin 18 [Source:HGNC Symbol;Acc:HGNC:14268]	1.88e-05
ENSG00000163071	SPATA18	spermatogenesis associated 18 [Source:HGNC Symbol;Acc:HGNC:29579]	1.96e-05
ENSG00000162981	LRATD1	LRAT domain containing 1 [Source:HGNC Symbol;Acc:HGNC:20743]	2.06e-05
ENSG00000138685	FGF2	fibroblast growth factor 2 [Source:HGNC Symbol;Acc:HGNC:3676]	2.16e-05
ENSG00000168453	HR	HR lysine demethylase and nuclear receptor corepressor [Source:HGNC Symbol;Acc:HGNC:5172]	2.27e-05
ENSG00000130827	PLXNA3	plexin A3 [Source:HGNC Symbol;Acc:HGNC:9101]	2.37e-05
ENSG00000089127	OAS1	2'-5'-oligoadenylate synthetase 1 [Source:HGNC Symbol;Acc:HGNC:8086]	2.48e-05
ENSG00000100234	TIMP3	TIMP metallopeptidase inhibitor 3 [Source:HGNC Symbol;Acc:HGNC:11822]	2.71e-05
ENSG00000272333	KMT2B	lysine methyltransferase 2B [Source:HGNC Symbol;Acc:HGNC:15840]	3.64e-05
ENSG00000157168	NRG1	neuregulin 1 [Source:HGNC Symbol;Acc:HGNC:7997]	3.95e-05
ENSG00000114268	PFKFB4	6-phosphofructo-2-kinase/fructose-2,6-biphosphatase 4 [Source:HGNC Symbol;Acc:HGNC:8875]	4.25e-05
ENSG00000159403	C1R	complement C1r [Source:HGNC Symbol;Acc:HGNC:1246]	4.4e-05
ENSG00000164171	ITGA2	integrin subunit alpha 2 [Source:HGNC Symbol;Acc:HGNC:6137]	4.56e-05
ENSG00000076641	PAG1	phosphoprotein membrane anchor with glycosphingolipid microdomains 1 [Source:HGNC Symbol;Acc:HGNC:30043]	4.73e-05
ENSG00000112245	PTP4A1	protein tyrosine phosphatase 4A1 [Source:HGNC Symbol;Acc:HGNC:9634]	5.47e-05
ENSG00000127241	MASP1	MBL associated serine protease 1 [Source:HGNC Symbol;Acc:HGNC:6901]	5.85e-05
ENSG00000065357	DGKA	diacylglycerol kinase alpha [Source:HGNC Symbol;Acc:HGNC:2849]	6.05e-05
ENSG00000140285	FGF7	fibroblast growth factor 7 [Source:HGNC Symbol;Acc:HGNC:3685]	6.48e-05
ENSG00000136048	DRAM1	DNA damage regulated autophagy modulator 1 [Source:HGNC Symbol;Acc:HGNC:25645]	6.7e-05
ENSG00000145390	USP53	ubiquitin specific peptidase 53 [Source:HGNC Symbol;Acc:HGNC:29255]	6.92e-05
ENSG00000109079	TNFAIP1	TNF alpha induced protein 1 [Source:HGNC Symbol;Acc:HGNC:11894]	8.17e-05
ENSG00000114270	COL7A1	collagen type VII alpha 1 chain [Source:HGNC Symbol;Acc:HGNC:2214]	8.71e-05
ENSG00000137965	IFI44	interferon induced protein 44 [Source:HGNC Symbol;Acc:HGNC:16938]	8.99e-05
ENSG00000011465	DCN	decorin [Source:HGNC Symbol;Acc:HGNC:2705]	9.57e-05
ENSG00000132530	XAF1	XIAP associated factor 1 [Source:HGNC Symbol;Acc:HGNC:30932]	9.89e-05
ENSG00000181467	RAP2B	RAP2B, member of RAS oncogene family [Source:HGNC Symbol;Acc:HGNC:9862]	0.000102173
ENSG00000197852	INKA2	inka box actin regulator 2 [Source:HGNC Symbol;Acc:HGNC:28045]	0.000108838
ENSG00000069020	MAST4	microtubule associated serine/threonine kinase family member 4 [Source:HGNC Symbol;Acc:HGNC:19037]	0.000112187
ENSG00000121690	DEPDC7	DEP domain containing 7 [Source:HGNC Symbol;Acc:HGNC:29899]	0.000119121
ENSG00000184319	RPL23AP82	ribosomal protein L23a pseudogene 82 [Source:HGNC Symbol;Acc:HGNC:33730]	0.000122576
ENSG00000116514	RNF19B	ring finger protein 19B [Source:HGNC Symbol;Acc:HGNC:26886]	0.000133115
ENSG00000104228	TRIM35	tripartite motif containing 35 [Source:HGNC Symbol;Acc:HGNC:16285]	0.000136894
ENSG00000275342	PRAG1	PEAK1 related, kinase-activating pseudokinase 1 [Source:HGNC Symbol;Acc:HGNC:25438]	0.000141083
ENSG00000170581	STAT2	signal transducer and activator of transcription 2 [Source:HGNC Symbol;Acc:HGNC:11363]	0.000166959
ENSG00000116106	EPHA4	EPH receptor A4 [Source:HGNC Symbol;Acc:HGNC:3388]	0.000171465
ENSG00000145632	PLK2	polo like kinase 2 [Source:HGNC Symbol;Acc:HGNC:19699]	0.000175964
ENSG00000151748	SAV1	salvador family WW domain containing protein 1 [Source:HGNC Symbol;Acc:HGNC:17795]	0.000199856
ENSG00000105327	BBC3	BCL2 binding component 3 [Source:HGNC Symbol;Acc:HGNC:17868]	0.000205026
ENSG00000196072	BLOC1S2	biogenesis of lysosomal organelles complex 1 subunit 2 [Source:HGNC Symbol;Acc:HGNC:20984]	0.000210233
ENSG00000112096	SOD2	superoxide dismutase 2 [Source:HGNC Symbol;Acc:HGNC:11180]	0.000221091
ENSG00000166710	B2M	beta-2-microglobulin [Source:HGNC Symbol;Acc:HGNC:914]	0.000226546
ENSG00000166033	HTRA1	HtrA serine peptidase 1 [Source:HGNC Symbol;Acc:HGNC:9476]	0.000257944
ENSG00000090020	SLC9A1	solute carrier family 9 member A1 [Source:HGNC Symbol;Acc:HGNC:11071]	0.000291014
ENSG00000188157	AGRN	agrin [Source:HGNC Symbol;Acc:HGNC:329]	0.000297727
ENSG00000177076	ACER2	alkaline ceramidase 2 [Source:HGNC Symbol;Acc:HGNC:23675]	0.000304472
ENSG00000082438	COBLL1	cordon-bleu WH2 repeat protein like 1 [Source:HGNC Symbol;Acc:HGNC:23571]	0.00031795
ENSG00000148400	NOTCH1	notch receptor 1 [Source:HGNC Symbol;Acc:HGNC:7881]	0.000325125
ENSG00000137752	CASP1	caspase 1 [Source:HGNC Symbol;Acc:HGNC:1499]	0.000332282
ENSG00000146674	IGFBP3	insulin like growth factor binding protein 3 [Source:HGNC Symbol;Acc:HGNC:5472]	0.000339423
ENSG00000221968	FADS3	fatty acid desaturase 3 [Source:HGNC Symbol;Acc:HGNC:3576]	0.000346519
ENSG00000168394	TAP1	transporter 1, ATP binding cassette subfamily B member [Source:HGNC Symbol;Acc:HGNC:43]	0.00035357
ENSG00000100092	SH3BP1	SH3 domain binding protein 1 [Source:HGNC Symbol;Acc:HGNC:10824]	0.000367961
ENSG00000167992	VWCE	von Willebrand factor C and EGF domains [Source:HGNC Symbol;Acc:HGNC:26487]	0.000375238
ENSG00000150991	UBC	ubiquitin C [Source:HGNC Symbol;Acc:HGNC:12468]	0.000382566
ENSG00000139625	MAP3K12	mitogen-activated protein kinase kinase kinase 12 [Source:HGNC Symbol;Acc:HGNC:6851]	0.000389853
ENSG00000070882	OSBPL3	oxysterol binding protein like 3 [Source:HGNC Symbol;Acc:HGNC:16370]	0.000412044
ENSG00000126709	IFI6	interferon alpha inducible protein 6 [Source:HGNC Symbol;Acc:HGNC:4054]	0.000419585
ENSG00000148541	FAM13C	family with sequence similarity 13 member C [Source:HGNC Symbol;Acc:HGNC:19371]	0.000436104
ENSG00000127663	KDM4B	lysine demethylase 4B [Source:HGNC Symbol;Acc:HGNC:29136]	0.000471024
ENSG00000182704	TSKU	tsukushi, small leucine rich proteoglycan [Source:HGNC Symbol;Acc:HGNC:28850]	0.00047987
ENSG00000136010	ALDH1L2	aldehyde dehydrogenase 1 family member L2 [Source:HGNC Symbol;Acc:HGNC:26777]	0.000488747
ENSG00000173846	PLK3	polo like kinase 3 [Source:HGNC Symbol;Acc:HGNC:2154]	0.000497631
ENSG00000067066	SP100	SP100 nuclear antigen [Source:HGNC Symbol;Acc:HGNC:11206]	0.000506733
ENSG00000182179	UBA7	ubiquitin like modifier activating enzyme 7 [Source:HGNC Symbol;Acc:HGNC:12471]	0.000516214
ENSG00000141510	TP53	tumor protein p53 [Source:HGNC Symbol;Acc:HGNC:11998]	0.000525701
ENSG00000145819	ARHGAP26	Rho GTPase activating protein 26 [Source:HGNC Symbol;Acc:HGNC:17073]	0.000535174
ENSG00000060138	YBX3	Y-box binding protein 3 [Source:HGNC Symbol;Acc:HGNC:2428]	0.00054468
ENSG00000185088	RPS27L	ribosomal protein S27 like [Source:HGNC Symbol;Acc:HGNC:18476]	0.000595029
ENSG00000170471	RALGAPB	Ral GTPase activating protein non-catalytic subunit beta [Source:HGNC Symbol;Acc:HGNC:29221]	0.000605454
ENSG00000176658	MYO1D	myosin ID [Source:HGNC Symbol;Acc:HGNC:7598]	0.000615941
ENSG00000248429	GASK1B-AS1	GASK1B antisense RNA 1 [Source:HGNC Symbol;Acc:HGNC:53132]	0.000636756
ENSG00000042445	RETSAT	retinol saturase [Source:HGNC Symbol;Acc:HGNC:25991]	0.000647127
ENSG00000057704	TMCC3	transmembrane and coiled-coil domain family 3 [Source:HGNC Symbol;Acc:HGNC:29199]	0.000657925
ENSG00000136542	GALNT5	polypeptide N-acetylgalactosaminyltransferase 5 [Source:HGNC Symbol;Acc:HGNC:4127]	0.000679665
ENSG00000110171	TRIM3	tripartite motif containing 3 [Source:HGNC Symbol;Acc:HGNC:10064]	0.000690535
ENSG00000183943	PRKX	protein kinase X-linked [Source:HGNC Symbol;Acc:HGNC:9441]	0.000755802
ENSG00000137809	ITGA11	integrin subunit alpha 11 [Source:HGNC Symbol;Acc:HGNC:6136]	0.000777831
ENSG00000059145	UNKL	unk like zinc finger [Source:HGNC Symbol;Acc:HGNC:14184]	0.000788773
ENSG00000132256	TRIM5	tripartite motif containing 5 [Source:HGNC Symbol;Acc:HGNC:16276]	0.000800159
ENSG00000131669	NINJ1	ninjurin 1 [Source:HGNC Symbol;Acc:HGNC:7824]	0.000834934
ENSG00000170525	PFKFB3	6-phosphofructo-2-kinase/fructose-2,6-biphosphatase 3 [Source:HGNC Symbol;Acc:HGNC:8874]	0.000872789
ENSG00000111331	OAS3	2'-5'-oligoadenylate synthetase 3 [Source:HGNC Symbol;Acc:HGNC:8088]	0.000913154
ENSG00000102858	MGRN1	mahogunin ring finger 1 [Source:HGNC Symbol;Acc:HGNC:20254]	0.000926634
ENSG00000102057	KCND1	potassium voltage-gated channel subfamily D member 1 [Source:HGNC Symbol;Acc:HGNC:6237]	0.000940222
ENSG00000178685	PARP10	poly(ADP-ribose) polymerase family member 10 [Source:HGNC Symbol;Acc:HGNC:25895]	0.000982265
ENSG00000086848	ALG9	ALG9 alpha-1,2-mannosyltransferase [Source:HGNC Symbol;Acc:HGNC:15672]	0.000996767

## Sheet: down
geneId	geneName	description	svalue
ENSG00000148773	MKI67	marker of proliferation Ki-67 [Source:HGNC Symbol;Acc:HGNC:7107]	6.02e-17
ENSG00000166851	PLK1	polo like kinase 1 [Source:HGNC Symbol;Acc:HGNC:9077]	4.82e-15
ENSG00000156970	BUB1B	BUB1 mitotic checkpoint serine/threonine kinase B [Source:HGNC Symbol;Acc:HGNC:1149]	1.4e-14
ENSG00000143476	DTL	denticleless E3 ubiquitin protein ligase homolog [Source:HGNC Symbol;Acc:HGNC:30288]	1.36e-13
ENSG00000123473	STIL	STIL centriolar assembly protein [Source:HGNC Symbol;Acc:HGNC:10879]	2.28e-13
ENSG00000162063	CCNF	cyclin F [Source:HGNC Symbol;Acc:HGNC:1591]	3.53e-13
ENSG00000087586	AURKA	aurora kinase A [Source:HGNC Symbol;Acc:HGNC:11393]	4.95e-13
ENSG00000134690	CDCA8	cell division cycle associated 8 [Source:HGNC Symbol;Acc:HGNC:14629]	6.65e-13
ENSG00000113368	LMNB1	lamin B1 [Source:HGNC Symbol;Acc:HGNC:6637]	2.81e-11
ENSG00000112984	KIF20A	kinesin family member 20A [Source:HGNC Symbol;Acc:HGNC:9787]	8.87e-10
ENSG00000165244	ZNF367	zinc finger protein 367 [Source:HGNC Symbol;Acc:HGNC:18320]	1.42e-09
ENSG00000137807	KIF23	kinesin family member 23 [Source:HGNC Symbol;Acc:HGNC:6392]	2.52e-09
ENSG00000276043	UHRF1	ubiquitin like with PHD and ring finger domains 1 [Source:HGNC Symbol;Acc:HGNC:12556]	3.04e-09
ENSG00000101447	FAM83D	family with sequence similarity 83 member D [Source:HGNC Symbol;Acc:HGNC:16122]	5.27e-09
ENSG00000186185	KIF18B	kinesin family member 18B [Source:HGNC Symbol;Acc:HGNC:27102]	7.09e-09
ENSG00000168411	RFWD3	ring finger and WD repeat domain 3 [Source:HGNC Symbol;Acc:HGNC:25539]	8.92e-09
ENSG00000013810	TACC3	transforming acidic coiled-coil containing protein 3 [Source:HGNC Symbol;Acc:HGNC:11524]	1.16e-08
ENSG00000198826	ARHGAP11A	Rho GTPase activating protein 11A [Source:HGNC Symbol;Acc:HGNC:15783]	1.68e-08
ENSG00000164104	HMGB2	high mobility group box 2 [Source:HGNC Symbol;Acc:HGNC:5000]	2.23e-08
ENSG00000177084	POLE	DNA polymerase epsilon, catalytic subunit [Source:HGNC Symbol;Acc:HGNC:9177]	3.43e-08
ENSG00000140534	TICRR	TOPBP1 interacting checkpoint and replication regulator [Source:HGNC Symbol;Acc:HGNC:28704]	4.62e-08
ENSG00000112118	MCM3	minichromosome maintenance complex component 3 [Source:HGNC Symbol;Acc:HGNC:6945]	5.18e-08
ENSG00000189057	FAM111B	FAM111 trypsin like peptidase B [Source:HGNC Symbol;Acc:HGNC:24200]	5.77e-08
ENSG00000123485	HJURP	Holliday junction recognition protein [Source:HGNC Symbol;Acc:HGNC:25444]	1.2e-07
ENSG00000117399	CDC20	cell division cycle 20 [Source:HGNC Symbol;Acc:HGNC:1723]	2.16e-07
ENSG00000106462	EZH2	enhancer of zeste 2 polycomb repressive complex 2 subunit [Source:HGNC Symbol;Acc:HGNC:3527]	3.58e-07
ENSG00000134057	CCNB1	cyclin B1 [Source:HGNC Symbol;Acc:HGNC:1579]	4.79e-07
ENSG00000138778	CENPE	centromere protein E [Source:HGNC Symbol;Acc:HGNC:1856]	8.83e-07
ENSG00000145386	CCNA2	cyclin A2 [Source:HGNC Symbol;Acc:HGNC:1578]	1.24e-06
ENSG00000139354	GAS2L3	growth arrest specific 2 like 3 [Source:HGNC Symbol;Acc:HGNC:27475]	1.36e-06
ENSG00000080839	RBL1	RB transcriptional corepressor like 1 [Source:HGNC Symbol;Acc:HGNC:9893]	1.93e-06
ENSG00000092470	WDR76	WD repeat domain 76 [Source:HGNC Symbol;Acc:HGNC:25773]	2.69e-06
ENSG00000166833	NAV2	neuron navigator 2 [Source:HGNC Symbol;Acc:HGNC:15997]	3.26e-06
ENSG00000116062	MSH6	mutS homolog 6 [Source:HGNC Symbol;Acc:HGNC:7329]	4.32e-06
ENSG00000134222	PSRC1	proline and serine rich coiled-coil 1 [Source:HGNC Symbol;Acc:HGNC:24472]	5.41e-06
ENSG00000124575	H1-3	H1.3 linker histone, cluster member [Source:HGNC Symbol;Acc:HGNC:4717]	5.79e-06
ENSG00000167513	CDT1	chromatin licensing and DNA replication factor 1 [Source:HGNC Symbol;Acc:HGNC:24576]	6.69e-06
ENSG00000156802	ATAD2	ATPase family AAA domain containing 2 [Source:HGNC Symbol;Acc:HGNC:30123]	7.19e-06
ENSG00000092853	CLSPN	claspin [Source:HGNC Symbol;Acc:HGNC:19715]	8.2e-06
ENSG00000094804	CDC6	cell division cycle 6 [Source:HGNC Symbol;Acc:HGNC:1744]	9.22e-06
ENSG00000012048	BRCA1	BRCA1 DNA repair associated [Source:HGNC Symbol;Acc:HGNC:1100]	1.03e-05
ENSG00000142945	KIF2C	kinesin family member 2C [Source:HGNC Symbol;Acc:HGNC:6393]	1.1e-05
ENSG00000136108	CKAP2	cytoskeleton associated protein 2 [Source:HGNC Symbol;Acc:HGNC:1990]	1.17e-05
ENSG00000184357	H1-5	H1.5 linker histone, cluster member [Source:HGNC Symbol;Acc:HGNC:4719]	1.63e-05
ENSG00000143514	TP53BP2	tumor protein p53 binding protein 2 [Source:HGNC Symbol;Acc:HGNC:12000]	2.59e-05
ENSG00000187741	FANCA	FA complementation group A [Source:HGNC Symbol;Acc:HGNC:3582]	2.83e-05
ENSG00000138180	CEP55	centrosomal protein 55 [Source:HGNC Symbol;Acc:HGNC:1161]	2.96e-05
ENSG00000237649	KIFC1	kinesin family member C1 [Source:HGNC Symbol;Acc:HGNC:6389]	3.09e-05
ENSG00000162607	USP1	ubiquitin specific peptidase 1 [Source:HGNC Symbol;Acc:HGNC:12607]	3.22e-05
ENSG00000140525	FANCI	FA complementation group I [Source:HGNC Symbol;Acc:HGNC:25568]	3.36e-05
ENSG00000180747	SMG1P3	SMG1 pseudogene 3 [Source:HGNC Symbol;Acc:HGNC:49860]	3.5e-05
ENSG00000129911	KLF16	Kruppel like factor 16 [Source:HGNC Symbol;Acc:HGNC:16857]	3.79e-05
ENSG00000088325	TPX2	TPX2 microtubule nucleation factor [Source:HGNC Symbol;Acc:HGNC:1249]	4.1e-05
ENSG00000166881	NEMP1	nuclear envelope integral membrane protein 1 [Source:HGNC Symbol;Acc:HGNC:29001]	4.9e-05
ENSG00000154856	APCDD1	APC down-regulated 1 [Source:HGNC Symbol;Acc:HGNC:15718]	5.09e-05
ENSG00000196584	XRCC2	X-ray repair cross complementing 2 [Source:HGNC Symbol;Acc:HGNC:12829]	5.28e-05
ENSG00000285920	NA	novel protein	5.66e-05
ENSG00000138182	KIF20B	kinesin family member 20B [Source:HGNC Symbol;Acc:HGNC:7212]	6.26e-05
ENSG00000011376	LARS2	leucyl-tRNA synthetase 2, mitochondrial [Source:HGNC Symbol;Acc:HGNC:17095]	7.14e-05
ENSG00000104738	MCM4	minichromosome maintenance complex component 4 [Source:HGNC Symbol;Acc:HGNC:6947]	7.39e-05
ENSG00000118193	KIF14	kinesin family member 14 [Source:HGNC Symbol;Acc:HGNC:19181]	7.65e-05
ENSG00000161800	RACGAP1	Rac GTPase activating protein 1 [Source:HGNC Symbol;Acc:HGNC:9804]	7.91e-05
ENSG00000066279	ASPM	assembly factor for spindle microtubules [Source:HGNC Symbol;Acc:HGNC:19048]	8.43e-05
ENSG00000106144	CASP2	caspase 2 [Source:HGNC Symbol;Acc:HGNC:1503]	9.28e-05
ENSG00000065328	MCM10	minichromosome maintenance 10 replication initiation factor [Source:HGNC Symbol;Acc:HGNC:18043]	0.000105456
ENSG00000171848	RRM2	ribonucleotide reductase regulatory subunit M2 [Source:HGNC Symbol;Acc:HGNC:10452]	0.000115656
ENSG00000075218	GTSE1	G2 and S-phase expressed 1 [Source:HGNC Symbol;Acc:HGNC:13698]	0.000126022
ENSG00000145214	DGKQ	diacylglycerol kinase theta [Source:HGNC Symbol;Acc:HGNC:2856]	0.000129547
ENSG00000284946	NA	novel protein	0.000145337
ENSG00000196747	H2AC13	H2A clustered histone 13 [Source:HGNC Symbol;Acc:HGNC:4725]	0.000149567
ENSG00000286522	H3C2	H3 clustered histone 2 [Source:HGNC Symbol;Acc:HGNC:4776]	0.000153769
ENSG00000173064	HECTD4	HECT domain E3 ubiquitin protein ligase 4 [Source:HGNC Symbol;Acc:HGNC:26611]	0.00015796
ENSG00000278588	H2BC10	H2B clustered histone 10 [Source:HGNC Symbol;Acc:HGNC:4756]	0.00016247
ENSG00000198901	PRC1	protein regulator of cytokinesis 1 [Source:HGNC Symbol;Acc:HGNC:9341]	0.000180541
ENSG00000112029	FBXO5	F-box protein 5 [Source:HGNC Symbol;Acc:HGNC:13584]	0.000185295
ENSG00000169679	BUB1	BUB1 mitotic checkpoint serine/threonine kinase [Source:HGNC Symbol;Acc:HGNC:1148]	0.00019
ENSG00000157654	PALM2AKAP2	PALM2 and AKAP2 fusion [Source:HGNC Symbol;Acc:HGNC:33529]	0.000194852
ENSG00000121621	KIF18A	kinesin family member 18A [Source:HGNC Symbol;Acc:HGNC:29441]	0.000215617
ENSG00000115163	CENPA	centromere protein A [Source:HGNC Symbol;Acc:HGNC:1851]	0.000232343
ENSG00000273983	H3C8	H3 clustered histone 8 [Source:HGNC Symbol;Acc:HGNC:4772]	0.000238276
ENSG00000093000	NUP50	nucleoporin 50 [Source:HGNC Symbol;Acc:HGNC:8065]	0.000244698
ENSG00000136122	BORA	BORA aurora kinase A activator [Source:HGNC Symbol;Acc:HGNC:24724]	0.000251344
ENSG00000163535	SGO2	shugoshin 2 [Source:HGNC Symbol;Acc:HGNC:30812]	0.000264549
ENSG00000158321	AUTS2	activator of transcription and developmental regulator AUTS2 [Source:HGNC Symbol;Acc:HGNC:14262]	0.000271109
ENSG00000149503	INCENP	inner centromere protein [Source:HGNC Symbol;Acc:HGNC:6058]	0.000277627
ENSG00000138160	KIF11	kinesin family member 11 [Source:HGNC Symbol;Acc:HGNC:6388]	0.0002843
ENSG00000080986	NDC80	NDC80 kinetochore complex component [Source:HGNC Symbol;Acc:HGNC:16909]	0.000311244
ENSG00000186871	ERCC6L	ERCC excision repair 6 like, spindle assembly checkpoint helicase [Source:HGNC Symbol;Acc:HGNC:20794]	0.000360731
ENSG00000263934	SNORD3A	small nucleolar RNA, C/D box 3A [Source:HGNC Symbol;Acc:HGNC:33189]	0.000397265
ENSG00000138794	CASP6	caspase 6 [Source:HGNC Symbol;Acc:HGNC:1507]	0.000404673
ENSG00000155189	AGPAT5	1-acylglycerol-3-phosphate O-acyltransferase 5 [Source:HGNC Symbol;Acc:HGNC:20886]	0.000427716
ENSG00000120802	TMPO	thymopoietin [Source:HGNC Symbol;Acc:HGNC:11875]	0.00044442
ENSG00000176619	LMNB2	lamin B2 [Source:HGNC Symbol;Acc:HGNC:6638]	0.000453287
ENSG00000143815	LBR	lamin B receptor [Source:HGNC Symbol;Acc:HGNC:6518]	0.00046218
ENSG00000116161	CACYBP	calcyclin binding protein [Source:HGNC Symbol;Acc:HGNC:30423]	0.000554339
ENSG00000271793	NA	novel protein, SYNCRIP-SNX14 readthrough	0.00056438
ENSG00000165195	PIGA	phosphatidylinositol glycan anchor biosynthesis class A [Source:HGNC Symbol;Acc:HGNC:8957]	0.000574578
ENSG00000132780	NASP	nuclear autoantigenic sperm protein [Source:HGNC Symbol;Acc:HGNC:7644]	0.000584838
ENSG00000164649	CDCA7L	cell division cycle associated 7 like [Source:HGNC Symbol;Acc:HGNC:30777]	0.000626366
ENSG00000123505	AMD1	adenosylmethionine decarboxylase 1 [Source:HGNC Symbol;Acc:HGNC:457]	0.00066883
ENSG00000117724	CENPF	centromere protein F [Source:HGNC Symbol;Acc:HGNC:1857]	0.000701364
ENSG00000137310	TCF19	transcription factor 19 [Source:HGNC Symbol;Acc:HGNC:11629]	0.000712179
ENSG00000175305	CCNE2	cyclin E2 [Source:HGNC Symbol;Acc:HGNC:1590]	0.000722949
ENSG00000157456	CCNB2	cyclin B2 [Source:HGNC Symbol;Acc:HGNC:1580]	0.000733897
ENSG00000197061	H4C3	H4 clustered histone 3 [Source:HGNC Symbol;Acc:HGNC:4787]	0.000744871
ENSG00000142731	PLK4	polo like kinase 4 [Source:HGNC Symbol;Acc:HGNC:11397]	0.000766844
ENSG00000092201	SUPT16H	SPT16 homolog, facilitates chromatin remodeling subunit [Source:HGNC Symbol;Acc:HGNC:11465]	0.000811789
ENSG00000278828	H3C10	H3 clustered histone 10 [Source:HGNC Symbol;Acc:HGNC:4775]	0.000823386
ENSG00000085840	ORC1	origin recognition complex subunit 1 [Source:HGNC Symbol;Acc:HGNC:8487]	0.00084679
ENSG00000136492	BRIP1	BRCA1 interacting helicase 1 [Source:HGNC Symbol;Acc:HGNC:20473]	0.000859433
ENSG00000011243	AKAP8L	A-kinase anchoring protein 8 like [Source:HGNC Symbol;Acc:HGNC:29857]	0.000886244
ENSG00000100522	GNPNAT1	glucosamine-phosphate N-acetyltransferase 1 [Source:HGNC Symbol;Acc:HGNC:19980]	0.000899652
ENSG00000121988	ZRANB3	zinc finger RANBP2-type containing 3 [Source:HGNC Symbol;Acc:HGNC:25249]	0.000954041
ENSG00000108055	SMC3	structural maintenance of chromosomes 3 [Source:HGNC Symbol;Acc:HGNC:2468]	0.000967982

## Sheet: BP-up
Gene Set	Description	Size	Expect	Ratio	P Value	FDR
GO:0006950	response to stress	3686	32.83	2.1627	3.4726e-12	4.5279e-08
GO:0035556	intracellular signal transduction	2747	24.466	2.4115	9.5455e-12	6.2232e-08
GO:1902531	regulation of intracellular signal transduction	1824	16.246	2.77	9.6081e-11	3.956e-07
GO:0006915	apoptotic process	1909	17.003	2.7055	1.2136e-10	3.956e-07
GO:0060337	type I interferon signaling pathway	84	0.74815	14.703	2.047e-10	4.0584e-07
GO:0071357	cellular response to type I interferon	84	0.74815	14.703	2.047e-10	4.0584e-07
GO:0008219	cell death	2166	19.292	2.54	2.1788e-10	4.0584e-07
GO:0012501	programmed cell death	2039	18.16	2.588	3.1887e-10	5.1972e-07
GO:0034340	response to type I interferon	89	0.79268	13.877	3.8748e-10	5.6138e-07
GO:0009605	response to external stimulus	2280	20.307	2.413	1.2911e-09	1.579e-06
GO:0050896	response to stimulus	8575	76.374	1.4665	1.332e-09	1.579e-06
GO:0048519	negative regulation of biological process	5072	45.174	1.7709	1.9711e-09	2.1418e-06
GO:0042981	regulation of apoptotic process	1514	13.485	2.818	2.7307e-09	2.7389e-06
GO:0043067	regulation of programmed cell death	1528	13.609	2.7922	3.526e-09	3.1616e-06
GO:0060333	interferon-gamma-mediated signaling pathway	84	0.74815	13.366	3.6371e-09	3.1616e-06
GO:0010941	regulation of cell death	1646	14.66	2.6603	8.052e-09	6.5619e-06
GO:0072331	signal transduction by p53 class mediator	218	1.9416	7.2105	9.2112e-09	7.065e-06
GO:0009968	negative regulation of signal transduction	1201	10.697	2.9916	1.6393e-08	1.1875e-05
GO:0007166	cell surface receptor signaling pathway	2796	24.903	2.1283	1.7878e-08	1.2269e-05
GO:0010942	positive regulation of cell death	659	5.8694	3.9186	1.9533e-08	1.2331e-05
GO:0043065	positive regulation of apoptotic process	605	5.3885	4.0828	1.986e-08	1.2331e-05
GO:0043068	positive regulation of programmed cell death	609	5.4241	4.056	2.2341e-08	1.3241e-05
GO:0009615	response to virus	318	2.8323	5.6492	2.4863e-08	1.4095e-05
GO:0010648	negative regulation of cell communication	1304	11.614	2.8414	3.2398e-08	1.6839e-05
GO:0030330	DNA damage response, signal transduction by p53 class mediator	105	0.93519	10.693	3.2413e-08	1.6839e-05
GO:0051336	regulation of hydrolase activity	1240	11.044	2.8975	3.4833e-08	1.6839e-05
GO:0023057	negative regulation of signaling	1308	11.65	2.8327	3.4868e-08	1.6839e-05
GO:0048585	negative regulation of response to stimulus	1544	13.752	2.6179	5.3926e-08	2.5112e-05
GO:0040012	regulation of locomotion	938	8.3543	3.2319	5.5948e-08	2.5155e-05
GO:0019221	cytokine-mediated signaling pathway	703	6.2613	3.6734	6.3778e-08	2.772e-05
GO:0031571	mitotic G1 DNA damage checkpoint	63	0.56111	14.257	8.3833e-08	3.4159e-05
GO:0044819	mitotic G1/S transition checkpoint	63	0.56111	14.257	8.3833e-08	3.4159e-05
GO:0048525	negative regulation of viral process	88	0.78378	11.483	8.6764e-08	3.4282e-05
GO:0044783	G1 DNA damage checkpoint	64	0.57002	14.035	9.5093e-08	3.6468e-05
GO:0065009	regulation of molecular function	3122	27.806	1.978	1.1002e-07	4.0987e-05
GO:0034341	response to interferon-gamma	190	1.6922	7.0912	1.3274e-07	4.8078e-05
GO:2000134	negative regulation of G1/S transition of mitotic cell cycle	94	0.83721	10.75	1.5438e-07	5.4404e-05
GO:2000145	regulation of cell motility	863	7.6863	3.2525	1.6607e-07	5.6985e-05
GO:0071214	cellular response to abiotic stimulus	320	2.8501	5.263	1.7518e-07	5.7105e-05
GO:0104004	cellular response to environmental stimulus	320	2.8501	5.263	1.7518e-07	5.7105e-05
GO:0051607	defense response to virus	235	2.093	6.2111	1.8352e-07	5.8363e-05
GO:0044773	mitotic DNA damage checkpoint	97	0.86393	10.417	2.0278e-07	6.2954e-05
GO:0009966	regulation of signal transduction	3095	27.566	1.959	2.1384e-07	6.4843e-05
GO:1902807	negative regulation of cell cycle G1/S phase transition	98	0.87284	10.311	2.2161e-07	6.5672e-05
GO:0097190	apoptotic signaling pathway	582	5.1836	3.8583	2.32e-07	6.7224e-05
GO:0097193	intrinsic apoptotic signaling pathway	285	2.5384	5.5154	2.6123e-07	7.3835e-05
GO:0042770	signal transduction in response to DNA damage	131	1.1668	8.5708	2.6614e-07	7.3835e-05
GO:0007165	signal transduction	5717	50.919	1.5908	2.9035e-07	7.8704e-05
GO:1903901	negative regulation of viral life cycle	74	0.65908	12.138	3.004e-07	7.8704e-05
GO:0016032	viral process	707	6.2969	3.4938	3.018e-07	7.8704e-05
GO:0016477	cell migration	1368	12.184	2.6264	3.3115e-07	8.243e-05
GO:0009612	response to mechanical stimulus	207	1.8437	6.5088	3.3605e-07	8.243e-05
GO:0040011	locomotion	1738	15.48	2.3902	3.4023e-07	8.243e-05
GO:0048523	negative regulation of cellular process	4530	40.347	1.7102	3.4149e-07	8.243e-05
GO:1903900	regulation of viral life cycle	135	1.2024	8.3168	3.5256e-07	8.243e-05
GO:0071346	cellular response to interferon-gamma	170	1.5141	7.265	3.5402e-07	8.243e-05
GO:0050792	regulation of viral process	171	1.523	7.2225	3.755e-07	8.5897e-05
GO:0030162	regulation of proteolysis	721	6.4216	3.4259	4.2103e-07	9.3062e-05
GO:0045862	positive regulation of proteolysis	343	3.0549	4.9101	4.2625e-07	9.3062e-05
GO:1902532	negative regulation of intracellular signal transduction	495	4.4087	4.0828	4.33e-07	9.3062e-05
GO:0044774	mitotic DNA integrity checkpoint	106	0.94409	9.533	4.3537e-07	9.3062e-05
GO:0048583	regulation of response to stimulus	4009	35.706	1.7644	5.5462e-07	0.00011664
GO:0009628	response to abiotic stimulus	1123	10.002	2.7994	5.9197e-07	0.00012252
GO:0006977	DNA damage response, signal transduction by p53 class mediator resulting in cell cycle arrest	56	0.49877	14.035	6.2073e-07	0.00012646
GO:0030334	regulation of cell migration	804	7.1609	3.2119	6.8853e-07	0.0001367
GO:0072431	signal transduction involved in mitotic G1 DNA damage checkpoint	57	0.50767	13.788	7.024e-07	0.0001367
GO:1902400	intracellular signal transduction involved in G1 DNA damage checkpoint	57	0.50767	13.788	7.024e-07	0.0001367
GO:0072413	signal transduction involved in mitotic cell cycle checkpoint	58	0.51658	13.551	7.9289e-07	0.00014769
GO:1902402	signal transduction involved in mitotic DNA damage checkpoint	58	0.51658	13.551	7.9289e-07	0.00014769
GO:1902403	signal transduction involved in mitotic DNA integrity checkpoint	58	0.51658	13.551	7.9289e-07	0.00014769
GO:0040013	negative regulation of locomotion	314	2.7967	5.006	8.3892e-07	0.00015378
GO:0051270	regulation of cellular component movement	942	8.39	2.9798	8.4914e-07	0.00015378
GO:0052547	regulation of peptidase activity	417	3.714	4.308	9.8403e-07	0.00017576
GO:0045069	regulation of viral genome replication	87	0.77487	10.324	1.0565e-06	0.00018544
GO:0051716	cellular response to stimulus	7067	62.943	1.4617	1.0769e-06	0.00018544
GO:0048870	cell motility	1518	13.52	2.4408	1.0951e-06	0.00018544
GO:0051674	localization of cell	1518	13.52	2.4408	1.0951e-06	0.00018544
GO:0044403	symbiont process	768	6.8402	3.2163	1.2112e-06	0.00020247
GO:0050790	regulation of catalytic activity	2242	19.968	2.1033	1.3917e-06	0.00022971
GO:0031325	positive regulation of cellular metabolic process	3195	28.456	1.8625	1.511e-06	0.00024628
GO:0043903	regulation of symbiosis, encompassing mutualism through parasitism	198	1.7635	6.2376	1.6063e-06	0.00025857
GO:0009607	response to biotic stimulus	924	8.2296	2.9163	2.1149e-06	0.0003363
GO:0043901	negative regulation of multi-organism process	165	1.4696	6.8047	2.2266e-06	0.00034562
GO:0007093	mitotic cell cycle checkpoint	165	1.4696	6.8047	2.2266e-06	0.00034562
GO:0052548	regulation of endopeptidase activity	392	3.4914	4.2963	2.2645e-06	0.00034738
GO:0048518	positive regulation of biological process	5771	51.4	1.537	2.3335e-06	0.00035379
GO:0006974	cellular response to DNA damage stimulus	806	7.1787	3.0646	2.6724e-06	0.00039913
GO:0007154	cell communication	6212	55.327	1.5002	2.6937e-06	0.00039913
GO:0010646	regulation of cell communication	3442	30.656	1.7941	2.8407e-06	0.00041618
GO:0045930	negative regulation of mitotic cell cycle	256	2.2801	5.263	3.158e-06	0.00045753
GO:0044419	interspecies interaction between organisms	815	7.2588	3.0308	3.1989e-06	0.00045835
GO:0045087	innate immune response	819	7.2945	3.016	3.4619e-06	0.00049065
GO:2000045	regulation of G1/S transition of mitotic cell cycle	137	1.2202	7.3759	3.7598e-06	0.00051931
GO:0072401	signal transduction involved in DNA integrity checkpoint	73	0.65018	10.766	3.8438e-06	0.00051931
GO:0072422	signal transduction involved in DNA damage checkpoint	73	0.65018	10.766	3.8438e-06	0.00051931
GO:0023051	regulation of signaling	3475	30.95	1.777	3.8484e-06	0.00051931
GO:0051171	regulation of nitrogen compound metabolic process	5631	50.153	1.5353	3.9017e-06	0.00051931
GO:0048522	positive regulation of cellular process	5119	45.593	1.5792	3.9031e-06	0.00051931
GO:0023052	signaling	6162	54.882	1.4941	4.0749e-06	0.00053669
GO:0019222	regulation of metabolic process	6379	56.815	1.4785	4.1714e-06	0.0005439
GO:0051247	positive regulation of protein metabolic process	1640	14.607	2.2592	5.9059e-06	0.00071303
GO:0080090	regulation of primary metabolic process	5795	51.613	1.5112	6.0726e-06	0.0007226
GO:0043069	negative regulation of programmed cell death	915	8.1495	2.8223	6.0961e-06	0.0007226
GO:0050789	regulation of biological process	10977	97.767	1.2479	6.6752e-06	0.00075032
GO:0034644	cellular response to UV	81	0.72143	9.703	7.7305e-06	0.00083999
GO:0071345	cellular response to cytokine stimulus	1012	9.0134	2.6627	9.9663e-06	0.0010232
GO:1902041	regulation of extrinsic apoptotic signaling pathway via death domain receptors	56	0.49877	12.03	1.0145e-05	0.0010334
GO:0001836	release of cytochrome c from mitochondria	59	0.52549	11.418	1.3773e-05	0.0013402
GO:0051707	response to other organism	895	7.9714	2.7599	1.4098e-05	0.0013617
GO:2000146	negative regulation of cell motility	267	2.378	4.6256	2.7485e-05	0.0024215
GO:0010631	epithelial cell migration	274	2.4404	4.5075	3.4837e-05	0.0030283
GO:2001056	positive regulation of cysteine-type endopeptidase activity	142	1.2647	6.3255	4.0188e-05	0.0033617
GO:0040007	growth	961	8.5592	2.5703	4.1727e-05	0.0034655
GO:0071456	cellular response to hypoxia	147	1.3093	6.1103	5.142e-05	0.0041387
GO:0006955	immune response	1909	17.003	1.9997	5.4059e-05	0.004298
GO:0060700	regulation of ribonuclease activity	9	0.080159	37.426	5.5916e-05	0.0043658
GO:0031331	positive regulation of cellular catabolic process	348	3.0995	3.8716	6.7063e-05	0.0051742
GO:1902287	semaphorin-plexin signaling pathway involved in axon guidance	12	0.10688	28.069	0.0001436	0.010066
GO:0048660	regulation of smooth muscle cell proliferation	128	1.14	6.1401	0.00014841	0.010348
GO:2001243	negative regulation of intrinsic apoptotic signaling pathway	95	0.84612	7.0912	0.00020429	0.013802
GO:0072717	cellular response to actinomycin D	3	0.02672	74.851	0.000235	0.015595
GO:0010647	positive regulation of cell communication	1733	15.435	1.9436	0.00027022	0.017442
GO:0071310	cellular response to organic substance	2528	22.516	1.7321	0.00030573	0.018716
GO:0006978	DNA damage response, signal transduction by p53 class mediator resulting in transcription of p21 class mediator	16	0.1425	21.052	0.00035608	0.021495
GO:0014706	striated muscle tissue development	357	3.1796	3.4595	0.00035809	0.021517
GO:0046902	regulation of mitochondrial membrane permeability	69	0.61455	8.136	0.00037221	0.02214
GO:0036211	protein modification process	3969	35.35	1.5276	0.0003795	0.02219
GO:0007249	I-kappaB kinase/NF-kappaB signaling	259	2.3068	3.9015	0.00052698	0.02875
GO:0042325	regulation of phosphorylation	1500	13.36	1.9461	0.0007266	0.038513
GO:0003181	atrioventricular valve morphogenesis	22	0.19594	15.311	0.00094162	0.046507

## Sheet: BP-down
Gene Set	Description	Size	Expect	Ratio	P Value	FDR
GO:0006996	organelle organization	3718	22.598	2.8763	<2.2e-16	<2.2e-16
GO:0007049	cell cycle	1739	10.57	6.6226	<2.2e-16	<2.2e-16
GO:0022402	cell cycle process	1274	7.7435	8.265	<2.2e-16	<2.2e-16
GO:0051276	chromosome organization	1142	6.9412	7.2034	<2.2e-16	<2.2e-16
GO:0051726	regulation of cell cycle	1106	6.7224	7.2891	<2.2e-16	<2.2e-16
GO:0000278	mitotic cell cycle	927	5.6344	10.471	<2.2e-16	<2.2e-16
GO:1903047	mitotic cell cycle process	788	4.7896	12.11	<2.2e-16	<2.2e-16
GO:0007017	microtubule-based process	729	4.4309	7.4476	<2.2e-16	<2.2e-16
GO:0010564	regulation of cell cycle process	689	4.1878	10.745	<2.2e-16	<2.2e-16
GO:0051301	cell division	583	3.5435	11.853	<2.2e-16	<2.2e-16
GO:0007346	regulation of mitotic cell cycle	578	3.5131	10.817	<2.2e-16	<2.2e-16
GO:0045786	negative regulation of cell cycle	559	3.3977	8.5353	<2.2e-16	<2.2e-16
GO:0000226	microtubule cytoskeleton organization	540	3.2822	9.4449	<2.2e-16	<2.2e-16
GO:0044770	cell cycle phase transition	526	3.1971	12.199	<2.2e-16	<2.2e-16
GO:0044772	mitotic cell cycle phase transition	487	2.96	12.5	<2.2e-16	<2.2e-16
GO:0048285	organelle fission	459	2.7899	14.338	<2.2e-16	<2.2e-16
GO:0000280	nuclear division	420	2.5528	15.669	<2.2e-16	<2.2e-16
GO:1901987	regulation of cell cycle phase transition	386	2.3462	11.508	<2.2e-16	<2.2e-16
GO:1901990	regulation of mitotic cell cycle phase transition	354	2.1517	12.084	<2.2e-16	<2.2e-16
GO:0007059	chromosome segregation	312	1.8964	17.402	<2.2e-16	<2.2e-16
GO:0140014	mitotic nuclear division	282	1.714	21.003	<2.2e-16	<2.2e-16
GO:0010948	negative regulation of cell cycle process	278	1.6897	14.795	<2.2e-16	<2.2e-16
GO:0006260	DNA replication	267	1.6229	13.556	<2.2e-16	<2.2e-16
GO:0098813	nuclear chromosome segregation	258	1.5682	19.131	<2.2e-16	<2.2e-16
GO:0045930	negative regulation of mitotic cell cycle	256	1.556	13.496	<2.2e-16	<2.2e-16
GO:0044843	cell cycle G1/S phase transition	247	1.5013	13.988	<2.2e-16	<2.2e-16
GO:0000075	cell cycle checkpoint	216	1.3129	15.995	<2.2e-16	<2.2e-16
GO:0044839	cell cycle G2/M phase transition	213	1.2946	15.448	<2.2e-16	<2.2e-16
GO:0051783	regulation of nuclear division	202	1.2278	17.919	<2.2e-16	<2.2e-16
GO:1901988	negative regulation of cell cycle phase transition	186	1.1305	19.46	<2.2e-16	<2.2e-16
GO:0000819	sister chromatid segregation	185	1.1245	24.012	<2.2e-16	<2.2e-16
GO:0007088	regulation of mitotic nuclear division	178	1.0819	20.335	<2.2e-16	<2.2e-16
GO:0007051	spindle organization	175	1.0637	17.863	<2.2e-16	<2.2e-16
GO:1901991	negative regulation of mitotic cell cycle phase transition	169	1.0272	20.444	<2.2e-16	<2.2e-16
GO:0007093	mitotic cell cycle checkpoint	165	1.0029	17.948	<2.2e-16	<2.2e-16
GO:0000070	mitotic sister chromatid segregation	155	0.94211	26.536	<2.2e-16	<2.2e-16
GO:1902850	microtubule cytoskeleton organization involved in mitosis	132	0.80231	22.435	<2.2e-16	<2.2e-16
GO:0007052	mitotic spindle organization	111	0.67467	25.197	<2.2e-16	<2.2e-16
GO:0051983	regulation of chromosome segregation	101	0.61389	24.434	<2.2e-16	<2.2e-16
GO:0051310	metaphase plate congression	60	0.36469	35.647	<2.2e-16	<2.2e-16
GO:0000086	G2/M transition of mitotic cell cycle	194	1.1792	15.265	1.1102e-16	3.5308e-14
GO:0000082	G1/S transition of mitotic cell cycle	232	1.4101	13.474	2.2204e-16	6.8934e-14
GO:0007091	metaphase/anaphase transition of mitotic cell cycle	54	0.32822	36.561	3.3307e-16	1.01e-13
GO:0045787	positive regulation of cell cycle	374	2.2732	9.6779	5.5511e-16	1.5735e-13
GO:0010965	regulation of mitotic sister chromatid separation	56	0.34037	35.255	5.5511e-16	1.5735e-13
GO:0044784	metaphase/anaphase transition of cell cycle	56	0.34037	35.255	5.5511e-16	1.5735e-13
GO:0006259	DNA metabolic process	969	5.8897	5.4332	8.8818e-16	2.4127e-13
GO:0051303	establishment of chromosome localization	77	0.46801	27.777	8.8818e-16	2.4127e-13
GO:0050000	chromosome localization	78	0.47409	27.421	1.1102e-15	2.8952e-13
GO:0051306	mitotic sister chromatid separation	59	0.35861	33.463	1.1102e-15	2.8952e-13
GO:0031570	DNA integrity checkpoint	158	0.96034	16.661	1.6653e-15	4.2577e-13
GO:1905818	regulation of chromosome separation	61	0.37076	32.366	1.7764e-15	4.4542e-13
GO:0033043	regulation of organelle organization	1246	7.5733	4.6215	3.5527e-15	8.5785e-13
GO:0007080	mitotic metaphase plate congression	47	0.28567	38.506	3.5527e-15	8.5785e-13
GO:1902749	regulation of cell cycle G2/M phase transition	167	1.015	15.763	3.9968e-15	9.4753e-13
GO:0033047	regulation of mitotic sister chromatid segregation	67	0.40723	29.467	5.8842e-15	1.3701e-12
GO:0030071	regulation of mitotic metaphase/anaphase transition	51	0.30998	35.486	9.3259e-15	2.1333e-12
GO:1902099	regulation of metaphase/anaphase transition of cell cycle	53	0.32214	34.147	1.4766e-14	3.3195e-12
GO:0010389	regulation of G2/M transition of mitotic cell cycle	150	0.91172	16.452	1.6209e-14	3.5822e-12
GO:0033045	regulation of sister chromatid segregation	79	0.48017	24.991	4.7518e-14	1.0326e-11
GO:0033044	regulation of chromosome organization	329	1.9997	9.5014	9.6589e-14	2.0646e-11
GO:0051304	chromosome separation	89	0.54095	22.183	2.095e-13	4.4059e-11
GO:0006261	DNA-dependent DNA replication	148	0.89956	15.563	2.7978e-13	5.7905e-11
GO:0090068	positive regulation of cell cycle process	270	1.6411	10.359	5.4667e-13	1.1138e-10
GO:0045841	negative regulation of mitotic metaphase/anaphase transition	36	0.21881	41.131	6.467e-13	1.2973e-10
GO:0000910	cytokinesis	159	0.96642	14.486	7.5673e-13	1.495e-10
GO:1902100	negative regulation of metaphase/anaphase transition of cell cycle	37	0.22489	40.02	8.5032e-13	1.6548e-10
GO:2000816	negative regulation of mitotic sister chromatid separation	38	0.23097	38.966	1.1087e-12	2.1259e-10
GO:1905819	negative regulation of chromosome separation	39	0.23705	37.967	1.4341e-12	2.71e-10
GO:0033048	negative regulation of mitotic sister chromatid segregation	41	0.2492	36.115	2.3472e-12	4.3722e-10
GO:2001251	negative regulation of chromosome organization	140	0.85094	15.277	2.6554e-12	4.8766e-10
GO:0007010	cytoskeleton organization	1300	7.9015	4.0498	2.8113e-12	5.0534e-10
GO:0070507	regulation of microtubule cytoskeleton organization	175	1.0637	13.162	2.8292e-12	5.0534e-10
GO:0033046	negative regulation of sister chromatid segregation	43	0.26136	34.435	3.7406e-12	6.591e-10
GO:0051985	negative regulation of chromosome segregation	44	0.26744	33.653	4.679e-12	8.1347e-10
GO:0006974	cellular response to DNA damage stimulus	806	4.899	5.1031	9.3263e-12	1.6001e-09
GO:0051302	regulation of cell division	158	0.96034	13.537	1.2517e-11	2.1196e-09
GO:0006270	DNA replication initiation	32	0.1945	41.131	1.3102e-11	2.1902e-09
GO:0045839	negative regulation of mitotic nuclear division	51	0.30998	29.034	1.9389e-11	3.2002e-09
GO:0007094	mitotic spindle assembly checkpoint	34	0.20666	38.712	2.2391e-11	3.5176e-09
GO:0031577	spindle checkpoint	34	0.20666	38.712	2.2391e-11	3.5176e-09
GO:0071173	spindle assembly checkpoint	34	0.20666	38.712	2.2391e-11	3.5176e-09
GO:0071174	mitotic spindle checkpoint	34	0.20666	38.712	2.2391e-11	3.5176e-09
GO:0032886	regulation of microtubule-based process	204	1.2399	11.291	2.2676e-11	3.5199e-09
GO:0051321	meiotic cell cycle	248	1.5074	9.9511	2.5262e-11	3.8752e-09
GO:0032465	regulation of cytokinesis	80	0.48625	20.566	5.0544e-11	7.6634e-09
GO:1902750	negative regulation of cell cycle G2/M phase transition	57	0.34645	25.978	5.5642e-11	8.3393e-09
GO:0051784	negative regulation of nuclear division	59	0.35861	25.097	7.6944e-11	1.1401e-08
GO:0000077	DNA damage checkpoint	146	0.8874	13.523	8.181e-11	1.1986e-08
GO:0051225	spindle assembly	113	0.68683	16.016	8.3437e-11	1.2088e-08
GO:0000281	mitotic cytokinesis	85	0.51664	19.356	9.3689e-11	1.3424e-08
GO:1903046	meiotic cell cycle process	186	1.1305	11.499	9.8242e-11	1.3924e-08
GO:0061640	cytoskeleton-dependent cytokinesis	98	0.59566	16.788	3.9295e-10	5.5094e-08
GO:0140013	meiotic nuclear division	169	1.0272	11.682	4.5039e-10	6.2475e-08
GO:0044774	mitotic DNA integrity checkpoint	106	0.64428	15.521	8.5867e-10	1.1785e-07
GO:0016043	cellular component organization	6113	37.156	1.8032	1.4719e-09	1.9992e-07
GO:0051128	regulation of cellular component organization	2446	14.867	2.6232	3.1683e-09	4.2232e-07
GO:0090307	mitotic spindle assembly	61	0.37076	21.577	3.1741e-09	4.2232e-07
GO:0071840	cellular component organization or biogenesis	6285	38.201	1.7539	5.5358e-09	7.2911e-07
GO:0010639	negative regulation of organelle organization	371	2.255	6.6519	6.7069e-09	8.7451e-07
GO:0044818	mitotic G2/M transition checkpoint	30	0.18234	32.905	2.2895e-08	2.8983e-06
GO:0000079	regulation of cyclin-dependent protein serine/threonine kinase activity	92	0.55919	14.307	8.5961e-08	1.0174e-05
GO:0060236	regulation of mitotic spindle organization	37	0.22489	26.68	8.6612e-08	1.0174e-05
GO:0051383	kinetochore organization	21	0.12764	39.173	1.4141e-07	1.6174e-05
GO:0006275	regulation of DNA replication	107	0.65036	12.301	2.7933e-07	3.0866e-05
GO:0072401	signal transduction involved in DNA integrity checkpoint	73	0.4437	15.776	2.9139e-07	3.1143e-05
GO:0034502	protein localization to chromosome	81	0.49233	14.218	5.977e-07	6.2851e-05
GO:0007098	centrosome cycle	120	0.72937	10.968	6.7491e-07	6.9843e-05
GO:2000134	negative regulation of G1/S transition of mitotic cell cycle	94	0.57134	12.252	1.6497e-06	0.00015817
GO:0032467	positive regulation of cytokinesis	35	0.21273	23.504	2.1088e-06	0.00019781
GO:0051754	meiotic sister chromatid cohesion, centromeric	5	0.030391	98.715	2.1604e-06	0.00019978
GO:0030397	membrane disassembly	16	0.09725	41.131	2.2122e-06	0.00020031
GO:0007019	microtubule depolymerization	42	0.25528	19.586	5.3428e-06	0.00045236
GO:0032876	negative regulation of DNA endoreduplication	7	0.042547	70.511	7.4946e-06	0.00062642
GO:0006890	retrograde vesicle-mediated transport, Golgi to ER	86	0.52272	11.478	1.3777e-05	0.0010954
GO:2000620	positive regulation of histone H4-K16 acetylation	2	0.012156	164.52	3.658e-05	0.0026498
GO:0007057	spindle assembly involved in female meiosis I	2	0.012156	164.52	3.658e-05	0.0026498
GO:0051338	regulation of transferase activity	940	5.7134	2.9754	4.8005e-05	0.0032944
GO:0006334	nucleosome assembly	109	0.66251	9.0564	5.303e-05	0.0036202
GO:0090231	regulation of spindle checkpoint	14	0.085094	35.255	7.5566e-05	0.0049763
GO:1901992	positive regulation of mitotic cell cycle phase transition	74	0.44978	11.117	8.6756e-05	0.0056279
GO:0010824	regulation of centrosome duplication	42	0.25528	15.669	0.00012051	0.0075183
GO:0008584	male gonad development	135	0.82055	7.3122	0.00017327	0.010459
GO:0031058	positive regulation of histone modification	87	0.5288	9.4554	0.00018698	0.011183
GO:0031936	negative regulation of chromatin silencing	19	0.11548	25.978	0.00019677	0.011662
GO:0072698	protein localization to microtubule cytoskeleton	48	0.29175	13.71	0.00020373	0.011966
GO:0090304	nucleic acid metabolic process	4948	30.075	1.5628	0.0002704	0.015329
GO:0045737	positive regulation of cyclin-dependent protein serine/threonine kinase activity	23	0.1398	21.46	0.00035333	0.019521
GO:0006977	DNA damage response, signal transduction by p53 class mediator resulting in cell cycle arrest	56	0.34037	11.752	0.00037052	0.020299
GO:0016570	histone modification	455	2.7655	3.6159	0.00044604	0.023546
GO:0000912	assembly of actomyosin apparatus involved in cytokinesis	6	0.036469	54.842	0.00054004	0.027399
GO:0034968	histone lysine methylation	110	0.66859	7.4784	0.00055479	0.027966
GO:0034080	CENP-A containing nucleosome assembly	31	0.18842	15.922	0.00086571	0.040314
GO:0006511	ubiquitin-dependent protein catabolic process	587	3.5679	3.0831	0.00087022	0.04038

## Sheet: MF-up
Gene Set	Description	Size	Expect	Ratio	P Value	FDR
GO:0001730	2'-5'-oligoadenylate synthetase activity	4	0.035841	83.703	2.8018e-06	0.0091282
GO:0004331	fructose-2,6-bisphosphate 2-phosphatase activity	5	0.044801	66.962	6.9584e-06	0.011335

## Sheet: MF-down
Gene Set	Description	Size	Expect	Ratio	P Value	FDR
GO:0015631	tubulin binding	321	1.9497	9.7453	6.1284e-14	1.9966e-10
GO:0008017	microtubule binding	239	1.4516	11.022	1.084e-12	1.7659e-09
GO:0003777	microtubule motor activity	83	0.50412	21.82	2.6701e-12	2.8997e-09
GO:0005524	ATP binding	1453	8.8251	3.5127	2.5498e-10	2.0768e-07
GO:0005515	protein binding	11398	69.228	1.3723	3.3673e-10	2.1941e-07
GO:0003774	motor activity	135	0.81995	13.415	5.7117e-10	3.0258e-07
GO:0032559	adenyl ribonucleotide binding	1509	9.1653	3.3823	6.5011e-10	3.0258e-07
GO:0030554	adenyl nucleotide binding	1522	9.2442	3.3534	8.0268e-10	3.2689e-07
GO:0008144	drug binding	1705	10.356	3.0901	3.0072e-09	1.0886e-06
GO:0016887	ATPase activity	438	2.6603	6.0144	8.4026e-09	2.7376e-06
GO:0003682	chromatin binding	520	3.1583	5.3826	1.4203e-08	4.2068e-06
GO:0035639	purine ribonucleoside triphosphate binding	1786	10.848	2.8578	3.6673e-08	9.9568e-06
GO:0019900	kinase binding	711	4.3184	4.3998	4.631e-08	1.1606e-05
GO:0032555	purine ribonucleotide binding	1850	11.236	2.7589	8.2542e-08	1.9023e-05
GO:0010997	anaphase-promoting complex binding	8	0.04859	82.322	8.8074e-08	1.9023e-05
GO:0017076	purine nucleotide binding	1865	11.328	2.7367	9.926e-08	1.9023e-05
GO:0032553	ribonucleotide binding	1865	11.328	2.7367	9.926e-08	1.9023e-05
GO:0000166	nucleotide binding	2098	12.743	2.5897	1.2209e-07	2.0977e-05
GO:1901265	nucleoside phosphate binding	2099	12.749	2.5885	1.2349e-07	2.0977e-05
GO:0017111	nucleoside-triphosphatase activity	840	5.1019	3.9201	1.2877e-07	2.0977e-05
GO:0019901	protein kinase binding	631	3.8325	4.4357	2.3187e-07	3.5973e-05
GO:0016462	pyrophosphatase activity	891	5.4117	3.6957	3.3142e-07	4.6623e-05
GO:0016817	hydrolase activity, acting on acid anhydrides	893	5.4238	3.6874	3.4345e-07	4.6623e-05
GO:0016818	hydrolase activity, acting on acid anhydrides, in phosphorus-containing anhydrides	893	5.4238	3.6874	3.4345e-07	4.6623e-05
GO:0008574	ATP-dependent microtubule motor activity, plus-end-directed	26	0.15792	31.662	4.4465e-07	5.7947e-05
GO:0019899	enzyme binding	2228	13.532	2.4386	5.0226e-07	6.2937e-05
GO:0036094	small molecule binding	2477	15.045	2.2599	1.8596e-06	0.00022439
GO:0097367	carbohydrate derivative binding	2174	13.204	2.3477	2.9039e-06	0.00033789
GO:0008092	cytoskeletal protein binding	940	5.7093	3.3279	3.2458e-06	0.00036465
GO:1990939	ATP-dependent microtubule motor activity	44	0.26724	18.709	6.7321e-06	0.00073111
GO:0016538	cyclin-dependent protein serine/threonine kinase regulator activity	45	0.27332	18.294	7.5373e-06	0.00079215
GO:0003677	DNA binding	2417	14.68	2.1798	9.2458e-06	0.00094133
GO:0042623	ATPase activity, coupled	352	2.138	4.6774	5.5355e-05	0.0053651
GO:0031491	nucleosome binding	68	0.41301	12.106	5.7585e-05	0.0053651
GO:0005488	binding	14381	87.346	1.1334	5.7636e-05	0.0053651
GO:0097472	cyclin-dependent protein kinase activity	37	0.22473	17.799	7.2581e-05	0.0065686
GO:1901363	heterocyclic compound binding	5761	34.991	1.5433	7.7202e-05	0.006798
GO:0000400	four-way junction DNA binding	15	0.091106	32.929	9.384e-05	0.0078393
GO:0005521	lamin binding	15	0.091106	32.929	9.384e-05	0.0078393
GO:0043168	anion binding	2723	16.539	1.9348	0.00010327	0.0084113
GO:0097159	organic cyclic compound binding	5846	35.507	1.5208	0.0001201	0.0095435
GO:0003688	DNA replication origin binding	17	0.10325	29.055	0.00013901	0.010783
GO:0008094	DNA-dependent ATPase activity	87	0.52841	9.4623	0.00018636	0.01412
GO:0097200	cysteine-type endopeptidase activity involved in execution phase of apoptosis	4	0.024295	82.322	0.00021743	0.016099
GO:0004386	helicase activity	150	0.91106	6.5857	0.00030535	0.022107
GO:0000217	DNA secondary structure binding	24	0.14577	20.58	0.00040118	0.028414
GO:0019887	protein kinase regulator activity	175	1.0629	5.6449	0.00069183	0.047957

## Sheet: CC-down
Gene Set	Description	Size	Expect	Ratio	P Value	FDR
GO:0044422	organelle part	9280	53.434	1.7218	<2.2e-16	<2.2e-16
GO:0044446	intracellular organelle part	8990	51.764	1.7773	<2.2e-16	<2.2e-16
GO:0005634	nucleus	7088	40.812	2.1072	<2.2e-16	<2.2e-16
GO:0044428	nuclear part	4379	25.214	2.8556	<2.2e-16	<2.2e-16
GO:0043228	non-membrane-bounded organelle	4118	23.711	3.1209	<2.2e-16	<2.2e-16
GO:0043232	intracellular non-membrane-bounded organelle	4110	23.665	3.127	<2.2e-16	<2.2e-16
GO:0031981	nuclear lumen	4012	23.101	2.9436	<2.2e-16	<2.2e-16
GO:0005654	nucleoplasm	3426	19.727	2.9909	<2.2e-16	<2.2e-16
GO:0005856	cytoskeleton	2126	12.241	3.8394	<2.2e-16	<2.2e-16
GO:0044430	cytoskeletal part	1619	9.3221	4.8272	<2.2e-16	<2.2e-16
GO:0015630	microtubule cytoskeleton	1165	6.708	6.4103	<2.2e-16	<2.2e-16
GO:0005694	chromosome	1013	5.8328	7.3721	<2.2e-16	<2.2e-16
GO:0044427	chromosomal part	885	5.0958	7.6534	<2.2e-16	<2.2e-16
GO:0005819	spindle	328	1.8886	14.826	<2.2e-16	<2.2e-16
GO:0000793	condensed chromosome	223	1.284	14.797	<2.2e-16	<2.2e-16
GO:0000775	chromosome, centromeric region	194	1.117	16.114	<2.2e-16	<2.2e-16
GO:0098687	chromosomal region	331	1.9059	11.019	2.2204e-16	2.1292e-14
GO:0000779	condensed chromosome, centromeric region	117	0.67368	22.266	2.2204e-16	2.1292e-14
GO:0000922	spindle pole	152	0.87521	18.281	4.4409e-16	3.8325e-14
GO:0072686	mitotic spindle	99	0.57004	24.56	4.4409e-16	3.8325e-14
GO:0031974	membrane-enclosed lumen	5149	29.648	2.3273	5.5511e-16	4.1657e-14
GO:0043233	organelle lumen	5149	29.648	2.3273	5.5511e-16	4.1657e-14
GO:0070013	intracellular organelle lumen	5149	29.648	2.3273	5.5511e-16	4.1657e-14
GO:0000777	condensed chromosome kinetochore	104	0.59883	23.379	8.8818e-16	6.3875e-14
GO:0000776	kinetochore	133	0.76581	19.587	1.2212e-15	8.4315e-14
GO:0044454	nuclear chromosome part	534	3.0747	7.8055	2.8866e-15	1.8453e-13
GO:0051233	spindle midzone	34	0.19577	51.08	2.8866e-15	1.8453e-13
GO:0005815	microtubule organizing center	722	4.1572	6.4947	3.5527e-15	2.19e-13
GO:0005874	microtubule	402	2.3147	9.0725	1.0436e-14	6.2113e-13
GO:0000228	nuclear chromosome	572	3.2935	7.287	1.299e-14	7.4734e-13
GO:0030496	midbody	171	0.98461	15.234	5.2847e-14	2.9424e-12
GO:0005871	kinesin complex	53	0.30517	32.769	4.0323e-13	2.1749e-11
GO:0005813	centrosome	506	2.9135	7.2078	9.2371e-13	4.8313e-11
GO:0099513	polymeric cytoskeletal fiber	690	3.973	5.7891	5.9568e-12	3.0239e-10
GO:0000940	condensed chromosome outer kinetochore	12	0.069095	86.837	2.8172e-11	1.3893e-09
GO:0005875	microtubule associated complex	148	0.85217	14.082	5.1952e-11	2.4908e-09
GO:0000780	condensed nuclear chromosome, centromeric region	24	0.13819	50.655	5.4273e-11	2.5318e-09
GO:0000778	condensed nuclear chromosome kinetochore	14	0.080611	74.431	9.071e-11	4.1202e-09
GO:0043229	intracellular organelle	12266	70.627	1.3593	2.4657e-10	1.0912e-08
GO:0000794	condensed nuclear chromosome	100	0.57579	17.367	2.8658e-10	1.2366e-08
GO:0043231	intracellular membrane-bounded organelle	10557	60.787	1.4641	5.0744e-10	2.1362e-08
GO:0005876	spindle microtubule	52	0.29941	26.719	5.5664e-10	2.2875e-08
GO:0000942	condensed nuclear chromosome outer kinetochore	4	0.023032	173.67	1.0354e-09	4.1561e-08
GO:0099512	supramolecular fiber	912	5.2512	4.3799	1.4905e-09	5.8468e-08
GO:0099081	supramolecular polymer	919	5.2915	4.3466	1.7262e-09	6.6134e-08
GO:0099080	supramolecular complex	920	5.2973	4.3418	1.7626e-09	6.6134e-08
GO:0044424	intracellular part	13956	80.358	1.2444	2.3583e-09	8.6603e-08
GO:0005622	intracellular	13982	80.507	1.2421	2.8229e-09	1.0151e-07
GO:0000785	chromatin	508	2.925	5.8119	4.5985e-09	1.6198e-07
GO:0043226	organelle	13042	75.095	1.2784	4.2389e-08	1.4633e-06
GO:0005829	cytosol	4992	28.744	1.8439	3.0972e-07	1.0482e-05
GO:0097431	mitotic spindle pole	27	0.15546	32.162	4.1813e-07	1.3879e-05
GO:0032991	protein-containing complex	5102	29.377	1.8041	6.5823e-07	2.1436e-05
GO:1990023	mitotic spindle midzone	13	0.074853	53.438	7.1137e-07	2.2737e-05
GO:0045120	pronucleus	17	0.097885	40.864	2.3263e-06	7.3005e-05
GO:0043227	membrane-bounded organelle	12003	69.113	1.2878	3.3351e-06	0.00010279
GO:0000307	cyclin-dependent protein kinase holoenzyme complex	41	0.23608	21.18	3.6413e-06	0.00011026
GO:0034399	nuclear periphery	133	0.76581	9.1407	1.1696e-05	0.00034807
GO:0090543	Flemming body	28	0.16122	24.81	1.9063e-05	0.00055767
GO:0072687	meiotic spindle	10	0.057579	52.102	2.1592e-05	0.00062113
GO:0045171	intercellular bridge	59	0.33972	14.718	2.2411e-05	0.00063412
GO:0016363	nuclear matrix	107	0.6161	9.7387	3.5452e-05	0.00098694
GO:0005881	cytoplasmic microtubule	66	0.38002	13.157	3.8752e-05	0.0010617
GO:0005657	replication fork	69	0.3973	12.585	4.8072e-05	0.0012964
GO:0000800	lateral element	13	0.074853	40.078	5.0818e-05	0.0013494
GO:0044450	microtubule organizing center part	178	1.0249	6.8298	7.5926e-05	0.001972
GO:0000792	heterochromatin	76	0.4376	11.426	7.6549e-05	0.001972
GO:0000795	synaptonemal complex	40	0.23032	17.367	8.0695e-05	0.0020185
GO:0099086	synaptonemal structure	40	0.23032	17.367	8.0695e-05	0.0020185
GO:0097149	centralspindlin complex	3	0.017274	115.78	9.8112e-05	0.0024192
GO:0044464	cell part	16033	92.317	1.0941	0.00011097	0.0026976
GO:0005814	centriole	132	0.76005	7.8942	0.00011441	0.0027426
GO:1902554	serine/threonine protein kinase complex	86	0.49518	10.097	0.00013789	0.0032603
GO:0000790	nuclear chromatin	340	1.9577	4.5972	0.00015162	0.0035364
GO:0005623	cell	16094	92.668	1.0899	0.00016304	0.003752
GO:0005638	lamin filament	4	0.023032	86.837	0.00019549	0.0044396
GO:0032154	cleavage furrow	55	0.31669	12.631	0.00028188	0.0063185
GO:0005635	nuclear envelope	455	2.6199	3.817	0.00029199	0.0064613
GO:0005637	nuclear inner membrane	56	0.32244	12.405	0.00030223	0.0066031
GO:0032133	chromosome passenger complex	5	0.02879	69.469	0.00032458	0.0069165
GO:0061673	mitotic spindle astral microtubule	5	0.02879	69.469	0.00032458	0.0069165
GO:1902911	protein kinase complex	105	0.60458	8.2702	0.00035076	0.007383
GO:1990234	transferase complex	766	4.4106	2.9475	0.00044583	0.0092712
GO:0032155	cell division site part	64	0.36851	10.855	0.00050474	0.010371
GO:1990752	microtubule end	28	0.16122	18.608	0.00054669	0.011101
GO:0000786	nucleosome	66	0.38002	10.526	0.00056753	0.01139
GO:0061695	transferase complex, transferring phosphorus-containing groups	254	1.4625	4.7863	0.00066499	0.01312
GO:0032153	cell division site	69	0.3973	10.068	0.00067183	0.01312
GO:0005828	kinetochore microtubule	7	0.040306	49.621	0.00067651	0.01312
GO:0044815	DNA packaging complex	74	0.42609	9.3877	0.00087477	0.016678
GO:0043203	axon hillock	8	0.046064	43.418	0.00089863	0.016678
GO:0000235	astral microtubule	8	0.046064	43.418	0.00089863	0.016678
GO:0005818	aster	8	0.046064	43.418	0.00089863	0.016678
GO:0005720	nuclear heterochromatin	34	0.19577	15.324	0.00097391	0.017883
GO:0005652	nuclear lamina	9	0.051821	38.594	0.001151	0.020913
GO:0070938	contractile ring	10	0.057579	34.735	0.0014334	0.025772
GO:0031965	nuclear membrane	299	1.7216	4.0659	0.0017106	0.030438
GO:0042555	MCM complex	11	0.063337	31.577	0.0017454	0.03074
GO:0043596	nuclear replication fork	43	0.24759	12.117	0.0019347	0.033729
GO:0000152	nuclear ubiquitin ligase complex	44	0.25335	11.841	0.0020676	0.035687

## Sheet: KEGG-up
Gene Set	Description	Size	Expect	Ratio	P Value	FDR
hsa04115	p53 signaling pathway	72	0.80757	16.098	7.0144e-13	2.3077e-10
hsa05162	Measles	132	1.4805	8.1051	2.0703e-08	3.4057e-06
hsa05169	Epstein-Barr virus infection	199	2.232	5.8243	2.6308e-07	2.8852e-05
hsa05164	Influenza A	169	1.8955	5.8031	2.4751e-06	0.00020358
hsa05168	Herpes simplex infection	183	2.0526	4.8719	3.4041e-05	0.0022399
hsa05160	Hepatitis C	131	1.4693	5.4447	0.00010078	0.005526
hsa01524	Platinum drug resistance	72	0.80757	7.4297	0.00014359	0.0059051
hsa05218	Melanoma	72	0.80757	7.4297	0.00014359	0.0059051
hsa05165	Human papillomavirus infection	339	3.8023	3.156	0.00036097	0.012784
hsa05205	Proteoglycans in cancer	201	2.2545	3.9921	0.00038856	0.012784
hsa04621	NOD-like receptor signaling pathway	167	1.8731	4.271	0.00053233	0.015921
hsa05222	Small cell lung cancer	93	1.0431	5.752	0.00058102	0.01593
hsa05200	Pathways in cancer	525	5.8885	2.5473	0.00063759	0.016136
hsa04625	C-type lectin receptor signaling pathway	104	1.1665	5.1437	0.0010488	0.024648
hsa05212	Pancreatic cancer	75	0.84122	5.9438	0.0014674	0.032018
hsa05220	Chronic myeloid leukemia	76	0.85243	5.8656	0.0015571	0.032018
hsa04217	Necroptosis	160	1.7946	3.9006	0.0020293	0.039273

## Sheet: KEGG-down
Gene Set	Description	Size	Expect	Ratio	P Value	FDR
hsa04110	Cell cycle	124	0.82108	17.051	2.6867e-14	8.8394e-12
hsa04114	Oocyte meiosis	124	0.82108	10.961	9.0905e-08	1.4954e-05
hsa03460	Fanconi anemia pathway	54	0.35757	13.983	2.5601e-05	0.0028076
hsa04914	Progesterone-mediated oocyte maturation	99	0.65554	9.1528	4.3246e-05	0.003557
hsa04115	p53 signaling pathway	72	0.47676	10.488	0.00010359	0.0068162

## Sheet: TFT-up
Gene Set	Size	Expect	Ratio	P Value	FDR
CTTTGT_V$LEF1_Q2	1957	17.443	2.0639	8.9859e-06	0.0055263
V$ISRE_01	246	2.1926	4.5608	6.7951e-05	0.020895

[truncated: 1 more sheets: TFT-down]
