# Supplementary material for: Differential Gene Expression in Human Fibroblasts Simultaneously Exposed to Ionizing Radiation and Simulated Microgravity
Source: Biomolecules. 2024 Jan 10;14(1):88. doi: 10.3390/biom14010088 (PMC10812944; doi:10.3390/biom14010088)
Supplement: Supplementary file 1 [file biomolecules-14-00088-s001.zip › Table S6.xlsx]

## Sheet: up
geneId	geneName	description	svalue
ENSG00000230590	FTX	FTX transcript, XIST regulator [Source:HGNC Symbol;Acc:HGNC:37190]	8.50008e-12
ENSG00000128641	MYO1B	myosin IB [Source:HGNC Symbol;Acc:HGNC:7596]	2.11055e-11
ENSG00000153944	MSI2	musashi RNA binding protein 2 [Source:HGNC Symbol;Acc:HGNC:18585]	4.66491e-09
ENSG00000214548	MEG3	maternally expressed 3 [Source:HGNC Symbol;Acc:HGNC:14575]	8.58933e-09
ENSG00000225830	ERCC6	ERCC excision repair 6, chromatin remodeling factor [Source:HGNC Symbol;Acc:HGNC:3438]	1.04392e-08
ENSG00000204941	PSG5	pregnancy specific beta-1-glycoprotein 5 [Source:HGNC Symbol;Acc:HGNC:9522]	5.4654e-08
ENSG00000148634	HERC4	HECT and RLD domain containing E3 ubiquitin protein ligase 4 [Source:HGNC Symbol;Acc:HGNC:24521]	5.7746e-08
ENSG00000221852	KRTAP1-5	keratin associated protein 1-5 [Source:HGNC Symbol;Acc:HGNC:16777]	8.09557e-08
ENSG00000185742	C11orf87	chromosome 11 open reading frame 87 [Source:HGNC Symbol;Acc:HGNC:33788]	1.0116e-07
ENSG00000171451	DSEL	dermatan sulfate epimerase like [Source:HGNC Symbol;Acc:HGNC:18144]	1.31198e-07
ENSG00000164663	USP49	ubiquitin specific peptidase 49 [Source:HGNC Symbol;Acc:HGNC:20078]	2.70921e-07
ENSG00000101333	PLCB4	phospholipase C beta 4 [Source:HGNC Symbol;Acc:HGNC:9059]	3.24504e-07
ENSG00000103888	CEMIP	cell migration inducing hyaluronidase 1 [Source:HGNC Symbol;Acc:HGNC:29213]	3.38126e-07
ENSG00000198796	ALPK2	alpha kinase 2 [Source:HGNC Symbol;Acc:HGNC:20565]	6.55624e-07
ENSG00000033867	SLC4A7	solute carrier family 4 member 7 [Source:HGNC Symbol;Acc:HGNC:11033]	7.70363e-07
ENSG00000152661	GJA1	gap junction protein alpha 1 [Source:HGNC Symbol;Acc:HGNC:4274]	1.09784e-06
ENSG00000146463	ZMYM4	zinc finger MYM-type containing 4 [Source:HGNC Symbol;Acc:HGNC:13055]	1.78165e-06
ENSG00000113328	CCNG1	cyclin G1 [Source:HGNC Symbol;Acc:HGNC:1592]	2.25981e-06
ENSG00000185088	RPS27L	ribosomal protein S27 like [Source:HGNC Symbol;Acc:HGNC:18476]	2.61093e-06
ENSG00000138061	CYP1B1	cytochrome P450 family 1 subfamily B member 1 [Source:HGNC Symbol;Acc:HGNC:2597]	2.70799e-06
ENSG00000162407	PLPP3	phospholipid phosphatase 3 [Source:HGNC Symbol;Acc:HGNC:9229]	3.35436e-06
ENSG00000257122	RRN3P3	RRN3 pseudogene 3 [Source:HGNC Symbol;Acc:HGNC:37620]	3.82986e-06
ENSG00000168702	LRP1B	LDL receptor related protein 1B [Source:HGNC Symbol;Acc:HGNC:6693]	4.59218e-06
ENSG00000157404	KIT	KIT proto-oncogene, receptor tyrosine kinase [Source:HGNC Symbol;Acc:HGNC:6342]	4.72941e-06
ENSG00000245532	NEAT1	nuclear paraspeckle assembly transcript 1 [Source:HGNC Symbol;Acc:HGNC:30815]	5.74756e-06
ENSG00000136542	GALNT5	polypeptide N-acetylgalactosaminyltransferase 5 [Source:HGNC Symbol;Acc:HGNC:4127]	6.38801e-06
ENSG00000140043	PTGR2	prostaglandin reductase 2 [Source:HGNC Symbol;Acc:HGNC:20149]	8.05505e-06
ENSG00000164761	TNFRSF11B	TNF receptor superfamily member 11b [Source:HGNC Symbol;Acc:HGNC:11909]	8.25369e-06
ENSG00000158290	CUL4B	cullin 4B [Source:HGNC Symbol;Acc:HGNC:2555]	9.96508e-06
ENSG00000257354	MIRLET7IHG	MIRLET7I host gene [Source:HGNC Symbol;Acc:HGNC:55478]	1.15682e-05
ENSG00000042832	TG	thyroglobulin [Source:HGNC Symbol;Acc:HGNC:11764]	1.20395e-05
ENSG00000171988	JMJD1C	jumonji domain containing 1C [Source:HGNC Symbol;Acc:HGNC:12313]	1.32559e-05
ENSG00000147459	DOCK5	dedicator of cytokinesis 5 [Source:HGNC Symbol;Acc:HGNC:23476]	1.90806e-05
ENSG00000153956	CACNA2D1	calcium voltage-gated channel auxiliary subunit alpha2delta 1 [Source:HGNC Symbol;Acc:HGNC:1399]	2.03242e-05
ENSG00000285106	NA	novel transcript	2.11625e-05
ENSG00000182621	PLCB1	phospholipase C beta 1 [Source:HGNC Symbol;Acc:HGNC:15917]	2.28743e-05
ENSG00000102908	NFAT5	nuclear factor of activated T cells 5 [Source:HGNC Symbol;Acc:HGNC:7774]	2.33102e-05
ENSG00000269821	KCNQ1OT1	KCNQ1 opposite strand/antisense transcript 1 [Source:HGNC Symbol;Acc:HGNC:6295]	2.37454e-05
ENSG00000184838	PRR16	proline rich 16 [Source:HGNC Symbol;Acc:HGNC:29654]	2.61996e-05
ENSG00000163482	STK36	serine/threonine kinase 36 [Source:HGNC Symbol;Acc:HGNC:17209]	2.72849e-05
ENSG00000144810	COL8A1	collagen type VIII alpha 1 chain [Source:HGNC Symbol;Acc:HGNC:2215]	2.78443e-05
ENSG00000170921	TANC2	tetratricopeptide repeat, ankyrin repeat and coiled-coil containing 2 [Source:HGNC Symbol;Acc:HGNC:30212]	2.84021e-05
ENSG00000148154	UGCG	UDP-glucose ceramide glucosyltransferase [Source:HGNC Symbol;Acc:HGNC:12524]	3.33245e-05
ENSG00000113805	CNTN3	contactin 3 [Source:HGNC Symbol;Acc:HGNC:2173]	3.46213e-05
ENSG00000109686	SH3D19	SH3 domain containing 19 [Source:HGNC Symbol;Acc:HGNC:30418]	3.72923e-05
ENSG00000171150	SOCS5	suppressor of cytokine signaling 5 [Source:HGNC Symbol;Acc:HGNC:16852]	3.80253e-05
ENSG00000019549	SNAI2	snail family transcriptional repressor 2 [Source:HGNC Symbol;Acc:HGNC:11094]	4.02617e-05
ENSG00000113739	STC2	stanniocalcin 2 [Source:HGNC Symbol;Acc:HGNC:11374]	4.55637e-05
ENSG00000047346	FAM214A	family with sequence similarity 214 member A [Source:HGNC Symbol;Acc:HGNC:25609]	5.47107e-05
ENSG00000196876	SCN8A	sodium voltage-gated channel alpha subunit 8 [Source:HGNC Symbol;Acc:HGNC:10596]	5.64952e-05
ENSG00000128510	CPA4	carboxypeptidase A4 [Source:HGNC Symbol;Acc:HGNC:15740]	6.37721e-05
ENSG00000173221	GLRX	glutaredoxin [Source:HGNC Symbol;Acc:HGNC:4330]	6.76942e-05
ENSG00000168137	SETD5	SET domain containing 5 [Source:HGNC Symbol;Acc:HGNC:25566]	7.72964e-05
ENSG00000100154	TTC28	tetratricopeptide repeat domain 28 [Source:HGNC Symbol;Acc:HGNC:29179]	7.84838e-05
ENSG00000115738	ID2	inhibitor of DNA binding 2 [Source:HGNC Symbol;Acc:HGNC:5361]	8.35059e-05
ENSG00000183889	NA	novel member of the nuclear pore complex interacting protein NPIP gene family	9.00442e-05
ENSG00000126562	WNK4	WNK lysine deficient protein kinase 4 [Source:HGNC Symbol;Acc:HGNC:14544]	9.27313e-05
ENSG00000145675	PIK3R1	phosphoinositide-3-kinase regulatory subunit 1 [Source:HGNC Symbol;Acc:HGNC:8979]	0.000102219
ENSG00000100644	HIF1A	hypoxia inducible factor 1 subunit alpha [Source:HGNC Symbol;Acc:HGNC:4910]	0.00011907
ENSG00000118922	KLF12	Kruppel like factor 12 [Source:HGNC Symbol;Acc:HGNC:6346]	0.000131159
ENSG00000135046	ANXA1	annexin A1 [Source:HGNC Symbol;Acc:HGNC:533]	0.000134404
ENSG00000188554	NBR1	NBR1 autophagy cargo receptor [Source:HGNC Symbol;Acc:HGNC:6746]	0.000139301
ENSG00000114251	WNT5A	Wnt family member 5A [Source:HGNC Symbol;Acc:HGNC:12784]	0.00014265
ENSG00000255248	MIR100HG	mir-100-let-7a-2-mir-125b-1 cluster host gene [Source:HGNC Symbol;Acc:HGNC:39522]	0.000144343
ENSG00000102786	INTS6	integrator complex subunit 6 [Source:HGNC Symbol;Acc:HGNC:14879]	0.000146078
ENSG00000123636	BAZ2B	bromodomain adjacent to zinc finger domain 2B [Source:HGNC Symbol;Acc:HGNC:963]	0.000147834
ENSG00000065154	OAT	ornithine aminotransferase [Source:HGNC Symbol;Acc:HGNC:8091]	0.000166088
ENSG00000134516	DOCK2	dedicator of cytokinesis 2 [Source:HGNC Symbol;Acc:HGNC:2988]	0.000169927
ENSG00000135040	NAA35	N-alpha-acetyltransferase 35, NatC auxiliary subunit [Source:HGNC Symbol;Acc:HGNC:24340]	0.000179709
ENSG00000137145	DENND4C	DENN domain containing 4C [Source:HGNC Symbol;Acc:HGNC:26079]	0.000189689
ENSG00000066739	ATG2B	autophagy related 2B [Source:HGNC Symbol;Acc:HGNC:20187]	0.000193676
ENSG00000244509	APOBEC3C	apolipoprotein B mRNA editing enzyme catalytic subunit 3C [Source:HGNC Symbol;Acc:HGNC:17353]	0.000199826
ENSG00000100344	PNPLA3	patatin like phospholipase domain containing 3 [Source:HGNC Symbol;Acc:HGNC:18590]	0.000201895
ENSG00000153246	PLA2R1	phospholipase A2 receptor 1 [Source:HGNC Symbol;Acc:HGNC:9042]	0.000206038
ENSG00000116991	SIPA1L2	signal induced proliferation associated 1 like 2 [Source:HGNC Symbol;Acc:HGNC:23800]	0.000212612
ENSG00000132670	PTPRA	protein tyrosine phosphatase receptor type A [Source:HGNC Symbol;Acc:HGNC:9664]	0.000214886
ENSG00000154734	ADAMTS1	ADAM metallopeptidase with thrombospondin type 1 motif 1 [Source:HGNC Symbol;Acc:HGNC:217]	0.000219555
ENSG00000105849	POLR1F	RNA polymerase I subunit F [Source:HGNC Symbol;Acc:HGNC:18027]	0.000236619
ENSG00000215039	CD27-AS1	CD27 antisense RNA 1 [Source:HGNC Symbol;Acc:HGNC:43896]	0.000239205
ENSG00000129317	PUS7L	pseudouridine synthase 7 like [Source:HGNC Symbol;Acc:HGNC:25276]	0.000241789
ENSG00000244754	N4BP2L2	NEDD4 binding protein 2 like 2 [Source:HGNC Symbol;Acc:HGNC:26916]	0.000247014
ENSG00000138663	COPS4	COP9 signalosome subunit 4 [Source:HGNC Symbol;Acc:HGNC:16702]	0.000249644
ENSG00000058729	RIOK2	RIO kinase 2 [Source:HGNC Symbol;Acc:HGNC:18999]	0.000252328
ENSG00000138674	SEC31A	SEC31 homolog A, COPII coat complex component [Source:HGNC Symbol;Acc:HGNC:17052]	0.000257737
ENSG00000123933	MXD4	MAX dimerization protein 4 [Source:HGNC Symbol;Acc:HGNC:13906]	0.000274225
ENSG00000247708	STX18-AS1	STX18 antisense RNA 1 (head to head) [Source:HGNC Symbol;Acc:HGNC:48877]	0.00027701
ENSG00000251562	MALAT1	metastasis associated lung adenocarcinoma transcript 1 [Source:HGNC Symbol;Acc:HGNC:29665]	0.000282573
ENSG00000091136	LAMB1	laminin subunit beta 1 [Source:HGNC Symbol;Acc:HGNC:6486]	0.000296856
ENSG00000162923	WDR26	WD repeat domain 26 [Source:HGNC Symbol;Acc:HGNC:21208]	0.000302817
ENSG00000205336	ADGRG1	adhesion G protein-coupled receptor G1 [Source:HGNC Symbol;Acc:HGNC:4512]	0.000305794
ENSG00000136531	SCN2A	sodium voltage-gated channel alpha subunit 2 [Source:HGNC Symbol;Acc:HGNC:10588]	0.000308803
ENSG00000104611	SH2D4A	SH2 domain containing 4A [Source:HGNC Symbol;Acc:HGNC:26102]	0.000314843
ENSG00000226318	RPS3AP38	RPS3A pseudogene 38 [Source:HGNC Symbol;Acc:HGNC:36145]	0.000336303
ENSG00000153071	DAB2	DAB adaptor protein 2 [Source:HGNC Symbol;Acc:HGNC:2662]	0.000339398
ENSG00000078142	PIK3C3	phosphatidylinositol 3-kinase catalytic subunit type 3 [Source:HGNC Symbol;Acc:HGNC:8974]	0.000345632
ENSG00000157680	DGKI	diacylglycerol kinase iota [Source:HGNC Symbol;Acc:HGNC:2855]	0.000348852
ENSG00000073792	IGF2BP2	insulin like growth factor 2 mRNA binding protein 2 [Source:HGNC Symbol;Acc:HGNC:28867]	0.000355385
ENSG00000250548	LINC01303	long intergenic non-protein coding RNA 1303 [Source:HGNC Symbol;Acc:HGNC:50470]	0.000368853
ENSG00000063438	AHRR	aryl-hydrocarbon receptor repressor [Source:HGNC Symbol;Acc:HGNC:346]	0.000382929
ENSG00000133835	HSD17B4	hydroxysteroid 17-beta dehydrogenase 4 [Source:HGNC Symbol;Acc:HGNC:5213]	0.000386489
ENSG00000168016	TRANK1	tetratricopeptide repeat and ankyrin repeat containing 1 [Source:HGNC Symbol;Acc:HGNC:29011]	0.00040457
ENSG00000136044	APPL2	adaptor protein, phosphotyrosine interacting with PH domain and leucine zipper 2 [Source:HGNC Symbol;Acc:HGNC:18242]	0.000419669
ENSG00000186409	CCDC30	coiled-coil domain containing 30 [Source:HGNC Symbol;Acc:HGNC:26103]	0.000423498
ENSG00000087086	FTL	ferritin light chain [Source:HGNC Symbol;Acc:HGNC:3999]	0.000438986
ENSG00000250337	PURPL	p53 upregulated regulator of p53 levels [Source:HGNC Symbol;Acc:HGNC:48995]	0.000446817
ENSG00000120875	DUSP4	dual specificity phosphatase 4 [Source:HGNC Symbol;Acc:HGNC:3070]	0.000454691
ENSG00000164040	PGRMC2	progesterone receptor membrane component 2 [Source:HGNC Symbol;Acc:HGNC:16089]	0.000458665
ENSG00000214106	PAXIP1-AS2	PAXIP1 antisense RNA 2 [Source:HGNC Symbol;Acc:HGNC:48958]	0.000466749
ENSG00000134138	MEIS2	Meis homeobox 2 [Source:HGNC Symbol;Acc:HGNC:7001]	0.000479206
ENSG00000150687	PRSS23	serine protease 23 [Source:HGNC Symbol;Acc:HGNC:14370]	0.000491729
ENSG00000200320	SNORA63	small nucleolar RNA, H/ACA box 63 [Source:HGNC Symbol;Acc:HGNC:10106]	0.000504434
ENSG00000257298	NA	novel transcript, sense intronic to LIMA1	0.000508666
ENSG00000115993	TRAK2	trafficking kinesin protein 2 [Source:HGNC Symbol;Acc:HGNC:13206]	0.000521324
ENSG00000180747	SMG1P3	SMG1 pseudogene 3 [Source:HGNC Symbol;Acc:HGNC:49860]	0.000525603
ENSG00000196159	FAT4	FAT atypical cadherin 4 [Source:HGNC Symbol;Acc:HGNC:23109]	0.000529872
ENSG00000124177	CHD6	chromodomain helicase DNA binding protein 6 [Source:HGNC Symbol;Acc:HGNC:19057]	0.00053847
ENSG00000106608	URGCP	upregulator of cell proliferation [Source:HGNC Symbol;Acc:HGNC:30890]	0.000542792
ENSG00000102287	GABRE	gamma-aminobutyric acid type A receptor subunit epsilon [Source:HGNC Symbol;Acc:HGNC:4085]	0.000547114
ENSG00000154027	AK5	adenylate kinase 5 [Source:HGNC Symbol;Acc:HGNC:365]	0.00055146
ENSG00000233237	LINC00472	long intergenic non-protein coding RNA 472 [Source:HGNC Symbol;Acc:HGNC:21380]	0.000555794
ENSG00000108854	SMURF2	SMAD specific E3 ubiquitin protein ligase 2 [Source:HGNC Symbol;Acc:HGNC:16809]	0.000564718
ENSG00000178104	PDE4DIP	phosphodiesterase 4D interacting protein [Source:HGNC Symbol;Acc:HGNC:15580]	0.000573754
ENSG00000118985	ELL2	elongation factor for RNA polymerase II 2 [Source:HGNC Symbol;Acc:HGNC:17064]	0.000596568
ENSG00000119729	RHOQ	ras homolog family member Q [Source:HGNC Symbol;Acc:HGNC:17736]	0.00061548
ENSG00000168374	ARF4	ADP ribosylation factor 4 [Source:HGNC Symbol;Acc:HGNC:655]	0.000620355
ENSG00000146282	RARS2	arginyl-tRNA synthetase 2, mitochondrial [Source:HGNC Symbol;Acc:HGNC:21406]	0.000625254
ENSG00000136381	IREB2	iron responsive element binding protein 2 [Source:HGNC Symbol;Acc:HGNC:6115]	0.00064511
ENSG00000238741	SCARNA7	small Cajal body-specific RNA 7 [Source:HGNC Symbol;Acc:HGNC:32563]	0.000660368
ENSG00000127184	COX7C	cytochrome c oxidase subunit 7C [Source:HGNC Symbol;Acc:HGNC:2292]	0.000670725
ENSG00000073969	NSF	N-ethylmaleimide sensitive factor, vesicle fusing ATPase [Source:HGNC Symbol;Acc:HGNC:8016]	0.00068647
ENSG00000184205	TSPYL2	TSPY like 2 [Source:HGNC Symbol;Acc:HGNC:24358]	0.000702446
ENSG00000244694	PTCHD4	patched domain containing 4 [Source:HGNC Symbol;Acc:HGNC:21345]	0.000713513
ENSG00000198265	HELZ	helicase with zinc finger [Source:HGNC Symbol;Acc:HGNC:16878]	0.000735863
ENSG00000267680	ZNF224	zinc finger protein 224 [Source:HGNC Symbol;Acc:HGNC:13017]	0.000793976
ENSG00000163071	SPATA18	spermatogenesis associated 18 [Source:HGNC Symbol;Acc:HGNC:29579]	0.000829515
ENSG00000152409	JMY	junction mediating and regulatory protein, p53 cofactor [Source:HGNC Symbol;Acc:HGNC:28916]	0.000835439
ENSG00000259075	POC1B-GALNT4	POC1B-GALNT4 readthrough [Source:HGNC Symbol;Acc:HGNC:42957]	0.000841353
ENSG00000182359	KBTBD3	kelch repeat and BTB domain containing 3 [Source:HGNC Symbol;Acc:HGNC:22934]	0.000847289
ENSG00000223745	CCDC18-AS1	CCDC18 antisense RNA 1 [Source:HGNC Symbol;Acc:HGNC:52262]	0.000853255
ENSG00000004139	SARM1	sterile alpha and TIR motif containing 1 [Source:HGNC Symbol;Acc:HGNC:17074]	0.000859221
ENSG00000156804	FBXO32	F-box protein 32 [Source:HGNC Symbol;Acc:HGNC:16731]	0.00087731
ENSG00000168916	ZNF608	zinc finger protein 608 [Source:HGNC Symbol;Acc:HGNC:29238]	0.000889535
ENSG00000065308	TRAM2	translocation associated membrane protein 2 [Source:HGNC Symbol;Acc:HGNC:16855]	0.000901906
ENSG00000266573	NA	novel transcript	0.000914391
ENSG00000163659	TIPARP	TCDD inducible poly(ADP-ribose) polymerase [Source:HGNC Symbol;Acc:HGNC:23696]	0.000927166
ENSG00000055609	KMT2C	lysine methyltransferase 2C [Source:HGNC Symbol;Acc:HGNC:13726]	0.000933556
ENSG00000135090	TAOK3	TAO kinase 3 [Source:HGNC Symbol;Acc:HGNC:18133]	0.000952768

## Sheet: down
geneId	geneName	description	svalue
ENSG00000148773	MKI67	marker of proliferation Ki-67 [Source:HGNC Symbol;Acc:HGNC:7107]	7.81948e-51
ENSG00000203814	H2BC18	H2B clustered histone 18 [Source:HGNC Symbol;Acc:HGNC:24700]	9.19445e-51
ENSG00000124575	H1-3	H1.3 linker histone, cluster member [Source:HGNC Symbol;Acc:HGNC:4717]	2.24981e-41
ENSG00000288825	H2AC18	H2A clustered histone 18 [Source:HGNC Symbol;Acc:HGNC:4736]	2.23938e-40
ENSG00000120802	TMPO	thymopoietin [Source:HGNC Symbol;Acc:HGNC:11875]	4.45969e-40
ENSG00000277157	H4C4	H4 clustered histone 4 [Source:HGNC Symbol;Acc:HGNC:4782]	1.11958e-39
ENSG00000287080	H3C3	H3 clustered histone 3 [Source:HGNC Symbol;Acc:HGNC:4768]	4.13297e-39
ENSG00000176619	LMNB2	lamin B2 [Source:HGNC Symbol;Acc:HGNC:6638]	3.92094e-38
ENSG00000187837	H1-2	H1.2 linker histone, cluster member [Source:HGNC Symbol;Acc:HGNC:4716]	2.64139e-37
ENSG00000196787	H2AC11	H2A clustered histone 11 [Source:HGNC Symbol;Acc:HGNC:4737]	3.90312e-36
ENSG00000184357	H1-5	H1.5 linker histone, cluster member [Source:HGNC Symbol;Acc:HGNC:4719]	1.51624e-35
ENSG00000203852	H3C15	H3 clustered histone 15 [Source:HGNC Symbol;Acc:HGNC:20505]	3.26878e-35
ENSG00000278828	H3C10	H3 clustered histone 10 [Source:HGNC Symbol;Acc:HGNC:4775]	6.8916e-34
ENSG00000274997	H2AC12	H2A clustered histone 12 [Source:HGNC Symbol;Acc:HGNC:13671]	7.86882e-33
ENSG00000277075	H2AC8	H2A clustered histone 8 [Source:HGNC Symbol;Acc:HGNC:4724]	1.82848e-32
ENSG00000183856	IQGAP3	IQ motif containing GTPase activating protein 3 [Source:HGNC Symbol;Acc:HGNC:20669]	1.27385e-31
ENSG00000158373	H2BC5	H2B clustered histone 5 [Source:HGNC Symbol;Acc:HGNC:4747]	1.18526e-30
ENSG00000054654	SYNE2	spectrin repeat containing nuclear envelope protein 2 [Source:HGNC Symbol;Acc:HGNC:17084]	3.52165e-30
ENSG00000273983	H3C8	H3 clustered histone 8 [Source:HGNC Symbol;Acc:HGNC:4772]	5.65579e-30
ENSG00000197903	H2BC12	H2B clustered histone 12 [Source:HGNC Symbol;Acc:HGNC:13954]	7.76833e-30
ENSG00000180596	H2BC4	H2B clustered histone 4 [Source:HGNC Symbol;Acc:HGNC:4757]	1.2371e-29
ENSG00000286522	H3C2	H3 clustered histone 2 [Source:HGNC Symbol;Acc:HGNC:4776]	1.73331e-29
ENSG00000185130	H2BC13	H2B clustered histone 13 [Source:HGNC Symbol;Acc:HGNC:4748]	4.45326e-29
ENSG00000137804	NUSAP1	nucleolar and spindle associated protein 1 [Source:HGNC Symbol;Acc:HGNC:18538]	8.21335e-29
ENSG00000278588	H2BC10	H2B clustered histone 10 [Source:HGNC Symbol;Acc:HGNC:4756]	1.18783e-28
ENSG00000277224	H2BC7	H2B clustered histone 7 [Source:HGNC Symbol;Acc:HGNC:4752]	3.65621e-28
ENSG00000278677	H2AC17	H2A clustered histone 17 [Source:HGNC Symbol;Acc:HGNC:4735]	6.79947e-28
ENSG00000274641	H2BC17	H2B clustered histone 17 [Source:HGNC Symbol;Acc:HGNC:4758]	1.27159e-27
ENSG00000273802	H2BC8	H2B clustered histone 8 [Source:HGNC Symbol;Acc:HGNC:4746]	5.23001e-27
ENSG00000277775	H3C7	H3 clustered histone 7 [Source:HGNC Symbol;Acc:HGNC:4773]	4.12097e-26
ENSG00000197409	H3C4	H3 clustered histone 4 [Source:HGNC Symbol;Acc:HGNC:4767]	1.35817e-25
ENSG00000137310	TCF19	transcription factor 19 [Source:HGNC Symbol;Acc:HGNC:11629]	2.7248e-25
ENSG00000146918	NCAPG2	non-SMC condensin II complex subunit G2 [Source:HGNC Symbol;Acc:HGNC:21904]	4.84114e-25
ENSG00000184678	H2BC21	H2B clustered histone 21 [Source:HGNC Symbol;Acc:HGNC:4760]	7.22953e-25
ENSG00000275713	H2BC9	H2B clustered histone 9 [Source:HGNC Symbol;Acc:HGNC:4755]	1.28326e-24
ENSG00000124762	CDKN1A	cyclin dependent kinase inhibitor 1A [Source:HGNC Symbol;Acc:HGNC:1784]	1.88845e-24
ENSG00000158406	H4C8	H4 clustered histone 8 [Source:HGNC Symbol;Acc:HGNC:4788]	3.21687e-24
ENSG00000101057	MYBL2	MYB proto-oncogene like 2 [Source:HGNC Symbol;Acc:HGNC:7548]	5.15428e-24
ENSG00000124635	H2BC11	H2B clustered histone 11 [Source:HGNC Symbol;Acc:HGNC:4761]	1.20911e-23
ENSG00000233822	H2BC15	H2B clustered histone 15 [Source:HGNC Symbol;Acc:HGNC:4749]	2.24026e-23
ENSG00000076382	SPAG5	sperm associated antigen 5 [Source:HGNC Symbol;Acc:HGNC:13452]	3.23134e-23
ENSG00000092853	CLSPN	claspin [Source:HGNC Symbol;Acc:HGNC:19715]	4.24925e-23
ENSG00000197061	H4C3	H4 clustered histone 3 [Source:HGNC Symbol;Acc:HGNC:4787]	1.38622e-22
ENSG00000276903	H2AC16	H2A clustered histone 16 [Source:HGNC Symbol;Acc:HGNC:4730]	2.31488e-22
ENSG00000168298	H1-4	H1.4 linker histone, cluster member [Source:HGNC Symbol;Acc:HGNC:4718]	8.77772e-22
ENSG00000131747	TOP2A	DNA topoisomerase II alpha [Source:HGNC Symbol;Acc:HGNC:11989]	1.53315e-21
ENSG00000137807	KIF23	kinesin family member 23 [Source:HGNC Symbol;Acc:HGNC:6392]	4.0445e-21
ENSG00000196866	H2AC7	H2A clustered histone 7 [Source:HGNC Symbol;Acc:HGNC:4729]	8.12408e-21
ENSG00000275126	H4C13	H4 clustered histone 13 [Source:HGNC Symbol;Acc:HGNC:4791]	1.66233e-20
ENSG00000175063	UBE2C	ubiquitin conjugating enzyme E2 C [Source:HGNC Symbol;Acc:HGNC:15937]	2.77245e-20
ENSG00000105486	LIG1	DNA ligase 1 [Source:HGNC Symbol;Acc:HGNC:6598]	3.84031e-20
ENSG00000166508	MCM7	minichromosome maintenance complex component 7 [Source:HGNC Symbol;Acc:HGNC:6950]	5.27105e-20
ENSG00000113368	LMNB1	lamin B1 [Source:HGNC Symbol;Acc:HGNC:6637]	6.70463e-20
ENSG00000138160	KIF11	kinesin family member 11 [Source:HGNC Symbol;Acc:HGNC:6388]	9.00071e-20
ENSG00000079616	KIF22	kinesin family member 22 [Source:HGNC Symbol;Acc:HGNC:6391]	1.22805e-19
ENSG00000119969	HELLS	helicase, lymphoid specific [Source:HGNC Symbol;Acc:HGNC:4861]	1.74553e-19
ENSG00000198901	PRC1	protein regulator of cytokinesis 1 [Source:HGNC Symbol;Acc:HGNC:9341]	2.41989e-19
ENSG00000276410	H2BC3	H2B clustered histone 3 [Source:HGNC Symbol;Acc:HGNC:4751]	3.19746e-19
ENSG00000088325	TPX2	TPX2 microtubule nucleation factor [Source:HGNC Symbol;Acc:HGNC:1249]	4.80808e-19
ENSG00000186193	SAPCD2	suppressor APC domain containing 2 [Source:HGNC Symbol;Acc:HGNC:28055]	1.07569e-18
ENSG00000147536	GINS4	GINS complex subunit 4 [Source:HGNC Symbol;Acc:HGNC:28226]	2.70105e-18
ENSG00000188486	H2AX	H2A.X variant histone [Source:HGNC Symbol;Acc:HGNC:4739]	6.23891e-18
ENSG00000275714	H3C1	H3 clustered histone 1 [Source:HGNC Symbol;Acc:HGNC:4766]	1.14848e-17
ENSG00000112118	MCM3	minichromosome maintenance complex component 3 [Source:HGNC Symbol;Acc:HGNC:6945]	1.69981e-17
ENSG00000117724	CENPF	centromere protein F [Source:HGNC Symbol;Acc:HGNC:1857]	2.42644e-17
ENSG00000113810	SMC4	structural maintenance of chromosomes 4 [Source:HGNC Symbol;Acc:HGNC:14013]	3.76354e-17
ENSG00000214357	NEURL1B	neuralized E3 ubiquitin protein ligase 1B [Source:HGNC Symbol;Acc:HGNC:35422]	5.48582e-17
ENSG00000012048	BRCA1	BRCA1 DNA repair associated [Source:HGNC Symbol;Acc:HGNC:1100]	7.30536e-17
ENSG00000274290	H2BC6	H2B clustered histone 6 [Source:HGNC Symbol;Acc:HGNC:4753]	9.19421e-17
ENSG00000173207	CKS1B	CDC28 protein kinase regulatory subunit 1B [Source:HGNC Symbol;Acc:HGNC:19083]	1.15773e-16
ENSG00000105011	ASF1B	anti-silencing function 1B histone chaperone [Source:HGNC Symbol;Acc:HGNC:20996]	1.40853e-16
ENSG00000104889	RNASEH2A	ribonuclease H2 subunit A [Source:HGNC Symbol;Acc:HGNC:18518]	1.67049e-16
ENSG00000164032	H2AZ1	H2A.Z variant histone 1 [Source:HGNC Symbol;Acc:HGNC:4741]	1.96687e-16
ENSG00000136824	SMC2	structural maintenance of chromosomes 2 [Source:HGNC Symbol;Acc:HGNC:14011]	2.5671e-16
ENSG00000187514	PTMA	prothymosin alpha [Source:HGNC Symbol;Acc:HGNC:9623]	3.18585e-16
ENSG00000186185	KIF18B	kinesin family member 18B [Source:HGNC Symbol;Acc:HGNC:27102]	3.87579e-16
ENSG00000275379	H3C11	H3 clustered histone 11 [Source:HGNC Symbol;Acc:HGNC:4771]	6.29446e-16
ENSG00000182481	KPNA2	karyopherin subunit alpha 2 [Source:HGNC Symbol;Acc:HGNC:6395]	8.7415e-16
ENSG00000180573	H2AC6	H2A clustered histone 6 [Source:HGNC Symbol;Acc:HGNC:4733]	1.17596e-15
ENSG00000154839	SKA1	spindle and kinetochore associated complex subunit 1 [Source:HGNC Symbol;Acc:HGNC:28109]	1.59849e-15
ENSG00000276043	UHRF1	ubiquitin like with PHD and ring finger domains 1 [Source:HGNC Symbol;Acc:HGNC:12556]	2.04516e-15
ENSG00000276368	H2AC14	H2A clustered histone 14 [Source:HGNC Symbol;Acc:HGNC:4727]	2.66867e-15
ENSG00000121152	NCAPH	non-SMC condensin I complex subunit H [Source:HGNC Symbol;Acc:HGNC:1112]	3.42795e-15
ENSG00000011426	ANLN	anillin actin binding protein [Source:HGNC Symbol;Acc:HGNC:14082]	4.49108e-15
ENSG00000176890	TYMS	thymidylate synthetase [Source:HGNC Symbol;Acc:HGNC:12441]	6.19245e-15
ENSG00000171848	RRM2	ribonucleotide reductase regulatory subunit M2 [Source:HGNC Symbol;Acc:HGNC:10452]	8.32505e-15
ENSG00000132646	PCNA	proliferating cell nuclear antigen [Source:HGNC Symbol;Acc:HGNC:8729]	1.32156e-14
ENSG00000142731	PLK4	polo like kinase 4 [Source:HGNC Symbol;Acc:HGNC:11397]	2.04934e-14
ENSG00000188229	TUBB4B	tubulin beta 4B class IVb [Source:HGNC Symbol;Acc:HGNC:20771]	3.04477e-14
ENSG00000184260	H2AC20	H2A clustered histone 20 [Source:HGNC Symbol;Acc:HGNC:4738]	4.03312e-14
ENSG00000089685	BIRC5	baculoviral IAP repeat containing 5 [Source:HGNC Symbol;Acc:HGNC:593]	5.29684e-14
ENSG00000278705	H4C2	H4 clustered histone 2 [Source:HGNC Symbol;Acc:HGNC:4789]	7.47086e-14
ENSG00000164104	HMGB2	high mobility group box 2 [Source:HGNC Symbol;Acc:HGNC:5000]	9.73085e-14
ENSG00000146670	CDCA5	cell division cycle associated 5 [Source:HGNC Symbol;Acc:HGNC:14626]	1.21598e-13
ENSG00000013810	TACC3	transforming acidic coiled-coil containing protein 3 [Source:HGNC Symbol;Acc:HGNC:11524]	1.45848e-13
ENSG00000170540	ARL6IP1	ADP ribosylation factor like GTPase 6 interacting protein 1 [Source:HGNC Symbol;Acc:HGNC:697]	1.82051e-13
ENSG00000161800	RACGAP1	Rac GTPase activating protein 1 [Source:HGNC Symbol;Acc:HGNC:9804]	2.19973e-13
ENSG00000076003	MCM6	minichromosome maintenance complex component 6 [Source:HGNC Symbol;Acc:HGNC:6949]	2.60703e-13
ENSG00000171320	ESCO2	establishment of sister chromatid cohesion N-acetyltransferase 2 [Source:HGNC Symbol;Acc:HGNC:27230]	3.46327e-13
ENSG00000276966	H4C5	H4 clustered histone 5 [Source:HGNC Symbol;Acc:HGNC:4790]	4.39888e-13
ENSG00000168496	FEN1	flap structure-specific endonuclease 1 [Source:HGNC Symbol;Acc:HGNC:3650]	5.62373e-13
ENSG00000196230	TUBB	tubulin beta class I [Source:HGNC Symbol;Acc:HGNC:20778]	6.94397e-13
ENSG00000167553	TUBA1C	tubulin alpha 1c [Source:HGNC Symbol;Acc:HGNC:20768]	8.33935e-13
ENSG00000129195	PIMREG	PICALM interacting mitotic regulator [Source:HGNC Symbol;Acc:HGNC:25483]	9.81617e-13
ENSG00000131153	GINS2	GINS complex subunit 2 [Source:HGNC Symbol;Acc:HGNC:24575]	1.12891e-12
ENSG00000237649	KIFC1	kinesin family member C1 [Source:HGNC Symbol;Acc:HGNC:6389]	1.276e-12
ENSG00000278637	H4C1	H4 clustered histone 1 [Source:HGNC Symbol;Acc:HGNC:4781]	1.44333e-12
ENSG00000135679	MDM2	MDM2 proto-oncogene [Source:HGNC Symbol;Acc:HGNC:6973]	1.66231e-12
ENSG00000163507	CIP2A	cellular inhibitor of PP2A [Source:HGNC Symbol;Acc:HGNC:29302]	1.87767e-12
ENSG00000165304	MELK	maternal embryonic leucine zipper kinase [Source:HGNC Symbol;Acc:HGNC:16870]	2.08951e-12
ENSG00000184270	H2AC21	H2A clustered histone 21 [Source:HGNC Symbol;Acc:HGNC:20508]	2.34114e-12
ENSG00000123485	HJURP	Holliday junction recognition protein [Source:HGNC Symbol;Acc:HGNC:25444]	2.58832e-12
ENSG00000122966	CIT	citron rho-interacting serine/threonine kinase [Source:HGNC Symbol;Acc:HGNC:1985]	2.95692e-12
ENSG00000094804	CDC6	cell division cycle 6 [Source:HGNC Symbol;Acc:HGNC:1744]	3.38639e-12
ENSG00000111206	FOXM1	forkhead box M1 [Source:HGNC Symbol;Acc:HGNC:3818]	3.87941e-12
ENSG00000278463	H2AC4	H2A clustered histone 4 [Source:HGNC Symbol;Acc:HGNC:4734]	4.37631e-12
ENSG00000273213	H3-2	H3.2 histone (putative) [Source:HGNC Symbol;Acc:HGNC:32060]	4.90147e-12
ENSG00000169679	BUB1	BUB1 mitotic checkpoint serine/threonine kinase [Source:HGNC Symbol;Acc:HGNC:1148]	5.70739e-12
ENSG00000117632	STMN1	stathmin 1 [Source:HGNC Symbol;Acc:HGNC:6510]	7.05274e-12
ENSG00000100297	MCM5	minichromosome maintenance complex component 5 [Source:HGNC Symbol;Acc:HGNC:6948]	1.01778e-11
ENSG00000134057	CCNB1	cyclin B1 [Source:HGNC Symbol;Acc:HGNC:1579]	1.21144e-11
ENSG00000109685	NSD2	nuclear receptor binding SET domain protein 2 [Source:HGNC Symbol;Acc:HGNC:12766]	1.42667e-11
ENSG00000111665	CDCA3	cell division cycle associated 3 [Source:HGNC Symbol;Acc:HGNC:14624]	1.69833e-11
ENSG00000179750	APOBEC3B	apolipoprotein B mRNA editing enzyme catalytic subunit 3B [Source:HGNC Symbol;Acc:HGNC:17352]	2.54137e-11
ENSG00000130816	DNMT1	DNA methyltransferase 1 [Source:HGNC Symbol;Acc:HGNC:2976]	2.98265e-11
ENSG00000178999	AURKB	aurora kinase B [Source:HGNC Symbol;Acc:HGNC:11390]	3.42186e-11
ENSG00000049541	RFC2	replication factor C subunit 2 [Source:HGNC Symbol;Acc:HGNC:9970]	4.01926e-11
ENSG00000138180	CEP55	centrosomal protein 55 [Source:HGNC Symbol;Acc:HGNC:1161]	4.95756e-11
ENSG00000197238	H4C11	H4 clustered histone 11 [Source:HGNC Symbol;Acc:HGNC:4785]	6.09075e-11
ENSG00000249992	TMEM158	transmembrane protein 158 [Source:HGNC Symbol;Acc:HGNC:30293]	7.3946e-11
ENSG00000187741	FANCA	FA complementation group A [Source:HGNC Symbol;Acc:HGNC:3582]	8.70809e-11
ENSG00000085999	RAD54L	RAD54 like [Source:HGNC Symbol;Acc:HGNC:9826]	1.0088e-10
ENSG00000165480	SKA3	spindle and kinetochore associated complex subunit 3 [Source:HGNC Symbol;Acc:HGNC:20262]	1.16758e-10
ENSG00000111331	OAS3	2'-5'-oligoadenylate synthetase 3 [Source:HGNC Symbol;Acc:HGNC:8088]	1.32556e-10
ENSG00000142945	KIF2C	kinesin family member 2C [Source:HGNC Symbol;Acc:HGNC:6393]	1.50254e-10
ENSG00000163808	KIF15	kinesin family member 15 [Source:HGNC Symbol;Acc:HGNC:17273]	1.6911e-10
ENSG00000090889	KIF4A	kinesin family member 4A [Source:HGNC Symbol;Acc:HGNC:13339]	1.88399e-10
ENSG00000073111	MCM2	minichromosome maintenance complex component 2 [Source:HGNC Symbol;Acc:HGNC:6944]	2.08874e-10
ENSG00000058056	USP13	ubiquitin specific peptidase 13 [Source:HGNC Symbol;Acc:HGNC:12611]	2.29707e-10
ENSG00000103966	EHD4	EH domain containing 4 [Source:HGNC Symbol;Acc:HGNC:3245]	2.54632e-10
ENSG00000170312	CDK1	cyclin dependent kinase 1 [Source:HGNC Symbol;Acc:HGNC:1722]	2.80549e-10
ENSG00000166803	PCLAF	PCNA clamp associated factor [Source:HGNC Symbol;Acc:HGNC:28961]	3.08042e-10
ENSG00000101773	RBBP8	RB binding protein 8, endonuclease [Source:HGNC Symbol;Acc:HGNC:9891]	3.43411e-10
ENSG00000093009	CDC45	cell division cycle 45 [Source:HGNC Symbol;Acc:HGNC:1739]	3.79411e-10
ENSG00000165891	E2F7	E2F transcription factor 7 [Source:HGNC Symbol;Acc:HGNC:23820]	4.19983e-10
ENSG00000094916	CBX5	chromobox 5 [Source:HGNC Symbol;Acc:HGNC:1555]	4.66161e-10
ENSG00000155561	NUP205	nucleoporin 205 [Source:HGNC Symbol;Acc:HGNC:18658]	5.11988e-10
ENSG00000109118	PHF12	PHD finger protein 12 [Source:HGNC Symbol;Acc:HGNC:20816]	5.5746e-10
ENSG00000179051	RCC2	regulator of chromosome condensation 2 [Source:HGNC Symbol;Acc:HGNC:30297]	6.06797e-10
ENSG00000138780	GSTCD	glutathione S-transferase C-terminal domain containing [Source:HGNC Symbol;Acc:HGNC:25806]	6.642e-10
ENSG00000166851	PLK1	polo like kinase 1 [Source:HGNC Symbol;Acc:HGNC:9077]	7.58653e-10
ENSG00000164611	PTTG1	PTTG1 regulator of sister chromatid separation, securin [Source:HGNC Symbol;Acc:HGNC:9690]	8.64316e-10
ENSG00000149294	NCAM1	neural cell adhesion molecule 1 [Source:HGNC Symbol;Acc:HGNC:7656]	9.85502e-10
ENSG00000183598	H3C13	H3 clustered histone 13 [Source:HGNC Symbol;Acc:HGNC:25311]	1.10721e-09
ENSG00000130726	TRIM28	tripartite motif containing 28 [Source:HGNC Symbol;Acc:HGNC:16384]	1.25913e-09
ENSG00000104738	MCM4	minichromosome maintenance complex component 4 [Source:HGNC Symbol;Acc:HGNC:6947]	1.41354e-09
ENSG00000066279	ASPM	assembly factor for spindle microtubules [Source:HGNC Symbol;Acc:HGNC:19048]	1.5696e-09
ENSG00000116237	ICMT	isoprenylcysteine carboxyl methyltransferase [Source:HGNC Symbol;Acc:HGNC:5350]	1.7898e-09
ENSG00000075218	GTSE1	G2 and S-phase expressed 1 [Source:HGNC Symbol;Acc:HGNC:13698]	2.01362e-09
ENSG00000169607	CKAP2L	cytoskeleton associated protein 2 like [Source:HGNC Symbol;Acc:HGNC:26877]	2.24713e-09
ENSG00000175592	FOSL1	FOS like 1, AP-1 transcription factor subunit [Source:HGNC Symbol;Acc:HGNC:13718]	2.52965e-09
ENSG00000136108	CKAP2	cytoskeleton associated protein 2 [Source:HGNC Symbol;Acc:HGNC:1990]	2.81645e-09
ENSG00000124207	CSE1L	chromosome segregation 1 like [Source:HGNC Symbol;Acc:HGNC:2431]	3.10182e-09
ENSG00000070814	TCOF1	treacle ribosome biogenesis factor 1 [Source:HGNC Symbol;Acc:HGNC:11654]	3.43884e-09
ENSG00000117399	CDC20	cell division cycle 20 [Source:HGNC Symbol;Acc:HGNC:1723]	3.82752e-09
ENSG00000092621	PHGDH	phosphoglycerate dehydrogenase [Source:HGNC Symbol;Acc:HGNC:8923]	4.22989e-09
ENSG00000029153	ARNTL2	aryl hydrocarbon receptor nuclear translocator like 2 [Source:HGNC Symbol;Acc:HGNC:18984]	5.10386e-09
ENSG00000132967	HMGB1P5	high mobility group box 1 pseudogene 5 [Source:HGNC Symbol;Acc:HGNC:4997]	5.54305e-09
ENSG00000162745	OLFML2B	olfactomedin like 2B [Source:HGNC Symbol;Acc:HGNC:24558]	6.28456e-09
ENSG00000104228	TRIM35	tripartite motif containing 35 [Source:HGNC Symbol;Acc:HGNC:16285]	7.04169e-09
ENSG00000131462	TUBG1	tubulin gamma 1 [Source:HGNC Symbol;Acc:HGNC:12417]	7.81416e-09
ENSG00000274618	H4C6	H4 clustered histone 6 [Source:HGNC Symbol;Acc:HGNC:4783]	9.36411e-09
ENSG00000161888	SPC24	SPC24 component of NDC80 kinetochore complex [Source:HGNC Symbol;Acc:HGNC:26913]	1.15723e-08
ENSG00000117650	NEK2	NIMA related kinase 2 [Source:HGNC Symbol;Acc:HGNC:7745]	1.27074e-08
ENSG00000072501	SMC1A	structural maintenance of chromosomes 1A [Source:HGNC Symbol;Acc:HGNC:11111]	1.38955e-08
ENSG00000171241	SHCBP1	SHC binding and spindle associated 1 [Source:HGNC Symbol;Acc:HGNC:29547]	1.51713e-08
ENSG00000174371	EXO1	exonuclease 1 [Source:HGNC Symbol;Acc:HGNC:3511]	1.66177e-08
ENSG00000196747	H2AC13	H2A clustered histone 13 [Source:HGNC Symbol;Acc:HGNC:4725]	1.8065e-08
ENSG00000101412	E2F1	E2F transcription factor 1 [Source:HGNC Symbol;Acc:HGNC:3113]	1.97105e-08
ENSG00000196890	H2BU1	H2B.U histone 1 [Source:HGNC Symbol;Acc:HGNC:20514]	2.14141e-08
ENSG00000176014	TUBB6	tubulin beta 6 class V [Source:HGNC Symbol;Acc:HGNC:20776]	2.32146e-08
ENSG00000145386	CCNA2	cyclin A2 [Source:HGNC Symbol;Acc:HGNC:1578]	2.50122e-08
ENSG00000133119	RFC3	replication factor C subunit 3 [Source:HGNC Symbol;Acc:HGNC:9971]	2.68561e-08
ENSG00000104356	POP1	POP1 homolog, ribonuclease P/MRP subunit [Source:HGNC Symbol;Acc:HGNC:30129]	2.86887e-08
ENSG00000080947	CROCCP3	CROCC pseudogene 3 [Source:HGNC Symbol;Acc:HGNC:29405]	3.06012e-08
ENSG00000109805	NCAPG	non-SMC condensin I complex subunit G [Source:HGNC Symbol;Acc:HGNC:24304]	3.28147e-08
ENSG00000133026	MYH10	myosin heavy chain 10 [Source:HGNC Symbol;Acc:HGNC:7568]	3.50707e-08
ENSG00000124610	H1-1	H1.1 linker histone, cluster member [Source:HGNC Symbol;Acc:HGNC:4715]	3.75714e-08
ENSG00000197153	H3C12	H3 clustered histone 12 [Source:HGNC Symbol;Acc:HGNC:4774]	4.02597e-08
ENSG00000068489	PRR11	proline rich 11 [Source:HGNC Symbol;Acc:HGNC:25619]	4.29962e-08
ENSG00000186638	KIF24	kinesin family member 24 [Source:HGNC Symbol;Acc:HGNC:19916]	4.5712e-08
ENSG00000108424	KPNB1	karyopherin subunit beta 1 [Source:HGNC Symbol;Acc:HGNC:6400]	4.86183e-08
ENSG00000214182	PTMAP5	prothymosin alpha pseudogene 5 [Source:HGNC Symbol;Acc:HGNC:9628]	5.161e-08
ENSG00000175467	SART1	spliceosome associated factor 1, recruiter of U4/U6.U5 tri-snRNP [Source:HGNC Symbol;Acc:HGNC:10538]	6.10793e-08
ENSG00000184445	KNTC1	kinetochore associated 1 [Source:HGNC Symbol;Acc:HGNC:17255]	6.4411e-08
ENSG00000111602	TIMELESS	timeless circadian regulator [Source:HGNC Symbol;Acc:HGNC:11813]	6.83658e-08
ENSG00000074800	ENO1	enolase 1 [Source:HGNC Symbol;Acc:HGNC:3350]	7.23923e-08
ENSG00000160957	RECQL4	RecQ like helicase 4 [Source:HGNC Symbol;Acc:HGNC:9949]	7.64499e-08
ENSG00000065328	MCM10	minichromosome maintenance 10 replication initiation factor [Source:HGNC Symbol;Acc:HGNC:18043]	8.57922e-08
ENSG00000151849	CENPJ	centromere protein J [Source:HGNC Symbol;Acc:HGNC:17272]	9.07382e-08
ENSG00000147274	RBMX	RNA binding motif protein X-linked [Source:HGNC Symbol;Acc:HGNC:9910]	9.57009e-08
ENSG00000080986	NDC80	NDC80 kinetochore complex component [Source:HGNC Symbol;Acc:HGNC:16909]	1.06805e-07
ENSG00000273542	H4C12	H4 clustered histone 12 [Source:HGNC Symbol;Acc:HGNC:4784]	1.12748e-07
ENSG00000139734	DIAPH3	diaphanous related formin 3 [Source:HGNC Symbol;Acc:HGNC:15480]	1.18716e-07
ENSG00000197299	BLM	BLM RecQ like helicase [Source:HGNC Symbol;Acc:HGNC:1058]	1.24727e-07
ENSG00000119403	PHF19	PHD finger protein 19 [Source:HGNC Symbol;Acc:HGNC:24566]	1.38209e-07
ENSG00000058804	NDC1	NDC1 transmembrane nucleoporin [Source:HGNC Symbol;Acc:HGNC:25525]	1.45209e-07
ENSG00000135476	ESPL1	extra spindle pole bodies like 1, separase [Source:HGNC Symbol;Acc:HGNC:16856]	1.52354e-07
ENSG00000155657	TTN	titin [Source:HGNC Symbol;Acc:HGNC:12403]	1.59886e-07
ENSG00000144354	CDCA7	cell division cycle associated 7 [Source:HGNC Symbol;Acc:HGNC:14628]	1.67505e-07
ENSG00000096060	FKBP5	FKBP prolyl isomerase 5 [Source:HGNC Symbol;Acc:HGNC:3721]	1.75216e-07
ENSG00000166503	HDGFL3	HDGF like 3 [Source:HGNC Symbol;Acc:HGNC:24937]	1.8334e-07
ENSG00000123416	TUBA1B	tubulin alpha 1b [Source:HGNC Symbol;Acc:HGNC:18809]	1.91818e-07
ENSG00000127586	CHTF18	chromosome transmission fidelity factor 18 [Source:HGNC Symbol;Acc:HGNC:18435]	2.00325e-07
ENSG00000100092	SH3BP1	SH3 domain binding protein 1 [Source:HGNC Symbol;Acc:HGNC:10824]	2.091e-07
ENSG00000114346	ECT2	epithelial cell transforming 2 [Source:HGNC Symbol;Acc:HGNC:3155]	2.18482e-07
ENSG00000137812	KNL1	kinetochore scaffold 1 [Source:HGNC Symbol;Acc:HGNC:24054]	2.28462e-07
ENSG00000107566	ERLIN1	ER lipid raft associated 1 [Source:HGNC Symbol;Acc:HGNC:16947]	2.38707e-07
ENSG00000010292	NCAPD2	non-SMC condensin I complex subunit D2 [Source:HGNC Symbol;Acc:HGNC:24305]	2.49337e-07
ENSG00000088247	KHSRP	KH-type splicing regulatory protein [Source:HGNC Symbol;Acc:HGNC:6316]	2.60141e-07
ENSG00000153976	HS3ST3A1	heparan sulfate-glucosamine 3-sulfotransferase 3A1 [Source:HGNC Symbol;Acc:HGNC:5196]	2.84172e-07
ENSG00000150753	CCT5	chaperonin containing TCP1 subunit 5 [Source:HGNC Symbol;Acc:HGNC:1618]	2.97319e-07
ENSG00000138778	CENPE	centromere protein E [Source:HGNC Symbol;Acc:HGNC:1856]	3.10791e-07
ENSG00000198830	HMGN2	high mobility group nucleosomal binding domain 2 [Source:HGNC Symbol;Acc:HGNC:4986]	3.52254e-07
ENSG00000156802	ATAD2	ATPase family AAA domain containing 2 [Source:HGNC Symbol;Acc:HGNC:30123]	3.66979e-07
ENSG00000087087	SRRT	serrate, RNA effector molecule [Source:HGNC Symbol;Acc:HGNC:24101]	3.82193e-07
ENSG00000126787	DLGAP5	DLG associated protein 5 [Source:HGNC Symbol;Acc:HGNC:16864]	3.97382e-07
ENSG00000075702	WDR62	WD repeat domain 62 [Source:HGNC Symbol;Acc:HGNC:24502]	4.12704e-07
ENSG00000025770	NCAPH2	non-SMC condensin II complex subunit H2 [Source:HGNC Symbol;Acc:HGNC:25071]	4.28153e-07
ENSG00000213551	DNAJC9	DnaJ heat shock protein family (Hsp40) member C9 [Source:HGNC Symbol;Acc:HGNC:19123]	4.46212e-07
ENSG00000127946	HIP1	huntingtin interacting protein 1 [Source:HGNC Symbol;Acc:HGNC:4913]	4.65079e-07
ENSG00000130204	TOMM40	translocase of outer mitochondrial membrane 40 [Source:HGNC Symbol;Acc:HGNC:18001]	4.84158e-07
ENSG00000121068	TBX2	T-box transcription factor 2 [Source:HGNC Symbol;Acc:HGNC:11597]	5.04447e-07
ENSG00000161692	DBF4B	DBF4 zinc finger B [Source:HGNC Symbol;Acc:HGNC:17883]	5.28619e-07
ENSG00000140525	FANCI	FA complementation group I [Source:HGNC Symbol;Acc:HGNC:25568]	5.5358e-07
ENSG00000116560	SFPQ	splicing factor proline and glutamine rich [Source:HGNC Symbol;Acc:HGNC:10774]	5.78473e-07
ENSG00000072864	NDE1	nudE neurodevelopment protein 1 [Source:HGNC Symbol;Acc:HGNC:17619]	6.03235e-07
ENSG00000189403	HMGB1	high mobility group box 1 [Source:HGNC Symbol;Acc:HGNC:4983]	6.2812e-07
ENSG00000109971	HSPA8	heat shock protein family A (Hsp70) member 8 [Source:HGNC Symbol;Acc:HGNC:5241]	6.83533e-07
ENSG00000233024	NPIPA9	nuclear pore complex interacting protein family, member A9 [Source:HGNC Symbol;Acc:HGNC:41984]	7.1176e-07
ENSG00000142634	EFHD2	EF-hand domain family member D2 [Source:HGNC Symbol;Acc:HGNC:28670]	7.41054e-07
ENSG00000164754	RAD21	RAD21 cohesin complex component [Source:HGNC Symbol;Acc:HGNC:9811]	7.99718e-07
ENSG00000144554	FANCD2	FA complementation group D2 [Source:HGNC Symbol;Acc:HGNC:3585]	8.31045e-07
ENSG00000119333	DYNC2I2	dynein 2 intermediate chain 2 [Source:HGNC Symbol;Acc:HGNC:28296]	8.64358e-07
ENSG00000100226	GTPBP1	GTP binding protein 1 [Source:HGNC Symbol;Acc:HGNC:4669]	8.9855e-07
ENSG00000170515	PA2G4	proliferation-associated 2G4 [Source:HGNC Symbol;Acc:HGNC:8550]	9.336e-07
ENSG00000143799	PARP1	poly(ADP-ribose) polymerase 1 [Source:HGNC Symbol;Acc:HGNC:270]	9.72274e-07
ENSG00000168264	IRF2BP2	interferon regulatory factor 2 binding protein 2 [Source:HGNC Symbol;Acc:HGNC:21729]	1.01168e-06
ENSG00000062822	POLD1	DNA polymerase delta 1, catalytic subunit [Source:HGNC Symbol;Acc:HGNC:9175]	1.05438e-06
ENSG00000167747	C19orf48	chromosome 19 open reading frame 48 [Source:HGNC Symbol;Acc:HGNC:29667]	1.14142e-06
ENSG00000198176	TFDP1	transcription factor Dp-1 [Source:HGNC Symbol;Acc:HGNC:11749]	1.18798e-06
ENSG00000005022	SLC25A5	solute carrier family 25 member 5 [Source:HGNC Symbol;Acc:HGNC:10991]	1.23549e-06
ENSG00000128578	STRIP2	striatin interacting protein 2 [Source:HGNC Symbol;Acc:HGNC:22209]	1.28444e-06
ENSG00000256663	NA	ubiquitin-like with PHD and ring finger domains 1 (UHRF1) pseudogene	1.33407e-06
ENSG00000160014	CALM3	calmodulin 3 [Source:HGNC Symbol;Acc:HGNC:1449]	1.38495e-06
ENSG00000123374	CDK2	cyclin dependent kinase 2 [Source:HGNC Symbol;Acc:HGNC:1771]	1.43942e-06
ENSG00000255439	NA	novel protein, VKORC1 and PRSS53 readthrough	1.49408e-06
ENSG00000162607	USP1	ubiquitin specific peptidase 1 [Source:HGNC Symbol;Acc:HGNC:12607]	1.55097e-06
ENSG00000151503	NCAPD3	non-SMC condensin II complex subunit D3 [Source:HGNC Symbol;Acc:HGNC:28952]	1.60867e-06
ENSG00000067082	KLF6	Kruppel like factor 6 [Source:HGNC Symbol;Acc:HGNC:2235]	1.6662e-06
ENSG00000112742	TTK	TTK protein kinase [Source:HGNC Symbol;Acc:HGNC:12401]	1.72337e-06
ENSG00000143401	ANP32E	acidic nuclear phosphoprotein 32 family member E [Source:HGNC Symbol;Acc:HGNC:16673]	1.84026e-06
ENSG00000143228	NUF2	NUF2 component of NDC80 kinetochore complex [Source:HGNC Symbol;Acc:HGNC:14621]	1.9037e-06
ENSG00000136811	ODF2	outer dense fiber of sperm tails 2 [Source:HGNC Symbol;Acc:HGNC:8114]	1.97092e-06
ENSG00000112029	FBXO5	F-box protein 5 [Source:HGNC Symbol;Acc:HGNC:13584]	2.04012e-06
ENSG00000099901	RANBP1	RAN binding protein 1 [Source:HGNC Symbol;Acc:HGNC:9847]	2.11034e-06
ENSG00000174442	ZWILCH	zwilch kinetochore protein [Source:HGNC Symbol;Acc:HGNC:25468]	2.18212e-06
ENSG00000092820	EZR	ezrin [Source:HGNC Symbol;Acc:HGNC:12691]	2.33895e-06
ENSG00000164236	ANKRD33B	ankyrin repeat domain 33B [Source:HGNC Symbol;Acc:HGNC:35240]	2.42526e-06
ENSG00000130589	HELZ2	helicase with zinc finger 2 [Source:HGNC Symbol;Acc:HGNC:30021]	2.51526e-06
ENSG00000125944	HNRNPR	heterogeneous nuclear ribonucleoprotein R [Source:HGNC Symbol;Acc:HGNC:5047]	2.81113e-06
ENSG00000155980	KIF5A	kinesin family member 5A [Source:HGNC Symbol;Acc:HGNC:6323]	2.91804e-06
ENSG00000140534	TICRR	TOPBP1 interacting checkpoint and replication regulator [Source:HGNC Symbol;Acc:HGNC:28704]	3.02433e-06
ENSG00000138376	BARD1	BRCA1 associated RING domain 1 [Source:HGNC Symbol;Acc:HGNC:952]	3.13239e-06
ENSG00000124795	DEK	DEK proto-oncogene [Source:HGNC Symbol;Acc:HGNC:2768]	3.2423e-06
ENSG00000265241	RBM8A	RNA binding motif protein 8A [Source:HGNC Symbol;Acc:HGNC:9905]	3.46963e-06
ENSG00000178921	PFAS	phosphoribosylformylglycinamidine synthase [Source:HGNC Symbol;Acc:HGNC:8863]	3.5876e-06
ENSG00000167325	RRM1	ribonucleotide reductase catalytic subunit M1 [Source:HGNC Symbol;Acc:HGNC:10451]	3.7084e-06
ENSG00000120256	LRP11	LDL receptor related protein 11 [Source:HGNC Symbol;Acc:HGNC:16936]	3.95098e-06
ENSG00000198554	WDHD1	WD repeat and HMG-box DNA binding protein 1 [Source:HGNC Symbol;Acc:HGNC:23170]	4.07362e-06
ENSG00000166451	CENPN	centromere protein N [Source:HGNC Symbol;Acc:HGNC:30873]	4.19646e-06
ENSG00000112984	KIF20A	kinesin family member 20A [Source:HGNC Symbol;Acc:HGNC:9787]	4.3242e-06
ENSG00000198826	ARHGAP11A	Rho GTPase activating protein 11A [Source:HGNC Symbol;Acc:HGNC:15783]	4.45623e-06
ENSG00000127528	KLF2	Kruppel like factor 2 [Source:HGNC Symbol;Acc:HGNC:6347]	4.86614e-06
ENSG00000166881	NEMP1	nuclear envelope integral membrane protein 1 [Source:HGNC Symbol;Acc:HGNC:29001]	5.00608e-06
ENSG00000103257	SLC7A5	solute carrier family 7 member 5 [Source:HGNC Symbol;Acc:HGNC:11063]	5.15268e-06
ENSG00000144749	LRIG1	leucine rich repeats and immunoglobulin like domains 1 [Source:HGNC Symbol;Acc:HGNC:17360]	5.2987e-06
ENSG00000197771	MCMBP	minichromosome maintenance complex binding protein [Source:HGNC Symbol;Acc:HGNC:25782]	5.44521e-06
ENSG00000117152	RGS4	regulator of G protein signaling 4 [Source:HGNC Symbol;Acc:HGNC:10000]	5.59551e-06
ENSG00000086475	SEPHS1	selenophosphate synthetase 1 [Source:HGNC Symbol;Acc:HGNC:19685]	5.89973e-06
ENSG00000112759	SLC29A1	solute carrier family 29 member 1 (Augustine blood group) [Source:HGNC Symbol;Acc:HGNC:11003]	6.05626e-06
ENSG00000183048	SLC25A10	solute carrier family 25 member 10 [Source:HGNC Symbol;Acc:HGNC:10980]	6.22208e-06
ENSG00000180198	RCC1	regulator of chromosome condensation 1 [Source:HGNC Symbol;Acc:HGNC:1913]	6.56076e-06
ENSG00000172534	HCFC1	host cell factor C1 [Source:HGNC Symbol;Acc:HGNC:4839]	6.7377e-06
ENSG00000071539	TRIP13	thyroid hormone receptor interactor 13 [Source:HGNC Symbol;Acc:HGNC:12307]	6.91538e-06
ENSG00000092470	WDR76	WD repeat domain 76 [Source:HGNC Symbol;Acc:HGNC:25773]	7.09318e-06
ENSG00000152253	SPC25	SPC25 component of NDC80 kinetochore complex [Source:HGNC Symbol;Acc:HGNC:24031]	7.2813e-06
ENSG00000135842	NIBAN1	niban apoptosis regulator 1 [Source:HGNC Symbol;Acc:HGNC:16784]	7.47235e-06
ENSG00000002822	MAD1L1	mitotic arrest deficient 1 like 1 [Source:HGNC Symbol;Acc:HGNC:6762]	7.66658e-06
ENSG00000138092	CENPO	centromere protein O [Source:HGNC Symbol;Acc:HGNC:28152]	7.86015e-06
ENSG00000129810	SGO1	shugoshin 1 [Source:HGNC Symbol;Acc:HGNC:25088]	8.45197e-06
ENSG00000177602	HASPIN	histone H3 associated protein kinase [Source:HGNC Symbol;Acc:HGNC:19682]	8.65206e-06
ENSG00000156232	WHAMM	WASP homolog associated with actin, golgi membranes and microtubules [Source:HGNC Symbol;Acc:HGNC:30493]	8.8631e-06
ENSG00000120889	TNFRSF10B	TNF receptor superfamily member 10b [Source:HGNC Symbol;Acc:HGNC:11905]	9.07553e-06
ENSG00000051596	THOC3	THO complex 3 [Source:HGNC Symbol;Acc:HGNC:19072]	9.28915e-06
ENSG00000166845	C18orf54	chromosome 18 open reading frame 54 [Source:HGNC Symbol;Acc:HGNC:13796]	9.51191e-06
ENSG00000079432	CIC	capicua transcriptional repressor [Source:HGNC Symbol;Acc:HGNC:14214]	9.7373e-06
ENSG00000118193	KIF14	kinesin family member 14 [Source:HGNC Symbol;Acc:HGNC:19181]	1.01925e-05
ENSG00000149136	SSRP1	structure specific recognition protein 1 [Source:HGNC Symbol;Acc:HGNC:11327]	1.04223e-05
ENSG00000167670	CHAF1A	chromatin assembly factor 1 subunit A [Source:HGNC Symbol;Acc:HGNC:1910]	1.06515e-05
ENSG00000124225	PMEPA1	prostate transmembrane protein, androgen induced 1 [Source:HGNC Symbol;Acc:HGNC:14107]	1.08796e-05
ENSG00000125885	MCM8	minichromosome maintenance 8 homologous recombination repair factor [Source:HGNC Symbol;Acc:HGNC:16147]	1.11066e-05
ENSG00000186871	ERCC6L	ERCC excision repair 6 like, spindle assembly checkpoint helicase [Source:HGNC Symbol;Acc:HGNC:20794]	1.13348e-05
ENSG00000122952	ZWINT	ZW10 interacting kinetochore protein [Source:HGNC Symbol;Acc:HGNC:13195]	1.18037e-05
ENSG00000136450	SRSF1	serine and arginine rich splicing factor 1 [Source:HGNC Symbol;Acc:HGNC:10780]	1.22764e-05
ENSG00000138771	SHROOM3	shroom family member 3 [Source:HGNC Symbol;Acc:HGNC:30422]	1.2512e-05
ENSG00000130176	CNN1	calponin 1 [Source:HGNC Symbol;Acc:HGNC:2155]	1.27475e-05
ENSG00000123136	DDX39A	DExD-box helicase 39A [Source:HGNC Symbol;Acc:HGNC:17821]	1.30016e-05
ENSG00000126453	BCL2L12	BCL2 like 12 [Source:HGNC Symbol;Acc:HGNC:13787]	1.35089e-05
ENSG00000116670	MAD2L2	mitotic arrest deficient 2 like 2 [Source:HGNC Symbol;Acc:HGNC:6764]	1.37877e-05
ENSG00000175216	CKAP5	cytoskeleton associated protein 5 [Source:HGNC Symbol;Acc:HGNC:28959]	1.40694e-05
ENSG00000107796	ACTA2	actin alpha 2, smooth muscle [Source:HGNC Symbol;Acc:HGNC:130]	1.43759e-05
ENSG00000125835	SNRPB	small nuclear ribonucleoprotein polypeptides B and B1 [Source:HGNC Symbol;Acc:HGNC:11153]	1.46817e-05
ENSG00000143476	DTL	denticleless E3 ubiquitin protein ligase homolog [Source:HGNC Symbol;Acc:HGNC:30288]	1.49857e-05
ENSG00000051341	POLQ	DNA polymerase theta [Source:HGNC Symbol;Acc:HGNC:9186]	1.52894e-05
ENSG00000197451	HNRNPAB	heterogeneous nuclear ribonucleoprotein A/B [Source:HGNC Symbol;Acc:HGNC:5034]	1.56116e-05
ENSG00000091651	ORC6	origin recognition complex subunit 6 [Source:HGNC Symbol;Acc:HGNC:17151]	1.59392e-05
ENSG00000170779	CDCA4	cell division cycle associated 4 [Source:HGNC Symbol;Acc:HGNC:14625]	1.62776e-05
ENSG00000108106	UBE2S	ubiquitin conjugating enzyme E2 S [Source:HGNC Symbol;Acc:HGNC:17895]	1.6616e-05
ENSG00000111669	TPI1	triosephosphate isomerase 1 [Source:HGNC Symbol;Acc:HGNC:12009]	1.69535e-05
ENSG00000101574	METTL4	methyltransferase 4, N6-adenosine [Source:HGNC Symbol;Acc:HGNC:24726]	1.72946e-05
ENSG00000132341	RAN	RAN, member RAS oncogene family [Source:HGNC Symbol;Acc:HGNC:9846]	1.76351e-05
ENSG00000111252	SH2B3	SH2B adaptor protein 3 [Source:HGNC Symbol;Acc:HGNC:29605]	1.79772e-05
ENSG00000189057	FAM111B	FAM111 trypsin like peptidase B [Source:HGNC Symbol;Acc:HGNC:24200]	1.83397e-05
ENSG00000134291	TMEM106C	transmembrane protein 106C [Source:HGNC Symbol;Acc:HGNC:28775]	1.87067e-05
ENSG00000116285	ERRFI1	ERBB receptor feedback inhibitor 1 [Source:HGNC Symbol;Acc:HGNC:18185]	1.94879e-05
ENSG00000156970	BUB1B	BUB1 mitotic checkpoint serine/threonine kinase B [Source:HGNC Symbol;Acc:HGNC:1149]	1.99055e-05
ENSG00000135451	TROAP	trophinin associated protein [Source:HGNC Symbol;Acc:HGNC:12327]	2.07443e-05
ENSG00000170961	HAS2	hyaluronan synthase 2 [Source:HGNC Symbol;Acc:HGNC:4819]	2.15811e-05
ENSG00000102384	CENPI	centromere protein I [Source:HGNC Symbol;Acc:HGNC:3968]	2.20079e-05
ENSG00000160949	TONSL	tonsoku like, DNA repair protein [Source:HGNC Symbol;Acc:HGNC:7801]	2.24366e-05
ENSG00000120253	NUP43	nucleoporin 43 [Source:HGNC Symbol;Acc:HGNC:21182]	2.41991e-05
ENSG00000149636	DSN1	DSN1 component of MIS12 kinetochore complex [Source:HGNC Symbol;Acc:HGNC:16165]	2.46924e-05
ENSG00000126012	KDM5C	lysine demethylase 5C [Source:HGNC Symbol;Acc:HGNC:11114]	2.51879e-05
ENSG00000148400	NOTCH1	notch receptor 1 [Source:HGNC Symbol;Acc:HGNC:7881]	2.5686e-05
ENSG00000160298	C21orf58	chromosome 21 open reading frame 58 [Source:HGNC Symbol;Acc:HGNC:1300]	2.67423e-05
ENSG00000173546	CSPG4	chondroitin sulfate proteoglycan 4 [Source:HGNC Symbol;Acc:HGNC:2466]	2.89574e-05
ENSG00000238266	LINC00707	long intergenic non-protein coding RNA 707 [Source:HGNC Symbol;Acc:HGNC:44691]	2.95627e-05
ENSG00000130513	GDF15	growth differentiation factor 15 [Source:HGNC Symbol;Acc:HGNC:30142]	3.01818e-05
ENSG00000132780	NASP	nuclear autoantigenic sperm protein [Source:HGNC Symbol;Acc:HGNC:7644]	3.08038e-05
ENSG00000104885	DOT1L	DOT1 like histone lysine methyltransferase [Source:HGNC Symbol;Acc:HGNC:24948]	3.14274e-05
ENSG00000157456	CCNB2	cyclin B2 [Source:HGNC Symbol;Acc:HGNC:1580]	3.20528e-05
ENSG00000128951	DUT	deoxyuridine triphosphatase [Source:HGNC Symbol;Acc:HGNC:3078]	3.26772e-05
ENSG00000145819	ARHGAP26	Rho GTPase activating protein 26 [Source:HGNC Symbol;Acc:HGNC:17073]	3.39737e-05
ENSG00000130695	CEP85	centrosomal protein 85 [Source:HGNC Symbol;Acc:HGNC:25309]	3.5267e-05
ENSG00000167601	AXL	AXL receptor tyrosine kinase [Source:HGNC Symbol;Acc:HGNC:905]	3.59241e-05
ENSG00000173218	VANGL1	VANGL planar cell polarity protein 1 [Source:HGNC Symbol;Acc:HGNC:15512]	3.66087e-05
ENSG00000130669	PAK4	p21 (RAC1) activated kinase 4 [Source:HGNC Symbol;Acc:HGNC:16059]	3.87695e-05
ENSG00000101347	SAMHD1	SAM and HD domain containing deoxynucleoside triphosphate triphosphohydrolase 1 [Source:HGNC Symbol;Acc:HGNC:15925]	3.95154e-05
ENSG00000253729	PRKDC	protein kinase, DNA-activated, catalytic subunit [Source:HGNC Symbol;Acc:HGNC:9413]	4.10069e-05
ENSG00000100714	MTHFD1	methylenetetrahydrofolate dehydrogenase, cyclohydrolase and formyltetrahydrofolate synthetase 1 [Source:HGNC Symbol;Acc:HGNC:7432]	4.17574e-05
ENSG00000161547	SRSF2	serine and arginine rich splicing factor 2 [Source:HGNC Symbol;Acc:HGNC:10783]	4.25083e-05
ENSG00000275221	H2AC15	H2A clustered histone 15 [Source:HGNC Symbol;Acc:HGNC:4726]	4.32573e-05
ENSG00000105202	FBL	fibrillarin [Source:HGNC Symbol;Acc:HGNC:3599]	4.40148e-05
ENSG00000149548	CCDC15	coiled-coil domain containing 15 [Source:HGNC Symbol;Acc:HGNC:25798]	4.47895e-05
ENSG00000101911	PRPS2	phosphoribosyl pyrophosphate synthetase 2 [Source:HGNC Symbol;Acc:HGNC:9465]	4.63538e-05
ENSG00000123219	CENPK	centromere protein K [Source:HGNC Symbol;Acc:HGNC:29479]	4.7153e-05
ENSG00000116016	EPAS1	endothelial PAS domain protein 1 [Source:HGNC Symbol;Acc:HGNC:3374]	4.79511e-05
ENSG00000013573	DDX11	DEAD/H-box helicase 11 [Source:HGNC Symbol;Acc:HGNC:2736]	4.87629e-05
ENSG00000135074	ADAM19	ADAM metallopeptidase domain 19 [Source:HGNC Symbol;Acc:HGNC:197]	4.95852e-05
ENSG00000169813	HNRNPF	heterogeneous nuclear ribonucleoprotein F [Source:HGNC Symbol;Acc:HGNC:5039]	5.04041e-05
ENSG00000130713	EXOSC2	exosome component 2 [Source:HGNC Symbol;Acc:HGNC:17097]	5.12526e-05
ENSG00000157601	MX1	MX dynamin like GTPase 1 [Source:HGNC Symbol;Acc:HGNC:7532]	5.21043e-05
ENSG00000289318	NA	novel transcript	5.29526e-05
ENSG00000189060	H1-0	H1.0 linker histone [Source:HGNC Symbol;Acc:HGNC:4714]	5.3823e-05
ENSG00000113569	NUP155	nucleoporin 155 [Source:HGNC Symbol;Acc:HGNC:8063]	5.56013e-05
ENSG00000198056	PRIM1	DNA primase subunit 1 [Source:HGNC Symbol;Acc:HGNC:9369]	5.73885e-05
ENSG00000122483	CCDC18	coiled-coil domain containing 18 [Source:HGNC Symbol;Acc:HGNC:30370]	5.82836e-05
ENSG00000153179	RASSF3	Ras association domain family member 3 [Source:HGNC Symbol;Acc:HGNC:14271]	5.91827e-05
ENSG00000097046	CDC7	cell division cycle 7 [Source:HGNC Symbol;Acc:HGNC:1745]	6.0087e-05
ENSG00000242498	ARPIN	actin related protein 2/3 complex inhibitor [Source:HGNC Symbol;Acc:HGNC:28782]	6.0996e-05
ENSG00000273703	H2BC14	H2B clustered histone 14 [Source:HGNC Symbol;Acc:HGNC:4750]	6.19129e-05
ENSG00000115687	PASK	PAS domain containing serine/threonine kinase [Source:HGNC Symbol;Acc:HGNC:17270]	6.28333e-05
ENSG00000065911	MTHFD2	methylenetetrahydrofolate dehydrogenase (NADP+ dependent) 2, methenyltetrahydrofolate cyclohydrolase [Source:HGNC Symbol;Acc:HGNC:7434]	6.47287e-05
ENSG00000026103	FAS	Fas cell surface death receptor [Source:HGNC Symbol;Acc:HGNC:11920]	6.5702e-05
ENSG00000103275	UBE2I	ubiquitin conjugating enzyme E2 I [Source:HGNC Symbol;Acc:HGNC:12485]	6.66886e-05
ENSG00000152133	GPATCH11	G-patch domain containing 11 [Source:HGNC Symbol;Acc:HGNC:26768]	6.8697e-05
ENSG00000168394	TAP1	transporter 1, ATP binding cassette subfamily B member [Source:HGNC Symbol;Acc:HGNC:43]	6.97215e-05
ENSG00000204388	HSPA1B	heat shock protein family A (Hsp70) member 1B [Source:HGNC Symbol;Acc:HGNC:5233]	7.075e-05
ENSG00000113648	MACROH2A1	macroH2A.1 histone [Source:HGNC Symbol;Acc:HGNC:4740]	7.17851e-05
ENSG00000204389	HSPA1A	heat shock protein family A (Hsp70) member 1A [Source:HGNC Symbol;Acc:HGNC:5232]	7.28259e-05
ENSG00000166037	CEP57	centrosomal protein 57 [Source:HGNC Symbol;Acc:HGNC:30794]	7.39085e-05
ENSG00000184216	IRAK1	interleukin 1 receptor associated kinase 1 [Source:HGNC Symbol;Acc:HGNC:6112]	7.50138e-05
ENSG00000168393	DTYMK	deoxythymidylate kinase [Source:HGNC Symbol;Acc:HGNC:3061]	7.6131e-05
ENSG00000157212	PAXIP1	PAX interacting protein 1 [Source:HGNC Symbol;Acc:HGNC:8624]	7.97184e-05
ENSG00000168078	PBK	PDZ binding kinase [Source:HGNC Symbol;Acc:HGNC:18282]	8.09747e-05
ENSG00000127564	PKMYT1	protein kinase, membrane associated tyrosine/threonine 1 [Source:HGNC Symbol;Acc:HGNC:29650]	8.22319e-05
ENSG00000156853	ZNF689	zinc finger protein 689 [Source:HGNC Symbol;Acc:HGNC:25173]	8.48001e-05
ENSG00000136492	BRIP1	BRCA1 interacting helicase 1 [Source:HGNC Symbol;Acc:HGNC:20473]	8.61076e-05
ENSG00000069275	NUCKS1	nuclear casein kinase and cyclin dependent kinase substrate 1 [Source:HGNC Symbol;Acc:HGNC:29923]	8.74176e-05
ENSG00000151725	CENPU	centromere protein U [Source:HGNC Symbol;Acc:HGNC:21348]	8.87326e-05
ENSG00000168077	SCARA3	scavenger receptor class A member 3 [Source:HGNC Symbol;Acc:HGNC:19000]	9.13807e-05
ENSG00000172009	THOP1	thimet oligopeptidase 1 [Source:HGNC Symbol;Acc:HGNC:11793]	9.40765e-05
ENSG00000176170	SPHK1	sphingosine kinase 1 [Source:HGNC Symbol;Acc:HGNC:11240]	9.54328e-05
ENSG00000095002	MSH2	mutS homolog 2 [Source:HGNC Symbol;Acc:HGNC:7325]	9.67907e-05
ENSG00000256664	NA	ribosomal L24 domain containing 1 (RSL24D1) pseudogene	9.81478e-05
ENSG00000134871	COL4A2	collagen type IV alpha 2 chain [Source:HGNC Symbol;Acc:HGNC:2203]	9.95089e-05
ENSG00000188312	CENPP	centromere protein P [Source:HGNC Symbol;Acc:HGNC:32933]	0.000100865
ENSG00000096433	ITPR3	inositol 1,4,5-trisphosphate receptor type 3 [Source:HGNC Symbol;Acc:HGNC:6182]	0.000103574
ENSG00000167088	SNRPD1	small nuclear ribonucleoprotein D1 polypeptide [Source:HGNC Symbol;Acc:HGNC:11158]	0.000104953
ENSG00000146263	MMS22L	MMS22 like, DNA repair protein [Source:HGNC Symbol;Acc:HGNC:21475]	0.000106331
ENSG00000123473	STIL	STIL centriolar assembly protein [Source:HGNC Symbol;Acc:HGNC:10879]	0.000107704
ENSG00000104824	HNRNPL	heterogeneous nuclear ribonucleoprotein L [Source:HGNC Symbol;Acc:HGNC:5045]	0.000109091
ENSG00000088256	GNA11	G protein subunit alpha 11 [Source:HGNC Symbol;Acc:HGNC:4379]	0.000110489
ENSG00000149091	DGKZ	diacylglycerol kinase zeta [Source:HGNC Symbol;Acc:HGNC:2857]	0.000111914
ENSG00000157227	MMP14	matrix metallopeptidase 14 [Source:HGNC Symbol;Acc:HGNC:7160]	0.000113344
ENSG00000148229	POLE3	DNA polymerase epsilon 3, accessory subunit [Source:HGNC Symbol;Acc:HGNC:13546]	0.000114779
ENSG00000167513	CDT1	chromatin licensing and DNA replication factor 1 [Source:HGNC Symbol;Acc:HGNC:24576]	0.000116209
ENSG00000123080	CDKN2C	cyclin dependent kinase inhibitor 2C [Source:HGNC Symbol;Acc:HGNC:1789]	0.00011764
ENSG00000066248	NGEF	neuronal guanine nucleotide exchange factor [Source:HGNC Symbol;Acc:HGNC:7807]	0.000120506
ENSG00000172167	MTBP	MDM2 binding protein [Source:HGNC Symbol;Acc:HGNC:7417]	0.000121946
ENSG00000130402	ACTN4	actinin alpha 4 [Source:HGNC Symbol;Acc:HGNC:166]	0.000123392
ENSG00000138182	KIF20B	kinesin family member 20B [Source:HGNC Symbol;Acc:HGNC:7212]	0.000124901
ENSG00000110107	PRPF19	pre-mRNA processing factor 19 [Source:HGNC Symbol;Acc:HGNC:17896]	0.00012645
ENSG00000157557	ETS2	ETS proto-oncogene 2, transcription factor [Source:HGNC Symbol;Acc:HGNC:3489]	0.000128003
ENSG00000100664	EIF5	eukaryotic translation initiation factor 5 [Source:HGNC Symbol;Acc:HGNC:3299]	0.000129567
ENSG00000148335	NTMT1	N-terminal Xaa-Pro-Lys N-methyltransferase 1 [Source:HGNC Symbol;Acc:HGNC:23373]	0.000132772
ENSG00000170734	POLH	DNA polymerase eta [Source:HGNC Symbol;Acc:HGNC:9181]	0.000136036
ENSG00000142002	DPP9	dipeptidyl peptidase 9 [Source:HGNC Symbol;Acc:HGNC:18648]	0.000137663
ENSG00000144567	RETREG2	reticulophagy regulator family member 2 [Source:HGNC Symbol;Acc:HGNC:28450]	0.00014095
ENSG00000111581	NUP107	nucleoporin 107 [Source:HGNC Symbol;Acc:HGNC:29914]	0.00014962
ENSG00000112312	GMNN	geminin DNA replication inhibitor [Source:HGNC Symbol;Acc:HGNC:17493]	0.00015144
ENSG00000101003	GINS1	GINS complex subunit 1 [Source:HGNC Symbol;Acc:HGNC:28980]	0.000153258
ENSG00000077150	NFKB2	nuclear factor kappa B subunit 2 [Source:HGNC Symbol;Acc:HGNC:7795]	0.000155077
ENSG00000066044	ELAVL1	ELAV like RNA binding protein 1 [Source:HGNC Symbol;Acc:HGNC:3312]	0.00015689
ENSG00000106462	EZH2	enhancer of zeste 2 polycomb repressive complex 2 subunit [Source:HGNC Symbol;Acc:HGNC:3527]	0.000158697
ENSG00000120699	EXOSC8	exosome component 8 [Source:HGNC Symbol;Acc:HGNC:17035]	0.000160508
ENSG00000228716	DHFR	dihydrofolate reductase [Source:HGNC Symbol;Acc:HGNC:2861]	0.000162333
ENSG00000128708	HAT1	histone acetyltransferase 1 [Source:HGNC Symbol;Acc:HGNC:4821]	0.000164161
ENSG00000149639	SOGA1	suppressor of glucose, autophagy associated 1 [Source:HGNC Symbol;Acc:HGNC:16111]	0.000168009
ENSG00000103495	MAZ	MYC associated zinc finger protein [Source:HGNC Symbol;Acc:HGNC:6914]	0.000171861
ENSG00000167461	RAB8A	RAB8A, member RAS oncogene family [Source:HGNC Symbol;Acc:HGNC:7007]	0.0001738
ENSG00000206053	JPT2	Jupiter microtubule associated homolog 2 [Source:HGNC Symbol;Acc:HGNC:14137]	0.000175752
ENSG00000139618	BRCA2	BRCA2 DNA repair associated [Source:HGNC Symbol;Acc:HGNC:1101]	0.000177712
ENSG00000177508	IRX3	iroquois homeobox 3 [Source:HGNC Symbol;Acc:HGNC:14360]	0.000181699
ENSG00000233117	LINC00702	long intergenic non-protein coding RNA 702 [Source:HGNC Symbol;Acc:HGNC:44676]	0.000183687
ENSG00000080839	RBL1	RB transcriptional corepressor like 1 [Source:HGNC Symbol;Acc:HGNC:9893]	0.000185692
ENSG00000084774	CAD	carbamoyl-phosphate synthetase 2, aspartate transcarbamylase, and dihydroorotase [Source:HGNC Symbol;Acc:HGNC:1424]	0.000187694
ENSG00000148019	CEP78	centrosomal protein 78 [Source:HGNC Symbol;Acc:HGNC:25740]	0.000191677
ENSG00000184661	CDCA2	cell division cycle associated 2 [Source:HGNC Symbol;Acc:HGNC:14623]	0.000195696
ENSG00000185347	TEDC1	tubulin epsilon and delta complex 1 [Source:HGNC Symbol;Acc:HGNC:20127]	0.000197752
ENSG00000170037	CNTROB	centrobin, centriole duplication and spindle assembly protein [Source:HGNC Symbol;Acc:HGNC:29616]	0.000203969
ENSG00000213853	EMP2	epithelial membrane protein 2 [Source:HGNC Symbol;Acc:HGNC:3334]	0.000208132
ENSG00000164087	POC1A	POC1 centriolar protein A [Source:HGNC Symbol;Acc:HGNC:24488]	0.00021033
ENSG00000111247	RAD51AP1	RAD51 associated protein 1 [Source:HGNC Symbol;Acc:HGNC:16956]	0.000217195
ENSG00000162063	CCNF	cyclin F [Source:HGNC Symbol;Acc:HGNC:1591]	0.000221911
ENSG00000134107	BHLHE40	basic helix-loop-helix family member e40 [Source:HGNC Symbol;Acc:HGNC:1046]	0.000224267
ENSG00000181588	MEX3D	mex-3 RNA binding family member D [Source:HGNC Symbol;Acc:HGNC:16734]	0.000226624
ENSG00000143384	MCL1	MCL1 apoptosis regulator, BCL2 family member [Source:HGNC Symbol;Acc:HGNC:6943]	0.000229067
ENSG00000118007	STAG1	stromal antigen 1 [Source:HGNC Symbol;Acc:HGNC:11354]	0.000231511
ENSG00000175548	ALG10B	ALG10 alpha-1,2-glucosyltransferase B [Source:HGNC Symbol;Acc:HGNC:31088]	0.000234043
ENSG00000159055	MIS18A	MIS18 kinetochore protein A [Source:HGNC Symbol;Acc:HGNC:1286]	0.000244403
ENSG00000071655	MBD3	methyl-CpG binding domain protein 3 [Source:HGNC Symbol;Acc:HGNC:6918]	0.00025503
ENSG00000177084	POLE	DNA polymerase epsilon, catalytic subunit [Source:HGNC Symbol;Acc:HGNC:9177]	0.000260448
ENSG00000131504	DIAPH1	diaphanous related formin 1 [Source:HGNC Symbol;Acc:HGNC:2876]	0.000263178
ENSG00000162073	PAQR4	progestin and adipoQ receptor family member 4 [Source:HGNC Symbol;Acc:HGNC:26386]	0.000265951
ENSG00000142230	SAE1	SUMO1 activating enzyme subunit 1 [Source:HGNC Symbol;Acc:HGNC:30660]	0.000268715
ENSG00000116584	ARHGEF2	Rho/Rac guanine nucleotide exchange factor 2 [Source:HGNC Symbol;Acc:HGNC:682]	0.000271472
ENSG00000196584	XRCC2	X-ray repair cross complementing 2 [Source:HGNC Symbol;Acc:HGNC:12829]	0.00027979
ENSG00000161638	ITGA5	integrin subunit alpha 5 [Source:HGNC Symbol;Acc:HGNC:6141]	0.000285401
ENSG00000285901	NA	novel transcript	0.000288226
ENSG00000153044	CENPH	centromere protein H [Source:HGNC Symbol;Acc:HGNC:17268]	0.000291059
ENSG00000197122	SRC	SRC proto-oncogene, non-receptor tyrosine kinase [Source:HGNC Symbol;Acc:HGNC:11283]	0.000293887
ENSG00000140464	PML	PML nuclear body scaffold [Source:HGNC Symbol;Acc:HGNC:9113]	0.000299839
ENSG00000154473	BUB3	BUB3 mitotic checkpoint protein [Source:HGNC Symbol;Acc:HGNC:1151]	0.000311802
ENSG00000187498	COL4A1	collagen type IV alpha 1 chain [Source:HGNC Symbol;Acc:HGNC:2202]	0.000317887
ENSG00000169855	ROBO1	roundabout guidance receptor 1 [Source:HGNC Symbol;Acc:HGNC:10249]	0.000320929
ENSG00000110321	EIF4G2	eukaryotic translation initiation factor 4 gamma 2 [Source:HGNC Symbol;Acc:HGNC:3297]	0.000323985
ENSG00000146112	PPP1R18	protein phosphatase 1 regulatory subunit 18 [Source:HGNC Symbol;Acc:HGNC:29413]	0.000327053
ENSG00000141522	ARHGDIA	Rho GDP dissociation inhibitor alpha [Source:HGNC Symbol;Acc:HGNC:678]	0.000330132
ENSG00000140848	CPNE2	copine 2 [Source:HGNC Symbol;Acc:HGNC:2315]	0.00033321
ENSG00000100242	SUN2	Sad1 and UNC84 domain containing 2 [Source:HGNC Symbol;Acc:HGNC:14210]	0.000342513
ENSG00000164109	MAD2L1	mitotic arrest deficient 2 like 1 [Source:HGNC Symbol;Acc:HGNC:6763]	0.000352092
ENSG00000005379	TSPOAP1	TSPO associated protein 1 [Source:HGNC Symbol;Acc:HGNC:16831]	0.000358737
ENSG00000101868	POLA1	DNA polymerase alpha 1, catalytic subunit [Source:HGNC Symbol;Acc:HGNC:9173]	0.000362091
ENSG00000164576	SAP30L	SAP30 like [Source:HGNC Symbol;Acc:HGNC:25663]	0.000365449
ENSG00000123094	RASSF8	Ras association domain family member 8 [Source:HGNC Symbol;Acc:HGNC:13232]	0.000372278
ENSG00000149782	PLCB3	phospholipase C beta 3 [Source:HGNC Symbol;Acc:HGNC:9056]	0.000375823
ENSG00000172432	GTPBP2	GTP binding protein 2 [Source:HGNC Symbol;Acc:HGNC:4670]	0.000379376
ENSG00000121774	KHDRBS1	KH RNA binding domain containing, signal transduction associated 1 [Source:HGNC Symbol;Acc:HGNC:18116]	0.00039007
ENSG00000073756	PTGS2	prostaglandin-endoperoxide synthase 2 [Source:HGNC Symbol;Acc:HGNC:9605]	0.000393662
ENSG00000160888	IER2	immediate early response 2 [Source:HGNC Symbol;Acc:HGNC:28871]	0.000397276
ENSG00000167291	TBC1D16	TBC1 domain family member 16 [Source:HGNC Symbol;Acc:HGNC:28356]	0.000400904
ENSG00000166333	ILK	integrin linked kinase [Source:HGNC Symbol;Acc:HGNC:6040]	0.000408303
ENSG00000143321	HDGF	heparin binding growth factor [Source:HGNC Symbol;Acc:HGNC:4856]	0.000412067
ENSG00000128973	CLN6	CLN6 transmembrane ER protein [Source:HGNC Symbol;Acc:HGNC:2077]	0.00041587
ENSG00000067955	CBFB	core-binding factor subunit beta [Source:HGNC Symbol;Acc:HGNC:1539]	0.000427356
ENSG00000147852	VLDLR	very low density lipoprotein receptor [Source:HGNC Symbol;Acc:HGNC:12698]	0.000431209
ENSG00000183255	PTTG1IP	PTTG1 interacting protein [Source:HGNC Symbol;Acc:HGNC:13524]	0.000435101
ENSG00000149503	INCENP	inner centromere protein [Source:HGNC Symbol;Acc:HGNC:6058]	0.000442875
ENSG00000168411	RFWD3	ring finger and WD repeat domain 3 [Source:HGNC Symbol;Acc:HGNC:25539]	0.000450758
ENSG00000136068	FLNB	filamin B [Source:HGNC Symbol;Acc:HGNC:3755]	0.000462665
ENSG00000119778	ATAD2B	ATPase family AAA domain containing 2B [Source:HGNC Symbol;Acc:HGNC:29230]	0.000470905
ENSG00000116962	NID1	nidogen 1 [Source:HGNC Symbol;Acc:HGNC:7821]	0.000475053
ENSG00000169045	HNRNPH1	heterogeneous nuclear ribonucleoprotein H1 [Source:HGNC Symbol;Acc:HGNC:5041]	0.000483354
ENSG00000109881	CCDC34	coiled-coil domain containing 34 [Source:HGNC Symbol;Acc:HGNC:25079]	0.000487491
ENSG00000132383	RPA1	replication protein A1 [Source:HGNC Symbol;Acc:HGNC:10289]	0.000495967
ENSG00000134802	SLC43A3	solute carrier family 43 member 3 [Source:HGNC Symbol;Acc:HGNC:17466]	0.000500199
ENSG00000183207	RUVBL2	RuvB like AAA ATPase 2 [Source:HGNC Symbol;Acc:HGNC:10475]	0.000512891
ENSG00000198113	TOR4A	torsin family 4 member A [Source:HGNC Symbol;Acc:HGNC:25981]	0.000517107
ENSG00000082805	ERC1	ELKS/RAB6-interacting/CAST family member 1 [Source:HGNC Symbol;Acc:HGNC:17072]	0.000534157
ENSG00000239306	RBM14	RNA binding motif protein 14 [Source:HGNC Symbol;Acc:HGNC:14219]	0.000560235
ENSG00000176208	ATAD5	ATPase family AAA domain containing 5 [Source:HGNC Symbol;Acc:HGNC:25752]	0.000569241
ENSG00000144028	SNRNP200	small nuclear ribonucleoprotein U5 subunit 200 [Source:HGNC Symbol;Acc:HGNC:30859]	0.00057829
ENSG00000103160	HSDL1	hydroxysteroid dehydrogenase like 1 [Source:HGNC Symbol;Acc:HGNC:16475]	0.000582817
ENSG00000148848	ADAM12	ADAM metallopeptidase domain 12 [Source:HGNC Symbol;Acc:HGNC:190]	0.00058734
ENSG00000136527	TRA2B	transformer 2 beta homolog [Source:HGNC Symbol;Acc:HGNC:10781]	0.000591907
ENSG00000204469	PRRC2A	proline rich coiled-coil 2A [Source:HGNC Symbol;Acc:HGNC:13918]	0.00060122
ENSG00000272333	KMT2B	lysine methyltransferase 2B [Source:HGNC Symbol;Acc:HGNC:15840]	0.000605952
ENSG00000165490	DDIAS	DNA damage induced apoptosis suppressor [Source:HGNC Symbol;Acc:HGNC:26351]	0.000610671
ENSG00000183741	CBX6	chromobox 6 [Source:HGNC Symbol;Acc:HGNC:1556]	0.000630163
ENSG00000183955	KMT5A	lysine methyltransferase 5A [Source:HGNC Symbol;Acc:HGNC:29489]	0.000635058
ENSG00000158710	TAGLN2	transgelin 2 [Source:HGNC Symbol;Acc:HGNC:11554]	0.000640013
ENSG00000005156	LIG3	DNA ligase 3 [Source:HGNC Symbol;Acc:HGNC:6600]	0.000650196
ENSG00000164929	BAALC	BAALC binder of MAP3K1 and KLF4 [Source:HGNC Symbol;Acc:HGNC:14333]	0.000655284
ENSG00000080822	CLDND1	claudin domain containing 1 [Source:HGNC Symbol;Acc:HGNC:1322]	0.000665542
ENSG00000164070	HSPA4L	heat shock protein family A (Hsp70) member 4 like [Source:HGNC Symbol;Acc:HGNC:17041]	0.000675973
ENSG00000122863	CHST3	carbohydrate sulfotransferase 3 [Source:HGNC Symbol;Acc:HGNC:1971]	0.000681205
ENSG00000147140	NONO	non-POU domain containing octamer binding [Source:HGNC Symbol;Acc:HGNC:7871]	0.000691735
ENSG00000159692	CTBP1	C-terminal binding protein 1 [Source:HGNC Symbol;Acc:HGNC:2494]	0.000697098
ENSG00000137574	TGS1	trimethylguanosine synthase 1 [Source:HGNC Symbol;Acc:HGNC:17843]	0.000707987
ENSG00000125970	RALY	RALY heterogeneous nuclear ribonucleoprotein [Source:HGNC Symbol;Acc:HGNC:15921]	0.000719063
ENSG00000162521	RBBP4	RB binding protein 4, chromatin remodeling factor [Source:HGNC Symbol;Acc:HGNC:9887]	0.000724607
ENSG00000165244	ZNF367	zinc finger protein 367 [Source:HGNC Symbol;Acc:HGNC:18320]	0.000730218
ENSG00000115232	ITGA4	integrin subunit alpha 4 [Source:HGNC Symbol;Acc:HGNC:6140]	0.000741555
ENSG00000101447	FAM83D	family with sequence similarity 83 member D [Source:HGNC Symbol;Acc:HGNC:16122]	0.000747239
ENSG00000074416	MGLL	monoglyceride lipase [Source:HGNC Symbol;Acc:HGNC:17038]	0.000752991
ENSG00000187840	EIF4EBP1	eukaryotic translation initiation factor 4E binding protein 1 [Source:HGNC Symbol;Acc:HGNC:3288]	0.00075876
ENSG00000112081	SRSF3	serine and arginine rich splicing factor 3 [Source:HGNC Symbol;Acc:HGNC:10785]	0.000764518
ENSG00000104689	TNFRSF10A	TNF receptor superfamily member 10a [Source:HGNC Symbol;Acc:HGNC:11904]	0.000770377
ENSG00000100258	LMF2	lipase maturation factor 2 [Source:HGNC Symbol;Acc:HGNC:25096]	0.000776275
ENSG00000105323	HNRNPUL1	heterogeneous nuclear ribonucleoprotein U like 1 [Source:HGNC Symbol;Acc:HGNC:17011]	0.000782173
ENSG00000115902	SLC1A4	solute carrier family 1 member 4 [Source:HGNC Symbol;Acc:HGNC:10942]	0.000788066
ENSG00000119335	SET	SET nuclear proto-oncogene [Source:HGNC Symbol;Acc:HGNC:10760]	0.000799878
ENSG00000149679	CABLES2	Cdk5 and Abl enzyme substrate 2 [Source:HGNC Symbol;Acc:HGNC:16143]	0.000805798
ENSG00000102900	NUP93	nucleoporin 93 [Source:HGNC Symbol;Acc:HGNC:28958]	0.000811724
ENSG00000163110	PDLIM5	PDZ and LIM domain 5 [Source:HGNC Symbol;Acc:HGNC:17468]	0.000817654
ENSG00000196352	CD55	CD55 molecule (Cromer blood group) [Source:HGNC Symbol;Acc:HGNC:2665]	0.00082359
ENSG00000110104	CCDC86	coiled-coil domain containing 86 [Source:HGNC Symbol;Acc:HGNC:28359]	0.000865253
ENSG00000173020	GRK2	G protein-coupled receptor kinase 2 [Source:HGNC Symbol;Acc:HGNC:289]	0.00087127
ENSG00000185900	POMK	protein O-mannose kinase [Source:HGNC Symbol;Acc:HGNC:26267]	0.00088339
ENSG00000163781	TOPBP1	DNA topoisomerase II binding protein 1 [Source:HGNC Symbol;Acc:HGNC:17008]	0.000895697
ENSG00000164045	CDC25A	cell division cycle 25A [Source:HGNC Symbol;Acc:HGNC:1725]	0.000908109
ENSG00000138623	SEMA7A	semaphorin 7A (John Milton Hagen blood group) [Source:HGNC Symbol;Acc:HGNC:10741]	0.000920783
ENSG00000127191	TRAF2	TNF receptor associated factor 2 [Source:HGNC Symbol;Acc:HGNC:12032]	0.000939927
ENSG00000100345	MYH9	myosin heavy chain 9 [Source:HGNC Symbol;Acc:HGNC:7579]	0.000946345
ENSG00000159335	PTMS	parathymosin [Source:HGNC Symbol;Acc:HGNC:9629]	0.000959255
ENSG00000106628	POLD2	DNA polymerase delta 2, accessory subunit [Source:HGNC Symbol;Acc:HGNC:9176]	0.000965762
ENSG00000181467	RAP2B	RAP2B, member of RAS oncogene family [Source:HGNC Symbol;Acc:HGNC:9862]	0.000972298
ENSG00000204291	COL15A1	collagen type XV alpha 1 chain [Source:HGNC Symbol;Acc:HGNC:2192]	0.000978819
ENSG00000130309	COLGALT1	collagen beta(1-O)galactosyltransferase 1 [Source:HGNC Symbol;Acc:HGNC:26182]	0.000985348
ENSG00000110400	NECTIN1	nectin cell adhesion molecule 1 [Source:HGNC Symbol;Acc:HGNC:9706]	0.000991938
ENSG00000071564	TCF3	transcription factor 3 [Source:HGNC Symbol;Acc:HGNC:11633]	0.00099856

## Sheet: BP-down
Gene Set	Description	Size	Expect	Ratio	P Value	FDR
GO:0071840	cellular component organization or biogenesis	5465	208.94	1.5746	<2.2e-16	<2.2e-16
GO:0016043	cellular component organization	5294	202.4	1.6156	<2.2e-16	<2.2e-16
GO:0006996	organelle organization	3366	128.69	2.0436	<2.2e-16	<2.2e-16
GO:0007049	cell cycle	1583	60.523	3.8663	<2.2e-16	<2.2e-16
GO:0022402	cell cycle process	1162	44.427	4.3443	<2.2e-16	<2.2e-16
GO:0051276	chromosome organization	1042	39.839	4.4178	<2.2e-16	<2.2e-16
GO:0051726	regulation of cell cycle	1020	38.997	3.5387	<2.2e-16	<2.2e-16
GO:0006259	DNA metabolic process	890	34.027	3.7911	<2.2e-16	<2.2e-16
GO:0000278	mitotic cell cycle	879	33.607	5.0288	<2.2e-16	<2.2e-16
GO:0006974	cellular response to DNA damage stimulus	780	29.822	3.2862	<2.2e-16	<2.2e-16
GO:1903047	mitotic cell cycle process	751	28.713	5.4679	<2.2e-16	<2.2e-16
GO:0007017	microtubule-based process	670	25.616	3.2011	<2.2e-16	<2.2e-16
GO:0006325	chromatin organization	666	25.463	3.4953	<2.2e-16	<2.2e-16
GO:0010564	regulation of cell cycle process	634	24.24	4.2492	<2.2e-16	<2.2e-16
GO:0007346	regulation of mitotic cell cycle	544	20.799	4.4234	<2.2e-16	<2.2e-16
GO:0051301	cell division	534	20.416	5.5348	<2.2e-16	<2.2e-16
GO:0045786	negative regulation of cell cycle	515	19.69	3.9106	<2.2e-16	<2.2e-16
GO:0044770	cell cycle phase transition	500	19.116	5.4404	<2.2e-16	<2.2e-16
GO:0006281	DNA repair	497	19.002	3.9996	<2.2e-16	<2.2e-16
GO:0000226	microtubule cytoskeleton organization	492	18.811	3.8276	<2.2e-16	<2.2e-16
GO:0044772	mitotic cell cycle phase transition	466	17.816	5.6128	<2.2e-16	<2.2e-16
GO:0048285	organelle fission	409	15.637	5.3718	<2.2e-16	<2.2e-16
GO:0051052	regulation of DNA metabolic process	372	14.223	3.9374	<2.2e-16	<2.2e-16
GO:0000280	nuclear division	370	14.146	5.8673	<2.2e-16	<2.2e-16
GO:1901987	regulation of cell cycle phase transition	368	14.07	4.9042	<2.2e-16	<2.2e-16
GO:1901990	regulation of mitotic cell cycle phase transition	341	13.037	5.0624	<2.2e-16	<2.2e-16
GO:0045787	positive regulation of cell cycle	334	12.77	4.6203	<2.2e-16	<2.2e-16
GO:0033044	regulation of chromosome organization	308	11.776	4.5857	<2.2e-16	<2.2e-16
GO:0007059	chromosome segregation	286	10.935	7.9564	<2.2e-16	<2.2e-16
GO:0140014	mitotic nuclear division	269	10.285	7.2924	<2.2e-16	<2.2e-16
GO:0006260	DNA replication	260	9.9405	7.3437	<2.2e-16	<2.2e-16
GO:0010948	negative regulation of cell cycle process	259	9.9023	5.0493	<2.2e-16	<2.2e-16
GO:0006310	DNA recombination	247	9.4435	5.1888	<2.2e-16	<2.2e-16
GO:0045930	negative regulation of mitotic cell cycle	242	9.2523	4.8636	<2.2e-16	<2.2e-16
GO:0090068	positive regulation of cell cycle process	241	9.2141	5.3179	<2.2e-16	<2.2e-16
GO:0044843	cell cycle G1/S phase transition	233	8.9082	5.5005	<2.2e-16	<2.2e-16
GO:0098813	nuclear chromosome segregation	233	8.9082	7.8579	<2.2e-16	<2.2e-16
GO:0071103	DNA conformation change	222	8.4877	8.2472	<2.2e-16	<2.2e-16
GO:0071824	protein-DNA complex subunit organization	221	8.4494	6.0359	<2.2e-16	<2.2e-16
GO:0000082	G1/S transition of mitotic cell cycle	219	8.373	5.6133	<2.2e-16	<2.2e-16
GO:0006302	double-strand break repair	212	8.1054	5.4285	<2.2e-16	<2.2e-16
GO:0000075	cell cycle checkpoint	209	7.9907	5.7567	<2.2e-16	<2.2e-16
GO:0044839	cell cycle G2/M phase transition	205	7.8377	5.7415	<2.2e-16	<2.2e-16
GO:0065004	protein-DNA complex assembly	191	7.3025	6.7101	<2.2e-16	<2.2e-16
GO:0051321	meiotic cell cycle	188	7.1878	5.7041	<2.2e-16	<2.2e-16
GO:0000086	G2/M transition of mitotic cell cycle	186	7.1113	5.7655	<2.2e-16	<2.2e-16
GO:0051783	regulation of nuclear division	180	6.8819	6.2483	<2.2e-16	<2.2e-16
GO:1901988	negative regulation of cell cycle phase transition	178	6.8054	5.7307	<2.2e-16	<2.2e-16
GO:0000819	sister chromatid segregation	176	6.729	9.2139	<2.2e-16	<2.2e-16
GO:0007051	spindle organization	167	6.3849	6.2648	<2.2e-16	<2.2e-16
GO:0007088	regulation of mitotic nuclear division	165	6.3084	6.8163	<2.2e-16	<2.2e-16
GO:1901991	negative regulation of mitotic cell cycle phase transition	164	6.2702	5.9009	<2.2e-16	<2.2e-16
GO:1902749	regulation of cell cycle G2/M phase transition	162	6.1937	5.9738	<2.2e-16	<2.2e-16
GO:0007093	mitotic cell cycle checkpoint	160	6.1172	6.2119	<2.2e-16	<2.2e-16
GO:0000070	mitotic sister chromatid segregation	152	5.8114	9.6363	<2.2e-16	<2.2e-16
GO:0006323	DNA packaging	148	5.6585	9.8967	<2.2e-16	<2.2e-16
GO:0006261	DNA-dependent DNA replication	146	5.582	8.7782	<2.2e-16	<2.2e-16
GO:0010389	regulation of G2/M transition of mitotic cell cycle	145	5.5438	5.9526	<2.2e-16	<2.2e-16
GO:0006333	chromatin assembly or disassembly	137	5.2379	8.0185	<2.2e-16	<2.2e-16
GO:2001251	negative regulation of chromosome organization	132	5.0467	7.1333	<2.2e-16	<2.2e-16
GO:1902850	microtubule cytoskeleton organization involved in mitosis	131	5.0085	7.1878	<2.2e-16	<2.2e-16
GO:0034728	nucleosome organization	125	4.7791	8.7883	<2.2e-16	<2.2e-16
GO:0031497	chromatin assembly	113	4.3203	9.7215	<2.2e-16	<2.2e-16
GO:0007052	mitotic spindle organization	110	4.2056	7.3711	<2.2e-16	<2.2e-16
GO:0006334	nucleosome assembly	96	3.6703	10.898	<2.2e-16	<2.2e-16
GO:0051983	regulation of chromosome segregation	95	3.6321	9.6363	<2.2e-16	<2.2e-16
GO:0051304	chromosome separation	83	3.1733	9.1387	<2.2e-16	<2.2e-16
GO:0033045	regulation of sister chromatid segregation	76	2.9057	9.6363	<2.2e-16	<2.2e-16
GO:0033047	regulation of mitotic sister chromatid segregation	66	2.5234	9.5111	<2.2e-16	<2.2e-16
GO:0051306	mitotic sister chromatid separation	58	2.2175	10.823	<2.2e-16	<2.2e-16
GO:1905818	regulation of chromosome separation	58	2.2175	10.372	<2.2e-16	<2.2e-16
GO:0010965	regulation of mitotic sister chromatid separation	55	2.1028	10.938	<2.2e-16	<2.2e-16
GO:0007091	metaphase/anaphase transition of mitotic cell cycle	54	2.0646	10.656	<2.2e-16	<2.2e-16
GO:0044784	metaphase/anaphase transition of cell cycle	54	2.0646	10.656	<2.2e-16	<2.2e-16
GO:0030071	regulation of mitotic metaphase/anaphase transition	51	1.9499	10.77	<2.2e-16	<2.2e-16
GO:1902099	regulation of metaphase/anaphase transition of cell cycle	51	1.9499	10.77	<2.2e-16	<2.2e-16
GO:0030261	chromosome condensation	37	1.4146	14.138	<2.2e-16	<2.2e-16
GO:0033046	negative regulation of sister chromatid segregation	42	1.6058	11.832	2.2204e-16	3.337e-14
GO:0051985	negative regulation of chromosome segregation	42	1.6058	11.832	2.2204e-16	3.337e-14
GO:1905819	negative regulation of chromosome separation	37	1.4146	12.724	2.2204e-16	3.337e-14
GO:2000816	negative regulation of mitotic sister chromatid separation	37	1.4146	12.724	2.2204e-16	3.337e-14
GO:0033043	regulation of organelle organization	1137	43.471	2.3004	8.8818e-16	1.3185e-13
GO:0033554	cellular response to stress	1720	65.76	1.9921	1.1102e-15	1.6089e-13
GO:0033048	negative regulation of mitotic sister chromatid segregation	40	1.5293	11.77	1.1102e-15	1.6089e-13
GO:0034502	protein localization to chromosome	80	3.0586	7.8467	1.2212e-15	1.749e-13
GO:0045841	negative regulation of mitotic metaphase/anaphase transition	36	1.3764	12.351	2.6645e-15	3.7282e-13
GO:1902100	negative regulation of metaphase/anaphase transition of cell cycle	36	1.3764	12.351	2.6645e-15	3.7282e-13
GO:0044786	cell cycle DNA replication	61	2.3322	9.0044	3.3307e-15	4.6073e-13
GO:0045839	negative regulation of mitotic nuclear division	48	1.8352	10.353	3.4417e-15	4.7074e-13
GO:0008608	attachment of spindle microtubules to kinetochore	32	1.2234	13.078	5.5511e-15	7.5082e-13
GO:0010639	negative regulation of organelle organization	340	12.999	3.6156	1.2879e-14	1.7228e-12
GO:1903046	meiotic cell cycle process	144	5.5055	5.4491	1.7986e-14	2.3798e-12
GO:0051784	negative regulation of nuclear division	52	1.9881	9.5568	1.9651e-14	2.5722e-12
GO:0031570	DNA integrity checkpoint	157	6.0025	5.1645	3.0975e-14	4.0113e-12
GO:0006271	DNA strand elongation involved in DNA replication	17	0.64996	18.463	4.452e-14	5.7046e-12
GO:0007010	cytoskeleton organization	1141	43.624	2.2006	5.7732e-14	7.3205e-12
GO:0033260	nuclear DNA replication	50	1.9116	9.416	1.3045e-13	1.6371e-11
GO:0006270	DNA replication initiation	32	1.2234	12.26	1.3745e-13	1.7073e-11
GO:0000724	double-strand break repair via homologous recombination	117	4.4732	5.8123	2.0839e-13	2.5623e-11
GO:0000725	recombinational repair	118	4.5115	5.7631	2.579e-13	3.1395e-11
GO:0006275	regulation of DNA replication	101	3.8615	6.2152	3.7137e-13	4.4759e-11
GO:0006342	chromatin silencing	69	2.6381	7.2023	6.494e-12	6.9344e-10
GO:0034080	CENP-A containing nucleosome assembly	31	1.1852	10.968	3.5046e-11	3.413e-09
GO:0022414	reproductive process	1030	39.38	2.1077	3.9035e-11	3.7415e-09
GO:0065003	protein-containing complex assembly	1629	62.281	1.8304	4.0759e-11	3.8762e-09
GO:1901992	positive regulation of mitotic cell cycle phase transition	69	2.6381	6.8232	6.3405e-11	5.8472e-09
GO:0034501	protein localization to kinetochore	17	0.64996	15.386	9.3254e-11	8.4715e-09
GO:0051303	establishment of chromosome localization	71	2.7145	6.631	1.065e-10	9.4631e-09
GO:0061640	cytoskeleton-dependent cytokinesis	93	3.5556	5.6249	2.4226e-10	2.0768e-08
GO:0007098	centrosome cycle	115	4.3968	5.0037	3.3788e-10	2.798e-08
GO:0007076	mitotic chromosome condensation	16	0.61172	14.713	1.4633e-09	1.1717e-07
GO:0051383	kinetochore organization	21	0.80289	12.455	1.4726e-09	1.1717e-07
GO:0072401	signal transduction involved in DNA integrity checkpoint	72	2.7528	5.8123	9.3233e-09	6.9628e-07
GO:0010558	negative regulation of macromolecule biosynthetic process	1221	46.682	1.8422	1.34e-08	9.8261e-07
GO:0032508	DNA duplex unwinding	65	2.4851	6.0359	1.5711e-08	1.1384e-06
GO:0002200	somatic diversification of immune receptors	57	2.1793	6.4242	2.0156e-08	1.4265e-06
GO:0031936	negative regulation of chromatin silencing	15	0.57349	13.95	2.1926e-08	1.5339e-06
GO:0032200	telomere organization	143	5.4673	4.0239	2.3481e-08	1.6333e-06
GO:0009314	response to radiation	384	14.681	2.6564	2.4462e-08	1.6824e-06
GO:0006139	nucleobase-containing compound metabolic process	4862	185.89	1.3126	3.819e-08	2.5544e-06
GO:0010604	positive regulation of macromolecule metabolic process	2676	102.31	1.4857	5.2164e-08	3.4061e-06
GO:0006282	regulation of DNA repair	112	4.2821	4.2036	2.2709e-07	1.3753e-05
GO:0080090	regulation of primary metabolic process	4834	184.82	1.2932	2.6268e-07	1.5598e-05
GO:2001252	positive regulation of chromosome organization	153	5.8496	3.59	3.5981e-07	2.0278e-05
GO:0034723	DNA replication-dependent nucleosome organization	10	0.38233	15.693	5.5846e-07	3.0214e-05
GO:0007063	regulation of sister chromatid cohesion	22	0.84112	9.5111	8.5938e-07	4.4327e-05
GO:0032886	regulation of microtubule-based process	189	7.226	3.183	8.9355e-07	4.5702e-05
GO:1902400	intracellular signal transduction involved in G1 DNA damage checkpoint	56	2.141	5.6048	1.0281e-06	5.193e-05
GO:0019985	translesion synthesis	39	1.4911	6.7066	1.4262e-06	6.9444e-05
GO:0031297	replication fork processing	32	1.2234	7.3563	2.0744e-06	9.9808e-05
GO:0016569	covalent chromatin modification	430	16.44	2.2506	3.385e-06	0.00015727
GO:0006303	double-strand break repair via nonhomologous end joining	74	2.8292	4.5949	3.9423e-06	0.00018247
GO:0032467	positive regulation of cytokinesis	27	1.0323	7.7498	5.0383e-06	0.00022885
GO:0007019	microtubule depolymerization	36	1.3764	6.5389	6.074e-06	0.00027084
GO:0044403	symbiont process	684	26.151	1.912	7.4468e-06	0.00032726
GO:1904666	regulation of ubiquitin protein ligase activity	21	0.80289	8.7185	8.3444e-06	0.00036407
GO:0070317	negative regulation of G0 to G1 transition	38	1.4528	6.1947	9.8241e-06	0.00042258
GO:0016321	female meiosis chromosome segregation	5	0.19116	20.924	1.0239e-05	0.0004358
GO:0006913	nucleocytoplasmic transport	332	12.693	2.3635	1.1296e-05	0.00047581
GO:0016571	histone methylation	119	4.5497	3.5167	1.1613e-05	0.00048746
GO:0007276	gamete generation	480	18.352	2.0706	1.7177e-05	0.00069345
GO:0000079	regulation of cyclin-dependent protein serine/threonine kinase activity	86	3.288	3.9537	2.1573e-05	0.00085542
GO:0000915	actomyosin contractile ring assembly	6	0.2294	17.437	2.9786e-05	0.0011366
GO:2000105	positive regulation of DNA-dependent DNA replication	11	0.42056	11.889	3.0549e-05	0.0011372
GO:0001833	inner cell mass cell proliferation	11	0.42056	11.889	3.0549e-05	0.0011372
GO:0000022	mitotic spindle elongation	11	0.42056	11.889	3.0549e-05	0.0011372
GO:0051338	regulation of transferase activity	821	31.389	1.7522	3.1725e-05	0.0011738
GO:0051293	establishment of spindle localization	35	1.3381	5.9784	4.0783e-05	0.0014909
GO:0008156	negative regulation of DNA replication	36	1.3764	5.8123	5.07e-05	0.0018323
GO:0034644	cellular response to UV	81	3.0969	3.8749	5.4648e-05	0.0019451
GO:0007127	meiosis I	81	3.0969	3.8749	5.4648e-05	0.0019451
GO:0002227	innate immune response in mucosa	7	0.26763	14.946	6.7396e-05	0.002344
GO:0050789	regulation of biological process	8545	326.7	1.1172	9.6789e-05	0.0032911
GO:0032069	regulation of nuclease activity	21	0.80289	7.473	0.00010068	0.0034137
GO:0044818	mitotic G2/M transition checkpoint	30	1.147	6.103	0.00010831	0.0036422
GO:1902042	negative regulation of extrinsic apoptotic signaling pathway via death domain receptors	31	1.1852	5.9061	0.00013534	0.0044648
GO:0104004	cellular response to environmental stimulus	275	10.514	2.2827	0.00014541	0.0047328
GO:0009263	deoxyribonucleotide biosynthetic process	15	0.57349	8.7185	0.00017482	0.0055917
GO:0000706	meiotic DNA double-strand break processing	4	0.15293	19.617	0.00021591	0.0066538
GO:0007079	mitotic chromosome movement towards spindle pole	4	0.15293	19.617	0.00021591	0.0066538
GO:0051103	DNA ligation involved in DNA repair	9	0.3441	11.625	0.00022819	0.0069967
GO:0034599	cellular response to oxidative stress	249	9.52	2.3109	0.00022887	0.0070001
GO:0007099	centriole replication	34	1.2999	5.385	0.0002507	0.0075725
GO:0050657	nucleic acid transport	185	7.0731	2.5449	0.00026047	0.0077903
GO:0071426	ribonucleoprotein complex export from nucleus	124	4.7409	2.953	0.0002731	0.0081282
GO:0007569	cell aging	96	3.6703	3.2694	0.00028735	0.0085315
GO:0043009	chordate embryonic development	514	19.652	1.8319	0.0003372	0.0098017
GO:0031328	positive regulation of cellular biosynthetic process	1599	61.134	1.4231	0.00036641	0.01052
GO:0051292	nuclear pore complex assembly	10	0.38233	10.462	0.00036884	0.01054
GO:0006296	nucleotide-excision repair, DNA incision, 5'-to lesion	37	1.4146	4.9483	0.00043448	0.012187
GO:0006306	DNA methylation	49	1.8734	4.2703	0.00048852	0.013515
GO:1903506	regulation of nucleic acid-templated transcription	2854	109.12	1.283	0.00053096	0.01459
GO:0007077	mitotic nuclear envelope disassembly	11	0.42056	9.5111	0.00056215	0.015148
GO:0016446	somatic hypermutation of immunoglobulin genes	11	0.42056	9.5111	0.00056215	0.015148
GO:0051101	regulation of DNA binding	104	3.9762	3.0179	0.0006035	0.016075
GO:0090224	regulation of spindle organization	39	1.4911	4.6946	0.00060763	0.016115
GO:0030262	apoptotic nuclear changes	29	1.1088	5.4115	0.00067949	0.017826
GO:0032270	positive regulation of cellular protein metabolic process	1277	48.823	1.4542	0.00075834	0.019725
GO:0000377	RNA splicing, via transesterification reactions with bulged adenosine as nucleophile	309	11.814	2.0315	0.0008032	0.020715
GO:0007100	mitotic centrosome separation	12	0.45879	8.7185	0.00081786	0.020872
GO:0031960	response to corticosteroid	123	4.7026	2.7644	0.0008429	0.021376
GO:0006606	protein import into nucleus	140	5.3526	2.6156	0.00093734	0.023526
GO:0043276	anoikis	31	1.1852	5.0624	0.00098714	0.024325
GO:0042752	regulation of circadian rhythm	81	3.0969	3.2291	0.0010016	0.024632
GO:1900262	regulation of DNA-directed DNA polymerase activity	6	0.2294	13.078	0.001019	0.024711
GO:0043066	negative regulation of apoptotic process	734	28.063	1.6035	0.0011447	0.027431
GO:0042127	regulation of cell proliferation	1231	47.065	1.4448	0.0011721	0.027966
GO:0048024	regulation of mRNA splicing, via spliceosome	83	3.1733	3.1513	0.0012119	0.0287
GO:2001242	regulation of intrinsic apoptotic signaling pathway	145	5.5438	2.5254	0.0013194	0.030946
GO:0140056	organelle localization by membrane tethering	162	6.1937	2.4218	0.0013777	0.03219
GO:1904976	cellular response to bleomycin	2	0.076466	26.156	0.0014589	0.033382
GO:0019046	release from viral latency	2	0.076466	26.156	0.0014589	0.033382
GO:0072356	chromosome passenger complex localization to kinetochore	2	0.076466	26.156	0.0014589	0.033382
GO:0045830	positive regulation of isotype switching	23	0.87935	5.686	0.0015206	0.034663
GO:0090231	regulation of spindle checkpoint	14	0.53526	7.473	0.0015561	0.035078
GO:0051642	centrosome localization	24	0.91759	5.4491	0.0018612	0.040822
GO:0051445	regulation of meiotic cell cycle	35	1.3381	4.4838	0.0019123	0.041794

## Sheet: MF-down
Gene Set	Description	Size	Expect	Ratio	P Value	FDR
GO:0005515	protein binding	9503	359.29	1.2553	<2.2e-16	<2.2e-16
GO:0003676	nucleic acid binding	3446	130.29	1.6425	<2.2e-16	<2.2e-16
GO:0003677	DNA binding	2069	78.225	1.9815	<2.2e-16	<2.2e-16
GO:0003682	chromatin binding	459	17.354	3.7456	<2.2e-16	<2.2e-16
GO:1901363	heterocyclic compound binding	5033	190.29	1.4662	2.2204e-16	1.3123e-13
GO:0097159	organic cyclic compound binding	5088	192.37	1.4555	3.3307e-16	1.6404e-13
GO:0140097	catalytic activity, acting on DNA	178	6.7298	4.4578	4.5373e-12	1.9154e-09
GO:0046982	protein heterodimerization activity	375	14.178	3.1739	5.2665e-12	1.9453e-09
GO:0005524	ATP binding	1315	49.718	1.9912	9.7797e-12	2.8983e-09
GO:0035639	purine ribonucleoside triphosphate binding	1611	60.909	1.8717	9.808e-12	2.8983e-09
GO:0000166	nucleotide binding	1885	71.268	1.782	1.3366e-11	3.4152e-09
GO:1901265	nucleoside phosphate binding	1886	71.306	1.7811	1.3869e-11	3.4152e-09
GO:0008017	microtubule binding	219	8.28	3.8648	4.3927e-11	9.9849e-09
GO:0017076	purine nucleotide binding	1679	63.48	1.8116	6.2862e-11	1.3268e-08
GO:0032555	purine ribonucleotide binding	1664	62.913	1.812	7.7225e-11	1.3871e-08
GO:0017111	nucleoside-triphosphatase activity	767	28.999	2.3104	8.3191e-11	1.3871e-08
GO:0015631	tubulin binding	291	11.002	3.363	8.3837e-11	1.3871e-08
GO:0032559	adenyl ribonucleotide binding	1365	51.608	1.9183	8.4492e-11	1.3871e-08
GO:0032553	ribonucleotide binding	1675	63.328	1.8001	1.1655e-10	1.8126e-08
GO:0030554	adenyl nucleotide binding	1378	52.099	1.9002	1.4437e-10	2.1331e-08
GO:0008144	drug binding	1482	56.032	1.8561	1.7129e-10	2.4103e-08
GO:0016462	pyrophosphatase activity	815	30.814	2.2068	4.3542e-10	5.8485e-08
GO:0016817	hydrolase activity, acting on acid anhydrides	817	30.889	2.2014	4.8357e-10	5.954e-08
GO:0016818	hydrolase activity, acting on acid anhydrides, in phosphorus-containing anhydrides	817	30.889	2.2014	4.8357e-10	5.954e-08
GO:0016887	ATPase activity	400	15.123	2.8433	5.6163e-10	6.6385e-08
GO:0097367	carbohydrate derivative binding	1889	71.419	1.7082	6.1702e-10	7.0127e-08
GO:0031492	nucleosomal DNA binding	39	1.4745	8.8165	9.1025e-10	9.9622e-08
GO:0031491	nucleosome binding	65	2.4575	6.5106	1.6027e-09	1.6572e-07
GO:0003697	single-stranded DNA binding	104	3.932	5.0864	1.6263e-09	1.6572e-07
GO:0036094	small molecule binding	2130	80.531	1.6267	2.8306e-09	2.7881e-07
GO:0005488	binding	11707	442.62	1.0777	3.9357e-09	3.7516e-07
GO:0019899	enzyme binding	1993	75.351	1.6191	1.642e-08	1.5163e-06
GO:0031490	chromatin DNA binding	86	3.2515	5.2284	1.784e-08	1.5505e-06
GO:0008094	DNA-dependent ATPase activity	86	3.2515	5.2284	1.784e-08	1.5505e-06
GO:0004386	helicase activity	146	5.52	3.9855	2.8403e-08	2.398e-06
GO:0003688	DNA replication origin binding	17	0.64274	12.447	7.1014e-08	5.7422e-06
GO:0003777	microtubule motor activity	73	2.76	5.4348	7.1899e-08	5.7422e-06
GO:0042393	histone binding	181	6.8433	3.5071	8.3442e-08	6.4887e-06
GO:0003690	double-stranded DNA binding	751	28.394	2.0427	1.4721e-07	1.1154e-05
GO:0046983	protein dimerization activity	1024	38.715	1.8597	1.7372e-07	1.2834e-05
GO:0003684	damaged DNA binding	69	2.6088	5.3665	2.3211e-07	1.6729e-05
GO:0003678	DNA helicase activity	51	1.9282	6.2234	3.089e-07	2.1734e-05
GO:0019900	kinase binding	640	24.197	2.0664	8.1464e-07	5.5983e-05
GO:0042623	ATPase activity, coupled	321	12.136	2.5543	1.6226e-06	0.00010897
GO:0019901	protein kinase binding	566	21.399	2.1029	1.87e-06	0.0001228
GO:0003774	motor activity	118	4.4614	3.8105	2.046e-06	0.00013143
GO:0003723	RNA binding	1514	57.241	1.6072	2.1378e-06	0.00013441
GO:0044877	protein-containing complex binding	924	34.935	1.8034	3.1663e-06	0.00019493
GO:0010997	anaphase-promoting complex binding	8	0.30246	16.531	3.858e-06	0.00023266
GO:0043168	anion binding	2347	88.735	1.4425	4.6802e-06	0.0002766
GO:0043138	3'-5' DNA helicase activity	15	0.56712	10.58	1.0599e-05	0.00061412
GO:0042802	identical protein binding	1417	53.574	1.5679	1.6694e-05	0.00094868
GO:0050839	cell adhesion molecule binding	431	16.295	2.1479	1.7295e-05	0.00096429
GO:0000217	DNA secondary structure binding	24	0.90739	7.7144	2.0916e-05	0.0011238
GO:0003887	DNA-directed DNA polymerase activity	24	0.90739	7.7144	2.0916e-05	0.0011238
GO:0019904	protein domain specific binding	608	22.987	1.9141	2.6356e-05	0.0013907
GO:0043515	kinetochore binding	6	0.22685	17.633	2.8503e-05	0.0014777
GO:0008092	cytoskeletal protein binding	816	30.851	1.7503	3.8842e-05	0.001979
GO:0045296	cadherin binding	295	11.153	2.3311	5.4927e-05	0.002751
GO:0004003	ATP-dependent DNA helicase activity	37	1.3989	5.7188	5.7827e-05	0.002848
GO:1990837	sequence-specific double-stranded DNA binding	663	25.067	1.7952	9.8953e-05	0.0047936
GO:0034061	DNA polymerase activity	30	1.1342	6.1715	0.00010102	0.0048149
GO:0043565	sequence-specific DNA binding	853	32.25	1.6744	0.00012526	0.0058755
GO:0008574	ATP-dependent microtubule motor activity, plus-end-directed	23	0.86959	6.8998	0.00016512	0.0075427
GO:0000400	four-way junction DNA binding	15	0.56712	8.8165	0.00016591	0.0075427
GO:0035173	histone kinase activity	16	0.60493	8.2654	0.00023387	0.010471
GO:0070182	DNA polymerase binding	17	0.64274	7.7792	0.00032107	0.014161
GO:0043531	ADP binding	36	1.3611	5.1429	0.00034037	0.014791
GO:0008026	ATP-dependent helicase activity	72	2.7222	3.6735	0.00035566	0.015014
GO:0070035	purine NTP-dependent helicase activity	72	2.7222	3.6735	0.00035566	0.015014
GO:0016538	cyclin-dependent protein serine/threonine kinase regulator activity	42	1.5879	4.4082	0.00090447	0.037644
GO:0004523	RNA-DNA hybrid ribonuclease activity	6	0.22685	13.225	0.00098641	0.040484

## Sheet: CC-down
Gene Set	Description	Size	Expect	Ratio	P Value	FDR
GO:0043226	organelle	10963	411.18	1.1649	<2.2e-16	<2.2e-16
GO:0043229	intracellular organelle	10419	390.78	1.2027	<2.2e-16	<2.2e-16
GO:0043231	intracellular membrane-bounded organelle	9172	344.01	1.25	<2.2e-16	<2.2e-16
GO:0044422	organelle part	8084	303.2	1.3918	<2.2e-16	<2.2e-16
GO:0044446	intracellular organelle part	7876	295.4	1.4184	<2.2e-16	<2.2e-16
GO:0005634	nucleus	6239	234	1.6624	<2.2e-16	<2.2e-16
GO:0031974	membrane-enclosed lumen	4703	176.39	1.8255	<2.2e-16	<2.2e-16
GO:0043233	organelle lumen	4703	176.39	1.8255	<2.2e-16	<2.2e-16
GO:0070013	intracellular organelle lumen	4703	176.39	1.8255	<2.2e-16	<2.2e-16
GO:0032991	protein-containing complex	4484	168.18	1.6768	<2.2e-16	<2.2e-16
GO:0044428	nuclear part	4067	152.54	2.0913	<2.2e-16	<2.2e-16
GO:0031981	nuclear lumen	3760	141.02	2.1698	<2.2e-16	<2.2e-16
GO:0043228	non-membrane-bounded organelle	3652	136.97	2.2194	<2.2e-16	<2.2e-16
GO:0043232	intracellular non-membrane-bounded organelle	3644	136.67	2.2243	<2.2e-16	<2.2e-16
GO:0005654	nucleoplasm	3243	121.63	2.1458	<2.2e-16	<2.2e-16
GO:0044430	cytoskeletal part	1363	51.121	2.406	<2.2e-16	<2.2e-16
GO:0015630	microtubule cytoskeleton	1079	40.469	2.8416	<2.2e-16	<2.2e-16
GO:0005694	chromosome	934	35.031	5.5665	<2.2e-16	<2.2e-16
GO:0044427	chromosomal part	815	30.568	5.725	<2.2e-16	<2.2e-16
GO:0000228	nuclear chromosome	514	19.278	5.4465	<2.2e-16	<2.2e-16
GO:0044454	nuclear chromosome part	480	18.003	5.3324	<2.2e-16	<2.2e-16
GO:0000785	chromatin	462	17.328	4.6745	<2.2e-16	<2.2e-16
GO:0098687	chromosomal region	315	11.815	7.1099	<2.2e-16	<2.2e-16
GO:0005819	spindle	311	11.665	5.6582	<2.2e-16	<2.2e-16
GO:0000793	condensed chromosome	201	7.5388	9.2853	<2.2e-16	<2.2e-16
GO:0000775	chromosome, centromeric region	187	7.0137	8.4121	<2.2e-16	<2.2e-16
GO:0000922	spindle pole	146	5.4759	6.209	<2.2e-16	<2.2e-16
GO:0032993	protein-DNA complex	145	5.4384	8.2744	<2.2e-16	<2.2e-16
GO:0000776	kinetochore	130	4.8758	9.4343	<2.2e-16	<2.2e-16
GO:0000779	condensed chromosome, centromeric region	114	4.2757	10.291	<2.2e-16	<2.2e-16
GO:0000777	condensed chromosome kinetochore	101	3.7882	10.559	<2.2e-16	<2.2e-16
GO:0000794	condensed nuclear chromosome	81	3.038	8.5582	<2.2e-16	<2.2e-16
GO:0005657	replication fork	69	2.5879	9.2738	<2.2e-16	<2.2e-16
GO:0044815	DNA packaging complex	62	2.3254	16.341	<2.2e-16	<2.2e-16
GO:0000786	nucleosome	54	2.0253	14.812	<2.2e-16	<2.2e-16
GO:0000790	nuclear chromatin	306	11.477	4.0952	1.1102e-16	5.1379e-15
GO:0072686	mitotic spindle	95	3.5631	7.297	6.6613e-16	2.9994e-14
GO:0005856	cytoskeleton	1808	67.812	1.9613	2.6645e-15	1.1682e-13
GO:0005874	microtubule	365	13.69	3.5793	5.5511e-15	2.3713e-13
GO:0005815	microtubule organizing center	678	25.429	2.7527	6.6613e-15	2.7744e-13
GO:0044424	intracellular part	11711	439.24	1.1156	1.5321e-14	6.2256e-13
GO:0005829	cytosol	4461	167.32	1.4882	1.5987e-14	6.3416e-13
GO:0005622	intracellular	11727	439.84	1.114	2.5757e-14	9.9794e-13
GO:0042555	MCM complex	11	0.41257	24.238	5.3735e-14	2.0346e-12
GO:0005813	centrosome	489	18.341	3.0533	6.0396e-14	2.236e-12
GO:0043227	membrane-bounded organelle	10193	382.3	1.1692	3.0365e-13	1.0997e-11
GO:0000781	chromosome, telomeric region	134	5.0259	5.3722	5.7088e-13	2.0236e-11
GO:0043596	nuclear replication fork	43	1.6128	9.9208	1.2634e-12	4.3852e-11
GO:0000796	condensin complex	8	0.30005	26.662	3.713e-12	1.2624e-10
GO:0099513	polymeric cytoskeletal fiber	518	19.428	2.7794	7.6128e-12	2.5366e-10
GO:0000784	nuclear chromosome, telomeric region	103	3.8632	5.6948	2.449e-11	8e-10
GO:0099081	supramolecular polymer	701	26.292	2.4342	2.712e-11	8.6888e-10
GO:0099080	supramolecular complex	702	26.33	2.4307	2.8833e-11	9.0635e-10
GO:0005871	kinesin complex	47	1.7628	8.5092	8.279e-11	2.5542e-09
GO:0099512	supramolecular fiber	694	26.029	2.3819	1.4072e-10	4.2322e-09
GO:0030496	midbody	168	6.3011	4.285	1.4226e-10	4.2322e-09
GO:0000940	condensed chromosome outer kinetochore	12	0.45008	17.775	1.6083e-09	4.7008e-08
GO:0005876	spindle microtubule	51	1.9128	7.319	3.2915e-09	9.4545e-08
GO:0000792	heterochromatin	73	2.738	5.8437	8.8587e-09	2.5015e-07
GO:0000778	condensed nuclear chromosome kinetochore	14	0.52509	15.235	9.128e-09	2.5345e-07
GO:0034399	nuclear periphery	127	4.7633	4.4087	9.6215e-09	2.6278e-07
GO:0000780	condensed nuclear chromosome, centromeric region	23	0.86265	10.433	6.9946e-08	1.8781e-06
GO:0031298	replication fork protection complex	8	0.30005	19.997	7.102e-08	1.8781e-06
GO:0044464	cell part	12711	476.74	1.0509	1.3868e-07	3.6099e-06
GO:0044450	microtubule organizing center part	165	6.1886	3.5549	2.3113e-07	5.9241e-06
GO:0005623	cell	12747	478.09	1.0479	4.2281e-07	1.0673e-05
GO:0005814	centriole	122	4.5758	3.9337	6.43e-07	1.5989e-05
GO:0030894	replisome	29	1.0877	8.2744	7.0081e-07	1.717e-05
GO:0000791	euchromatin	30	1.1252	7.9986	9.6813e-07	2.3375e-05
GO:0016363	nuclear matrix	101	3.7882	4.2237	1.0185e-06	2.424e-05
GO:0005719	nuclear euchromatin	23	0.86265	9.2738	1.1048e-06	2.5924e-05
GO:0000942	condensed nuclear chromosome outer kinetochore	4	0.15003	26.662	1.9565e-06	4.4652e-05
GO:0031262	Ndc80 complex	4	0.15003	26.662	1.9565e-06	4.4652e-05
GO:0005720	nuclear heterochromatin	33	1.2377	7.2715	2.3601e-06	5.3134e-05
GO:0005875	microtubule associated complex	135	5.0634	3.5549	2.8938e-06	6.428e-05
GO:0051233	spindle midzone	34	1.2752	7.0576	3.104e-06	6.8043e-05
GO:0043601	nuclear replisome	26	0.97517	8.2037	3.1867e-06	6.8949e-05
GO:0005730	nucleolus	902	33.831	1.8031	4.786e-06	0.00010222
GO:0005721	pericentric heterochromatin	20	0.75013	9.3317	5.0759e-06	0.00010704
GO:0090734	site of DNA damage	66	2.4754	4.8477	5.2853e-06	0.00011007
GO:0044451	nucleoplasm part	1044	39.157	1.7111	9.1544e-06	0.00018829
GO:0031261	DNA replication preinitiation complex	5	0.18753	21.33	9.4913e-06	0.00019284
GO:0016604	nuclear body	712	26.705	1.8349	2.8076e-05	0.00056355
GO:0097431	mitotic spindle pole	27	1.0127	6.9124	4.6265e-05	0.00090765
GO:0008278	cohesin complex	12	0.45008	11.109	4.6308e-05	0.00090765
GO:0097149	centralspindlin complex	3	0.11252	26.662	5.2463e-05	0.00099321
GO:0000811	GINS complex	3	0.11252	26.662	5.2463e-05	0.00099321
GO:0000799	nuclear condensin complex	3	0.11252	26.662	5.2463e-05	0.00099321
GO:0005635	nuclear envelope	408	15.303	2.0911	6.7351e-05	0.0012608
GO:0032155	cell division site part	60	2.2504	4.4437	7.0294e-05	0.0013012
GO:1990023	mitotic spindle midzone	13	0.48758	10.255	7.2936e-05	0.0013353
GO:0071013	catalytic step 2 spliceosome	86	3.2256	3.7203	8.3111e-05	0.001505
GO:0000307	cyclin-dependent protein kinase holoenzyme complex	40	1.5003	5.3324	9.8746e-05	0.0017689
GO:0032154	cleavage furrow	51	1.9128	4.7051	0.00010206	0.0018088
GO:0031390	Ctf18 RFC-like complex	8	0.30005	13.331	0.00012138	0.0021287
GO:0032153	cell division site	65	2.4379	4.1019	0.00014113	0.0024492
GO:0042575	DNA polymerase complex	15	0.5626	8.8874	0.00015988	0.0027461
GO:0045120	pronucleus	16	0.6001	8.3319	0.00022542	0.0038322
GO:0005643	nuclear pore	82	3.0755	3.5766	0.00023317	0.0039239
GO:0000795	synaptonemal complex	25	0.93766	6.3989	0.00026034	0.0042943
GO:0099086	synaptonemal structure	25	0.93766	6.3989	0.00026034	0.0042943
GO:0001673	male germ cell nucleus	11	0.41257	9.6953	0.00052293	0.0082188
GO:0005663	DNA replication factor C complex	6	0.22504	13.331	0.0009638	0.014731
GO:0000152	nuclear ubiquitin ligase complex	44	1.6503	4.2417	0.0011502	0.01742

## Sheet: KEGG-down
Gene Set	Description	Size	Expect	Ratio	P Value	FDR
hsa05034	Alcoholism	149	7.7364	7.1092	<2.2e-16	<2.2e-16
hsa04110	Cell cycle	117	6.0749	6.4198	<2.2e-16	<2.2e-16
hsa05322	Systemic lupus erythematosus	96	4.9845	11.034	<2.2e-16	<2.2e-16
hsa03030	DNA replication	36	1.8692	10.165	8.8818e-16	7.3053e-14
hsa05203	Viral carcinogenesis	183	9.5018	4.2097	1.5543e-15	1.0227e-13
hsa04217	Necroptosis	133	6.9057	3.3306	2.4149e-07	1.3241e-05
hsa03440	Homologous recombination	41	2.1288	5.6369	6.2234e-07	2.925e-05
hsa03430	Mismatch repair	23	1.1942	7.5363	1.0403e-06	4.2781e-05
hsa03410	Base excision repair	33	1.7134	5.8362	3.888e-06	0.00014213
hsa04114	Oocyte meiosis	109	5.6595	3.0038	3.8348e-05	0.0012617
hsa03460	Fanconi anemia pathway	54	2.8038	3.5666	0.00038041	0.011378
hsa04914	Progesterone-mediated oocyte maturation	88	4.5692	2.8452	0.00054246	0.014568
hsa03420	Nucleotide excision repair	47	2.4404	3.688	0.00057565	0.014568
hsa05206	MicroRNAs in cancer	140	7.2691	2.3387	0.00084705	0.019906
hsa04218	Cellular senescence	146	7.5807	2.2425	0.0013607	0.029844
hsa05166	Human T-cell leukemia virus 1 infection	215	11.163	1.9707	0.0016149	0.033206
hsa04115	p53 signaling pathway	66	3.4269	2.9181	0.0019317	0.037384

## Sheet: TFT-up
Gene Set	Size	Expect	Ratio	P Value	FDR
TTGTTT_V$FOXO4_01	1693	15.211	2.038	4.2414e-05	0.022836
V$FOXO3_01	200	1.7969	5.0085	7.4262e-05	0.022836

## Sheet: TFT-down
Gene Set	Size	Expect	Ratio	P Value	FDR
V$E2F_03	232	9.7946	5.6153	<2.2e-16	<2.2e-16
V$E2F1_Q3	229	9.668	5.5855	<2.2e-16	<2.2e-16
V$E2F1_Q6_01	226	9.5413	5.2404	<2.2e-16	<2.2e-16
V$E2F_Q4	225	9.4991	6.2111	<2.2e-16	<2.2e-16
V$E2F_Q6	223	9.4146	6.4793	<2.2e-16	<2.2e-16
V$E2F1_Q6	223	9.4146	6.373	<2.2e-16	<2.2e-16
V$E2F4DP1_01	223	9.4146	6.1606	<2.2e-16	<2.2e-16
V$E2F_Q3_01	222	9.3724	5.5482	<2.2e-16	<2.2e-16
V$E2F_Q6_01	222	9.3724	5.8683	<2.2e-16	<2.2e-16
V$E2F_02	221	9.3302	6.2164	<2.2e-16	<2.2e-16
V$E2F_Q4_01	221	9.3302	5.3589	<2.2e-16	<2.2e-16
V$E2F1DP1_01	220	9.288	6.2446	<2.2e-16	<2.2e-16
V$E2F1DP2_01	220	9.288	6.2446	<2.2e-16	<2.2e-16
V$E2F4DP2_01	220	9.288	6.2446	<2.2e-16	<2.2e-16
V$E2F1DP1RB_01	217	9.1613	5.676	<2.2e-16	<2.2e-16
V$E2F1_Q4_01	216	9.1191	5.5926	<2.2e-16	<2.2e-16
V$E2F_Q3	210	8.8658	5.5268	<2.2e-16	<2.2e-16
SGCGSSAAA_V$E2F1DP2_01	160	6.7549	6.8099	<2.2e-16	<2.2e-16
TTTNNANAGCYR_UNKNOWN	106	4.4751	8.7148	<2.2e-16	<2.2e-16
KRCTCNNNNMANAGC_UNKNOWN	57	2.4064	17.869	<2.2e-16	<2.2e-16
GATTGGY_V$NFY_Q6_01	1019	43.02	2.2315	1.2434e-14	3.6415e-13
V$E2F_01	62	2.6175	7.2588	4.1614e-12	1.1633e-10
V$E2F1_Q3_01	224	9.4569	3.278	4.5886e-09	1.2269e-07
V$E2F1_Q4	229	9.668	3.2065	7.8602e-09	2.0142e-07
KTGGYRSGAA_UNKNOWN	70	2.9553	5.4141	2.352e-08	5.7858e-07
V$NFY_Q6_01	226	9.5413	2.9346	2.8382e-07	6.7134e-06
V$NFY_C	206	8.6969	2.6446	1.8997e-05	0.00043272
V$NFY_Q6	209	8.8236	2.6066	2.4009e-05	0.00052735
RRCCGTTA_UNKNOWN	81	3.4197	3.5091	0.00013805	0.0029276
CCAWYNNGAAR_UNKNOWN	131	5.5306	2.5314	0.0012422	0.025465
RCGCANGCGY_V$NRF1_Q6	884	37.321	1.5005	0.0012917	0.025625
GCGSCMNTTT_UNKNOWN	65	2.7442	3.2797	0.0015333	0.029468
V$CMYB_01	216	9.1191	2.0835	0.0019738	0.036785
GGGCGGR_V$SP1_Q6	2699	113.95	1.2286	0.0026046	0.047112
