# Supplementary material for: Differential Gene Expression in Human Fibroblasts Simultaneously Exposed to Ionizing Radiation and Simulated Microgravity
Source: Biomolecules. 2024 Jan 10;14(1):88. doi: 10.3390/biom14010088 (PMC10812944; doi:10.3390/biom14010088)
Supplement: Supplementary file 1 [file biomolecules-14-00088-s001.zip › Table S8.xlsx]

## Sheet: up
geneId	geneName	description	svalue
ENSG00000013297	CLDN11	claudin 11 [Source:HGNC Symbol;Acc:HGNC:8514]	2.7e-09
ENSG00000167325	RRM1	ribonucleotide reductase catalytic subunit M1 [Source:HGNC Symbol;Acc:HGNC:10451]	1.25e-05
ENSG00000173852	DPY19L1	dpy-19 like C-mannosyltransferase 1 [Source:HGNC Symbol;Acc:HGNC:22205]	1.47e-05
ENSG00000242419	PCDHGC4	protocadherin gamma subfamily C, 4 [Source:HGNC Symbol;Acc:HGNC:8717]	2.2e-05
ENSG00000272333	KMT2B	lysine methyltransferase 2B [Source:HGNC Symbol;Acc:HGNC:15840]	2.52e-05
ENSG00000182580	EPHB3	EPH receptor B3 [Source:HGNC Symbol;Acc:HGNC:3394]	3.16e-05
ENSG00000155761	SPAG17	sperm associated antigen 17 [Source:HGNC Symbol;Acc:HGNC:26620]	6.9e-05
ENSG00000129226	CD68	CD68 molecule [Source:HGNC Symbol;Acc:HGNC:1693]	7.78e-05
ENSG00000177706	FAM20C	FAM20C golgi associated secretory pathway kinase [Source:HGNC Symbol;Acc:HGNC:22140]	9.67e-05
ENSG00000186472	PCLO	piccolo presynaptic cytomatrix protein [Source:HGNC Symbol;Acc:HGNC:13406]	0.000106594
ENSG00000100393	EP300	E1A binding protein p300 [Source:HGNC Symbol;Acc:HGNC:3373]	0.000192606
ENSG00000185760	KCNQ5	potassium voltage-gated channel subfamily Q member 5 [Source:HGNC Symbol;Acc:HGNC:6299]	0.000210763
ENSG00000009830	POMT2	protein O-mannosyltransferase 2 [Source:HGNC Symbol;Acc:HGNC:19743]	0.000310682
ENSG00000079931	MOXD1	monooxygenase DBH like 1 [Source:HGNC Symbol;Acc:HGNC:21063]	0.000335567
ENSG00000161800	RACGAP1	Rac GTPase activating protein 1 [Source:HGNC Symbol;Acc:HGNC:9804]	0.00036273
ENSG00000148700	ADD3	adducin 3 [Source:HGNC Symbol;Acc:HGNC:245]	0.000517047
ENSG00000134802	SLC43A3	solute carrier family 43 member 3 [Source:HGNC Symbol;Acc:HGNC:17466]	0.00057018
ENSG00000011426	ANLN	anillin actin binding protein [Source:HGNC Symbol;Acc:HGNC:14082]	0.000662688
ENSG00000147536	GINS4	GINS complex subunit 4 [Source:HGNC Symbol;Acc:HGNC:28226]	0.000756902
ENSG00000135919	SERPINE2	serpin family E member 2 [Source:HGNC Symbol;Acc:HGNC:8951]	0.000826919
ENSG00000048471	SNX29	sorting nexin 29 [Source:HGNC Symbol;Acc:HGNC:30542]	0.000897326

## Sheet: down
geneId	geneName	description	svalue
ENSG00000128534	LSM8	LSM8 homolog, U6 small nuclear RNA associated [Source:HGNC Symbol;Acc:HGNC:20471]	2.89063e-09
ENSG00000155657	TTN	titin [Source:HGNC Symbol;Acc:HGNC:12403]	5.15042e-09
ENSG00000138771	SHROOM3	shroom family member 3 [Source:HGNC Symbol;Acc:HGNC:30422]	7.87884e-09
ENSG00000140416	TPM1	tropomyosin 1 [Source:HGNC Symbol;Acc:HGNC:12010]	1.14508e-08
ENSG00000173641	HSPB7	heat shock protein family B (small) member 7 [Source:HGNC Symbol;Acc:HGNC:5249]	1.46943e-08
ENSG00000198467	TPM2	tropomyosin 2 [Source:HGNC Symbol;Acc:HGNC:12011]	8.3439e-08
ENSG00000118523	CCN2	cellular communication network factor 2 [Source:HGNC Symbol;Acc:HGNC:2500]	2.25779e-07
ENSG00000138379	MSTN	myostatin [Source:HGNC Symbol;Acc:HGNC:4223]	3.55693e-07
ENSG00000140443	IGF1R	insulin like growth factor 1 receptor [Source:HGNC Symbol;Acc:HGNC:5465]	4.85911e-07
ENSG00000107796	ACTA2	actin alpha 2, smooth muscle [Source:HGNC Symbol;Acc:HGNC:130]	7.50967e-07
ENSG00000172403	SYNPO2	synaptopodin 2 [Source:HGNC Symbol;Acc:HGNC:17732]	1.02894e-06
ENSG00000180914	OXTR	oxytocin receptor [Source:HGNC Symbol;Acc:HGNC:8529]	1.73958e-06
ENSG00000116016	EPAS1	endothelial PAS domain protein 1 [Source:HGNC Symbol;Acc:HGNC:3374]	3.01086e-06
ENSG00000096696	DSP	desmoplakin [Source:HGNC Symbol;Acc:HGNC:3052]	4.68515e-06
ENSG00000132530	XAF1	XIAP associated factor 1 [Source:HGNC Symbol;Acc:HGNC:30932]	6.54139e-06
ENSG00000115419	GLS	glutaminase [Source:HGNC Symbol;Acc:HGNC:4331]	8.50845e-06
ENSG00000137801	THBS1	thrombospondin 1 [Source:HGNC Symbol;Acc:HGNC:11785]	1.04852e-05
ENSG00000163431	LMOD1	leiomodin 1 [Source:HGNC Symbol;Acc:HGNC:6647]	1.70066e-05
ENSG00000157601	MX1	MX dynamin like GTPase 1 [Source:HGNC Symbol;Acc:HGNC:7532]	1.93441e-05
ENSG00000142149	HUNK	hormonally up-regulated Neu-associated kinase [Source:HGNC Symbol;Acc:HGNC:13326]	2.83718e-05
ENSG00000068366	ACSL4	acyl-CoA synthetase long chain family member 4 [Source:HGNC Symbol;Acc:HGNC:3571]	3.52909e-05
ENSG00000119922	IFIT2	interferon induced protein with tetratricopeptide repeats 2 [Source:HGNC Symbol;Acc:HGNC:5409]	3.89701e-05
ENSG00000064042	LIMCH1	LIM and calponin homology domains 1 [Source:HGNC Symbol;Acc:HGNC:29191]	4.35894e-05
ENSG00000122786	CALD1	caldesmon 1 [Source:HGNC Symbol;Acc:HGNC:1441]	4.99001e-05
ENSG00000103257	SLC7A5	solute carrier family 7 member 5 [Source:HGNC Symbol;Acc:HGNC:11063]	5.5997e-05
ENSG00000170624	SGCD	sarcoglycan delta [Source:HGNC Symbol;Acc:HGNC:10807]	6.24667e-05
ENSG00000164442	CITED2	Cbp/p300 interacting transactivator with Glu/Asp rich carboxy-terminal domain 2 [Source:HGNC Symbol;Acc:HGNC:1987]	8.66001e-05
ENSG00000134986	NREP	neuronal regeneration related protein [Source:HGNC Symbol;Acc:HGNC:16834]	0.000118763
ENSG00000245532	NEAT1	nuclear paraspeckle assembly transcript 1 [Source:HGNC Symbol;Acc:HGNC:30815]	0.000130519
ENSG00000108821	COL1A1	collagen type I alpha 1 chain [Source:HGNC Symbol;Acc:HGNC:2197]	0.000143947
ENSG00000213626	LBH	LBH regulator of WNT signaling pathway [Source:HGNC Symbol;Acc:HGNC:29532]	0.00015949
ENSG00000109846	CRYAB	crystallin alpha B [Source:HGNC Symbol;Acc:HGNC:2389]	0.000175299
ENSG00000134884	ARGLU1	arginine and glutamate rich 1 [Source:HGNC Symbol;Acc:HGNC:25482]	0.000228745
ENSG00000185745	IFIT1	interferon induced protein with tetratricopeptide repeats 1 [Source:HGNC Symbol;Acc:HGNC:5407]	0.00024765
ENSG00000166923	GREM1	gremlin 1, DAN family BMP antagonist [Source:HGNC Symbol;Acc:HGNC:2001]	0.000266216
ENSG00000133142	TCEAL4	transcription elongation factor A like 4 [Source:HGNC Symbol;Acc:HGNC:26121]	0.000288332
ENSG00000162576	MXRA8	matrix remodeling associated 8 [Source:HGNC Symbol;Acc:HGNC:7542]	0.000389841
ENSG00000121741	ZMYM2	zinc finger MYM-type containing 2 [Source:HGNC Symbol;Acc:HGNC:12989]	0.00041601
ENSG00000125868	DSTN	destrin, actin depolymerizing factor [Source:HGNC Symbol;Acc:HGNC:15750]	0.000441373
ENSG00000158555	GDPD5	glycerophosphodiester phosphodiesterase domain containing 5 [Source:HGNC Symbol;Acc:HGNC:28804]	0.000466189
ENSG00000196873	CBWD3	COBW domain containing 3 [Source:HGNC Symbol;Acc:HGNC:18519]	0.000491566
ENSG00000225614	ZNF469	zinc finger protein 469 [Source:HGNC Symbol;Acc:HGNC:23216]	0.000542067
ENSG00000198933	TBKBP1	TBK1 binding protein 1 [Source:HGNC Symbol;Acc:HGNC:30140]	0.000600964
ENSG00000115902	SLC1A4	solute carrier family 1 member 4 [Source:HGNC Symbol;Acc:HGNC:10942]	0.000632301
ENSG00000101333	PLCB4	phospholipase C beta 4 [Source:HGNC Symbol;Acc:HGNC:9059]	0.00069313
ENSG00000168209	DDIT4	DNA damage inducible transcript 4 [Source:HGNC Symbol;Acc:HGNC:24944]	0.000724645
ENSG00000102189	EEA1	early endosome antigen 1 [Source:HGNC Symbol;Acc:HGNC:3185]	0.000791448
ENSG00000137959	IFI44L	interferon induced protein 44 like [Source:HGNC Symbol;Acc:HGNC:17817]	0.000861494
ENSG00000118515	SGK1	serum/glucocorticoid regulated kinase 1 [Source:HGNC Symbol;Acc:HGNC:10810]	0.000935156
ENSG00000166963	MAP1A	microtubule associated protein 1A [Source:HGNC Symbol;Acc:HGNC:6835]	0.00097338

## Sheet: BP-down
Gene Set	Description	Size	Expect	Ratio	P Value	FDR
GO:0034059	response to anoxia	3	0.010427	191.81	3.5361e-05	0.0192
GO:0030049	muscle filament sliding	22	0.076466	39.233	5.7698e-05	0.023412
GO:0033275	actin-myosin filament sliding	22	0.076466	39.233	5.7698e-05	0.023412
GO:0071675	regulation of mononuclear cell migration	32	0.11122	26.973	0.00018137	0.045996
GO:0032233	positive regulation of actin filament bundle assembly	56	0.19464	20.551	4.099e-05	0.019959
GO:0070252	actin-mediated cell contraction	79	0.27458	18.21	7.5112e-06	0.0060956
GO:0060337	type I interferon signaling pathway	67	0.23287	17.177	8.3191e-05	0.028934
GO:0071357	cellular response to type I interferon	67	0.23287	17.177	8.3191e-05	0.028934
GO:0060048	cardiac muscle contraction	89	0.30934	16.164	1.3482e-05	0.0091173
GO:0034340	response to type I interferon	72	0.25025	15.984	0.00011026	0.031241
GO:0030048	actin filament-based movement	99	0.3441	14.531	2.264e-05	0.014447
GO:0032231	regulation of actin filament bundle assembly	84	0.29196	13.701	0.00020061	0.049837
GO:0006936	muscle contraction	252	0.87588	12.559	6.9124e-10	4.2589e-06
GO:0006941	striated muscle contraction	115	0.39971	12.509	4.6619e-05	0.021018
GO:0060047	heart contraction	171	0.59435	11.778	1.8437e-06	0.0032062
GO:0003015	heart process	179	0.62215	11.251	2.5012e-06	0.003383
GO:0003012	muscle system process	325	1.1296	10.623	6.9973e-10	4.2589e-06
GO:1902905	positive regulation of supramolecular fiber organization	176	0.61172	9.8083	3.0402e-05	0.017623
GO:0008016	regulation of heart contraction	150	0.52136	9.5904	0.00016421	0.042531
GO:1903522	regulation of blood circulation	183	0.63605	9.4332	3.7853e-05	0.0192
GO:0051495	positive regulation of cytoskeleton organization	194	0.67429	8.8983	5.2467e-05	0.02281
GO:0008015	blood circulation	347	1.2061	8.2914	2.3263e-07	0.00056637
GO:0003013	circulatory system process	355	1.2339	8.1045	2.8725e-07	0.00058278
GO:0070482	response to oxygen levels	292	1.0149	7.8825	6.3487e-06	0.0059512
GO:0110053	regulation of actin filament organization	227	0.78899	7.6047	0.00012504	0.034594
GO:0007015	actin filament organization	343	1.1922	7.5493	2.2107e-06	0.0033638
GO:0036293	response to decreased oxygen levels	271	0.94192	7.4317	3.7433e-05	0.0192
GO:0044057	regulation of system process	384	1.3347	6.7432	5.5651e-06	0.0059512
GO:1902903	regulation of supramolecular fiber organization	299	1.0392	6.7357	6.9803e-05	0.026554
GO:0097435	supramolecular fiber organization	571	1.9846	6.5503	4.1445e-08	0.00012613
GO:0007517	muscle organ development	309	1.074	6.5177	8.5829e-05	0.029022
GO:0048545	response to steroid hormone	317	1.1018	6.3532	0.00010071	0.030998
GO:0032970	regulation of actin filament-based process	319	1.1088	6.3134	0.00010475	0.0311
GO:0061061	muscle structure development	498	1.7309	5.1996	4.4115e-05	0.020654
GO:0007507	heart development	451	1.5675	5.1035	0.00014125	0.038209
GO:0030029	actin filament-based process	621	2.1584	5.0963	6.4605e-06	0.0059512
GO:0030036	actin cytoskeleton organization	555	1.929	4.6656	0.00010186	0.030998
GO:0003008	system process	1201	4.1743	4.5516	4.8667e-09	1.9747e-05
GO:0072359	circulatory system development	859	2.9856	4.3542	4.398e-06	0.0053537
GO:0007010	cytoskeleton organization	1141	3.9658	3.278	9.0627e-05	0.029816
GO:0006928	movement of cell or subcellular component	1571	5.4603	3.1134	9.5551e-06	0.0072696
GO:0030154	cell differentiation	2994	10.406	2.3063	1.052e-05	0.0075328
GO:0048869	cellular developmental process	3150	10.948	2.2834	6.8443e-06	0.0059512
GO:0006950	response to stress	2954	10.267	2.1427	0.00011036	0.031241
GO:0048731	system development	3555	12.356	2.0233	6.4618e-05	0.025374
GO:0007275	multicellular organism development	3984	13.847	1.8776	0.00015456	0.040902
GO:0048856	anatomical structure development	4359	15.151	1.8481	8.1094e-05	0.028934
GO:0032502	developmental process	4657	16.186	1.7916	9.3627e-05	0.029993
GO:0032501	multicellular organismal process	5187	18.029	1.775	2.3736e-05	0.014447

## Sheet: MF-down
Gene Set	Description	Size	Expect	Ratio	P Value	FDR
GO:0003779	actin binding	359	1.2639	7.9121	3.6537e-07	0.0010797
GO:0008092	cytoskeletal protein binding	816	2.8728	4.5252	2.9598e-06	0.0043731

## Sheet: CC-down
Gene Set	Description	Size	Expect	Ratio	P Value	FDR
GO:0015629	actin cytoskeleton	427	1.4474	8.291	1.1908e-08	1.9839e-05
GO:0043292	contractile fiber	178	0.60335	13.259	1.2763e-07	0.00010632
GO:0099512	supramolecular fiber	694	2.3524	5.5263	3.1075e-07	0.00011809
GO:0099081	supramolecular polymer	701	2.3761	5.4712	3.4867e-07	0.00011809
GO:0099080	supramolecular complex	702	2.3795	5.4634	3.5441e-07	0.00011809
GO:0005865	striated muscle thin filament	19	0.064402	62.11	4.3139e-07	0.00011978
GO:0036379	myofilament	20	0.067792	59.004	5.379e-07	0.00012802
GO:0044449	contractile fiber part	164	0.55589	12.592	1.1924e-06	0.00024831
GO:0030016	myofibril	168	0.56945	12.293	1.4016e-06	0.00025946
GO:0030017	sarcomere	148	0.50166	11.96	9.9362e-06	0.0016554
GO:0032432	actin filament bundle	62	0.21015	19.034	5.5817e-05	0.0084537
GO:0005862	muscle thin filament tropomyosin	4	0.013558	147.51	6.7151e-05	0.0093228
GO:0005856	cytoskeleton	1808	6.1284	2.6108	0.00017652	0.022622

## Sheet: TFT-down
Gene Set	Size	Expect	Ratio	P Value	FDR
V$SRF_Q4	189	0.62081	14.497	6.5968e-09	4.057e-06
V$SRF_Q5_01	192	0.63066	12.685	1.455e-07	4.4741e-05
TGGAAA_V$NFAT_Q4_01	1557	5.1143	2.933	4.6495e-05	0.0075008
V$SRF_Q6	206	0.67665	8.8672	4.8786e-05	0.0075008
V$IK2_01	224	0.73577	8.1547	7.7782e-05	0.0095672
V$SRF_01	42	0.13796	21.746	0.00034058	0.033589
WGGAATGY_V$TEF1_Q6	321	1.0544	5.6905	0.00054784	0.033589
V$AREB6_04	212	0.69636	7.1802	0.00058951	0.033589
V$AHRARNT_01	119	0.39088	10.233	0.00058998	0.033589
V$DR3_Q4	120	0.39416	10.148	0.00060891	0.033589
V$CP2_01	215	0.70621	7.08	0.00062841	0.033589
V$ZIC1_01	217	0.71278	7.0148	0.00065539	0.033589
