# Supplementary material for: Differential Gene Expression in Human Fibroblasts Simultaneously Exposed to Ionizing Radiation and Simulated Microgravity
Source: Biomolecules. 2024 Jan 10;14(1):88. doi: 10.3390/biom14010088 (PMC10812944; doi:10.3390/biom14010088)
Supplement: Supplementary file 1 [file biomolecules-14-00088-s001.zip › Table S9.xlsx]

## Sheet: up
geneId	geneName	description	svalue
ENSG00000222328	RNU2-2P	RNA, U2 small nuclear 2, pseudogene [Source:HGNC Symbol;Acc:HGNC:10152]	3.08812e-10
ENSG00000214114	MYCBP	MYC binding protein [Source:HGNC Symbol;Acc:HGNC:7554]	5.24866e-08
ENSG00000131747	TOP2A	DNA topoisomerase II alpha [Source:HGNC Symbol;Acc:HGNC:11989]	3.77038e-07
ENSG00000135318	NT5E	5'-nucleotidase ecto [Source:HGNC Symbol;Acc:HGNC:8021]	8.23802e-07
ENSG00000138778	CENPE	centromere protein E [Source:HGNC Symbol;Acc:HGNC:1856]	1.22232e-06
ENSG00000120647	CCDC77	coiled-coil domain containing 77 [Source:HGNC Symbol;Acc:HGNC:28203]	1.37618e-06
ENSG00000154027	AK5	adenylate kinase 5 [Source:HGNC Symbol;Acc:HGNC:365]	1.52843e-06
ENSG00000135486	HNRNPA1	heterogeneous nuclear ribonucleoprotein A1 [Source:HGNC Symbol;Acc:HGNC:5031]	1.69879e-06
ENSG00000005889	ZFX	zinc finger protein X-linked [Source:HGNC Symbol;Acc:HGNC:12869]	2.57463e-06
ENSG00000259075	POC1B-GALNT4	POC1B-GALNT4 readthrough [Source:HGNC Symbol;Acc:HGNC:42957]	3.03176e-06
ENSG00000156970	BUB1B	BUB1 mitotic checkpoint serine/threonine kinase B [Source:HGNC Symbol;Acc:HGNC:1149]	5.91919e-06
ENSG00000176771	NCKAP5	NCK associated protein 5 [Source:HGNC Symbol;Acc:HGNC:29847]	1.1201e-05
ENSG00000113368	LMNB1	lamin B1 [Source:HGNC Symbol;Acc:HGNC:6637]	1.88924e-05
ENSG00000068489	PRR11	proline rich 11 [Source:HGNC Symbol;Acc:HGNC:25619]	2.33104e-05
ENSG00000206127	GOLGA8O	golgin A8 family member O [Source:HGNC Symbol;Acc:HGNC:44406]	3.25906e-05
ENSG00000202538	RNU4-2	RNA, U4 small nuclear 2 [Source:HGNC Symbol;Acc:HGNC:10193]	3.41851e-05
ENSG00000123473	STIL	STIL centriolar assembly protein [Source:HGNC Symbol;Acc:HGNC:10879]	4.03475e-05
ENSG00000171848	RRM2	ribonucleotide reductase regulatory subunit M2 [Source:HGNC Symbol;Acc:HGNC:10452]	4.21233e-05
ENSG00000153944	MSI2	musashi RNA binding protein 2 [Source:HGNC Symbol;Acc:HGNC:18585]	6.37129e-05
ENSG00000133835	HSD17B4	hydroxysteroid 17-beta dehydrogenase 4 [Source:HGNC Symbol;Acc:HGNC:5213]	6.66969e-05
ENSG00000132670	PTPRA	protein tyrosine phosphatase receptor type A [Source:HGNC Symbol;Acc:HGNC:9664]	6.99705e-05
ENSG00000180008	SOCS4	suppressor of cytokine signaling 4 [Source:HGNC Symbol;Acc:HGNC:19392]	7.98026e-05
ENSG00000163808	KIF15	kinesin family member 15 [Source:HGNC Symbol;Acc:HGNC:17273]	9.28747e-05
ENSG00000146263	MMS22L	MMS22 like, DNA repair protein [Source:HGNC Symbol;Acc:HGNC:21475]	0.000100578
ENSG00000108055	SMC3	structural maintenance of chromosomes 3 [Source:HGNC Symbol;Acc:HGNC:2468]	0.000108928
ENSG00000138182	KIF20B	kinesin family member 20B [Source:HGNC Symbol;Acc:HGNC:7212]	0.000117485
ENSG00000136381	IREB2	iron responsive element binding protein 2 [Source:HGNC Symbol;Acc:HGNC:6115]	0.000135241
ENSG00000137807	KIF23	kinesin family member 23 [Source:HGNC Symbol;Acc:HGNC:6392]	0.000139818
ENSG00000279170	TSTD3	thiosulfate sulfurtransferase like domain containing 3 [Source:HGNC Symbol;Acc:HGNC:40910]	0.000163723
ENSG00000154175	ABI3BP	ABI family member 3 binding protein [Source:HGNC Symbol;Acc:HGNC:17265]	0.000168818
ENSG00000138160	KIF11	kinesin family member 11 [Source:HGNC Symbol;Acc:HGNC:6388]	0.000185383
ENSG00000109084	TMEM97	transmembrane protein 97 [Source:HGNC Symbol;Acc:HGNC:28106]	0.000191063
ENSG00000139618	BRCA2	BRCA2 DNA repair associated [Source:HGNC Symbol;Acc:HGNC:1101]	0.000233484
ENSG00000174442	ZWILCH	zwilch kinetochore protein [Source:HGNC Symbol;Acc:HGNC:25468]	0.000239754
ENSG00000143401	ANP32E	acidic nuclear phosphoprotein 32 family member E [Source:HGNC Symbol;Acc:HGNC:16673]	0.00024603
ENSG00000100526	CDKN3	cyclin dependent kinase inhibitor 3 [Source:HGNC Symbol;Acc:HGNC:1791]	0.000259383
ENSG00000154856	APCDD1	APC down-regulated 1 [Source:HGNC Symbol;Acc:HGNC:15718]	0.000266218
ENSG00000166851	PLK1	polo like kinase 1 [Source:HGNC Symbol;Acc:HGNC:9077]	0.000287634
ENSG00000185760	KCNQ5	potassium voltage-gated channel subfamily Q member 5 [Source:HGNC Symbol;Acc:HGNC:6299]	0.000302007
ENSG00000111647	UHRF1BP1L	UHRF1 binding protein 1 like [Source:HGNC Symbol;Acc:HGNC:29102]	0.000324188
ENSG00000102384	CENPI	centromere protein I [Source:HGNC Symbol;Acc:HGNC:3968]	0.000339176
ENSG00000112984	KIF20A	kinesin family member 20A [Source:HGNC Symbol;Acc:HGNC:9787]	0.000346744
ENSG00000115816	CEBPZ	CCAAT enhancer binding protein zeta [Source:HGNC Symbol;Acc:HGNC:24218]	0.000393925
ENSG00000121988	ZRANB3	zinc finger RANBP2-type containing 3 [Source:HGNC Symbol;Acc:HGNC:25249]	0.000410716
ENSG00000124795	DEK	DEK proto-oncogene [Source:HGNC Symbol;Acc:HGNC:2768]	0.000453723
ENSG00000051825	MPHOSPH9	M-phase phosphoprotein 9 [Source:HGNC Symbol;Acc:HGNC:7215]	0.000471914
ENSG00000117543	DPH5	diphthamide biosynthesis 5 [Source:HGNC Symbol;Acc:HGNC:24270]	0.000490068
ENSG00000200320	SNORA63	small nucleolar RNA, H/ACA box 63 [Source:HGNC Symbol;Acc:HGNC:10106]	0.000499329
ENSG00000182481	KPNA2	karyopherin subunit alpha 2 [Source:HGNC Symbol;Acc:HGNC:6395]	0.000508716
ENSG00000137812	KNL1	kinetochore scaffold 1 [Source:HGNC Symbol;Acc:HGNC:24054]	0.000518376
ENSG00000101974	ATP11C	ATPase phospholipid transporting 11C [Source:HGNC Symbol;Acc:HGNC:13554]	0.000538031
ENSG00000238741	SCARNA7	small Cajal body-specific RNA 7 [Source:HGNC Symbol;Acc:HGNC:32563]	0.000578353
ENSG00000058729	RIOK2	RIO kinase 2 [Source:HGNC Symbol;Acc:HGNC:18999]	0.000665204
ENSG00000117724	CENPF	centromere protein F [Source:HGNC Symbol;Acc:HGNC:1857]	0.000677153
ENSG00000077147	TM9SF3	transmembrane 9 superfamily member 3 [Source:HGNC Symbol;Acc:HGNC:21529]	0.000724538
ENSG00000197061	H4C3	H4 clustered histone 3 [Source:HGNC Symbol;Acc:HGNC:4787]	0.000836178
ENSG00000083097	DOP1A	DOP1 leucine zipper like protein A [Source:HGNC Symbol;Acc:HGNC:21194]	0.000848451
ENSG00000134690	CDCA8	cell division cycle associated 8 [Source:HGNC Symbol;Acc:HGNC:14629]	0.000898725
ENSG00000138663	COPS4	COP9 signalosome subunit 4 [Source:HGNC Symbol;Acc:HGNC:16702]	0.000937207
ENSG00000100503	NIN	ninein [Source:HGNC Symbol;Acc:HGNC:14906]	0.000963057
ENSG00000198901	PRC1	protein regulator of cytokinesis 1 [Source:HGNC Symbol;Acc:HGNC:9341]	0.000975921

## Sheet: down
geneId	geneName	description	svalue
ENSG00000172403	SYNPO2	synaptopodin 2 [Source:HGNC Symbol;Acc:HGNC:17732]	4.35659e-24
ENSG00000157601	MX1	MX dynamin like GTPase 1 [Source:HGNC Symbol;Acc:HGNC:7532]	5.96659e-20
ENSG00000130589	HELZ2	helicase with zinc finger 2 [Source:HGNC Symbol;Acc:HGNC:30021]	6.56273e-18
ENSG00000116016	EPAS1	endothelial PAS domain protein 1 [Source:HGNC Symbol;Acc:HGNC:3374]	1.28158e-14
ENSG00000089127	OAS1	2'-5'-oligoadenylate synthetase 1 [Source:HGNC Symbol;Acc:HGNC:8086]	9.24161e-13
ENSG00000111335	OAS2	2'-5'-oligoadenylate synthetase 2 [Source:HGNC Symbol;Acc:HGNC:8087]	5.64536e-12
ENSG00000213626	LBH	LBH regulator of WNT signaling pathway [Source:HGNC Symbol;Acc:HGNC:29532]	6.60436e-10
ENSG00000107796	ACTA2	actin alpha 2, smooth muscle [Source:HGNC Symbol;Acc:HGNC:130]	1.06349e-09
ENSG00000187498	COL4A1	collagen type IV alpha 1 chain [Source:HGNC Symbol;Acc:HGNC:2202]	2.36257e-09
ENSG00000134030	CTIF	cap binding complex dependent translation initiation factor [Source:HGNC Symbol;Acc:HGNC:23925]	3.82494e-09
ENSG00000067798	NAV3	neuron navigator 3 [Source:HGNC Symbol;Acc:HGNC:15998]	6.6577e-09
ENSG00000173641	HSPB7	heat shock protein family B (small) member 7 [Source:HGNC Symbol;Acc:HGNC:5249]	9.30582e-09
ENSG00000162849	KIF26B	kinesin family member 26B [Source:HGNC Symbol;Acc:HGNC:25484]	1.45537e-08
ENSG00000130827	PLXNA3	plexin A3 [Source:HGNC Symbol;Acc:HGNC:9101]	1.92056e-08
ENSG00000108821	COL1A1	collagen type I alpha 1 chain [Source:HGNC Symbol;Acc:HGNC:2197]	2.3329e-08
ENSG00000080947	CROCCP3	CROCC pseudogene 3 [Source:HGNC Symbol;Acc:HGNC:29405]	2.80195e-08
ENSG00000185745	IFIT1	interferon induced protein with tetratricopeptide repeats 1 [Source:HGNC Symbol;Acc:HGNC:5407]	3.27057e-08
ENSG00000137809	ITGA11	integrin subunit alpha 11 [Source:HGNC Symbol;Acc:HGNC:6136]	4.24424e-08
ENSG00000187608	ISG15	ISG15 ubiquitin like modifier [Source:HGNC Symbol;Acc:HGNC:4053]	7.75128e-08
ENSG00000158863	FHIP2B	FHF complex subunit HOOK interacting protein 2B [Source:HGNC Symbol;Acc:HGNC:16492]	1.12072e-07
ENSG00000132530	XAF1	XIAP associated factor 1 [Source:HGNC Symbol;Acc:HGNC:30932]	1.62091e-07
ENSG00000164442	CITED2	Cbp/p300 interacting transactivator with Glu/Asp rich carboxy-terminal domain 2 [Source:HGNC Symbol;Acc:HGNC:1987]	2.09151e-07
ENSG00000138771	SHROOM3	shroom family member 3 [Source:HGNC Symbol;Acc:HGNC:30422]	2.52473e-07
ENSG00000113140	SPARC	secreted protein acidic and cysteine rich [Source:HGNC Symbol;Acc:HGNC:11219]	3.15169e-07
ENSG00000140105	WARS1	tryptophanyl-tRNA synthetase 1 [Source:HGNC Symbol;Acc:HGNC:12729]	4.357e-07
ENSG00000137801	THBS1	thrombospondin 1 [Source:HGNC Symbol;Acc:HGNC:11785]	5.27948e-07
ENSG00000163431	LMOD1	leiomodin 1 [Source:HGNC Symbol;Acc:HGNC:6647]	6.2534e-07
ENSG00000168209	DDIT4	DNA damage inducible transcript 4 [Source:HGNC Symbol;Acc:HGNC:24944]	7.21295e-07
ENSG00000126709	IFI6	interferon alpha inducible protein 6 [Source:HGNC Symbol;Acc:HGNC:4054]	9.48116e-07
ENSG00000168453	HR	HR lysine demethylase and nuclear receptor corepressor [Source:HGNC Symbol;Acc:HGNC:5172]	1.07285e-06
ENSG00000137124	ALDH1B1	aldehyde dehydrogenase 1 family member B1 [Source:HGNC Symbol;Acc:HGNC:407]	1.89922e-06
ENSG00000111331	OAS3	2'-5'-oligoadenylate synthetase 3 [Source:HGNC Symbol;Acc:HGNC:8088]	2.11249e-06
ENSG00000185507	IRF7	interferon regulatory factor 7 [Source:HGNC Symbol;Acc:HGNC:6122]	2.32357e-06
ENSG00000188157	AGRN	agrin [Source:HGNC Symbol;Acc:HGNC:329]	3.5713e-06
ENSG00000109118	PHF12	PHD finger protein 12 [Source:HGNC Symbol;Acc:HGNC:20816]	4.14662e-06
ENSG00000132510	KDM6B	lysine demethylase 6B [Source:HGNC Symbol;Acc:HGNC:29012]	4.70501e-06
ENSG00000115415	STAT1	signal transducer and activator of transcription 1 [Source:HGNC Symbol;Acc:HGNC:11362]	5.28144e-06
ENSG00000172432	GTPBP2	GTP binding protein 2 [Source:HGNC Symbol;Acc:HGNC:4670]	6.54668e-06
ENSG00000012822	CALCOCO1	calcium binding and coiled-coil domain 1 [Source:HGNC Symbol;Acc:HGNC:29306]	7.15044e-06
ENSG00000260604	NA	novel transcript	7.7884e-06
ENSG00000130176	CNN1	calponin 1 [Source:HGNC Symbol;Acc:HGNC:2155]	8.43069e-06
ENSG00000108509	CAMTA2	calmodulin binding transcription activator 2 [Source:HGNC Symbol;Acc:HGNC:18807]	9.05594e-06
ENSG00000185885	IFITM1	interferon induced transmembrane protein 1 [Source:HGNC Symbol;Acc:HGNC:5412]	9.73567e-06
ENSG00000145819	ARHGAP26	Rho GTPase activating protein 26 [Source:HGNC Symbol;Acc:HGNC:17073]	1.04108e-05
ENSG00000103257	SLC7A5	solute carrier family 7 member 5 [Source:HGNC Symbol;Acc:HGNC:11063]	1.20248e-05
ENSG00000221968	FADS3	fatty acid desaturase 3 [Source:HGNC Symbol;Acc:HGNC:3576]	1.28249e-05
ENSG00000077157	PPP1R12B	protein phosphatase 1 regulatory subunit 12B [Source:HGNC Symbol;Acc:HGNC:7619]	1.36053e-05
ENSG00000112715	VEGFA	vascular endothelial growth factor A [Source:HGNC Symbol;Acc:HGNC:12680]	1.43949e-05
ENSG00000022267	FHL1	four and a half LIM domains 1 [Source:HGNC Symbol;Acc:HGNC:3702]	1.52835e-05
ENSG00000134871	COL4A2	collagen type IV alpha 2 chain [Source:HGNC Symbol;Acc:HGNC:2203]	1.62013e-05
ENSG00000170581	STAT2	signal transducer and activator of transcription 2 [Source:HGNC Symbol;Acc:HGNC:11363]	1.71016e-05
ENSG00000213928	IRF9	interferon regulatory factor 9 [Source:HGNC Symbol;Acc:HGNC:6131]	1.79742e-05
ENSG00000146067	FAM193B	family with sequence similarity 193 member B [Source:HGNC Symbol;Acc:HGNC:25524]	1.9998e-05
ENSG00000107201	DDX58	DExD/H-box helicase 58 [Source:HGNC Symbol;Acc:HGNC:19102]	2.1086e-05
ENSG00000126012	KDM5C	lysine demethylase 5C [Source:HGNC Symbol;Acc:HGNC:11114]	2.21496e-05
ENSG00000165458	INPPL1	inositol polyphosphate phosphatase like 1 [Source:HGNC Symbol;Acc:HGNC:6080]	2.44985e-05
ENSG00000100092	SH3BP1	SH3 domain binding protein 1 [Source:HGNC Symbol;Acc:HGNC:10824]	2.57561e-05
ENSG00000049540	ELN	elastin [Source:HGNC Symbol;Acc:HGNC:3327]	2.70967e-05
ENSG00000071894	CPSF1	cleavage and polyadenylation specific factor 1 [Source:HGNC Symbol;Acc:HGNC:2324]	2.84181e-05
ENSG00000146674	IGFBP3	insulin like growth factor binding protein 3 [Source:HGNC Symbol;Acc:HGNC:5472]	2.97483e-05
ENSG00000198753	PLXNB3	plexin B3 [Source:HGNC Symbol;Acc:HGNC:9105]	3.10735e-05
ENSG00000177943	MAMDC4	MAM domain containing 4 [Source:HGNC Symbol;Acc:HGNC:24083]	3.57454e-05
ENSG00000080845	DLGAP4	DLG associated protein 4 [Source:HGNC Symbol;Acc:HGNC:24476]	3.72912e-05
ENSG00000166482	MFAP4	microfibril associated protein 4 [Source:HGNC Symbol;Acc:HGNC:7035]	3.88032e-05
ENSG00000119280	C1orf198	chromosome 1 open reading frame 198 [Source:HGNC Symbol;Acc:HGNC:25900]	4.39631e-05
ENSG00000117394	SLC2A1	solute carrier family 2 member 1 [Source:HGNC Symbol;Acc:HGNC:11005]	4.59522e-05
ENSG00000171298	GAA	alpha glucosidase [Source:HGNC Symbol;Acc:HGNC:4065]	4.80293e-05
ENSG00000137959	IFI44L	interferon induced protein 44 like [Source:HGNC Symbol;Acc:HGNC:17817]	5.02865e-05
ENSG00000283189	NA	novel protein	5.2528e-05
ENSG00000057704	TMCC3	transmembrane and coiled-coil domain family 3 [Source:HGNC Symbol;Acc:HGNC:29199]	5.51834e-05
ENSG00000172037	LAMB2	laminin subunit beta 2 [Source:HGNC Symbol;Acc:HGNC:6487]	5.80251e-05
ENSG00000130635	COL5A1	collagen type V alpha 1 chain [Source:HGNC Symbol;Acc:HGNC:2209]	6.08405e-05
ENSG00000140464	PML	PML nuclear body scaffold [Source:HGNC Symbol;Acc:HGNC:9113]	7.32954e-05
ENSG00000124749	COL21A1	collagen type XXI alpha 1 chain [Source:HGNC Symbol;Acc:HGNC:17025]	7.65735e-05
ENSG00000159692	CTBP1	C-terminal binding protein 1 [Source:HGNC Symbol;Acc:HGNC:2494]	8.30592e-05
ENSG00000250251	PKD1P6	polycystin 1, transient receptor potential channel interacting pseudogene 6 [Source:HGNC Symbol;Acc:HGNC:30070]	8.62804e-05
ENSG00000184254	ALDH1A3	aldehyde dehydrogenase 1 family member A3 [Source:HGNC Symbol;Acc:HGNC:409]	8.95378e-05
ENSG00000136378	ADAMTS7	ADAM metallopeptidase with thrombospondin type 1 motif 7 [Source:HGNC Symbol;Acc:HGNC:223]	9.67305e-05
ENSG00000115461	IGFBP5	insulin like growth factor binding protein 5 [Source:HGNC Symbol;Acc:HGNC:5474]	0.000104731
ENSG00000163516	ANKZF1	ankyrin repeat and zinc finger peptidyl tRNA hydrolase 1 [Source:HGNC Symbol;Acc:HGNC:25527]	0.000113128
ENSG00000149591	TAGLN	transgelin [Source:HGNC Symbol;Acc:HGNC:11553]	0.000121869
ENSG00000072163	LIMS2	LIM zinc finger domain containing 2 [Source:HGNC Symbol;Acc:HGNC:16084]	0.0001262
ENSG00000105281	SLC1A5	solute carrier family 1 member 5 [Source:HGNC Symbol;Acc:HGNC:10943]	0.000130705
ENSG00000064687	ABCA7	ATP binding cassette subfamily A member 7 [Source:HGNC Symbol;Acc:HGNC:37]	0.000144468
ENSG00000107738	VSIR	V-set immunoregulatory receptor [Source:HGNC Symbol;Acc:HGNC:30085]	0.000149209
ENSG00000138758	SEPTIN11	septin 11 [Source:HGNC Symbol;Acc:HGNC:25589]	0.000153884
ENSG00000183458	PKD1P3	polycystin 1, transient receptor potential channel interacting pseudogene 3 [Source:HGNC Symbol;Acc:HGNC:30067]	0.000158747
ENSG00000142798	HSPG2	heparan sulfate proteoglycan 2 [Source:HGNC Symbol;Acc:HGNC:5273]	0.000173918
ENSG00000214655	ZSWIM8	zinc finger SWIM-type containing 8 [Source:HGNC Symbol;Acc:HGNC:23528]	0.00017964
ENSG00000114251	WNT5A	Wnt family member 5A [Source:HGNC Symbol;Acc:HGNC:12784]	0.000196666
ENSG00000233024	NPIPA9	nuclear pore complex interacting protein family, member A9 [Source:HGNC Symbol;Acc:HGNC:41984]	0.000202395
ENSG00000251562	MALAT1	metastasis associated lung adenocarcinoma transcript 1 [Source:HGNC Symbol;Acc:HGNC:29665]	0.000208657
ENSG00000110047	EHD1	EH domain containing 1 [Source:HGNC Symbol;Acc:HGNC:3242]	0.000214854
ENSG00000144567	RETREG2	reticulophagy regulator family member 2 [Source:HGNC Symbol;Acc:HGNC:28450]	0.000220958
ENSG00000128965	CHAC1	ChaC glutathione specific gamma-glutamylcyclotransferase 1 [Source:HGNC Symbol;Acc:HGNC:28680]	0.000227257
ENSG00000141526	SLC16A3	solute carrier family 16 member 3 [Source:HGNC Symbol;Acc:HGNC:10924]	0.000252712
ENSG00000099331	MYO9B	myosin IXB [Source:HGNC Symbol;Acc:HGNC:7609]	0.000273076
ENSG00000173193	PARP14	poly(ADP-ribose) polymerase family member 14 [Source:HGNC Symbol;Acc:HGNC:29232]	0.000280372
ENSG00000072778	ACADVL	acyl-CoA dehydrogenase very long chain [Source:HGNC Symbol;Acc:HGNC:92]	0.000294822
ENSG00000197226	TBC1D9B	TBC1 domain family member 9B [Source:HGNC Symbol;Acc:HGNC:29097]	0.000309153
ENSG00000106211	HSPB1	heat shock protein family B (small) member 1 [Source:HGNC Symbol;Acc:HGNC:5246]	0.0003167
ENSG00000100234	TIMP3	TIMP metallopeptidase inhibitor 3 [Source:HGNC Symbol;Acc:HGNC:11822]	0.000331695
ENSG00000198517	MAFK	MAF bZIP transcription factor K [Source:HGNC Symbol;Acc:HGNC:6782]	0.000354353
ENSG00000164692	COL1A2	collagen type I alpha 2 chain [Source:HGNC Symbol;Acc:HGNC:2198]	0.000361867
ENSG00000167123	CERCAM	cerebral endothelial cell adhesion molecule [Source:HGNC Symbol;Acc:HGNC:23723]	0.000369565
ENSG00000142102	PGGHG	protein-glucosylgalactosylhydroxylysine glucosidase [Source:HGNC Symbol;Acc:HGNC:26210]	0.000377254
ENSG00000020181	ADGRA2	adhesion G protein-coupled receptor A2 [Source:HGNC Symbol;Acc:HGNC:17849]	0.000385525
ENSG00000124574	ABCC10	ATP binding cassette subfamily C member 10 [Source:HGNC Symbol;Acc:HGNC:52]	0.000402322
ENSG00000180914	OXTR	oxytocin receptor [Source:HGNC Symbol;Acc:HGNC:8529]	0.000419008
ENSG00000119950	MXI1	MAX interactor 1, dimerization protein [Source:HGNC Symbol;Acc:HGNC:7534]	0.000427436
ENSG00000186340	THBS2	thrombospondin 2 [Source:HGNC Symbol;Acc:HGNC:11786]	0.000436233
ENSG00000100345	MYH9	myosin heavy chain 9 [Source:HGNC Symbol;Acc:HGNC:7579]	0.000444929
ENSG00000100226	GTPBP1	GTP binding protein 1 [Source:HGNC Symbol;Acc:HGNC:4669]	0.000462781
ENSG00000135596	MICAL1	microtubule associated monooxygenase, calponin and LIM domain containing 1 [Source:HGNC Symbol;Acc:HGNC:20619]	0.000481025
ENSG00000240972	MIF	macrophage migration inhibitory factor [Source:HGNC Symbol;Acc:HGNC:7097]	0.000528218
ENSG00000103064	SLC7A6	solute carrier family 7 member 6 [Source:HGNC Symbol;Acc:HGNC:11064]	0.000547951
ENSG00000103249	CLCN7	chloride voltage-gated channel 7 [Source:HGNC Symbol;Acc:HGNC:2025]	0.000557867
ENSG00000121039	RDH10	retinol dehydrogenase 10 [Source:HGNC Symbol;Acc:HGNC:19975]	0.000567789
ENSG00000165949	IFI27	interferon alpha inducible protein 27 [Source:HGNC Symbol;Acc:HGNC:5397]	0.000588815
ENSG00000196924	FLNA	filamin A [Source:HGNC Symbol;Acc:HGNC:3754]	0.00059926
ENSG00000258643	BCL2L2-PABPN1	BCL2L2-PABPN1 readthrough [Source:HGNC Symbol;Acc:HGNC:42959]	0.000609991
ENSG00000103197	TSC2	TSC complex subunit 2 [Source:HGNC Symbol;Acc:HGNC:12363]	0.000620758
ENSG00000183688	RFLNB	refilin B [Source:HGNC Symbol;Acc:HGNC:28705]	0.000631616
ENSG00000120708	TGFBI	transforming growth factor beta induced [Source:HGNC Symbol;Acc:HGNC:11771]	0.000642382
ENSG00000133106	EPSTI1	epithelial stromal interaction 1 [Source:HGNC Symbol;Acc:HGNC:16465]	0.000653619
ENSG00000135424	ITGA7	integrin subunit alpha 7 [Source:HGNC Symbol;Acc:HGNC:6143]	0.000689034
ENSG00000197614	MFAP5	microfibril associated protein 5 [Source:HGNC Symbol;Acc:HGNC:29673]	0.000700924
ENSG00000167615	LENG8	leukocyte receptor cluster member 8 [Source:HGNC Symbol;Acc:HGNC:15500]	0.000712703
ENSG00000105376	ICAM5	intercellular adhesion molecule 5 [Source:HGNC Symbol;Acc:HGNC:5348]	0.000736498
ENSG00000149257	SERPINH1	serpin family H member 1 [Source:HGNC Symbol;Acc:HGNC:1546]	0.000748612
ENSG00000103888	CEMIP	cell migration inducing hyaluronidase 1 [Source:HGNC Symbol;Acc:HGNC:29213]	0.000761096
ENSG00000181744	DIPK2A	divergent protein kinase domain 2A [Source:HGNC Symbol;Acc:HGNC:28490]	0.000773767
ENSG00000143847	PPFIA4	PTPRF interacting protein alpha 4 [Source:HGNC Symbol;Acc:HGNC:9248]	0.000786372
ENSG00000107816	LZTS2	leucine zipper tumor suppressor 2 [Source:HGNC Symbol;Acc:HGNC:29381]	0.000798875
ENSG00000127586	CHTF18	chromosome transmission fidelity factor 18 [Source:HGNC Symbol;Acc:HGNC:18435]	0.000811327
ENSG00000104936	DMPK	DM1 protein kinase [Source:HGNC Symbol;Acc:HGNC:2933]	0.000823794
ENSG00000168394	TAP1	transporter 1, ATP binding cassette subfamily B member [Source:HGNC Symbol;Acc:HGNC:43]	0.000861051
ENSG00000011028	MRC2	mannose receptor C type 2 [Source:HGNC Symbol;Acc:HGNC:16875]	0.000873673
ENSG00000124212	PTGIS	prostaglandin I2 synthase [Source:HGNC Symbol;Acc:HGNC:9603]	0.000886258
ENSG00000183160	TMEM119	transmembrane protein 119 [Source:HGNC Symbol;Acc:HGNC:27884]	0.000911431
ENSG00000163430	FSTL1	follistatin like 1 [Source:HGNC Symbol;Acc:HGNC:3972]	0.000924274
ENSG00000174945	AMZ1	archaelysin family metallopeptidase 1 [Source:HGNC Symbol;Acc:HGNC:22231]	0.000950194
ENSG00000128165	ADM2	adrenomedullin 2 [Source:HGNC Symbol;Acc:HGNC:28898]	0.000989103

## Sheet: BP-up
Gene Set	Description	Size	Expect	Ratio	P Value	FDR
GO:0022402	cell cycle process	1162	4.667	4.7139	1.4912e-10	1.8153e-06
GO:1903047	mitotic cell cycle process	751	3.0163	5.9676	2.9833e-10	1.8158e-06
GO:0000278	mitotic cell cycle	879	3.5304	5.3818	4.7223e-10	1.9162e-06
GO:0051301	cell division	534	2.1447	6.9938	1.5279e-09	2.802e-06
GO:0000280	nuclear division	370	1.4861	8.748	1.5923e-09	2.802e-06
GO:0098813	nuclear chromosome segregation	233	0.93582	11.754	1.5988e-09	2.802e-06
GO:0000819	sister chromatid segregation	176	0.70688	14.147	1.6113e-09	2.802e-06
GO:0048285	organelle fission	409	1.6427	7.9138	5.3483e-09	8.1381e-06
GO:0140014	mitotic nuclear division	269	1.0804	10.181	7.2148e-09	9.7584e-06
GO:0007049	cell cycle	1583	6.3579	3.6175	8.9191e-09	1.0857e-05
GO:0007059	chromosome segregation	286	1.1487	9.5762	1.3634e-08	1.5088e-05
GO:0051726	regulation of cell cycle	1020	4.0967	4.3938	3.8258e-08	3.8809e-05
GO:0051276	chromosome organization	1042	4.1851	4.301	5.3139e-08	4.9758e-05
GO:0010564	regulation of cell cycle process	634	2.5464	5.498	1.2405e-07	0.00010786
GO:0000070	mitotic sister chromatid segregation	152	0.61049	13.104	1.4581e-07	0.00011833
GO:0007017	microtubule-based process	670	2.691	5.2026	2.4446e-07	0.00018432
GO:0007052	mitotic spindle organization	110	0.4418	15.844	2.5741e-07	0.00018432
GO:0007088	regulation of mitotic nuclear division	165	0.6627	12.072	2.7431e-07	0.00018551
GO:0007051	spindle organization	167	0.67073	11.927	3.0086e-07	0.00019276
GO:0032465	regulation of cytokinesis	70	0.28115	21.341	3.3605e-07	0.00020454
GO:0000226	microtubule cytoskeleton organization	492	1.9761	6.0727	4.0932e-07	0.00023727
GO:0051783	regulation of nuclear division	180	0.72295	11.066	5.3341e-07	0.00029514
GO:1902850	microtubule cytoskeleton organization involved in mitosis	131	0.52615	13.304	8.4668e-07	0.00044811
GO:0051304	chromosome separation	83	0.33336	17.999	9.2976e-07	0.00047158
GO:0030071	regulation of mitotic metaphase/anaphase transition	51	0.20484	24.41	1.7533e-06	0.00082086
GO:1902099	regulation of metaphase/anaphase transition of cell cycle	51	0.20484	24.41	1.7533e-06	0.00082086
GO:0007091	metaphase/anaphase transition of mitotic cell cycle	54	0.21688	23.054	2.339e-06	0.0010169
GO:0044784	metaphase/anaphase transition of cell cycle	54	0.21688	23.054	2.339e-06	0.0010169
GO:0010965	regulation of mitotic sister chromatid separation	55	0.2209	22.635	2.5652e-06	0.0010767
GO:0051306	mitotic sister chromatid separation	58	0.23295	21.464	3.3482e-06	0.0013148
GO:1905818	regulation of chromosome separation	58	0.23295	21.464	3.3482e-06	0.0013148
GO:0033047	regulation of mitotic sister chromatid segregation	66	0.26508	18.862	6.3741e-06	0.0024247
GO:0007346	regulation of mitotic cell cycle	544	2.1849	5.0345	8.2039e-06	0.0030263
GO:0051302	regulation of cell division	127	0.51008	11.763	1.1134e-05	0.0039862
GO:0033045	regulation of sister chromatid segregation	76	0.30524	16.38	1.2784e-05	0.0044463
GO:0000281	mitotic cytokinesis	81	0.32533	15.369	1.7463e-05	0.005905
GO:0034508	centromere complex assembly	42	0.16869	23.712	2.3133e-05	0.0076107
GO:0000910	cytokinesis	146	0.58639	10.232	2.4638e-05	0.0078927
GO:0045786	negative regulation of cell cycle	515	2.0684	4.8346	3.1874e-05	0.0099487
GO:0061640	cytoskeleton-dependent cytokinesis	93	0.37352	13.386	3.416e-05	0.010396
GO:0051983	regulation of chromosome segregation	95	0.38156	13.104	3.7853e-05	0.011239
GO:0051225	spindle assembly	106	0.42574	11.744	6.4041e-05	0.018561
GO:0007098	centrosome cycle	115	0.46188	10.825	9.4385e-05	0.026434
GO:0090307	mitotic spindle assembly	60	0.24098	16.599	9.5547e-05	0.026434
GO:2000104	negative regulation of DNA-dependent DNA replication	25	0.10041	29.878	0.00013205	0.035721
GO:0031023	microtubule organizing center organization	127	0.51008	9.8024	0.00015078	0.039901
GO:0006259	DNA metabolic process	890	3.5746	3.357	0.00016429	0.04255
GO:0006996	organelle organization	3366	13.519	1.9232	0.000175	0.044382
GO:2001251	negative regulation of chromosome organization	132	0.53016	9.4311	0.0001807	0.044891
GO:0001578	microtubule bundle formation	73	0.2932	13.643	0.00020522	0.049962

## Sheet: BP-down
Gene Set	Description	Size	Expect	Ratio	P Value	FDR
GO:0060337	type I interferon signaling pathway	67	0.65722	22.823	<2.2e-16	<2.2e-16
GO:0071357	cellular response to type I interferon	67	0.65722	22.823	<2.2e-16	<2.2e-16
GO:0034340	response to type I interferon	72	0.70626	21.239	2.2204e-16	9.0098e-13
GO:0051607	defense response to virus	183	1.7951	10.027	1.8663e-13	5.6796e-10
GO:0009615	response to virus	253	2.4817	8.0589	4.8828e-13	1.1888e-09
GO:0098542	defense response to other organism	285	2.7956	6.4386	3.2531e-10	6.6e-07
GO:0048646	anatomical structure formation involved in morphogenesis	847	8.3084	3.6108	4.6999e-10	6.8907e-07
GO:0043062	extracellular structure organization	330	3.237	5.8696	4.8277e-10	6.8907e-07
GO:0030198	extracellular matrix organization	293	2.8741	6.2628	5.0946e-10	6.8907e-07
GO:0072359	circulatory system development	859	8.4261	3.5604	6.5827e-10	8.0131e-07
GO:0009653	anatomical structure morphogenesis	2038	19.991	2.4011	1.172e-09	1.297e-06
GO:0048731	system development	3555	34.872	1.9213	1.2858e-09	1.3044e-06
GO:0034097	response to cytokine	869	8.5242	3.4021	3.835e-09	3.591e-06
GO:0032501	multicellular organismal process	5187	50.88	1.6313	6.5355e-09	5.6826e-06
GO:0032502	developmental process	4657	45.682	1.6856	1.1973e-08	9.7162e-06
GO:0007166	cell surface receptor signaling pathway	2199	21.57	2.2253	1.5041e-08	1.1378e-05
GO:0051707	response to other organism	601	5.8953	3.9014	1.7148e-08	1.1378e-05
GO:0043207	response to external biotic stimulus	602	5.9052	3.8949	1.7687e-08	1.1378e-05
GO:0001568	blood vessel development	552	5.4147	4.063	1.7759e-08	1.1378e-05
GO:0048856	anatomical structure development	4359	42.758	1.7073	2.8353e-08	1.7257e-05
GO:0019221	cytokine-mediated signaling pathway	525	5.1498	4.0778	3.6781e-08	2.132e-05
GO:0009607	response to biotic stimulus	628	6.1602	3.7337	3.8661e-08	2.1392e-05
GO:0001944	vasculature development	578	5.6697	3.8803	4.0433e-08	2.14e-05
GO:0072358	cardiovascular system development	585	5.7384	3.8338	5.0051e-08	2.5386e-05
GO:0045765	regulation of angiogenesis	230	2.2561	6.2053	5.5048e-08	2.6804e-05
GO:0048513	animal organ development	2538	24.896	2.0485	6.8296e-08	3.1976e-05
GO:0001525	angiogenesis	407	3.9924	4.5086	8.682e-08	3.9143e-05
GO:0071310	cellular response to organic substance	2031	19.923	2.2086	1.0394e-07	4.5188e-05
GO:0022603	regulation of anatomical structure morphogenesis	832	8.1613	3.1858	1.0766e-07	4.5193e-05
GO:0016477	cell migration	1087	10.663	2.8136	1.4568e-07	5.9114e-05
GO:0071345	cellular response to cytokine stimulus	794	7.7885	3.2099	1.7177e-07	6.745e-05
GO:0007275	multicellular organism development	3984	39.08	1.7144	1.8587e-07	7.0704e-05
GO:1901342	regulation of vasculature development	256	2.5112	5.5751	2.0746e-07	7.6527e-05
GO:0035295	tube development	821	8.0534	3.1043	3.2347e-07	0.00011581
GO:0048525	negative regulation of viral process	70	0.68665	11.651	3.8952e-07	0.0001312
GO:0060333	interferon-gamma-mediated signaling pathway	70	0.68665	11.651	3.8952e-07	0.0001312
GO:0050793	regulation of developmental process	1976	19.383	2.1668	3.9878e-07	0.0001312
GO:0051239	regulation of multicellular organismal process	2293	22.493	2.0451	4.6764e-07	0.0001498
GO:0035239	tube morphogenesis	676	6.631	3.3177	6.1015e-07	0.00019045
GO:0010033	response to organic substance	2480	24.327	1.9731	6.7738e-07	0.00020614
GO:0040011	locomotion	1373	13.468	2.4502	7.4307e-07	0.00021994
GO:0009888	tissue development	1443	14.155	2.402	7.5886e-07	0.00021994
GO:0009605	response to external stimulus	1660	16.283	2.2723	8.2534e-07	0.00023365
GO:0070887	cellular response to chemical stimulus	2433	23.866	1.9693	1.0087e-06	0.00027906
GO:0048514	blood vessel morphogenesis	482	4.728	3.8071	1.0482e-06	0.00028354
GO:0048870	cell motility	1195	11.722	2.5593	1.1098e-06	0.00028744
GO:0051674	localization of cell	1195	11.722	2.5593	1.1098e-06	0.00028744
GO:0006952	defense response	1014	9.9466	2.7145	1.4182e-06	0.00035633
GO:0048519	negative regulation of biological process	4189	41.091	1.6305	1.4343e-06	0.00035633
GO:1903901	negative regulation of viral life cycle	59	0.57874	12.095	1.6532e-06	0.00039555
GO:0034341	response to interferon-gamma	146	1.4321	6.9825	1.6572e-06	0.00039555
GO:0045087	innate immune response	553	5.4245	3.5026	1.7751e-06	0.00041555
GO:0045071	negative regulation of viral genome replication	42	0.41199	14.564	3.1081e-06	0.00071386
GO:0038065	collagen-activated signaling pathway	12	0.11771	33.982	4.1129e-06	0.00092715
GO:0048869	cellular developmental process	3150	30.899	1.7476	4.616e-06	0.0010216
GO:0071346	cellular response to interferon-gamma	130	1.2752	7.0577	5.1296e-06	0.0011119
GO:0006928	movement of cell or subcellular component	1571	15.41	2.2063	5.2066e-06	0.0011119
GO:0030154	cell differentiation	2994	29.369	1.7706	5.3609e-06	0.0011251
GO:0042221	response to chemical	3263	32.007	1.7183	6.0213e-06	0.0012423
GO:0019079	viral genome replication	102	1.0005	7.9957	6.9639e-06	0.0014129
GO:0040012	regulation of locomotion	789	7.7395	2.8426	7.6884e-06	0.0015343
GO:0048729	tissue morphogenesis	507	4.9733	3.4183	9.0497e-06	0.0017768
GO:0002376	immune system process	2076	20.364	1.9643	1.0322e-05	0.0019945
GO:0030334	regulation of cell migration	685	6.7193	2.9765	1.0798e-05	0.0020537
GO:0045069	regulation of viral genome replication	78	0.76512	9.1489	1.0974e-05	0.0020551
GO:0050792	regulation of viral process	148	1.4518	6.1994	1.4722e-05	0.0027152
GO:0016525	negative regulation of angiogenesis	82	0.80436	8.7026	1.5288e-05	0.0027776
GO:0008285	negative regulation of cell proliferation	531	5.2087	3.2638	1.6506e-05	0.0029548
GO:1903900	regulation of viral life cycle	115	1.1281	7.0918	1.689e-05	0.0029797
GO:2000181	negative regulation of blood vessel morphogenesis	84	0.82397	8.4954	1.7921e-05	0.0031164
GO:0009887	animal organ morphogenesis	778	7.6316	2.7517	2.0777e-05	0.0035623
GO:0043900	regulation of multi-organism process	283	2.776	4.3228	2.1646e-05	0.0036597
GO:0043901	negative regulation of multi-organism process	121	1.1869	6.7402	2.4463e-05	0.0040792
GO:0050896	response to stimulus	6425	63.024	1.3646	2.6068e-05	0.0042882
GO:0051270	regulation of cellular component movement	791	7.7591	2.7065	2.6578e-05	0.0042892
GO:2000026	regulation of multicellular organismal development	1547	15.175	2.1087	2.709e-05	0.0042892
GO:2000145	regulation of cell motility	730	7.1607	2.793	2.7131e-05	0.0042892
GO:0051336	regulation of hydrolase activity	992	9.7307	2.4664	3.0074e-05	0.0046935
GO:1901343	negative regulation of vasculature development	92	0.90245	7.7567	3.2486e-05	0.0050058
GO:0043903	regulation of symbiosis, encompassing mutualism through parasitism	164	1.6087	5.5945	3.3328e-05	0.0050713
GO:0002009	morphogenesis of an epithelium	405	3.9727	3.524	4.2637e-05	0.0064077
GO:0006950	response to stress	2954	28.976	1.691	4.392e-05	0.0065199
GO:0051240	positive regulation of multicellular organismal process	1302	12.772	2.1924	4.9676e-05	0.0072855
GO:0043542	endothelial cell migration	174	1.7068	5.273	5.2988e-05	0.0076788
GO:0001503	ossification	311	3.0507	3.9336	5.4434e-05	0.0077534
GO:0040013	negative regulation of locomotion	263	2.5798	4.2639	5.4776e-05	0.0077534
GO:0005984	disaccharide metabolic process	9	0.088283	33.982	7.4163e-05	0.010144
GO:0038063	collagen-activated tyrosine kinase receptor signaling pathway	9	0.088283	33.982	7.4163e-05	0.010144
GO:0060700	regulation of ribonuclease activity	9	0.088283	33.982	7.4163e-05	0.010144
GO:0050918	positive chemotaxis	46	0.45122	11.081	8.3349e-05	0.011273
GO:0007155	cell adhesion	1069	10.486	2.2888	9.8651e-05	0.013197
GO:0022610	biological adhesion	1075	10.545	2.276	0.0001076	0.014158
GO:0002252	immune effector process	872	8.5536	2.4551	0.00010872	0.014158
GO:0006955	immune response	1362	13.36	2.0958	0.00010954	0.014158
GO:0060429	epithelium development	873	8.5635	2.4523	0.00011049	0.014158
GO:0050789	regulation of biological process	8545	83.82	1.2288	0.00011918	0.015112
GO:0019058	viral life cycle	244	2.3935	4.1781	0.00014277	0.017917
GO:0035456	response to interferon-beta	28	0.27466	14.564	0.00015064	0.018526
GO:0032963	collagen metabolic process	82	0.80436	7.4594	0.00015067	0.018526
GO:0032760	positive regulation of tumor necrosis factor production	53	0.51989	9.6174	0.00016519	0.020108
GO:0010595	positive regulation of endothelial cell migration	86	0.84359	7.1124	0.00019595	0.022292
GO:0071363	cellular response to growth factor stimulus	549	5.3853	2.7854	0.00030902	0.033586
GO:0032680	regulation of tumor necrosis factor production	94	0.92207	6.5071	0.00031838	0.034298
GO:0050794	regulation of cellular process	8040	78.866	1.2299	0.00041993	0.042012

## Sheet: MF-up
Gene Set	Description	Size	Expect	Ratio	P Value	FDR
GO:0003777	microtubule motor activity	73	0.27376	25.569	9.022e-09	2.666e-05
GO:0015631	tubulin binding	291	1.0913	9.1633	9.8136e-08	0.000145
GO:0003774	motor activity	118	0.44252	15.818	2.571e-07	0.00025324
GO:0008017	microtubule binding	219	0.82129	9.7408	1.3688e-06	0.0010112

## Sheet: MF-down
Gene Set	Description	Size	Expect	Ratio	P Value	FDR
GO:0005201	extracellular matrix structural constituent	129	1.2539	12.761	1.0247e-13	3.0281e-10
GO:0030020	extracellular matrix structural constituent conferring tensile strength	33	0.32076	18.706	6.6899e-07	0.00098843
GO:0048407	platelet-derived growth factor binding	9	0.087479	45.725	1.033e-06	0.0010175
GO:0001730	2'-5'-oligoadenylate synthetase activity	4	0.03888	77.161	3.5622e-06	0.0026315
GO:0005518	collagen binding	59	0.57347	10.463	2.2139e-05	0.013084
GO:0001968	fibronectin binding	23	0.22356	17.893	6.5324e-05	0.032172
GO:0005198	structural molecule activity	612	5.9486	2.8578	8.7615e-05	0.036986
GO:0019838	growth factor binding	112	1.0886	6.4301	0.00010801	0.039288
GO:0050840	extracellular matrix binding	50	0.48599	10.288	0.00011966	0.039288
GO:0031005	filamin binding	11	0.10692	28.059	0.00013978	0.041306

## Sheet: CC-up
Gene Set	Description	Size	Expect	Ratio	P Value	FDR
GO:0005819	spindle	311	1.2375	10.505	1.7855e-10	2.9746e-07
GO:0015630	microtubule cytoskeleton	1079	4.2934	4.6583	2.0175e-09	1.6806e-06
GO:0044430	cytoskeletal part	1363	5.4235	3.8721	1.8881e-08	1.0485e-05
GO:0005871	kinesin complex	47	0.18702	32.083	2.8251e-08	1.1767e-05
GO:0000775	chromosome, centromeric region	187	0.74409	12.095	4.6039e-08	1.534e-05
GO:0000793	condensed chromosome	201	0.79979	11.253	8.5707e-08	2.3798e-05
GO:0030496	midbody	168	0.66848	11.967	2.992e-07	7.121e-05
GO:0098687	chromosomal region	315	1.2534	7.9782	3.8101e-07	7.9345e-05
GO:0000776	kinetochore	130	0.51728	13.532	7.6647e-07	0.00014188
GO:0005875	microtubule associated complex	135	0.53717	13.031	9.8926e-07	0.00016481
GO:0005874	microtubule	365	1.4524	6.8853	1.4602e-06	0.00022115
GO:0000922	spindle pole	146	0.58094	12.049	1.6756e-06	0.00022903
GO:0005815	microtubule organizing center	678	2.6978	4.8187	1.7872e-06	0.00022903
GO:0072686	mitotic spindle	95	0.37801	15.873	1.9764e-06	0.0002352
GO:0005856	cytoskeleton	1808	7.1942	2.919	2.3405e-06	0.00025995
GO:0000777	condensed chromosome kinetochore	101	0.40189	14.93	2.83e-06	0.00029467
GO:0099513	polymeric cytoskeletal fiber	518	2.0612	5.3368	4.861e-06	0.00047638
GO:0000779	condensed chromosome, centromeric region	114	0.45361	13.227	5.7248e-06	0.00052986
GO:0051233	spindle midzone	34	0.13529	29.566	9.5027e-06	0.00083324
GO:0005694	chromosome	934	3.7165	3.767	1.1731e-05	0.00097723
GO:0000940	condensed chromosome outer kinetochore	12	0.047749	62.829	1.2774e-05	0.0009957
GO:0044427	chromosomal part	815	3.2429	4.0087	1.3361e-05	0.0009957
GO:0099512	supramolecular fiber	694	2.7615	4.3455	1.3746e-05	0.0009957
GO:0099081	supramolecular polymer	701	2.7893	4.3021	1.5202e-05	0.0010276
GO:0099080	supramolecular complex	702	2.7933	4.296	1.5421e-05	0.0010276
GO:0043232	intracellular non-membrane-bounded organelle	3644	14.5	2	2.5569e-05	0.0016384
GO:0043228	non-membrane-bounded organelle	3652	14.532	1.9957	2.6743e-05	0.0016501
GO:0005876	spindle microtubule	51	0.20293	19.711	4.8705e-05	0.0028979
GO:0005813	centrosome	489	1.9458	4.6254	0.00011926	0.0066782
GO:0005814	centriole	122	0.48545	10.3	0.00012026	0.0066782
GO:0000795	synaptonemal complex	25	0.099477	30.158	0.00012874	0.0067027
GO:0099086	synaptonemal structure	25	0.099477	30.158	0.00012874	0.0067027
GO:0097431	mitotic spindle pole	27	0.10743	27.924	0.00016281	0.0082194
GO:0000794	condensed nuclear chromosome	81	0.3223	12.411	0.00029688	0.014547
GO:0044450	microtubule organizing center part	165	0.65655	7.6156	0.0004888	0.023267
GO:0097539	ciliary transition fiber	9	0.035812	55.848	0.00054955	0.025432
GO:0070938	contractile ring	10	0.039791	50.263	0.00068519	0.030852
GO:0000800	lateral element	11	0.04377	45.694	0.00083532	0.036622
GO:0000228	nuclear chromosome	514	2.0452	3.9115	0.00089871	0.038391
GO:1990023	mitotic spindle midzone	13	0.051728	38.664	0.0011786	0.049089

## Sheet: CC-down
Gene Set	Description	Size	Expect	Ratio	P Value	FDR
GO:0062023	collagen-containing extracellular matrix	276	2.7049	7.0243	2.3362e-11	3.8922e-08
GO:0031012	extracellular matrix	356	3.4889	5.7324	2.576e-10	2.1458e-07
GO:0044420	extracellular matrix component	46	0.45081	19.964	5.1464e-10	2.858e-07
GO:0005604	basement membrane	80	0.78402	12.755	5.3475e-09	2.2272e-06
GO:0005788	endoplasmic reticulum lumen	248	2.4305	6.1716	1.9775e-08	6.5891e-06
GO:0098644	complex of collagen trimers	18	0.17641	28.344	6.4841e-07	0.00018004
GO:0099081	supramolecular polymer	701	6.87	3.0568	4.3516e-06	0.00092655
GO:0099080	supramolecular complex	702	6.8798	3.0524	4.4492e-06	0.00092655
GO:0005581	collagen trimer	58	0.56842	10.556	2.1086e-05	0.0039032
GO:0099512	supramolecular fiber	694	6.8014	2.7935	4.5369e-05	0.0075584
GO:0005584	collagen type I trimer	2	0.019601	102.04	9.5331e-05	0.013458
GO:0005583	fibrillar collagen trimer	10	0.098003	30.611	0.00010501	0.013458
GO:0098643	banded collagen fibril	10	0.098003	30.611	0.00010501	0.013458
GO:0044432	endoplasmic reticulum part	1110	10.878	2.2062	0.00018028	0.021453
GO:0042567	insulin-like growth factor ternary complex	3	0.029401	68.025	0.00028415	0.03156
GO:0005576	extracellular region	2841	27.843	1.6162	0.00035731	0.037204
GO:0005912	adherens junction	508	4.9786	2.8121	0.00045727	0.043995
GO:0070161	anchoring junction	517	5.0668	2.7631	0.00054433	0.043995
GO:0071953	elastic fiber	4	0.039201	51.019	0.00056465	0.043995
GO:0016942	insulin-like growth factor binding protein complex	4	0.039201	51.019	0.00056465	0.043995

## Sheet: KEGG-down
Gene Set	Description	Size	Expect	Ratio	P Value	FDR
hsa04512	ECM-receptor interaction	69	0.83058	13.244	3.4663e-10	1.1404e-07
hsa05165	Human papillomavirus infection	296	3.5631	4.7712	4.1335e-08	6.7997e-06
hsa05164	Influenza A	134	1.613	6.8196	4.2503e-07	4.2026e-05
hsa04974	Protein digestion and absorption	61	0.73428	10.895	5.1096e-07	4.2026e-05
hsa04510	Focal adhesion	178	2.1427	5.6005	1.0209e-06	6.7178e-05
hsa05168	Herpes simplex infection	152	1.8297	6.012	1.511e-06	8.2854e-05
hsa05162	Measles	100	1.2037	7.4767	2.4486e-06	0.00011508
hsa05160	Hepatitis C	104	1.2519	7.1892	3.4049e-06	0.00014002
hsa05169	Epstein-Barr virus infection	159	1.9139	5.2248	1.6638e-05	0.00060822
hsa04151	PI3K-Akt signaling pathway	277	3.3344	3.5989	9.3262e-05	0.0030683
hsa05146	Amoebiasis	77	0.92688	6.4733	0.00029408	0.0087957
hsa04933	AGE-RAGE signaling pathway in diabetic complications	94	1.1315	5.3026	0.00086072	0.023598
hsa04621	NOD-like receptor signaling pathway	136	1.6371	4.2759	0.0011413	0.028885
hsa05205	Proteoglycans in cancer	180	2.1667	3.6922	0.0013063	0.030697
hsa04926	Relaxin signaling pathway	110	1.3241	4.5313	0.0019483	0.042733

## Sheet: TFT-down
Gene Set	Size	Expect	Ratio	P Value	FDR
STTTCRNTTT_V$IRF_Q6	164	1.6002	7.4989	5.8911e-08	3.623e-05
V$SRF_Q6	206	2.01	5.4725	4.9323e-06	0.0015167
V$IRF1_01	206	2.01	4.975	3.1136e-05	0.0063829
GGARNTKYCCA_UNKNOWN	64	0.62448	8.0067	0.00038693	0.049326
V$SRF_C	183	1.7856	4.4802	0.00040785	0.049326
TGGNNNNNNKCCAR_UNKNOWN	342	3.3371	3.2963	0.00048569	0.049326
V$SRF_Q5_01	192	1.8734	4.2702	0.00056144	0.049326
